# Supplementary material for: The coral pathogen Vibrio coralliilyticus uses a T6SS to secrete a group of novel anti-eukaryotic effectors that contribute to virulence
Source: PLoS Biol. 2024 Sep 3;22(9):e3002734. doi: 10.1371/journal.pbio.3002734 (PMC11371242; doi:10.1371/journal.pbio.3002734)
Supplement: S2 Dataset — (XLSX) [file pbio.3002734.s003.xlsx]

## Sheet: Representative_T6SS_Clusters
Representative T6SS Clusters	Genome_Name	Genomic_Accession	Start	End	Locus_Start	Locus_End	Length	Direction	Link to NCBI
T6SS1	Vibrio coralliilyticus ATCC BAA-450	NZ_ACZN01000017.1	207084	246820	VIC_RS16230 (tssL)	VIC_RS16360	39737	+	https://www.ncbi.nlm.nih.gov/nuccore/NZ_ACZN01000017.1?report=graph&from=207084&to=246820
T6SS2	Vibrio coralliilyticus ATCC BAA-450	NZ_ACZN01000018.1	115050	141927	VIC_RS26410 (tagE2)	VIC_RS20150 (vgrG)	26878	+	https://www.ncbi.nlm.nih.gov/nuccore/NZ_ACZN01000018.1?report=graph&from=115050&to=141927
T6SS3	Vibrio coralliilyticus Vic-OC-068	NZ_JABXGL010000013.1	93751	116791	HOP39_RS16575 (tssH)	HOP39_RS16665	23041	+	https://www.ncbi.nlm.nih.gov/nuccore/NZ_JABXGL010000013.1?report=graph&from=93751&to=116791
T6SS4	Vibrio coralliilyticus 58	NZ_CP016556.1	180406	204043	BA953_RS00780 (tssA)	BA953_RS00870 (tagA)	23638	+	https://www.ncbi.nlm.nih.gov/nuccore/NZ_CP016556.1?report=graph&from=180406&to=204043

## Sheet: T6SS1
Genome_ID	Genome_Name	1	101	201	301	401	501	601	701	801	901	1001	1101	1201	1301	1401	1501	1601	1701	1801	1901	2001	2101	2201	2301	2401	2501	2601	2701	2801	2901	3001	3101	3201	3301	3401	3501	3601	3701	3801	3901	4001	4101	4201	4301	4401	4501	4601	4701
1	Vibrio coralliilyticus OCN014	98.122	98.122	98.122	98.122	98.122	98.122	98.122	98.122	98.122	98.122	98.122	98.122	98.122	98.122	98.122	98.122	98.122	98.122	98.122	98.122	98.122	98.122	98.122	98.122	98.122	98.122	98.122	98.122	98.122	98.122	98.122	98.122	98.122	98.122	98.122	98.122	98.122	98.122	98.122	98.122	98.122	98.122	98.122	98.122	98.122	98.122	98.122	98.122
2	Vibrio coralliilyticus RE98	98.259	98.259	98.259	98.259	98.259	98.259	98.259	98.259	98.259	98.259	98.259	98.259	98.259	98.259	98.259	98.259	98.259	98.259	98.259	98.259	98.259	98.259	98.259	98.259	98.259	98.259	98.259	98.259	98.259	98.259	98.259	98.259	98.259	98.259	98.259	98.259	98.259	98.259	98.259	98.259	98.259	98.259	98.259	98.259	98.259	98.259	98.259	98.259
3	Vibrio coralliilyticus S2043	94.909	94.909	94.909	94.909	94.909	94.909	94.909	94.909	94.909	94.909	94.909	94.909	94.909	94.909	94.909	94.909	94.909	94.909	94.909	94.909	94.909	94.909	94.909	94.909	94.909	94.909	94.909	94.909	94.909	94.909	94.909	94.909	94.909	94.909	94.909	94.909	94.909	94.909	94.909	94.909	94.909	94.909	94.909	94.909	94.909	94.909	94.909	94.909
5	Vibrio coralliilyticus 58	98.296	98.296	98.296	98.296	98.296	98.296	98.296	98.296	98.296	98.296	98.296	98.296	98.296	98.296	98.296	98.296	98.296	98.296	98.296	98.296	98.296	98.296	98.296	98.296	98.296	98.296	98.296	98.296	98.296	98.296	98.296	98.296	98.296	98.296	98.296	98.296	98.296	98.296	98.296	98.296	98.296	98.296	98.296	98.296	98.296	98.296	98.296	98.296
6	Vibrio coralliilyticus RE87	98.237	98.237	98.237	98.237	98.237	98.237	98.237	98.237	98.237	98.237	98.237	98.237	98.237	98.237	98.237	98.237	98.237	98.237	98.237	98.237	98.237	98.237	98.237	98.237	98.237	98.237	98.237	98.237	98.237	98.237	98.237	98.237	98.237	98.237	98.237	98.237	98.237	98.237	98.237	98.237	98.237	98.237	98.237	98.237	98.237	98.237	98.237	98.237
7	Vibrio coralliilyticus 080116A	97.976	97.976	97.976	97.976	97.976	97.976	97.976	97.976	97.976	97.976	97.976	97.976	97.976	97.976	97.976	97.976	97.976	97.976	97.976	97.976	97.976	97.976	97.976	97.976	97.976	97.976	97.976	97.976	97.976	97.976	97.976	97.976	97.976	97.976	97.976	97.976	97.976	97.976	97.976	97.976	97.976	97.976	97.976	97.976	97.976	97.976	97.976	97.976
8	Vibrio coralliilyticus AIC-7	96.945	96.945	96.945	96.945	96.945	96.945	96.945	96.945	96.945	96.945	96.945	96.945	96.945	96.945	96.945	96.945	96.945	96.945	96.945	96.945	96.945	96.945	96.945	96.945	96.945	96.945	96.945	96.945	96.945	96.945	96.945	96.945	96.945	96.945	96.945	96.945	96.945	96.945	96.945	96.945	96.945	96.945	96.945	96.945	96.945	96.945	96.945	96.945
9	Vibrio coralliilyticus RE22	98.441	98.441	98.441	98.441	98.441	98.441	98.441	98.441	98.441	98.441	98.441	98.441	98.441	98.441	98.441	98.441	98.441	98.441	98.441	98.441	98.441	98.441	98.441	98.441	98.441	98.441	98.441	98.441	98.441	98.441	98.441	98.441	98.441	98.441	98.441	98.441	98.441	98.441	98.441	98.441	98.441	98.441	98.441	98.441	98.441	98.441	98.441	98.441
10	Vibrio coralliilyticus RE90	96.854	96.854	96.854	96.854	96.854	96.854	96.854	96.854	96.854	96.854	96.854	96.854	96.854	96.854	96.854	96.854	96.854	96.854	96.854	96.854	96.854	96.854	96.854	96.854	96.854	96.854	96.854	96.854	96.854	96.854	96.854	96.854	96.854	96.854	96.854	96.854	96.854	96.854	96.854	96.854	96.854	96.854	96.854	96.854	96.854	96.854	96.854	96.854
11	Vibrio coralliilyticus 09-121-3	98.283	98.283	98.283	98.283	98.283	98.283	98.283	98.283	98.283	98.283	98.283	98.283	98.283	98.283	98.283	98.283	98.283	98.283	98.283	98.283	98.283	98.283	98.283	98.283	98.283	98.283	98.283	98.283	98.283	98.283	98.283	98.283	98.283	98.283	98.283	98.283	98.283	98.283	98.283	98.283	98.283	98.283	98.283	98.283	98.283	98.283	98.283	98.283
12	Vibrio coralliilyticus 081216C	97.973	97.973	97.973	97.973	97.973	97.973	97.973	97.973	97.973	97.973	97.973	97.973	97.973	97.973	97.973	97.973	97.973	97.973	97.973	97.973	97.973	97.973	97.973	97.973	97.973	97.973	97.973	97.973	97.973	97.973	97.973	97.973	97.973	97.973	97.973	97.973	97.973	97.973	97.973	97.973	97.973	97.973	97.973	97.973	97.973	97.973	97.973	97.973
13	Vibrio coralliilyticus ATCC 19105	98.624	98.624	98.624	98.624	98.624	98.624	98.624	98.624	98.624	98.624	98.624	98.624	98.624	98.624	98.624	98.624	98.624	98.624	98.624	98.624	98.624	98.624	98.624	98.624	98.624	98.624	98.624	98.624	98.624	98.624	98.624	98.624	98.624	98.624	98.624	98.624	98.624	98.624	98.624	98.624	98.624	98.624	98.624	98.624	98.624	98.624	98.624	98.624
14	Vibrio coralliilyticus X00-12-4	99.18	99.18	99.18	99.18	99.18	99.18	99.18	99.18	99.18	99.18	99.18	99.18	99.18	99.18	99.18	99.18	99.18	99.18	99.18	99.18	99.18	99.18	99.18	99.18	99.18	99.18	99.18	99.18	99.18	99.18	99.18	99.18	99.18	99.18	99.18	99.18	99.18	99.18	99.18	99.18	99.18	99.18	99.18	99.18	99.18	99.18	99.18	99.18
15	Vibrio coralliilyticus 071316B	96.783	96.783	96.783	96.783	96.783	96.783	96.783	96.783	96.783	96.783	96.783	96.783	96.783	96.783	96.783	96.783	96.783	96.783	96.783	96.783	96.783	96.783	96.783	96.783	96.783	96.783	96.783	96.783	96.783	96.783	96.783	96.783	96.783	96.783	96.783	96.783	96.783	96.783	96.783	96.783	96.783	96.783	96.783	96.783	96.783	96.783	96.783	96.783
16	Vibrio coralliilyticus C154	96.783	96.783	96.783	96.783	96.783	96.783	96.783	96.783	96.783	96.783	96.783	96.783	96.783	96.783	96.783	96.783	96.783	96.783	96.783	96.783	96.783	96.783	96.783	96.783	96.783	96.783	96.783	96.783	96.783	96.783	96.783	96.783	96.783	96.783	96.783	96.783	96.783	96.783	96.783	96.783	96.783	96.783	96.783	96.783	96.783	96.783	96.783	96.783
17	Vibrio coralliilyticus AIC-5	96.947	96.947	96.947	96.947	96.947	96.947	96.947	96.947	96.947	96.947	96.947	96.947	96.947	96.947	96.947	96.947	96.947	96.947	96.947	96.947	96.947	96.947	96.947	96.947	96.947	96.947	96.947	96.947	96.947	96.947	96.947	96.947	96.947	96.947	96.947	96.947	96.947	96.947	96.947	96.947	96.947	96.947	96.947	96.947	96.947	96.947	96.947	96.947
18	Vibrio coralliilyticus OfT6-21	98.384	98.384	98.384	98.384	98.384	98.384	98.384	98.384	98.384	98.384	98.384	98.384	98.384	98.384	98.384	98.384	98.384	98.384	98.384	98.384	98.384	98.384	98.384	98.384	98.384	98.384	98.384	98.384	98.384	98.384	98.384	98.384	98.384	98.384	98.384	98.384	98.384	98.384	98.384	98.384	98.384	98.384	98.384	98.384	98.384	98.384	98.384	98.384
19	Vibrio coralliilyticus CN26H-1	98.833	98.833	98.833	98.833	98.833	98.833	98.833	98.833	98.833	98.833	98.833	98.833	98.833	98.833	98.833	98.833	98.833	98.833	98.833	98.833	98.833	98.833	98.833	98.833	98.833	98.833	98.833	98.833	98.833	98.833	98.833	98.833	98.833	98.833	98.833	98.833	98.833	98.833	98.833	98.833	98.833	98.833	98.833	98.833	98.833	98.833	98.833	98.833
20	Vibrio coralliilyticus MCA-25	98.429	98.429	98.429	98.429	98.429	98.429	98.429	98.429	98.429	98.429	98.429	98.429	98.429	98.429	98.429	98.429	98.429	98.429	98.429	98.429	98.429	98.429	98.429	98.429	98.429	98.429	98.429	98.429	98.429	98.429	98.429	98.429	98.429	98.429	98.429	98.429	98.429	98.429	98.429	98.429	98.429	98.429	98.429	98.429	98.429	98.429	98.429	98.429
21	Vibrio coralliilyticus OfT7-21	97.581	97.581	97.581	97.581	97.581	97.581	97.581	97.581	97.581	97.581	97.581	97.581	97.581	97.581	97.581	97.581	97.581	97.581	97.581	97.581	97.581	97.581	97.581	97.581	97.581	97.581	97.581	97.581	97.581	97.581	97.581	97.581	97.581	97.581	97.581	97.581	97.581	97.581	97.581	97.581	97.581	97.581	97.581	97.581	97.581	97.581	97.581	97.581
22	Vibrio coralliilyticus MCA-32	98.429	98.429	98.429	98.429	98.429	98.429	98.429	98.429	98.429	98.429	98.429	98.429	98.429	98.429	98.429	98.429	98.429	98.429	98.429	98.429	98.429	98.429	98.429	98.429	98.429	98.429	98.429	98.429	98.429	98.429	98.429	98.429	98.429	98.429	98.429	98.429	98.429	98.429	98.429	98.429	98.429	98.429	98.429	98.429	98.429	98.429	98.429	98.429
23	Vibrio coralliilyticus CN52H-1	99.091	99.091	99.091	99.091	99.091	99.091	99.091	99.091	99.091	99.091	99.091	99.091	99.091	99.091	99.091	99.091	99.091	99.091	99.091	99.091	99.091	99.091	99.091	99.091	99.091	99.091	99.091	99.091	99.091	99.091	99.091	99.091	99.091	99.091	99.091	99.091	99.091	99.091	99.091	99.091	99.091	99.091	99.091	99.091	99.091	99.091	99.091	99.091
24	Vibrio coralliilyticus OfT6-17	98.384	98.384	98.384	98.384	98.384	98.384	98.384	98.384	98.384	98.384	98.384	98.384	98.384	98.384	98.384	98.384	98.384	98.384	98.384	98.384	98.384	98.384	98.384	98.384	98.384	98.384	98.384	98.384	98.384	98.384	98.384	98.384	98.384	98.384	98.384	98.384	98.384	98.384	98.384	98.384	98.384	98.384	98.384	98.384	98.384	98.384	98.384	98.384
25	Vibrio coralliilyticus S2052	94.909	94.909	94.909	94.909	94.909	94.909	94.909	94.909	94.909	94.909	94.909	94.909	94.909	94.909	94.909	94.909	94.909	94.909	94.909	94.909	94.909	94.909	94.909	94.909	94.909	94.909	94.909	94.909	94.909	94.909	94.909	94.909	94.909	94.909	94.909	94.909	94.909	94.909	94.909	94.909	94.909	94.909	94.909	94.909	94.909	94.909	94.909	94.909
26	Vibrio coralliilyticus Vic-OC-068	98.092	98.092	98.092	98.092	98.092	98.092	98.092	98.092	98.092	98.092	98.092	98.092	98.092	98.092	98.092	98.092	98.092	98.092	98.092	98.092	98.092	98.092	98.092	98.092	98.092	98.092	98.092	98.092	98.092	98.092	98.092	98.092	98.092	98.092	98.092	98.092	98.092	98.092	98.092	98.092	98.092	98.092	98.092	98.092	98.092	98.092	98.092	98.092
27	Vibrio coralliilyticus H1	98.279	98.279	98.279	98.279	98.279	98.279	98.279	98.279	98.279	98.279	98.279	98.279	98.279	98.279	98.279	98.279	98.279	98.279	98.279	98.279	98.279	98.279	98.279	98.279	98.279	98.279	98.279	98.279	98.279	98.279	98.279	98.279	98.279	98.279	98.279	98.279	98.279	98.279	98.279	98.279	98.279	98.279	98.279	98.279	98.279	98.279	98.279	98.279
29	Vibrio coralliilyticus Rb102	97.975	97.975	97.975	97.975	97.975	97.975	97.975	97.975	97.975	97.975	97.975	97.975	97.975	97.975	97.975	97.975	97.975	97.975	97.975	97.975	97.975	97.975	97.975	97.975	97.975	97.975	97.975	97.975	97.975	97.975	97.975	97.975	97.975	97.975	97.975	97.975	97.975	97.975	97.975	97.975	97.975	97.975	97.975	97.975	97.975	97.975	97.975	97.975
30	Vibrio coralliilyticus ATCC BAA-450	100	100	100	100	100	100	100	100	100	100	100	100	100	100	100	100	100	100	100	100	100	100	100	100	100	100	100	100	100	100	100	100	100	100	100	100	100	100	100	100	100	100	100	100	100	100	100	100
31	Vibrio coralliilyticus P1	98.289	98.289	98.289	98.289	98.289	98.289	98.289	98.289	98.289	98.289	98.289	98.289	98.289	98.289	98.289	98.289	98.289	98.289	98.289	98.289	98.289	98.289	98.289	98.289	98.289	98.289	98.289	98.289	98.289	98.289	98.289	98.289	98.289	98.289	98.289	98.289	98.289	98.289	98.289	98.289	98.289	98.289	98.289	98.289	98.289	98.289	98.289	98.289
32	Vibrio coralliilyticus NA0301	98.804	98.804	98.804	98.804	98.804	98.804	98.804	98.804	98.804	98.804	98.804	98.804	98.804	98.804	98.804	98.804	98.804	98.804	98.804	98.804	98.804	98.804	98.804	98.804	98.804	98.804	98.804	98.804	98.804	98.804	98.804	98.804	98.804	98.804	98.804	98.804	98.804	98.804	98.804	98.804	98.804	98.804	98.804	98.804	98.804	98.804	98.804	98.804
33	Vibrio coralliilyticus OCN008	96.579	96.579	96.579	96.579	96.579	96.579	96.579	96.579	96.579	96.579	96.579	96.579	96.579	96.579	96.579	96.579	96.579	96.579	96.579	96.579	96.579	96.579	96.579	96.579	96.579	96.579	96.579	96.579	96.579	96.579	96.579	96.579	96.579	96.579	96.579	96.579	96.579	96.579	96.579	96.579	96.579	96.579	96.579	96.579	96.579	96.579	96.579	96.579
[truncated: 353 more columns]

## Sheet: T6SS2
Genome_ID	Genome_Name	1	101	201	301	401	501	601	701	801	901	1001	1101	1201	1301	1401	1501	1601	1701	1801	1901	2001	2101	2201	2301	2401	2501	2601	2701	2801	2901	3001	3101	3201	3301	3401	3501	3601	3701	3801	3901	4001	4101	4201	4301	4401	4501	4601	4701
1	Vibrio coralliilyticus OCN014	98.095	98.095	98.095	98.095	98.095	98.095	98.095	98.095	98.095	98.095	98.095	98.095	98.095	98.095	98.095	98.095	98.095	98.095	98.095	98.095	98.095	98.095	98.095	98.095	98.095	98.095	98.095	98.095	98.095	98.095	98.095	98.095	98.095	98.095	98.095	98.095	98.095	98.095	98.095	98.095	98.095	98.095	98.095	98.095	98.095	98.095	98.095	98.095
2	Vibrio coralliilyticus RE98	98.56	98.56	98.56	98.56	98.56	98.56	98.56	98.56	98.56	98.56	98.56	98.56	98.56	98.56	98.56	98.56	98.56	98.56	98.56	98.56	98.56	98.56	98.56	98.56	98.56	98.56	98.56	98.56	98.56	98.56	98.56	98.56	98.56	98.56	98.56	98.56	98.56	98.56	98.56	98.56	98.56	98.56	98.56	98.56	98.56	98.56	98.56	98.56
3	Vibrio coralliilyticus S2043	98.724	98.724	98.724	98.724	98.724	98.724	98.724	98.724	98.724	98.724	98.724	98.724	98.724	98.724	98.724	98.724	98.724	98.724	98.724	98.724	98.724	98.724	98.724	98.724	98.724	98.724	98.724	98.724	98.724	98.724	98.724	98.724	98.724	98.724	98.724	98.724	98.724	98.724	98.724	98.724	98.724	98.724	98.724	98.724	98.724	98.724	98.724	98.724
5	Vibrio coralliilyticus 58	94.62	94.62	94.62	94.62	94.62	94.62	94.62	94.62	94.62	94.62	94.62	94.62	94.62	94.62	94.62	94.62	94.62	94.62	94.62	94.62	94.62	94.62	94.62	94.62	94.62	94.62	94.62	94.62	94.62	94.62	94.62	94.62	94.62	94.62	94.62	94.62	94.62	94.62	94.62	94.62	94.62	94.62	94.62	94.62	94.62	94.62	94.62	94.62
6	Vibrio coralliilyticus RE87	98.326	98.326	98.326	98.326	98.326	98.326	98.326	98.326	98.326	98.326	98.326	98.326	98.326	98.326	98.326	98.326	98.326	98.326	98.326	98.326	98.326	98.326	98.326	98.326	98.326	98.326	98.326	98.326	98.326	98.326	98.326	98.326	98.326	98.326	98.326	98.326	98.326	98.326	98.326	98.326	98.326	98.326	98.326	98.326	98.326	98.326	98.326	98.326
7	Vibrio coralliilyticus 080116A	98.53	98.53	98.53	98.53	98.53	98.53	98.53	98.53	98.53	98.53	98.53	98.53	98.53	98.53	98.53	98.53	98.53	98.53	98.53	98.53	98.53	98.53	98.53	98.53	98.53	98.53	98.53	98.53	98.53	98.53	98.53	98.53	98.53	98.53	98.53	98.53	98.53	98.53	98.53	98.53	98.53	98.53	98.53	98.53	98.53	98.53	98.53	98.53
8	Vibrio coralliilyticus AIC-7	98.303	98.303	98.303	98.303	98.303	98.303	98.303	98.303	98.303	98.303	98.303	98.303	98.303	98.303	98.303	98.303	98.303	98.303	98.303	98.303	98.303	98.303	98.303	98.303	98.303	98.303	98.303	98.303	98.303	98.303	98.303	98.303	98.303	98.303	98.303	98.303	98.303	98.303	98.303	98.303	98.303	98.303	98.303	98.303	98.303	98.303	98.303	98.303
9	Vibrio coralliilyticus RE22	98.266	98.266	98.266	98.266	98.266	98.266	98.266	98.266	98.266	98.266	98.266	98.266	98.266	98.266	98.266	98.266	98.266	98.266	98.266	98.266	98.266	98.266	98.266	98.266	98.266	98.266	98.266	98.266	98.266	98.266	98.266	98.266	98.266	98.266	98.266	98.266	98.266	98.266	98.266	98.266	98.266	98.266	98.266	98.266	98.266	98.266	98.266	98.266
10	Vibrio coralliilyticus RE90	98.374	98.374	98.374	98.374	98.374	98.374	98.374	98.374	98.374	98.374	98.374	98.374	98.374	98.374	98.374	98.374	98.374	98.374	98.374	98.374	98.374	98.374	98.374	98.374	98.374	98.374	98.374	98.374	98.374	98.374	98.374	98.374	98.374	98.374	98.374	98.374	98.374	98.374	98.374	98.374	98.374	98.374	98.374	98.374	98.374	98.374	98.374	98.374
11	Vibrio coralliilyticus 09-121-3	98.549	98.549	98.549	98.549	98.549	98.549	98.549	98.549	98.549	98.549	98.549	98.549	98.549	98.549	98.549	98.549	98.549	98.549	98.549	98.549	98.549	98.549	98.549	98.549	98.549	98.549	98.549	98.549	98.549	98.549	98.549	98.549	98.549	98.549	98.549	98.549	98.549	98.549	98.549	98.549	98.549	98.549	98.549	98.549	98.549	98.549	98.549	98.549
12	Vibrio coralliilyticus 081216C	98.53	98.53	98.53	98.53	98.53	98.53	98.53	98.53	98.53	98.53	98.53	98.53	98.53	98.53	98.53	98.53	98.53	98.53	98.53	98.53	98.53	98.53	98.53	98.53	98.53	98.53	98.53	98.53	98.53	98.53	98.53	98.53	98.53	98.53	98.53	98.53	98.53	98.53	98.53	98.53	98.53	98.53	98.53	98.53	98.53	98.53	98.53	98.53
13	Vibrio coralliilyticus ATCC 19105	98.564	98.564	98.564	98.564	98.564	98.564	98.564	98.564	98.564	98.564	98.564	98.564	98.564	98.564	98.564	98.564	98.564	98.564	98.564	98.564	98.564	98.564	98.564	98.564	98.564	98.564	98.564	98.564	98.564	98.564	98.564	98.564	98.564	98.564	98.564	98.564	98.564	98.564	98.564	98.564	98.564	98.564	98.564	98.564	98.564	98.564	98.564	98.564
14	Vibrio coralliilyticus X00-12-4	98.56	98.56	98.56	98.56	98.56	98.56	98.56	98.56	98.56	98.56	98.56	98.56	98.56	98.56	98.56	98.56	98.56	98.56	98.56	98.56	98.56	98.56	98.56	98.56	98.56	98.56	98.56	98.56	98.56	98.56	98.56	98.56	98.56	98.56	98.56	98.56	98.56	98.56	98.56	98.56	98.56	98.56	98.56	98.56	98.56	98.56	98.56	98.56
15	Vibrio coralliilyticus 071316B	98.43	98.43	98.43	98.43	98.43	98.43	98.43	98.43	98.43	98.43	98.43	98.43	98.43	98.43	98.43	98.43	98.43	98.43	98.43	98.43	98.43	98.43	98.43	98.43	98.43	98.43	98.43	98.43	98.43	98.43	98.43	98.43	98.43	98.43	98.43	98.43	98.43	98.43	98.43	98.43	98.43	98.43	98.43	98.43	98.43	98.43	98.43	98.43
16	Vibrio coralliilyticus C154	98.43	98.43	98.43	98.43	98.43	98.43	98.43	98.43	98.43	98.43	98.43	98.43	98.43	98.43	98.43	98.43	98.43	98.43	98.43	98.43	98.43	98.43	98.43	98.43	98.43	98.43	98.43	98.43	98.43	98.43	98.43	98.43	98.43	98.43	98.43	98.43	98.43	98.43	98.43	98.43	98.43	98.43	98.43	98.43	98.43	98.43	98.43	98.43
17	Vibrio coralliilyticus AIC-5	98.303	98.303	98.303	98.303	98.303	98.303	98.303	98.303	98.303	98.303	98.303	98.303	98.303	98.303	98.303	98.303	98.303	98.303	98.303	98.303	98.303	98.303	98.303	98.303	98.303	98.303	98.303	98.303	98.303	98.303	98.303	98.303	98.303	98.303	98.303	98.303	98.303	98.303	98.303	98.303	98.303	98.303	98.303	98.303	98.303	98.303	98.303	98.303
18	Vibrio coralliilyticus OfT6-21	98.103	98.103	98.103	98.103	98.103	98.103	98.103	98.103	98.103	98.103	98.103	98.103	98.103	98.103	98.103	98.103	98.103	98.103	98.103	98.103	98.103	98.103	98.103	98.103	98.103	98.103	98.103	98.103	98.103	98.103	98.103	98.103	98.103	98.103	98.103	98.103	98.103	98.103	98.103	98.103	98.103	98.103	98.103	98.103	98.103	98.103	98.103	98.103
19	Vibrio coralliilyticus CN26H-1	98.609	98.609	98.609	98.609	98.609	98.609	98.609	98.609	98.609	98.609	98.609	98.609	98.609	98.609	98.609	98.609	98.609	98.609	98.609	98.609	98.609	98.609	98.609	98.609	98.609	98.609	98.609	98.609	98.609	98.609	98.609	98.609	98.609	98.609	98.609	98.609	98.609	98.609	98.609	98.609	98.609	98.609	98.609	98.609	98.609	98.609	98.609	98.609
20	Vibrio coralliilyticus MCA-25	98.382	98.382	98.382	98.382	98.382	98.382	98.382	98.382	98.382	98.382	98.382	98.382	98.382	98.382	98.382	98.382	98.382	98.382	98.382	98.382	98.382	98.382	98.382	98.382	98.382	98.382	98.382	98.382	98.382	98.382	98.382	98.382	98.382	98.382	98.382	98.382	98.382	98.382	98.382	98.382	98.382	98.382	98.382	98.382	98.382	98.382	98.382	98.382
21	Vibrio coralliilyticus OfT7-21	98.4	98.4	98.4	98.4	98.4	98.4	98.4	98.4	98.4	98.4	98.4	98.4	98.4	98.4	98.4	98.4	98.4	98.4	98.4	98.4	98.4	98.4	98.4	98.4	98.4	98.4	98.4	98.4	98.4	98.4	98.4	98.4	98.4	98.4	98.4	98.4	98.4	98.4	98.4	98.4	98.4	98.4	98.4	98.047	98.047	98.047	98.047	98.047
22	Vibrio coralliilyticus MCA-32	98.382	98.382	98.382	98.382	98.382	98.382	98.382	98.382	98.382	98.382	98.382	98.382	98.382	98.382	98.382	98.382	98.382	98.382	98.382	98.382	98.382	98.382	98.382	98.382	98.382	98.382	98.382	98.382	98.382	98.382	98.382	98.382	98.382	98.382	98.382	98.382	98.382	98.382	98.382	98.382	98.382	98.382	98.382	98.382	98.382	98.382	98.382	98.382
23	Vibrio coralliilyticus CN52H-1	98.75	98.75	98.75	98.75	98.75	98.75	98.75	98.75	98.75	98.75	98.75	98.75	98.75	98.75	98.75	98.75	98.75	98.75	98.75	98.75	98.75	98.75	98.75	98.75	98.75	98.75	98.75	98.75	98.75	98.75	98.75	98.75	98.75	98.75	98.75	98.75	98.75	98.75	98.75	98.75	98.75	98.75	98.75	98.75	98.75	98.75	98.75	98.75
24	Vibrio coralliilyticus OfT6-17	98.103	98.103	98.103	98.103	98.103	98.103	98.103	98.103	98.103	98.103	98.103	98.103	98.103	98.103	98.103	98.103	98.103	98.103	98.103	98.103	98.103	98.103	98.103	98.103	98.103	98.103	98.103	98.103	98.103	98.103	98.103	98.103	98.103	98.103	98.103	98.103	98.103	98.103	98.103	98.103	98.103	98.103	98.103	98.103	98.103	98.103	98.103	98.103
25	Vibrio coralliilyticus S2052	98.724	98.724	98.724	98.724	98.724	98.724	98.724	98.724	98.724	98.724	98.724	98.724	98.724	98.724	98.724	98.724	98.724	98.724	98.724	98.724	98.724	98.724	98.724	98.724	98.724	98.724	98.724	98.724	98.724	98.724	98.724	98.724	98.724	98.724	98.724	98.724	98.724	98.724	98.724	98.724	98.724	98.724	98.724	98.724	98.724	98.724	98.724	98.724
26	Vibrio coralliilyticus Vic-OC-068	98.084	98.084	98.084	98.084	98.084	98.084	98.084	98.084	98.084	98.084	98.084	98.084	98.084	98.084	98.084	98.084	98.084	98.084	98.084	98.084	98.084	98.084	98.084	98.084	98.084	98.084	98.084	98.084	98.084	98.084	98.084	98.084	98.084	98.084	98.084	98.084	98.084	98.084	98.084	98.084	98.084	98.084	98.084	98.084	98.084	98.084	98.084	98.084
27	Vibrio coralliilyticus H1	98.266	98.266	98.266	98.266	98.266	98.266	98.266	98.266	98.266	98.266	98.266	98.266	98.266	98.266	98.266	98.266	98.266	98.266	98.266	98.266	98.266	98.266	98.266	98.266	98.266	98.266	98.266	98.266	98.266	98.266	98.266	98.266	98.266	98.266	98.266	98.266	98.266	98.266	98.266	98.266	98.266	98.266	98.266	98.266	98.266	98.266	98.266	98.266
29	Vibrio coralliilyticus Rb102	97.835	97.835	97.835	97.835	97.835	97.835	97.835	97.835	97.835	97.835	97.835	97.835	97.835	97.835	97.835	97.835	97.835	97.835	97.835	97.835	97.835	97.835	97.835	97.835	97.835	97.835	97.835	97.835	97.835	97.835	97.835	97.835	97.835	97.835	97.835	97.835	97.835	97.835	97.835	97.835	97.835	97.835	97.835	97.835	97.835	97.835	97.835	97.835
30	Vibrio coralliilyticus ATCC BAA-450	100	100	100	100	100	100	100	100	100	100	100	100	100	100	100	100	100	100	100	100	100	100	100	100	100	100	100	100	100	100	100	100	100	100	100	100	100	100	100	100	100	100	100	100	100	100	100	100
31	Vibrio coralliilyticus P1	98.931	98.931	98.931	98.931	98.931	98.931	98.931	98.931	98.931	98.931	98.931	98.931	98.931	98.931	98.931	98.931	98.931	98.931	98.931	98.931	98.931	98.931	98.931	98.931	98.931	98.931	98.931	98.931	98.931	98.931	98.931	98.931	98.931	98.931	98.931	98.931	98.931	98.931	98.931	98.931	98.931	98.931	98.931	98.931	98.931	98.931	98.931	98.931
32	Vibrio coralliilyticus NA0301	98.623	98.623	98.623	98.623	98.623	98.623	98.623	98.623	98.623	98.623	98.623	98.623	98.623	98.623	98.623	98.623	98.623	98.623	98.623	98.623	98.623	98.623	98.623	98.623	98.623	98.623	98.623	98.623	98.623	98.623	98.623	98.623	98.623	98.623	98.623	98.623	98.623	98.623	98.623	98.623	98.623	98.623	98.623	98.623	98.623	98.623	98.623	98.623
33	Vibrio coralliilyticus OCN008	98.445	98.445	98.445	98.445	98.445	98.445	98.445	98.445	98.445	98.445	98.445	98.445	98.445	98.445	98.445	98.445	98.445	98.445	98.445	98.445	98.445	98.445	98.445	98.445	98.445	98.445	98.445	98.445	98.445	98.445	98.445	98.445	98.445	98.445	98.445	98.445	98.445	98.445	98.445	98.445	98.445	98.445	98.445	98.445	98.445	98.445	98.445	98.445
[truncated: 224 more columns]

## Sheet: T6SS3
Genome_ID	Genome_Name	1	101	201	301	401	501	601	701	801	901	1001	1101	1201	1301	1401	1501	1601	1701	1801	1901	2001	2101	2201	2301	2401	2501	2601	2701	2801	2901	3001	3101	3201	3301	3401	3501	3601	3701	3801	3901	4001	4101	4201	4301	4401	4501	4601	4701
26	Vibrio coralliilyticus Vic-OC-068	100	100	100	100	100	100	100	100	100	100	100	100	100	100	100	100	100	100	100	100	100	100	100	100	100	100	100	100	100	100	100	100	100	100	100	100	100	100	100	100	100	100	100	100	100	100	100	100
1	Vibrio coralliilyticus OCN014	0	0	0	0	0	0	0	0	0	0	0	0	0	0	0	0	0	0	0	0	0	0	0	0	0	0	0	0	0	0	0	0	0	0	0	0	0	0	0	0	0	0	0	0	0	0	0	0
2	Vibrio coralliilyticus RE98	0	0	0	0	0	0	0	0	0	0	0	0	0	0	0	0	0	0	0	0	0	0	0	0	0	0	0	0	0	0	0	0	0	0	0	0	0	0	0	0	0	0	0	0	0	0	0	0
3	Vibrio coralliilyticus S2043	0	0	0	0	0	0	0	0	0	0	0	0	0	0	0	0	0	0	0	0	0	0	0	0	0	0	0	0	0	0	0	0	0	0	0	0	0	0	0	0	0	0	0	0	0	0	0	0
5	Vibrio coralliilyticus 58	0	0	0	0	0	0	0	0	0	0	0	0	0	0	0	0	0	0	0	0	0	0	0	0	0	0	0	0	0	0	0	0	0	0	0	0	0	0	0	0	0	0	0	0	0	0	0	0
6	Vibrio coralliilyticus RE87	0	0	0	0	0	0	0	0	0	0	0	0	0	0	0	0	0	0	0	0	0	0	0	0	0	0	0	0	0	0	0	0	0	0	0	0	0	0	0	0	0	0	0	0	0	0	0	0
7	Vibrio coralliilyticus 080116A	0	0	0	0	0	0	0	0	0	0	0	0	0	0	0	0	0	0	0	0	0	0	0	0	0	0	0	0	0	0	0	0	0	0	0	0	0	0	0	0	0	0	0	0	0	0	0	0
8	Vibrio coralliilyticus AIC-7	0	0	0	0	0	0	0	0	0	0	0	0	0	0	0	0	0	0	0	0	0	0	0	0	0	0	0	0	0	0	0	0	0	0	0	0	0	0	0	0	0	0	0	0	0	0	0	0
9	Vibrio coralliilyticus RE22	0	0	0	0	0	0	0	0	0	0	0	0	0	0	0	0	0	0	0	0	0	0	0	0	0	0	0	0	0	0	0	0	0	0	0	0	0	0	0	0	0	0	0	0	0	0	0	0
10	Vibrio coralliilyticus RE90	0	0	0	0	0	0	0	0	0	0	0	0	0	0	0	0	0	0	0	0	0	0	0	0	0	0	0	0	0	0	0	0	0	0	0	0	0	0	0	0	0	0	0	0	0	0	0	0
11	Vibrio coralliilyticus 09-121-3	0	0	0	0	0	0	0	0	0	0	0	0	0	0	0	0	0	0	0	0	0	0	0	0	0	0	0	0	0	0	0	0	0	0	0	0	0	0	0	0	0	0	0	0	0	0	0	0
12	Vibrio coralliilyticus 081216C	0	0	0	0	0	0	0	0	0	0	0	0	0	0	0	0	0	0	0	0	0	0	0	0	0	0	0	0	0	0	0	0	0	0	0	0	0	0	0	0	0	0	0	0	0	0	0	0
13	Vibrio coralliilyticus ATCC 19105	0	0	0	0	0	0	0	0	0	0	0	0	0	0	0	0	0	0	0	0	0	0	0	0	0	0	0	0	0	0	0	0	0	0	0	0	0	0	0	0	0	0	0	0	0	0	0	0
14	Vibrio coralliilyticus X00-12-4	0	0	0	0	0	0	0	0	0	0	0	0	0	0	0	0	0	0	0	0	0	0	0	0	0	0	0	0	0	0	0	0	0	0	0	0	0	0	0	0	0	0	0	0	0	0	0	0
15	Vibrio coralliilyticus 071316B	0	0	0	0	0	0	0	0	0	0	0	0	0	0	0	0	0	0	0	0	0	0	0	0	0	0	0	0	0	0	0	0	0	0	0	0	0	0	0	0	0	0	0	0	0	0	0	0
16	Vibrio coralliilyticus C154	0	0	0	0	0	0	0	0	0	0	0	0	0	0	0	0	0	0	0	0	0	0	0	0	0	0	0	0	0	0	0	0	0	0	0	0	0	0	0	0	0	0	0	0	0	0	0	0
17	Vibrio coralliilyticus AIC-5	0	0	0	0	0	0	0	0	0	0	0	0	0	0	0	0	0	0	0	0	0	0	0	0	0	0	0	0	0	0	0	0	0	0	0	0	0	0	0	0	0	0	0	0	0	0	0	0
18	Vibrio coralliilyticus OfT6-21	0	0	0	0	0	0	0	0	0	0	0	0	0	0	0	0	0	0	0	0	0	0	0	0	0	0	0	0	0	0	0	0	0	0	0	0	0	0	0	0	0	0	0	0	0	0	0	0
19	Vibrio coralliilyticus CN26H-1	0	0	0	0	0	0	0	0	0	0	0	0	0	0	0	0	0	0	0	0	0	0	0	0	0	0	0	0	0	0	0	0	0	0	0	0	0	0	0	0	0	0	0	0	0	0	0	0
20	Vibrio coralliilyticus MCA-25	0	0	0	0	0	0	0	0	0	0	0	0	0	0	0	0	0	0	0	0	0	0	0	0	0	0	0	0	0	0	0	0	0	0	0	0	0	0	0	0	0	0	0	0	0	0	0	0
21	Vibrio coralliilyticus OfT7-21	0	0	0	0	0	0	0	0	0	0	0	0	0	0	0	0	0	0	0	0	0	0	0	0	0	0	0	0	0	0	0	0	0	0	0	0	0	0	0	0	0	0	0	0	0	0	0	0
22	Vibrio coralliilyticus MCA-32	0	0	0	0	0	0	0	0	0	0	0	0	0	0	0	0	0	0	0	0	0	0	0	0	0	0	0	0	0	0	0	0	0	0	0	0	0	0	0	0	0	0	0	0	0	0	0	0
23	Vibrio coralliilyticus CN52H-1	0	0	0	0	0	0	0	0	0	0	0	0	0	0	0	0	0	0	0	0	0	0	0	0	0	0	0	0	0	0	0	0	0	0	0	0	0	0	0	0	0	0	0	0	0	0	0	0
24	Vibrio coralliilyticus OfT6-17	0	0	0	0	0	0	0	0	0	0	0	0	0	0	0	0	0	0	0	0	0	0	0	0	0	0	0	0	0	0	0	0	0	0	0	0	0	0	0	0	0	0	0	0	0	0	0	0
25	Vibrio coralliilyticus S2052	0	0	0	0	0	0	0	0	0	0	0	0	0	0	0	0	0	0	0	0	0	0	0	0	0	0	0	0	0	0	0	0	0	0	0	0	0	0	0	0	0	0	0	0	0	0	0	0
27	Vibrio coralliilyticus H1	0	0	0	0	0	0	0	0	0	0	0	0	0	0	0	0	0	0	0	0	0	0	0	0	0	0	0	0	0	0	0	0	0	0	0	0	0	0	0	0	0	0	0	0	0	0	0	0
29	Vibrio coralliilyticus Rb102	0	0	0	0	0	0	0	0	0	0	0	0	0	0	0	0	0	0	0	0	0	0	0	0	0	0	0	0	0	0	0	0	0	0	0	0	0	0	0	0	0	0	0	0	0	0	0	0
30	Vibrio coralliilyticus ATCC BAA-450	0	0	0	0	0	0	0	0	0	0	0	0	0	0	0	0	0	0	0	0	0	0	0	0	0	0	0	0	0	0	0	0	0	0	0	0	0	0	0	0	0	0	0	0	0	0	0	0
31	Vibrio coralliilyticus P1	0	0	0	0	0	0	0	0	0	0	0	0	0	0	0	0	0	0	0	0	0	0	0	0	0	0	0	0	0	0	0	0	0	0	0	0	0	0	0	0	0	0	0	0	0	0	0	0
32	Vibrio coralliilyticus NA0301	0	0	0	0	0	0	0	0	0	0	0	0	0	0	0	0	0	0	0	0	0	0	0	0	0	0	0	0	0	0	0	0	0	0	0	0	0	0	0	0	0	0	0	0	0	0	0	0
33	Vibrio coralliilyticus OCN008	0	0	0	0	0	0	0	0	0	0	0	0	0	0	0	0	0	0	0	0	0	0	0	0	0	0	0	0	0	0	0	0	0	0	0	0	0	0	0	0	0	0	0	0	0	0	0	0
[truncated: 186 more columns]

## Sheet: T4SS
Genome_ID	Genome_Name	1	101	201	301	401	501	601	701	801	901	1001	1101	1201	1301	1401	1501	1601	1701	1801	1901	2001	2101	2201	2301	2401	2501	2601	2701	2801	2901	3001	3101	3201	3301	3401	3501	3601	3701	3801	3901	4001	4101	4201	4301	4401	4501	4601	4701
5	Vibrio coralliilyticus 58	100	100	100	100	100	100	100	100	100	100	100	100	100	100	100	100	100	100	100	100	100	100	100	100	100	100	100	100	100	100	100	100	100	100	100	100	100	100	100	100	100	100	100	100	100	100	100	100
1	Vibrio coralliilyticus OCN014	0	0	0	0	0	0	0	0	0	0	0	0	0	0	0	0	0	0	0	0	0	0	0	0	0	0	0	0	0	0	0	0	0	0	0	0	0	0	0	0	0	0	0	0	0	0	0	0
2	Vibrio coralliilyticus RE98	0	0	0	0	0	0	0	0	0	0	0	0	0	0	0	0	0	0	0	0	0	0	0	0	0	0	0	0	0	0	0	0	0	0	0	0	0	0	0	0	0	0	0	0	0	0	0	0
3	Vibrio coralliilyticus S2043	0	0	0	0	0	0	0	0	0	0	0	0	0	0	0	0	0	0	0	0	0	0	0	0	0	0	0	0	0	0	0	0	0	0	0	0	0	0	0	0	0	0	0	0	0	0	0	0
6	Vibrio coralliilyticus RE87	0	0	0	0	0	0	0	0	0	0	0	0	0	0	0	0	0	0	0	0	0	0	0	0	0	0	0	0	0	0	0	0	0	0	0	0	0	0	0	0	0	0	0	0	0	0	0	0
7	Vibrio coralliilyticus 080116A	0	0	0	0	0	0	0	0	0	0	0	0	0	0	0	0	0	0	0	0	0	0	0	0	0	0	0	0	0	0	0	0	0	0	0	0	0	0	0	0	0	0	0	0	0	0	0	0
8	Vibrio coralliilyticus AIC-7	0	0	0	0	0	0	0	0	0	0	0	0	0	0	0	0	0	0	0	0	0	0	0	0	0	0	0	0	0	0	0	0	0	0	0	0	0	0	0	0	0	0	0	0	0	0	0	0
9	Vibrio coralliilyticus RE22	0	0	0	0	0	0	0	0	0	0	0	0	0	0	0	0	0	0	0	0	0	0	0	0	0	0	0	0	0	0	0	0	0	0	0	0	0	0	0	0	0	0	0	0	0	0	0	0
10	Vibrio coralliilyticus RE90	0	0	0	0	0	0	0	0	0	0	0	0	0	0	0	0	0	0	0	0	0	0	0	0	0	0	0	0	0	0	0	0	0	0	0	0	0	0	0	0	0	0	0	0	0	0	0	0
11	Vibrio coralliilyticus 09-121-3	0	0	0	0	0	0	0	0	0	0	0	0	0	0	0	0	0	0	0	0	0	0	0	0	0	0	0	0	0	0	0	0	0	0	0	0	0	0	0	0	0	0	0	0	0	0	0	0
12	Vibrio coralliilyticus 081216C	0	0	0	0	0	0	0	0	0	0	0	0	0	0	0	0	0	0	0	0	0	0	0	0	0	0	0	0	0	0	0	0	0	0	0	0	0	0	0	0	0	0	0	0	0	0	0	0
13	Vibrio coralliilyticus ATCC 19105	0	0	0	0	0	0	0	0	0	0	0	0	0	0	0	0	0	0	0	0	0	0	0	0	0	0	0	0	0	0	0	0	0	0	0	0	0	0	0	0	0	0	0	0	0	0	0	0
14	Vibrio coralliilyticus X00-12-4	0	0	0	0	0	0	0	0	0	0	0	0	0	0	0	0	0	0	0	0	0	0	0	0	0	0	0	0	0	0	0	0	0	0	0	0	0	0	0	0	0	0	0	0	0	0	0	0
15	Vibrio coralliilyticus 071316B	0	0	0	0	0	0	0	0	0	0	0	0	0	0	0	0	0	0	0	0	0	0	0	0	0	0	0	0	0	0	0	0	0	0	0	0	0	0	0	0	0	0	0	0	0	0	0	0
16	Vibrio coralliilyticus C154	0	0	0	0	0	0	0	0	0	0	0	0	0	0	0	0	0	0	0	0	0	0	0	0	0	0	0	0	0	0	0	0	0	0	0	0	0	0	0	0	0	0	0	0	0	0	0	0
17	Vibrio coralliilyticus AIC-5	0	0	0	0	0	0	0	0	0	0	0	0	0	0	0	0	0	0	0	0	0	0	0	0	0	0	0	0	0	0	0	0	0	0	0	0	0	0	0	0	0	0	0	0	0	0	0	0
18	Vibrio coralliilyticus OfT6-21	0	0	0	0	0	0	0	0	0	0	0	0	0	0	0	0	0	0	0	0	0	0	0	0	0	0	0	0	0	0	0	0	0	0	0	0	0	0	0	0	0	0	0	0	0	0	0	0
19	Vibrio coralliilyticus CN26H-1	0	0	0	0	0	0	0	0	0	0	0	0	0	0	0	0	0	0	0	0	0	0	0	0	0	0	0	0	0	0	0	0	0	0	0	0	0	0	0	0	0	0	0	0	0	0	0	0
20	Vibrio coralliilyticus MCA-25	0	0	0	0	0	0	0	0	0	0	0	0	0	0	0	0	0	0	0	0	0	0	0	0	0	0	0	0	0	0	0	0	0	0	0	0	0	0	0	0	0	0	0	0	0	0	0	0
21	Vibrio coralliilyticus OfT7-21	0	0	0	0	0	0	0	0	0	0	0	0	0	0	0	0	0	0	0	0	0	0	0	0	0	0	0	0	0	0	0	0	0	0	0	0	0	0	0	0	0	0	0	0	0	0	0	0
22	Vibrio coralliilyticus MCA-32	0	0	0	0	0	0	0	0	0	0	0	0	0	0	0	0	0	0	0	0	0	0	0	0	0	0	0	0	0	0	0	0	0	0	0	0	0	0	0	0	0	0	0	0	0	0	0	0
23	Vibrio coralliilyticus CN52H-1	0	0	0	0	0	0	0	0	0	0	0	0	0	0	0	0	0	0	0	0	0	0	0	0	0	0	0	0	0	0	0	0	0	0	0	0	0	0	0	0	0	0	0	0	0	0	0	0
24	Vibrio coralliilyticus OfT6-17	0	0	0	0	0	0	0	0	0	0	0	0	0	0	0	0	0	0	0	0	0	0	0	0	0	0	0	0	0	0	0	0	0	0	0	0	0	0	0	0	0	0	0	0	0	0	0	0
25	Vibrio coralliilyticus S2052	0	0	0	0	0	0	0	0	0	0	0	0	0	0	0	0	0	0	0	0	0	0	0	0	0	0	0	0	0	0	0	0	0	0	0	0	0	0	0	0	0	0	0	0	0	0	0	0
26	Vibrio coralliilyticus Vic-OC-068	0	0	0	0	0	0	0	0	0	0	0	0	0	0	0	0	0	0	0	0	0	0	0	0	0	0	0	0	0	0	0	0	0	0	0	0	0	0	0	0	0	0	0	0	0	0	0	0
27	Vibrio coralliilyticus H1	0	0	0	0	0	0	0	0	0	0	0	0	0	0	0	0	0	0	0	0	0	0	0	0	0	0	0	0	0	0	0	0	0	0	0	0	0	0	0	0	0	0	0	0	0	0	0	0
29	Vibrio coralliilyticus Rb102	0	0	0	0	0	0	0	0	0	0	0	0	0	0	0	0	0	0	0	0	0	0	0	0	0	0	0	0	0	0	0	0	0	0	0	0	0	0	0	0	0	0	0	0	0	0	0	0
30	Vibrio coralliilyticus ATCC BAA-450	0	0	0	0	0	0	0	0	0	0	0	0	0	0	0	0	0	0	0	0	0	0	0	0	0	0	0	0	0	0	0	0	0	0	0	0	0	0	0	0	0	0	0	0	0	0	0	0
31	Vibrio coralliilyticus P1	0	0	0	0	0	0	0	0	0	0	0	0	0	0	0	0	0	0	0	0	0	0	0	0	0	0	0	0	0	0	0	0	0	0	0	0	0	0	0	0	0	0	0	0	0	0	0	0
32	Vibrio coralliilyticus NA0301	0	0	0	0	0	0	0	0	0	0	0	0	0	0	0	0	0	0	0	0	0	0	0	0	0	0	0	0	0	0	0	0	0	0	0	0	0	0	0	0	0	0	0	0	0	0	0	0
33	Vibrio coralliilyticus OCN008	0	0	0	0	0	0	0	0	0	0	0	0	0	0	0	0	0	0	0	0	0	0	0	0	0	0	0	0	0	0	0	0	0	0	0	0	0	0	0	0	0	0	0	0	0	0	0	0
[truncated: 192 more columns]

## Sheet: Description
Table	Description
Representative_T6SS_Clusters	List of representative T6SS gene clusters with genomic accession numbers and starting and ending positions
T6SS1…T6SS4	Presence of T6SS gene cluster in Vibrio coralliilyticus genomes
	Genome_ID = Genome ID
	Genome_Name = Genome name
	1 ... End = Percent identity relative to representative T6SS gene cluster
	Coverage = Overall coverage relative to the length of the representative T6SS gene cluster
	Accessions = Number of genomic accessions comprising the T6SS gene cluster
	T6SS+ = Genomes with overall coverage of 70% or higher are regarded as containing the T6SS gene cluster.
