# Supplementary material for: The coral pathogen Vibrio coralliilyticus uses a T6SS to secrete a group of novel anti-eukaryotic effectors that contribute to virulence
Source: PLoS Biol. 2024 Sep 3;22(9):e3002734. doi: 10.1371/journal.pbio.3002734 (PMC11371242; doi:10.1371/journal.pbio.3002734)
Supplement: S4 Dataset — (XLSX) [file pbio.3002734.s005.xlsx]

## Sheet: 80359-67-proteinGroups-Perseus
			ANOVA test			t-test						Log2 of LFQ
Protein IDs	Majority protein IDs	Fasta headers	ANOVA p value	ANOVA q-value	Significant pairs	Student's T-test p-value 008-WT_008-tssM2	Student's T-test q-value 008-WT_008-tssM2	Student's T-test Difference 008-WT_008-tssM2	Student's T-test p-value 008-WT_008-hcp	Student's T-test q-value 008-WT_008-hcp	Student's T-test Difference 008-WT_008-hcp	LFQ intensity 008-hcp1-A	LFQ intensity 008-hcp1-B	LFQ intensity 008-hcp1-C	LFQ intensity 008-tssM2-A	LFQ intensity 008-tssM2-B	LFQ intensity 008-tssM2-C	LFQ intensity 008-WT-A	LFQ intensity 008-WT-B	LFQ intensity 008-WT-C	Only identified by site	ANOVA Significant	Student's T-test Significant 008-WT_008-tssM2	Student's T-test Significant 008-WT_008-hcp	Student's T-test significant	Razor + unique peptides	Sequence coverage [%]	Unique + razor sequence coverage [%]	Unique sequence coverage [%]	Mol. weight [kDa]	Q-value	Score	Razor + unique peptides 008-hcp1-A	Razor + unique peptides 008-hcp1-B	Razor + unique peptides 008-hcp1-C	Razor + unique peptides 008-tssM2-A	Razor + unique peptides 008-tssM2-B	Razor + unique peptides 008-tssM2-C	Razor + unique peptides 008-WT-A	Razor + unique peptides 008-WT-B	Razor + unique peptides 008-WT-C	Intensity 008-hcp1-A	Intensity 008-hcp1-B	Intensity 008-hcp1-C	Intensity 008-tssM2-A	Intensity 008-tssM2-B	Intensity 008-tssM2-C	Intensity 008-WT-A	Intensity 008-WT-B
WP_006957348.1;UPI0001B94778	WP_006957348.1;UPI0001B94778	WP_006957348.1 MULTISPECIES: hypothetical protein [Vibrio];UPI0001B94778 status=active	2.5415e-10	2.29752e-07	008-WT_008-tssM2;008-hcp_008-tssM2;008-hcp_008-WT	1.46296e-07	0.000129325	2.81953	1.3084e-05	0.000852885	-1.02007	32.8919	32.8608	32.7731	29.0634	28.9814	28.9622	31.7965	31.8157	31.8534		+	+	+	008-WT_008-hcp;008-WT_008-tssM2	12	64.9	64.9	64.9	20.66	0	228.98	11	11	11	10	10	10	12	11	12	33.5412	33.4458	33.3436	30.341	30.2193	30.0479	33.4209	33.2479
WP_006962090.1;UPI0001B95291	WP_006962090.1;UPI0001B95291	WP_006962090.1 MULTISPECIES: type VI secretion system tube protein Hcp [Vibrio];UPI0001B95291 status=active	1.51101e-08	4.55318e-06	008-WT_008-tssM2;008-hcp_008-tssM2;008-hcp_008-WT	2.27759e-07	0.000134226	2.72411	0.00148191	0.0158071	-0.672304	34.7653	34.5867	34.4883	31.2308	31.2479	31.1724	34.0017	33.9153	33.9063		+	+	+	008-WT_008-hcp;008-WT_008-tssM2	15	90.8	90.8	90.8	17.984	0	323.31	14	14	15	13	14	14	15	15	14	36.4581	36.3486	36.1377	34.3892	34.0101	33.9677	36.8399	36.6116
WP_021456608.1;UPI000390FA15	WP_021456608.1;UPI000390FA15	WP_021456608.1 DUF4144 family protein [Vibrio coralliilyticus];UPI000390FA15 status=active	1.78528e-08	4.61112e-06	008-WT_008-hcp;008-WT_008-tssM2	4.55122e-06	0.00114951	2.43129	4.55122e-06	0.00053401	2.43129	20	20	20	20	20	20	22.3403	22.5731	22.3805		+	+	+	008-WT_008-hcp;008-WT_008-tssM2	1	15.5	15.5	15.5	13.135	0.0061179	1.9812	0	0	0	0	0	0	1	1	1	NaN	NaN	NaN	NaN	NaN	NaN	22.3321	22.2679
WP_006960006.1;UPI0001B9541C	WP_006960006.1;UPI0001B9541C	WP_006960006.1 MULTISPECIES: YopT-type cysteine protease domain-containing protein [Vibrio];UPI0001B9541C status=active	3.44336e-08	5.65956e-06	008-WT_008-tssM2;008-hcp_008-tssM2;008-hcp_008-WT	1.02898e-05	0.00165385	2.59488	0.000149957	0.00423504	-1.1599	30.1842	30.1604	30.341	26.4089	26.3943	26.6181	28.9512	29.1507	29.104		+	+	+	008-WT_008-hcp;008-WT_008-tssM2	7	37.7	37.7	37.7	22.745	0	40.623	7	7	6	3	4	5	7	7	6	30.8081	30.6881	30.9882	27.6527	27.3324	27.4862	30.362	29.7421
WP_021458175.1;UPI0003916C84	WP_021458175.1;UPI0003916C84	WP_021458175.1 type VI secretion system tip protein TssI/VgrG [Vibrio coralliilyticus];UPI0003916C84 status=active	1.61848e-07	1.82888e-05	008-WT_008-tssM2;008-hcp_008-tssM2;008-hcp_008-WT	2.17715e-05	0.00296093	2.36174	0.000615397	0.0102179	-0.778451	29.0914	28.94	28.8799	25.9955	25.8142	25.6811	28.1937	28.1065	28.2759		+	+	+	008-WT_008-hcp;008-WT_008-tssM2	25	49.7	49.7	49.7	72.02	0	323.31	24	24	23	18	18	16	24	23	23	31.5618	31.2814	31.3828	29.3473	28.7958	28.6285	31.5709	31.4134
WP_021457687.1;UPI000390B203	WP_021457687.1;UPI000390B203	WP_021457687.1 hypothetical protein [Vibrio coralliilyticus];UPI000390B203 status=active	5.315e-07	4.57597e-05	008-WT_008-tssM2;008-hcp_008-tssM2;008-hcp_008-WT	7.68553e-05	0.00721209	2.98301	0.00166427	0.0170502	-0.882418	28.5969	28.7195	28.673	24.5165	24.9316	24.945	27.6527	27.6865	28.003		+	+	+	008-WT_008-hcp;008-WT_008-tssM2	12	30.6	30.6	30.6	48.977	0	323.31	11	12	12	9	8	10	11	12	12	30.4532	30.5296	30.5844	27.2803	27.2625	27.3662	30.6285	30.3303
WP_165579899.1;UPI0013F46D6F	WP_165579899.1;UPI0013F46D6F	WP_165579899.1 hypothetical protein [Vibrio coralliilyticus];UPI0013F46D6F status=active	2.76777e-05	0.000848158	008-WT_008-tssM2;008-hcp_008-tssM2	0.000907589	0.0463348	4.04486	0.123187	0.266523	-0.803813	26.5754	26.604	26.673	21.9243	21.3699	22.0122	26.3376	25.002	26.1015		+	+		008-WT_008-tssM2	7	21.4	21.4	21.4	43.87	0	37.965	7	6	4	2	2	2	7	6	7	27.3828	26.8264	26.8385	23.1206	22.0756	22.8346	27.7581	27.7581
WP_021457942.1;UPI000390C6A0	WP_021457942.1;UPI000390C6A0	WP_021457942.1 MULTISPECIES: BON domain-containing protein [Vibrio];UPI000390C6A0 status=active	4.95131e-05	0.00124627	008-WT_008-hcp;008-WT_008-tssM2	0.000891856	0.0463348	2.76138	0.000891856	0.0125573	2.76138	20	20	20	20	20	20	23.3778	22.3778	22.5285		+	+	+	008-WT_008-hcp;008-WT_008-tssM2	1	14.8	14.8	14.8	20.522	0	10.817	0	0	0	0	0	0	1	1	1	NaN	NaN	NaN	NaN	NaN	NaN	23.3778	22.0918
WP_021456648.1;UPI000390C9CF	WP_021456648.1;UPI000390C9CF	WP_021456648.1 thiol:disulfide interchange protein DsbA/DsbL [Vibrio coralliilyticus];UPI000390C9CF status=active	5.56269e-05	0.00131094	008-WT_008-hcp;008-WT_008-tssM2	0.000963549	0.047321	3.34587	0.000963549	0.0128367	3.34587	20	20	20	20	20	20	24.0359	23.2961	22.7056		+	+	+	008-WT_008-hcp;008-WT_008-tssM2	1	10.6	10.6	10.6	22.669	0	3.5762	0	0	0	0	0	0	1	1	1	NaN	NaN	NaN	NaN	NaN	NaN	23.9134	23.3376
WP_141650583.1;UPI00042053E1	WP_141650583.1;UPI00042053E1	WP_141650583.1 MULTISPECIES: hypothetical protein [Vibrio];UPI00042053E1 status=active	6.73841e-05	0.00146784	008-WT_008-tssM2;008-hcp_008-tssM2	0.00201472	0.0774353	3.9407	0.0458776	0.146542	-1.25642	26.8385	26.5492	26.8264	21.0886	22.2185	21.3156	25.8044	24.632	26.0084		+				8	30.7	30.7	30.7	29.014	0	42.815	7	7	6	2	4	2	8	8	7	28.0349	27.6251	28.0084	23.4298	24.2891	22.976	28.0137	27.7895
WP_006963271.1;UPI0001B94A94	WP_006963271.1;UPI0001B94A94	WP_006963271.1 MULTISPECIES: type II 3-dehydroquinate dehydratase [Vibrio];UPI0001B94A94 status=active	0.000500664	0.00577802	008-WT_008-hcp;008-WT_008-tssM2	0.00413518	0.107515	4.03697	0.00413518	0.029426	4.03697	20	20	20	20	20	20	23.6757	25.3612	23.074		+		+	008-WT_008-hcp	3	22.8	22.8	22.8	16.375	0	11.956	0	0	0	3	2	2	2	2	2	NaN	NaN	NaN	25.2426	23.391	23.6649	24.4041	25.1055
WP_021457154.1;UPI00039134BB	WP_021457154.1;UPI00039134BB	WP_021457154.1 MULTISPECIES: hypothetical protein [Vibrio];UPI00039134BB status=active	0.00112874	0.00985872	008-WT_008-tssM2;008-hcp_008-tssM2	0.0113617	0.164639	1.53869	0.212871	0.375404	-0.521675	26.0317	26.1507	26.4186	24.2535	23.9495	24.217	25.1293	26.2803	25.6264		+				7	19.2	19.2	19.2	44.184	0	44.922	5	6	6	2	2	2	5	6	5	26.2553	26.6595	26.1293	25.2607	24.417	24.8191	26.48	26.8142
WP_165579784.1;UPI0013F3ABC3;UPI0013F3B600;WP_242704185.1	WP_165579784.1;UPI0013F3ABC3;UPI0013F3B600;WP_242704185.1	WP_165579784.1 hypothetical protein [Vibrio coralliilyticus];UPI0013F3ABC3 status=active;UPI0013F3B600 status=active;WP_242704185.1 tandem large repeat [Vibrio coralliilyticus]	0.00765937	0.0372201	008-WT_008-tssM2;008-hcp_008-tssM2	0.0111019	0.164639	1.11892	0.407527	0.568341	-0.34587	27.673	27.391	26.7129	25.7338	25.9203	25.7286	27.2625	27.0296	26.4473		+				3	70.2	13.1	13.1	56.089	0	76.729	2	2	2	1	2	1	3	3	3	27.5165	27.2625	26.4969	26.1604	26.1984	25.7363	28.341	27.7517
WP_021455469.1;UPI000390F066	WP_021455469.1;UPI000390F066	WP_021455469.1 DUF2861 family protein [Vibrio coralliilyticus];UPI000390F066 status=active	0.00778263	0.0373352	008-WT_008-hcp;008-WT_008-tssM2	0.0441632	0.243228	2.00232	0.000115625	0.00382426	2.66964	20	20	20	20	22.002	20	22.882	22.3156	22.8113		+		+	008-WT_008-hcp	1	6.6	6.6	6.6	32.949	0	2.9268	0	0	0	0	1	0	1	1	1	NaN	NaN	NaN	NaN	21.714	NaN	22.882	22.0292
WP_021455262.1;UPI000390EC36	WP_021455262.1;UPI000390EC36	WP_021455262.1 peroxiredoxin [Vibrio coralliilyticus];UPI000390EC36 status=active	0.0118881	0.0467253	008-WT_008-tssM2;008-WT_008-hcp	5.08554e-05	0.00599415	3.17262	0.0613898	0.174832	2.29825	20	22.6231	20	20	20	20	23.2419	23.4298	22.8461		+	+		008-WT_008-tssM2	1	19.1	19.1	19.1	16.727	0	3.2201	0	1	0	0	0	0	1	1	1	NaN	21.3645	NaN	NaN	NaN	NaN	23.391	23.1158
WP_021457634.1;UPI000390FAF4	WP_021457634.1;UPI000390FAF4	WP_021457634.1 polyphosphate kinase 2 [Vibrio coralliilyticus];UPI000390FAF4 status=active	0.0148327	0.0536599	008-WT_008-tssM2	1.64467e-06	0.000726944	4.34197	0.204938	0.366929	1.87974	23.9316	23.4551	20	20	20	20	24.5225	24.1795	24.3239			+		008-WT_008-tssM2	1	5	5	5	30.958	0	4.6017	1	1	0	0	0	0	1	1	1	22.8538	21.7915	NaN	NaN	NaN	NaN	24.3511	24.0609
WP_006957511.1;UPI0001B94F9D	WP_006957511.1;UPI0001B94F9D	WP_006957511.1 MULTISPECIES: Trk system potassium transporter TrkA [Vibrio];UPI0001B94F9D status=active	0.0197388	0.0643879	008-WT_008-tssM2	7.87861e-06	0.00154771	4.28893	0.091035	0.228236	2.9607	23.9847	20	20	20	20	20	24.391	24.4738	24.002			+		008-WT_008-tssM2	1	3.9	3.9	3.9	50.242	0.0050676	2.1781	1	0	0	0	0	0	1	1	1	22.6409	NaN	NaN	NaN	NaN	NaN	24.4551	24.3376
WP_165579431.1;UPI0013F43AC2	WP_165579431.1;UPI0013F43AC2	WP_165579431.1 anhydro-N-acetylmuramic acid kinase [Vibrio coralliilyticus];UPI0013F43AC2 status=active	0.0227904	0.071289	008-WT_008-tssM2	3.71708e-06	0.0010953	3.92635	0.101722	0.244082	2.66984	20	23.7695	20	20	20	20	24.0105	24.0609	23.7077			+		008-WT_008-tssM2	1	4.3	4.3	4.3	40.061	0.0050761	2.1988	1	1	1	1	1	1	1	1	1	21.953	23.8191	22.8152	23.4298	23.7182	23.895	24.6209	23.6209
WP_021456780.1;UPI0003916ED4	WP_021456780.1;UPI0003916ED4	WP_021456780.1 phage shock protein PspA [Vibrio coralliilyticus];UPI0003916ED4 status=active	0.030843	0.0885255	008-WT_008-tssM2	2.64559e-06	0.00093548	3.28704	0.128161	0.271763	2.1611	20	23.3778	20	20	20	20	23.119	23.391	23.3511			+		008-WT_008-tssM2	2	19.8	19.8	19.8	25.341	0	15.44	0	1	1	1	1	1	1	1	1	NaN	22.3592	21.3211	24.3444	NaN	23.5404	22.9513	23.0772
WP_006957798.1;UPI0001B95A04	WP_006957798.1;UPI0001B95A04	WP_006957798.1 MULTISPECIES: RNA polymerase sigma factor RpoE [Vibrio];UPI0001B95A04 status=active	0.0584906	0.133356		3.40321e-05	0.00429777	2.9847	0.207716	0.369646	1.79675	23.5638	20	20	20	20	20	23.0723	22.6992	23.1825			+		008-WT_008-tssM2	2	18.2	18.2	18.2	21.753	0	7.8464	2	1	0	0	1	1	1	1	2	23.5869	21.9098	NaN	NaN	22.5451	21.8152	22.9423	21.9098
WP_021457710.1;UPI000390F26A	WP_021457710.1;UPI000390F26A	WP_021457710.1 MULTISPECIES: NAD(P)/FAD-dependent oxidoreductase [Vibrio];UPI000390F26A status=active	0.0682512	0.149377		5.58249e-05	0.00616865	3.09826	0.233299	0.397489	1.81558	23.848	20	20	20	20	20	23.0509	22.8269	23.417			+		008-WT_008-tssM2	1	3.5	3.5	3.5	43.877	0	5.2569	1	0	0	0	0	0	1	1	1	22.8132	NaN	NaN	NaN	NaN	NaN	23.1673	22.5427
WP_021458338.1;UPI000390A44D	WP_021458338.1;UPI000390A44D	WP_021458338.1 MULTISPECIES: methyltransferase domain-containing protein [Vibrio];UPI000390A44D status=active	2.1394e-15	3.86804e-12	008-tssM2_008-hcp;008-tssM2_008-WT	1.10688e-10	1.95697e-07	-2.8739	NaN	NaN	0	20	20	20	22.8858	22.8689	22.867	20	20	20		+	+		008-WT_008-tssM2	1	6.6	6.6	6.6	29.033	0	5.7866	0	0	0	1	1	1	0	0	0	NaN	NaN	NaN	22.9882	22.5823	22.5522	NaN	NaN
WP_019276417.1;UPI0002F2D49D	WP_019276417.1;UPI0002F2D49D	WP_019276417.1 hypothetical protein [Vibrio coralliilyticus];UPI0002F2D49D status=active	3.17665e-08	5.65956e-06	008-tssM2_008-hcp;008-tssM2_008-WT	6.68216e-06	0.00147676	-3.31528	NaN	NaN	0	20	20	20	23.5165	23.2821	23.1472	20	20	20		+	+		008-WT_008-tssM2	1	12.9	12.9	12.9	9.866	0.0028539	2.3689	0	0	0	1	1	1	0	0	0	NaN	NaN	NaN	23.6209	22.9985	22.8327	NaN	NaN
UPI000A113854;WP_021457667.1	UPI000A113854;WP_021457667.1	UPI000A113854 status=active;WP_021457667.1 BspA family leucine-rich repeat surface protein [Vibrio coralliilyticus]	2.78347e-07	2.70046e-05	008-tssM2_008-WT;008-hcp_008-WT;008-hcp_008-tssM2	9.80918e-06	0.00165385	-3.56418	6.41276e-06	0.00063842	-4.59853	24.317	24.8191	24.6595	23.7796	23.3376	23.5754	20	20	20		+	+	+	008-WT_008-hcp;008-WT_008-tssM2	4	33.9	33.9	33.9	12.896	0	5.5824	1	1	2	1	1	3	1	0	0	23.1765	23.8191	24.48	23.4676	23.1856	24.1795	NaN	NaN
WP_006960238.1;UPI0001B93BD9	WP_006960238.1;UPI0001B93BD9	WP_006960238.1 MULTISPECIES: DUF3103 domain-containing protein [Vibrio];UPI0001B93BD9 status=active	3.26179e-07	2.94866e-05	008-tssM2_008-WT;008-hcp_008-WT;008-hcp_008-tssM2	0.000118737	0.00995817	-1.31273	1.05811e-06	0.000266039	-2.32707	25.2996	25.2207	25.3612	24.1253	24.2961	24.417	22.9619	22.9261	23.0122		+	+	+	008-WT_008-hcp;008-WT_008-tssM2	3	12.3	12.3	12.3	44.109	0	12.777	2	2	1	1	1	2	1	1	1	25.5783	25.317	24.1719	24.2317	23.3101	24.6703	22.5662	22.239
WP_006963086.1;UPI0001B9427B	WP_006963086.1;UPI0001B9427B	WP_006963086.1 MULTISPECIES: methyl-accepting chemotaxis protein [Vibrio];UPI0001B9427B status=active	1.43554e-06	9.98255e-05	008-tssM2_008-hcp;008-tssM2_008-WT	8.46269e-05	0.00748102	-3.41955	NaN	NaN	0	20	20	20	23.0493	23.7796	23.4298	20	20	20		+	+		008-WT_008-tssM2	1	4.7	3	3	67.037	0	4.7622	0	0	0	1	1	1	0	0	0	NaN	NaN	NaN	22.969	23.4298	23.3239	NaN	NaN
WP_021457894.1;UPI00039176BB	WP_021457894.1;UPI00039176BB	WP_021457894.1 glycosyltransferase family 9 protein [Vibrio coralliilyticus];UPI00039176BB status=active	2.68416e-06	0.00017332	008-tssM2_008-hcp;008-tssM2_008-WT	0.000128368	0.00995817	-2.55931	NaN	NaN	0	20	20	20	22.2243	22.6364	22.8171	20	20	20		+	+		008-WT_008-tssM2	1	4.3	4.3	4.3	39.163	0.0011682	2.7356	0	0	0	1	1	1	0	0	0	NaN	NaN	NaN	22.3266	22.3511	22.502	NaN	NaN
WP_006959441.1;UPI0001B93BB5	WP_006959441.1;UPI0001B93BB5	WP_006959441.1 MULTISPECIES: protein phosphatase CheZ [Vibrio];UPI0001B93BB5 status=active	0.00204516	0.0150924	008-tssM2_008-hcp;008-tssM2_008-WT	0.00883338	0.157752	-1.00502	0.324524	0.493736	0.244357	22.9654	23.417	23.3376	24.239	24.6595	24.5696	23.3101	23.3239	23.8191		+				4	20.9	20.9	20.9	26.949	0	31.102	1	2	2	4	3	3	2	2	3	22.1612	23.1856	23.2679	25.7129	25.2207	25.2058	22.7348	23.9225
WP_165579610.1;UPI0013F467C3	WP_165579610.1;UPI0013F467C3	WP_165579610.1 phosphoribosylaminoimidazolesuccinocarboxamide synthase [Vibrio coralliilyticus];UPI0013F467C3 status=active	0.00514572	0.0280225	008-hcp_008-WT;008-tssM2_008-WT	0.00229019	0.078774	-1.13724	0.016099	0.0704831	-0.97265	23.7182	24.0609	24.5045	24.2891	24.002	24.4862	23.0918	22.9916	23.2821		+				4	15.3	15.3	15.3	41.089	0	18.171	2	3	3	3	3	4	2	2	3	23.4298	24.1488	24.7492	25.5522	25.1833	25.4202	24.3444	23.9316
WP_019275021.1;UPI0002FBE128	WP_019275021.1;UPI0002FBE128	WP_019275021.1 NAD(P)H-dependent oxidoreductase [Vibrio coralliilyticus];UPI0002FBE128 status=active	0.0124071	0.0479317	008-tssM2_008-WT;008-tssM2_008-hcp	1.49983e-05	0.00220974	-3.81327	0.373901	0.534578	-1.06886	23.2066	20	20	24.019	23.5165	23.9043	20	20	20		+	+		008-WT_008-tssM2	1	10.2	10.2	10.2	22.022	0	3.6691	1	0	0	1	1	1	0	0	0	21.9812	NaN	NaN	24.2961	23.1886	23.5522	NaN	NaN
WP_021457136.1;UPI000390E716	WP_021457136.1;UPI000390E716	WP_021457136.1 response regulator [Vibrio coralliilyticus];UPI000390E716 status=active	0.0210627	0.0672815	008-tssM2_008-WT	0.00372151	0.102807	-3.41288	0.118285	0.262357	-1.7692	20	22.85	22.4576	24.3975	22.4501	23.391	20	20	20						3	20.5	20.5	20.5	23.492	0	6.602	0	1	1	1	2	3	0	0	0	NaN	22.0526	20.895	23.6096	23.4298	24.4676	NaN	NaN
WP_021458052.1;UPI000390E7D7	WP_021458052.1;UPI000390E7D7	WP_021458052.1 ATPase [Vibrio coralliilyticus];UPI000390E7D7 status=active	0.0363257	0.0978791	008-tssM2_008-hcp	0.0352638	0.232916	-1.10152	0.114867	0.260805	2.62005	23.895	20	20	24.3578	25.3307	25.3712	23.8191	23.7796	24.1565						1	12.1	12.1	12.1	24.983	0	2.8662	1	0	0	1	1	1	1	1	1	23.0054	NaN	NaN	24.7995	24.8336	24.848	23.895	23.5404
WP_006959348.1;UPI0001B93968	WP_006959348.1;UPI0001B93968	WP_006959348.1 MULTISPECIES: ATP-dependent protease ATP-binding subunit ClpX [Vibrio];UPI0001B93968 status=active	0.0461393	0.113651	008-tssM2_008-WT	0.0109579	0.164639	-1.04361	0.222851	0.384905	-0.555443	26.1908	26.4551	27.2353	27.0914	27.019	27.2353	25.6568	26.1332	26.425						8	22.2	22.2	22.2	46.899	0	39.746	6	6	7	7	6	7	8	7	6	26.6595	26.7645	27.5165	28.267	27.965	28.267	27.5609	27.2535
WP_006877363.1;UPI0001B9439F	WP_006877363.1;UPI0001B9439F	WP_006877363.1 MULTISPECIES: 50S ribosomal protein L13 [Vibrio];UPI0001B9439F status=active	0.0749236	0.157331		0.0278028	0.227556	-1.37417	0.138347	0.283661	-1.09933	23.5522	24.9225	24.9933	24.4862	24.7129	25.0935	22.8442	24.0854	23.2405						2	12.7	12.7	12.7	15.934	0	3.5344	1	1	1	1	1	1	2	2	1	22.848	23.7492	23.9406	24.5165	24.3578	24.7024	24.002	24.9271
WP_006963208.1;UPI0001B9487E	WP_006963208.1;UPI0001B9487E	WP_006963208.1 MULTISPECIES: 30S ribosomal protein S5 [Vibrio];UPI0001B9487E status=active	0.0860233	0.172428		0.0385337	0.23374	-1.07062	0.152472	0.303907	-0.863193	25.792	26.6181	27.019	26.6865	26.4676	26.8974	24.9628	25.8409	26.0359						6	41.3	41.3	41.3	17.593	0	56.097	4	6	6	6	6	6	4	4	5	24.9225	27.3662	27.5682	28.5536	27.7708	28.3324	25.9955	26.9203
WP_021457296.1;UPI000390DB1F	WP_021457296.1;UPI000390DB1F	WP_021457296.1 MULTISPECIES: HslU--HslV peptidase ATPase subunit [Vibrio];UPI000390DB1F status=active	0.0865283	0.173057		0.0507231	0.250527	-1.02488	0.186597	0.342809	-0.716876	25.0732	25.6458	26.0588	25.6622	26.1035	25.9361	24.2243	24.989	25.4138						6	16.4	16.4	16.4	50.028	0	36.553	5	5	6	6	5	6	4	4	4	25.4551	25.9361	26.2679	27.3745	27.2077	26.6998	26.2058	25.7234
WP_021454961.1;UPI00039130A7	WP_021454961.1;UPI00039130A7	WP_021454961.1 molecular chaperone TorD [Vibrio coralliilyticus];UPI00039130A7 status=active	0.0957294	0.185386		0.0306485	0.232916	-2.72692	0.840215	0.89921	-0.291804	23.2821	20	20	23.1127	23.8764	23.5983	20	22.4067	20						1	6.5	6.5	6.5	24.689	0.0028555	2.3766	1	0	0	1	1	1	0	1	0	22.2933	NaN	NaN	23.214	23.5869	23.2821	NaN	22.1206
WP_006958272.1;UPI0001B94FC6	WP_006958272.1;UPI0001B94FC6	WP_006958272.1 MULTISPECIES: tRNA (guanosine(46)-N7)-methyltransferase TrmB [Vibrio];UPI0001B94FC6 status=active	0.11839	0.212984		0.00569844	0.132882	-1.76048	0.116621	0.260805	-2.14848	23.3376	20	23.1079	21.6497	21.2593	22.3725	20	20	20						1	5.4	5.4	5.4	27.259	0.0077434	1.8904	1	0	1	1	1	1	0	0	0	22.3101	NaN	22.019	21.8689	21.0886	22.1734	NaN	NaN
WP_021458091.1;UPI000390C14C	WP_021458091.1;UPI000390C14C	WP_021458091.1 hypothetical protein [Vibrio coralliilyticus];UPI000390C14C status=active	0.147705	0.249346		6.51643e-05	0.00677709	-1.85463	0.373901	0.534578	-0.976588	22.9298	20	20	21.68	22.0493	21.8346	20	20	20			+		008-WT_008-tssM2	1	5.6	5.6	5.6	22.711	0.0082237	1.8021	1	0	0	1	1	1	0	0	0	21.9098	NaN	NaN	21.7594	21.8461	21.4923	NaN	NaN
WP_006961143.1;UPI0001B94818	WP_006961143.1;UPI0001B94818	WP_006961143.1 MULTISPECIES: type VI secretion system contractile sheath large subunit [Vibrio];UPI0001B94818 status=active	2.96626e-09	1.34075e-06	008-tssM2_008-WT;008-hcp_008-WT;008-hcp_008-tssM2	0.00906174	0.159341	-0.139256	1.02202e-06	0.000266039	-1.5076	29.9259	29.8872	29.8974	28.55	28.524	28.5315	28.3452	28.4433	28.3992		+		+	008-WT_008-hcp	26	68.6	68.6	68.6	55.618	0	323.31	24	26	24	23	24	24	24	21	22	32.0381	31.9117	32.0705	31.5481	31.3356	31.3033	31.3463	31.0864
WP_021456525.1;UPI000390B5E0	WP_021456525.1;UPI000390B5E0	WP_021456525.1 OmpA family protein [Vibrio coralliilyticus];UPI000390B5E0 status=active	2.17351e-08	4.91212e-06	008-tssM2_008-hcp;008-WT_008-hcp	0.0502588	0.250527	0.105307	2.59772e-06	0.000364568	2.02605	26.4551	26.3494	26.509	28.3828	28.3951	28.2979	28.4274	28.459	28.5052		+		+	008-WT_008-hcp	45	35	35	35	177.63	0	323.31	21	22	18	36	36	36	41	39	38	28.8142	28.2847	28.2759	30.9814	30.6285	30.5481	31.1842	30.8682
WP_021456290.1	WP_021456290.1	WP_021456290.1 hypothetical protein [Vibrio coralliilyticus]	5.77435e-07	4.74547e-05	008-tssM2_008-hcp;008-WT_008-hcp;008-WT_008-tssM2	0.0062766	0.133106	0.398074	1.5996e-05	0.000903001	1.83883	24.9316	25.065	24.9225	26.4041	26.5014	26.3359	26.8974	26.8385	26.6998		+		+	008-WT_008-hcp	10	29.3	29.3	29.3	72.401	0	207.6	5	5	6	7	7	6	8	7	8	25.4551	25.5955	26.0338	28.4354	28.1842	27.8858	29.0505	28.5389
WP_019278117.1;UPI0002D9A468	WP_019278117.1;UPI0002D9A468	WP_019278117.1 flagellar hook-associated protein FlgL [Vibrio coralliilyticus];UPI0002D9A468 status=active	3.05828e-06	0.000190668	008-WT_008-tssM2;008-hcp_008-tssM2;008-hcp_008-WT	0.023692	0.215915	0.175159	0.000118656	0.00382426	-0.860753	30.5203	30.5203	30.3828	29.4093	29.5071	29.3992	29.6831	29.5898	29.5682		+		+	008-WT_008-hcp	25	72.8	72.8	72.8	45.244	0	323.31	24	23	21	19	23	22	25	23	24	32.4847	32.3646	32.2979	32.3542	32.1392	31.9435	32.5014	32.0184
WP_021457722.1;UPI000390D6E7	WP_021457722.1;UPI000390D6E7	WP_021457722.1 multicopper oxidase family protein [Vibrio coralliilyticus];UPI000390D6E7 status=active	3.43378e-06	0.000200267	008-hcp_008-tssM2;008-hcp_008-WT	0.0304896	0.232916	0.163581	0.000192099	0.00482992	-0.886871	25.3204	25.4676	25.3204	24.2821	24.3444	24.3307	24.48	24.4041	24.5638		+		+	008-WT_008-hcp	5	12.6	12.6	12.6	51.805	0	13.115	2	4	3	5	4	3	4	4	4	25.1604	25.5926	25.6811	26.2262	25.3031	25.0772	25.8927	25.5225
WP_021457863.1;UPI0003912B4D	WP_021457863.1;UPI0003912B4D	WP_021457863.1 M9 family metallopeptidase [Vibrio coralliilyticus];UPI0003912B4D status=active	5.41049e-06	0.000287711	008-hcp_008-WT;008-hcp_008-tssM2	0.0326085	0.232916	-0.157401	0.00014398	0.00415418	-1.38691	28.3992	28.2535	28.0914	27.0401	27.0505	26.965	26.9428	26.8142	26.8264		+		+	008-WT_008-hcp	8	11.9	11.9	11.9	92.211	0	81.261	6	7	6	7	6	7	6	4	5	28.8623	27.8623	27.0505	27.141	27.2625	26.527	27.2803	27.7064
WP_006962088.1;UPI0001B9528F	WP_006962088.1;UPI0001B9528F	WP_006962088.1 MULTISPECIES: type VI secretion system contractile sheath large subunit [Vibrio];UPI0001B9528F status=active	6.86074e-06	0.000344562	008-WT_008-hcp;008-tssM2_008-hcp;008-tssM2_008-WT	0.00145084	0.0625629	-0.299793	0.000174113	0.00450644	0.339	30.6713	30.7292	30.7453	31.2869	31.4134	31.362	31.0544	31.0349	31.0737		+		+	008-WT_008-hcp	30	67.3	67.3	67.3	54.282	0	323.31	24	27	27	28	28	27	28	28	28	32.7026	32.6713	32.7292	34.5238	34.2336	34.1975	34.1377	33.8234
WP_019277208.1;UPI00031E31C3	WP_019277208.1;UPI00031E31C3	WP_019277208.1 MULTISPECIES: lamin tail domain-containing protein [Vibrio];UPI00031E31C3 status=active	8.90292e-06	0.00041273	008-tssM2_008-WT;008-hcp_008-WT;008-hcp_008-tssM2	0.00137229	0.0622103	-0.49669	0.0001051	0.00373208	-0.913214	27.9316	27.976	28.0084	27.5609	27.604	27.5014	26.9539	27.141	27.0813		+		+	008-WT_008-hcp	9	46.9	46.9	46.9	29.371	0	199.42	8	8	8	8	8	7	8	8	7	29.0609	28.9146	29.0737	29.6646	29.4174	29.2422	28.8355	28.976
WP_021456284.1;UPI0003916F57	WP_021456284.1;UPI0003916F57	WP_021456284.1 hypothetical protein [Vibrio coralliilyticus];UPI0003916F57 status=active	1.15173e-05	0.000473257	008-WT_008-hcp;008-tssM2_008-hcp	0.000314169	0.0222181	-0.297177	0.000459639	0.00876766	1.95598	25.8191	26.4298	26.2856	28.4113	28.4512	28.4314	28.1164	28.1065	28.1795		+	+	+	008-WT_008-hcp;008-WT_008-tssM2	9	74.8	74.8	74.8	13.384	0	57.002	3	3	6	8	8	7	8	8	8	25.2856	26.0547	25.9694	29.3662	29.1483	29.0003	28.9567	28.7549
WP_021455218.1;UPI000390CFDA	WP_021455218.1;UPI000390CFDA	WP_021455218.1 ExeM/NucH family extracellular endonuclease [Vibrio coralliilyticus];UPI000390CFDA status=active	1.18049e-05	0.000474296	008-tssM2_008-WT;008-hcp_008-WT;008-hcp_008-tssM2	0.0448637	0.243228	-0.180471	3.67203e-05	0.00185907	-0.851261	29.995	29.9117	29.9117	29.3683	29.2535	29.1842	29.1361	29.027	29.1015		+		+	008-WT_008-hcp	35	55.6	55.6	55.6	94.326	0	323.31	30	32	32	28	30	28	33	28	34	32.0017	31.9574	32.0737	32.5062	32.0381	31.978	32.2336	31.7849
WP_021455904.1;UPI000391750D	WP_021455904.1;UPI000391750D	WP_021455904.1 lytic polysaccharide monooxygenase [Vibrio coralliilyticus];UPI000391750D status=active	1.53296e-05	0.000577413	008-hcp_008-tssM2;008-hcp_008-WT	0.0446629	0.243228	0.288696	5.27862e-05	0.00238215	-1.09302	29.7645	29.6163	29.5664	28.1652	28.4668	28.17	28.5682	28.5463	28.5536		+		+	008-WT_008-hcp	20	51.6	51.6	51.6	54.121	0	254.98	19	20	20	18	19	20	18	17	19	31.4919	31.2647	31.341	31.0349	30.933	30.4032	31.2814	30.9814
WP_006957376.1;UPI0001B94794	WP_006957376.1;UPI0001B94794	WP_006957376.1 MULTISPECIES: porin [Vibrio];UPI0001B94794 status=active	1.82541e-05	0.000660068	008-tssM2_008-WT;008-hcp_008-WT;008-hcp_008-tssM2	0.0363716	0.233545	-0.193911	0.000133485	0.00398193	-0.874207	24.5463	24.5404	24.417	23.8093	23.7492	23.9043	23.5404	23.6649	23.6757		+		+	008-WT_008-hcp	4	14.8	14.8	14.8	38.13	0	14.984	3	3	4	2	3	3	3	1	3	24.8142	24.8385	24.7645	24.6209	24.6971	24.895	24.9406	23.4041
WP_006960566.1;UPI0001B94A04	WP_006960566.1;UPI0001B94A04	WP_006960566.1 MULTISPECIES: TRAP transporter substrate-binding protein [Vibrio];UPI0001B94A04 status=active	2.11836e-05	0.000721788	008-hcp_008-WT;008-tssM2_008-WT;008-tssM2_008-hcp	0.00017873	0.0131664	-0.932335	0.00121355	0.0143345	-0.505656	25.7155	25.654	25.7821	26.2408	26.1055	26.0854	25.1332	25.3031	25.1984		+	+	+	008-WT_008-hcp;008-WT_008-tssM2	6	25.1	25.1	25.1	36.679	0	37.417	5	5	5	6	6	6	6	6	6	25.726	25.7995	26.0609	27.5682	27.2077	27.1015	26.5014	26.3645
WP_165579497.1;UPI0013F4383C	WP_165579497.1;UPI0013F4383C	WP_165579497.1 MSHA biogenesis protein MshQ [Vibrio coralliilyticus];UPI0013F4383C status=active	2.73683e-05	0.000848158	008-WT_008-tssM2;008-hcp_008-tssM2;008-hcp_008-WT	0.0125114	0.168856	0.298995	0.000583898	0.0101749	-0.678951	27.0401	26.8504	26.9428	25.9473	26.0711	25.8811	26.3222	26.1852	26.2891		+		+	008-WT_008-hcp	16	25	25	25	122.54	0	282.86	13	12	15	13	12	13	14	13	12	28.8355	28.632	29.1065	29.217	28.6251	28.4314	29.1386	28.7162
WP_242704139.1;UPI00140F3F4B	WP_242704139.1;UPI00140F3F4B	WP_242704139.1 substrate-binding domain-containing protein [Vibrio coralliilyticus];UPI00140F3F4B status=active	3.00673e-05	0.000891174	008-hcp_008-tssM2;008-hcp_008-WT	0.000612886	0.0361194	0.268867	0.00114155	0.0138561	-0.963358	27.7129	27.3494	27.4073	26.2643	26.2661	26.2426	26.5754	26.5195	26.4846		+	+	+	008-WT_008-hcp;008-WT_008-tssM2	9	34	34	34	33.763	0	59.365	8	8	8	6	6	6	7	6	7	28.3992	28.3153	28.4073	27.9146	27.8142	27.2714	28.459	27.9977
WP_242704137.1	WP_242704137.1	WP_242704137.1 hypothetical protein [Vibrio coralliilyticus]	3.89335e-05	0.00107836	008-hcp_008-tssM2;008-hcp_008-WT	0.0344601	0.232916	0.269935	0.000784369	0.0120346	-1.04424	29.3787	29.4294	29.114	27.8682	28.066	28.0453	28.17	28.249	28.3704		+		+	008-WT_008-hcp	7	55.2	55.2	55.2	15.263	0	233.39	7	7	7	7	7	7	7	7	7	30.8234	30.7129	30.5109	30.3196	30.2979	30.1361	30.5109	30.341
WP_165579783.1;UPI0013F424CE	WP_165579783.1;UPI0013F424CE	WP_165579783.1 tandem large repeat [Vibrio coralliilyticus];UPI0013F424CE status=active	4.04883e-05	0.00109258	008-hcp_008-tssM2;008-hcp_008-WT	0.0233948	0.215915	0.28562	0.00054721	0.00972818	-0.951115	31.9435	31.7927	31.6242	30.5203	30.6964	30.4334	30.8755	30.8081	30.8234		+		+	008-WT_008-hcp	79	44.4	44.4	44.4	282.2	0	323.31	70	69	67	65	64	61	73	71	71	35.1566	34.8234	34.8974	34.8838	34.6415	34.3568	35.0471	34.715
WP_165579786.1;UPI0013F42B4A	WP_165579786.1;UPI0013F42B4A	WP_165579786.1 hypothetical protein [Vibrio coralliilyticus];UPI0013F42B4A status=active	4.96302e-05	0.00124627	008-hcp_008-tssM2;008-hcp_008-WT	0.0255587	0.221509	0.274665	0.000770414	0.0119994	-0.900471	31.9746	31.9295	31.6839	30.8081	30.6881	30.5664	30.9814	31.015	30.8901		+		+	008-WT_008-hcp	65	43.5	43.5	30.7	208.92	0	323.31	61	59	58	54	52	55	60	60	57	34.547	34.3568	34.2549	34.4581	33.9063	33.7751	34.4581	34.2193
WP_165579634.1;UPI0013F40283	WP_165579634.1;UPI0013F40283	WP_165579634.1 DUF3466 family protein [Vibrio coralliilyticus];UPI0013F40283 status=active	5.75926e-05	0.00133286	008-hcp_008-tssM2;008-hcp_008-WT	0.0147046	0.179295	0.261663	0.00113585	0.0138561	-0.894595	32.4895	32.2478	32.1392	31.1177	31.2422	31.0479	31.4334	31.4184	31.341		+		+	008-WT_008-hcp	18	51	51	51	56.31	0	323.31	17	17	17	16	16	16	18	17	16	33.4823	33.1783	33.2336	33.2759	32.9865	32.7633	33.4943	33.1544
WP_021456524.1;UPI0003914479;WP_031342768.1;UPI0003F923DE	WP_021456524.1;UPI0003914479	WP_021456524.1 hypothetical protein [Vibrio coralliilyticus];UPI0003914479 status=active	7.4144e-05	0.00148947	008-WT_008-tssM2;008-hcp_008-tssM2;008-hcp_008-WT	0.0116916	0.165366	0.253654	0.00249939	0.021354	-0.589439	25.391	25.2353	25.1527	24.3712	24.4234	24.4551	24.7695	24.6486	24.5926		+		+	008-WT_008-hcp	4	15.6	15.6	15.6	44.236	0	29.859	4	4	4	4	4	4	4	4	4	26.1273	26.2661	26.143	25.6838	25.7208	26.2553	26.2021	25.7182
WP_242704186.1	WP_242704186.1	WP_242704186.1 starch-binding protein [Vibrio coralliilyticus]	9.23753e-05	0.00177675	008-hcp_008-tssM2;008-hcp_008-WT	0.0404506	0.238169	0.205772	0.00184969	0.0176486	-0.830893	29.3001	29.267	28.9923	28.1312	28.2216	28.0965	28.2399	28.4194	28.4073		+		+	008-WT_008-hcp	19	39.1	39.1	39.1	62.22	0	273.07	17	17	17	19	19	18	19	19	19	31.2365	31.1239	31.0084	31.3196	31.0084	30.8157	31.3356	31.1604
WP_021455796.1;UPI0003918611	WP_021455796.1;UPI0003918611	WP_021455796.1 outer membrane channel protein TolC [Vibrio coralliilyticus];UPI0003918611 status=active	9.88307e-05	0.00182679	008-WT_008-tssM2;008-hcp_008-tssM2;008-hcp_008-WT	0.0198763	0.203773	0.270912	0.00142704	0.0155958	-0.538973	30.0349	30.0349	29.8697	29.158	29.2781	29.0737	29.5203	29.4194	29.3828		+		+	008-WT_008-hcp	20	50.8	50.8	50.8	47.761	0	305.56	19	18	18	18	20	17	19	20	18	31.8755	31.8196	31.8497	32.0927	31.901	31.5889	32.3383	31.8347
WP_019274242.1;UPI0001895604	WP_019274242.1;UPI0001895604	WP_019274242.1 MULTISPECIES: M4 family metallopeptidase [Vibrio];UPI0001895604 status=active	0.000100029	0.00182679	008-WT_008-tssM2;008-hcp_008-tssM2;008-hcp_008-WT	0.00232379	0.078774	0.296448	0.00301715	0.024049	-0.646942	35.0552	35.0389	34.7553	33.9677	34.0753	33.9763	34.3502	34.2965	34.2619		+		+	008-WT_008-hcp	34	66.1	66.1	66.1	65.524	0	323.31	32	30	29	31	31	30	31	32	30	36.4036	36.2479	36.099	36.3353	36.1088	35.933	36.6655	36.4808
WP_021457440.1;UPI000390F7F6	WP_021457440.1;UPI000390F7F6	WP_021457440.1 endonuclease [Vibrio coralliilyticus];UPI000390F7F6 status=active	0.000102355	0.00185058	008-hcp_008-tssM2;008-hcp_008-WT	0.0360076	0.233545	0.280598	0.00172007	0.0171133	-0.756634	31.0544	31.0217	30.8081	29.8534	30.0479	29.8711	30.2647	30.2759	30.0737		+		+	008-WT_008-hcp	17	43.2	43.2	43.2	59.115	0	323.31	16	15	15	14	17	14	16	16	16	32.005	31.7494	31.5709	31.6756	31.5156	31.1901	32.2393	32.0414
WP_165579530.1;UPI0013F40953	WP_165579530.1;UPI0013F40953	WP_165579530.1 Ig-like domain-containing protein [Vibrio coralliilyticus];UPI0013F40953 status=active	0.000112137	0.00195231	008-hcp_008-tssM2;008-hcp_008-WT	0.0104428	0.162793	0.318789	0.00238819	0.020808	-1.14238	27.7645	27.5014	27.217	26.0526	26.0995	25.9473	26.452	26.2679	26.3359		+		+	008-WT_008-hcp	3	7	7	7	88.492	0	130.85	2	2	2	2	2	2	3	2	3	26.8504	26.7645	26.5075	26.2553	25.8264	25.9203	26.8019	26.2499
WP_021458639.1;UPI000390FE8D	WP_021458639.1;UPI000390FE8D	WP_021458639.1 flagellin [Vibrio coralliilyticus];UPI000390FE8D status=active	0.000135635	0.00231347	008-hcp_008-tssM2;008-hcp_008-WT	0.0201359	0.203773	0.298459	0.0017405	0.0171133	-0.73715	32.4284	32.2135	32.1052	31.1783	31.3568	31.1052	31.5664	31.4727	31.4967		+		+	008-WT_008-hcp	21	64.9	60.7	55.9	40.229	0	323.31	19	21	20	19	20	19	20	21	18	34.0911	33.8422	34.0184	34.0512	33.7652	33.5296	34.2265	33.8042
WP_006963252.1;UPI0001B94A81	WP_006963252.1;UPI0001B94A81	WP_006963252.1 MULTISPECIES: arginine deiminase [Vibrio];UPI0001B94A81 status=active	0.000157949	0.00257272	008-tssM2_008-hcp;008-WT_008-hcp	0.0267937	0.224273	0.0863482	0.000574	0.0101024	0.340093	32.8755	32.9557	32.9899	33.2336	33.1483	33.2004	33.2897	33.2759	33.2759		+		+	008-WT_008-hcp	32	84.5	84.5	84.5	45.104	0	323.31	26	26	26	28	29	29	31	32	31	33.8883	33.8328	34.0673	35.2931	34.9286	34.8422	35.0592	34.8515
WP_021456339.1;UPI0003910935	WP_021456339.1;UPI0003910935	WP_021456339.1 ABC transporter ATP-binding protein [Vibrio coralliilyticus];UPI0003910935 status=active	0.000186146	0.00295124	008-WT_008-hcp;008-tssM2_008-hcp;008-tssM2_008-WT	0.0123091	0.167404	-0.270469	0.00959714	0.0507494	0.35227	24.7441	24.8904	24.8623	25.4769	25.4583	25.4298	25.2243	25.2643	25.065		+				5	13.5	13.5	13.5	72.264	0	27.241	3	2	2	2	3	3	3	3	2	24.7895	24.7895	24.895	26.3629	26.3545	26.3612	25.4298	26.1604
WP_006962204.1;UPI0001769A0B	WP_006962204.1;UPI0001769A0B	WP_006962204.1 MULTISPECIES: leukocidin family pore-forming toxin [Vibrio];UPI0001769A0B status=active	0.000187717	0.00295124	008-WT_008-tssM2;008-hcp_008-tssM2;008-hcp_008-WT	0.0368547	0.233545	0.304827	0.00363811	0.0273636	-0.660898	30.1842	30.341	30.099	29.3023	29.2935	29.1312	29.5518	29.6865	29.4032		+		+	008-WT_008-hcp	19	44.4	44.4	44.4	53.063	0	164.21	18	18	15	15	16	15	17	18	16	31.099	31.08	30.9609	31.2924	30.8682	30.6198	31.325	31.1483
WP_019275431.1;UPI0002F2A321	WP_019275431.1;UPI0002F2A321	WP_019275431.1 autoinducer 2-binding periplasmic protein LuxP [Vibrio coralliilyticus];UPI0002F2A321 status=active	0.000214308	0.00312205	008-WT_008-hcp;008-tssM2_008-hcp;008-tssM2_008-WT	0.00188506	0.0757449	-0.339249	0.0390376	0.13276	0.184562	26.604	26.4754	26.632	27.1312	27.0401	27.1115	26.6998	26.8264	26.7389		+				12	35.9	35.9	35.9	41.247	0	33.455	9	8	9	10	9	8	11	9	9	27.5389	27.0914	27.7958	29.2216	28.2353	28.203	28.1556	28.0711
WP_165579537.1;UPI0013F3EC04	WP_165579537.1;UPI0013F3EC04	WP_165579537.1 flagellar hook protein FlgE [Vibrio coralliilyticus];UPI0013F3EC04 status=active	0.000220038	0.00315737	008-WT_008-tssM2;008-hcp_008-tssM2;008-hcp_008-WT	0.00236144	0.078774	0.447709	0.00648398	0.0404674	-0.647891	32.325	32.1146	31.8974	31.0217	31.1239	30.9045	31.4823	31.4775	31.4334		+		+	008-WT_008-hcp	25	81.6	81.6	81.6	47.032	0	323.31	24	24	24	24	25	24	25	23	25	34.2193	33.9848	33.8608	34.0592	33.7553	33.6088	34.2897	34.0349
WP_021456129.1;UPI000390E809	WP_021456129.1;UPI000390E809	WP_021456129.1 hypothetical protein [Vibrio coralliilyticus];UPI000390E809 status=active	0.000235894	0.003332	008-tssM2_008-WT;008-hcp_008-WT	0.00529659	0.126546	-0.572321	0.000151595	0.00423504	-0.839283	28.604	28.7162	28.611	28.5573	28.3196	28.2535	27.7129	27.8741	27.8264		+		+	008-WT_008-hcp	9	55.3	55.3	55.3	26.595	0	235.81	7	7	9	7	8	9	9	8	7	28.9677	29.0111	29.1507	30.0737	29.524	29.5259	29.1263	28.9316
WP_021455270.1;UPI000390A3FB	WP_021455270.1;UPI000390A3FB	WP_021455270.1 amidohydrolase [Vibrio coralliilyticus];UPI000390A3FB status=active	0.000340015	0.00435991	008-hcp_008-WT;008-hcp_008-tssM2	0.04137	0.238972	-0.323249	0.000444783	0.00876766	-0.983232	24.6264	24.895	24.8528	23.9316	24.2607	24.2021	23.8385	23.7286	23.8576		+		+	008-WT_008-hcp	4	10.1	10.1	10.1	52.568	0	16.716	4	4	4	4	4	3	4	3	2	24.989	25.0233	25.5433	25.8997	25.7103	24.217	25.1757	24.48
WP_165579787.1;UPI0013F4547C	WP_165579787.1;UPI0013F4547C	WP_165579787.1 sphingomyelin phosphodiesterase [Vibrio coralliilyticus];UPI0013F4547C status=active	0.000422523	0.005127	008-WT_008-tssM2;008-hcp_008-tssM2;008-hcp_008-WT	0.038395	0.23374	0.500254	0.00896575	0.0490657	-0.746757	26.4298	26.6458	26.632	25.4923	25.2426	25.2317	25.848	26.0526	25.5667		+		+	008-WT_008-hcp	8	21.1	21.1	21.1	50.174	0	18.284	7	6	6	3	5	4	4	7	4	27.5536	27.189	27.3239	26.0401	26.1795	25.9473	26.9088	27.2445
WP_165579470.1;UPI0013F48BE2	WP_165579470.1;UPI0013F48BE2	WP_165579470.1 tRNA uridine-5-carboxymethylaminomethyl(34) synthesis enzyme MnmG [Vibrio coralliilyticus];UPI0013F48BE2 status=active	0.000490625	0.00576007	008-tssM2_008-hcp;008-tssM2_008-WT	0.00586911	0.132882	-0.356562	0.0766692	0.202609	0.122327	25.9157	25.9955	26.0105	26.3511	26.5165	26.4908	26.0914	26.0254	26.1719		+				7	16.6	16.6	16.6	70.252	0	29.219	5	4	5	6	7	7	5	4	5	26.1946	25.8457	26.2838	28.003	27.7833	27.8445	27.1015	26.9316
WP_019274505.1;UPI0003060AD7	WP_019274505.1;UPI0003060AD7	WP_019274505.1 carbamoyl-phosphate synthase large subunit [Vibrio coralliilyticus];UPI0003060AD7 status=active	0.000533024	0.00602317	008-WT_008-hcp;008-tssM2_008-hcp	0.0380525	0.23374	-0.0395406	0.0059754	0.0385227	0.17051	27.965	27.9539	28.0505	28.1937	28.217	28.189	28.17	28.141	28.17		+		+	008-WT_008-hcp	43	51.3	51.3	51.3	117.74	0	323.31	29	32	32	34	35	35	36	33	33	30.0864	30.0864	30.3303	31.5062	31.2422	31.1842	31.4134	31.0544
WP_021456382.1;UPI00039150E6	WP_021456382.1;UPI00039150E6	WP_021456382.1 proline--tRNA ligase [Vibrio coralliilyticus];UPI00039150E6 status=active	0.000562601	0.00631461	008-tssM2_008-hcp;008-tssM2_008-WT	0.00665454	0.136805	-0.205379	0.324856	0.493736	0.0443916	27.6998	27.7129	27.6998	27.9595	27.9595	27.9428	27.7195	27.6998	27.8264		+				17	38.4	38.4	38.4	63.063	0	199.54	15	13	15	13	14	17	16	15	15	29.0634	28.6865	29.1747	30.2193	29.7309	29.8065	30.1724	29.7942
WP_165579703.1;UPI0013F4A07D	WP_165579703.1;UPI0013F4A07D	WP_165579703.1 chemotaxis response regulator protein-glutamate methylesterase [Vibrio coralliilyticus];UPI0013F4A07D status=active	0.000569293	0.00631461	008-hcp_008-WT;008-tssM2_008-WT;008-tssM2_008-hcp	0.000397565	0.0260331	-0.511847	0.0117662	0.057206	-0.292329	26.9977	26.976	27.17	27.2535	27.341	27.2077	26.7517	26.7129	26.8019		+	+		008-WT_008-tssM2	8	32.7	32.7	32.7	40.367	0	38.089	3	5	4	5	5	4	5	4	6	25.7745	26.3894	26.5195	29.2467	29.0839	27.1795	26.4846	26.038
WP_021455484.1;UPI000390A91C	WP_021455484.1;UPI000390A91C	WP_021455484.1 iron-containing alcohol dehydrogenase [Vibrio coralliilyticus];UPI000390A91C status=active	0.000586819	0.00643011	008-tssM2_008-hcp;008-WT_008-hcp;008-WT_008-tssM2	0.0471334	0.245305	0.178418	0.00232398	0.0205224	0.427338	31.9814	31.9574	32.0117	32.2675	32.2279	32.2019	32.5273	32.3776	32.3276		+		+	008-WT_008-hcp	22	68.6	68.6	68.6	41.484	0	323.31	18	17	16	20	20	19	21	22	22	33.6944	33.4823	33.7652	34.8654	34.6088	34.5527	34.9153	34.6143
WP_021456422.1;UPI000390A8BB	WP_021456422.1;UPI000390A8BB	WP_021456422.1 OmpA family protein [Vibrio coralliilyticus];UPI000390A8BB status=active	0.000618281	0.00662449	008-WT_008-tssM2;008-hcp_008-tssM2;008-hcp_008-WT	0.0488483	0.249607	0.263826	0.00274374	0.0229952	-0.415845	26.4938	26.3712	26.3477	25.8834	25.6012	25.6891	25.9781	25.918	26.0691		+		+	008-WT_008-hcp	8	54.1	54.1	54.1	23.354	0	53.065	5	6	6	7	4	6	7	6	6	26.673	26.2607	26.9977	27.7581	26.2114	26.8019	27.4234	26.9088
WP_165579625.1;UPI0013F3E9A5	WP_165579625.1;UPI0013F3E9A5	WP_165579625.1 extracellular solute-binding protein [Vibrio coralliilyticus];UPI0013F3E9A5 status=active	0.000627419	0.00662449	008-WT_008-tssM2;008-hcp_008-tssM2;008-hcp_008-WT	0.0221888	0.208669	0.0963211	0.0224431	0.089977	-0.109379	29.0583	29.0375	29.0003	28.8112	28.8264	28.8415	28.8858	28.9705	28.9117		+				13	41.2	41.2	41.2	38.972	0	168.84	9	11	9	12	11	10	12	12	12	29.9539	29.7453	29.7502	30.6798	30.3828	30.2535	30.7047	30.4919
WP_064488799.1;UPI0006CD0DA9	WP_064488799.1;UPI0006CD0DA9	WP_064488799.1 50S ribosomal protein L11 methyltransferase [Vibrio coralliilyticus];UPI0006CD0DA9 status=active	0.000637016	0.00665737	008-tssM2_008-hcp;008-tssM2_008-WT	0.01209	0.167404	-0.328844	0.00679788	0.0413988	0.1867	25.2785	25.3204	25.3712	25.9628	25.7155	25.8385	25.4953	25.4769	25.558		+		+	008-WT_008-hcp	3	11.9	11.9	11.9	32.577	0	11.382	3	3	3	3	3	3	3	3	3	25.4425	25.4073	25.6403	27.1507	26.5433	26.673	26.6865	26.3545
WP_165579687.1;UPI0013F46499	WP_165579687.1;UPI0013F46499	WP_165579687.1 M28 family metallopeptidase [Vibrio coralliilyticus];UPI0013F46499 status=active	0.000693474	0.00700447	008-WT_008-tssM2;008-hcp_008-tssM2	0.00301381	0.0896751	0.774165	0.104613	0.248138	-0.337585	33.7553	33.5179	33.3033	32.4433	32.525	32.2731	33.2897	33.2759	32.9983		+				13	36.2	36.2	36.2	54.128	0	323.31	11	11	11	9	10	10	12	11	11	34.8974	34.6088	34.3633	34.7751	34.5754	34.212	35.4883	35.2584
WP_021455396.1;UPI000390B2A4	WP_021455396.1;UPI000390B2A4	WP_021455396.1 hemin ABC transporter substrate-binding protein [Vibrio coralliilyticus];UPI000390B2A4 status=active	0.000768615	0.00747816	008-tssM2_008-WT;008-hcp_008-WT;008-hcp_008-tssM2	0.000917262	0.0463348	-0.34186	0.0023321	0.0205224	-0.58823	24.6431	24.9361	24.7543	24.4551	24.5812	24.558	24.1946	24.1871	24.1871		+	+	+	008-WT_008-hcp;008-WT_008-tssM2	5	22.2	22.2	22.2	29.876	0	19.742	5	4	2	4	4	4	4	3	4	25.4583	25.3273	24.2021	26.1681	25.8528	25.6568	25.6811	24.9225
WP_006961499.1;UPI0001B939E4	WP_006961499.1;UPI0001B939E4	WP_006961499.1 MULTISPECIES: M4 family metallopeptidase [Vibrio];UPI0001B939E4 status=active	0.000804973	0.00770048	008-WT_008-tssM2;008-hcp_008-tssM2;008-hcp_008-WT	0.0131595	0.173392	0.526093	0.0233478	0.0929686	-0.629729	34.212	34.0673	33.7453	32.8664	32.9435	32.7474	33.4943	33.4823	33.1589		+				25	41.2	41.2	41.2	85.019	0	323.31	24	24	24	23	24	22	24	24	23	35.4458	35.1791	35.0389	35.0753	34.8974	34.6839	35.5412	35.212
WP_006960936.1;UPI0001B93C01	WP_006960936.1;UPI0001B93C01	WP_006960936.1 MULTISPECIES: GNAT family N-acetyltransferase [Vibrio];UPI0001B93C01 status=active	0.000887833	0.00836043	008-WT_008-hcp;008-tssM2_008-hcp	0.0166048	0.188608	-0.268358	0.0158065	0.0702534	0.499807	25.8191	25.8552	26.1585	26.673	26.6998	26.7645	26.417	26.5624	26.3528		+				6	35.5	35.5	35.5	21.301	0	75.386	2	5	3	5	4	5	4	4	3	25.0526	26.1585	26.3795	28.1842	27.8564	27.3239	27.2535	27.17
WP_165579706.1;UPI0013F3B3A3	WP_165579706.1;UPI0013F3B3A3	WP_165579706.1 zinc ABC transporter substrate-binding protein ZnuA [Vibrio coralliilyticus];UPI0013F3B3A3 status=active	0.000951451	0.00882166	008-WT_008-tssM2;008-hcp_008-tssM2;008-hcp_008-WT	0.0288046	0.227556	0.435537	0.00147601	0.0158071	-0.367391	26.5898	26.5225	26.604	25.5255	25.8504	25.9316	26.2838	26.1546	26.1757		+		+	008-WT_008-hcp	3	18.2	18.2	18.2	32.522	0	85.478	3	3	2	2	3	3	3	3	3	26.3943	26.4707	25.7945	24.5696	27.0401	26.4266	27.7708	27.3324
WP_021457653.1;UPI00039108C6	WP_021457653.1;UPI00039108C6	WP_021457653.1 NAD-dependent DNA ligase LigA [Vibrio coralliilyticus];UPI00039108C6 status=active	0.00103341	0.00929554	008-tssM2_008-hcp;008-tssM2_008-WT	0.00393119	0.105308	-0.314824	0.624007	0.734617	0.0324128	26.067	25.9628	26.0793	26.3861	26.417	26.3477	26.0212	26.019	26.1661		+				19	33.5	33.5	33.5	73.825	0	169.47	14	9	13	14	14	12	16	17	16	27.632	26.7895	27.673	28.8385	28.4234	28.2847	28.6831	28.4274
WP_165579667.1;UPI0013F43099	WP_165579667.1;UPI0013F43099	WP_165579667.1 transcriptional regulator TyrR [Vibrio coralliilyticus];UPI0013F43099 status=active	0.00103975	0.00930624	008-WT_008-hcp;008-tssM2_008-hcp;008-tssM2_008-WT	0.0393934	0.234649	-0.415997	0.0110341	0.055014	0.511869	23.0325	23.2679	23.2288	24.0691	23.9406	24.3031	23.7389	23.8093	23.5165		+				2	4.1	4.1	4.1	58.046	0	9.3358	2	2	2	2	2	2	2	2	2	22.8576	22.9742	23.0576	24.9628	24.48	24.7995	24.5404	24.3444
WP_006962727.1;UPI0001B9509E	WP_006962727.1;UPI0001B9509E	WP_006962727.1 MULTISPECIES: elongation factor P-like protein YeiP [Vibrio];UPI0001B9509E status=active	0.0011622	0.00997776	008-tssM2_008-hcp;008-tssM2_008-WT	0.000591386	0.0360541	-0.0845362	0.312429	0.484903	0.0210565	27.7453	27.7581	27.8019	27.8623	27.8799	27.8799	27.7958	27.7958	27.7771		+	+		008-WT_008-tssM2	8	35.1	35.1	35.1	20.8	0	130.39	7	6	5	6	7	6	7	8	7	28.4154	28.2803	28.3494	29.6389	29.2979	29.1312	29.4032	29.196
WP_019277930.1;UPI0003032326	WP_019277930.1;UPI0003032326	WP_019277930.1 MULTISPECIES: chemotaxis protein CheV [Vibrio];UPI0003032326 status=active	0.00116673	0.00997776	008-hcp_008-tssM2;008-hcp_008-WT	0.0346574	0.232916	0.378657	0.00909211	0.0493892	-0.86378	27.0084	26.3811	26.632	25.2426	25.3975	25.654	25.792	25.8118	25.8264		+		+	008-WT_008-hcp	3	11.4	11.4	11.4	35.202	0	5.0397	3	3	2	1	1	2	2	2	2	26.4105	25.673	25.7846	25.3943	25.0443	25.4583	26.0084	25.7363
WP_006958112.1;UPI0001B949A1	WP_006958112.1;UPI0001B949A1	WP_006958112.1 MULTISPECIES: RNA polymerase-binding protein DksA [Vibrio];UPI0001B949A1 status=active	0.00116996	0.00997776	008-tssM2_008-hcp;008-tssM2_008-WT	0.00825443	0.152019	-0.473056	0.0512777	0.157228	0.299573	26.8142	26.9539	27.1312	27.8504	27.5898	27.7771	27.1984	27.217	27.3828		+				7	57.4	57.4	57.4	17.106	0	50.935	5	3	4	6	5	5	7	7	6	27.9259	26.965	27.7958	29.8355	28.9869	29.1819	29.3131	29.0531
WP_021455146.1;UPI000390AC9F	WP_021455146.1;UPI000390AC9F	WP_021455146.1 hypothetical protein [Vibrio coralliilyticus];UPI000390AC9F status=active	0.00121942	0.010207	008-WT_008-tssM2;008-hcp_008-tssM2;008-hcp_008-WT	0.00179024	0.0753606	0.95478	0.0326446	0.117254	-1.06365	31.7494	32.1021	31.0017	29.7708	29.3951	29.632	30.5844	30.4234	30.6544		+				4	14.7	14.7	14.7	51.606	0	20.234	3	3	4	4	3	4	2	3	4	31.3724	31.1724	31.4823	28.7771	24.4984	28.1556	30.7211	30.4727
WP_019275908.1;UPI00031A556F	WP_019275908.1;UPI00031A556F	WP_019275908.1 outer membrane beta-barrel protein [Vibrio coralliilyticus];UPI00031A556F status=active	0.00147632	0.0118623	008-WT_008-tssM2;008-hcp_008-tssM2;008-hcp_008-WT	0.00340841	0.0971947	0.683692	0.0461791	0.147238	-0.607094	31.7573	31.611	31.0864	30.0349	30.3515	30.196	30.8682	30.9882	30.7771		+				3	20	20	20	17.384	0	19.127	2	2	2	2	2	2	2	3	3	30.9045	30.8081	30.4032	30.4433	30.3303	30.1115	31.1422	30.947
WP_021458697.1;UPI000390ACC2	WP_021458697.1;UPI000390ACC2	WP_021458697.1 carbon-nitrogen hydrolase family protein [Vibrio coralliilyticus];UPI000390ACC2 status=active	0.00148279	0.0118623	008-tssM2_008-hcp;008-tssM2_008-WT	0.00529006	0.126546	-0.602596	0.388088	0.548124	0.128133	23.867	23.6096	23.8764	24.604	24.4862	24.4551	23.8385	23.7895	24.1095		+				3	18	18	18	30.07	0	16.847	1	2	1	2	3	2	3	2	3	22.8633	22.9742	22.8802	25.3031	25.0401	24.7492	24.7077	23.9495
WP_006961498.1;UPI0001B939E3	WP_006961498.1;UPI0001B939E3	WP_006961498.1 MULTISPECIES: M28 family metallopeptidase [Vibrio];UPI0001B939E3 status=active	0.00150727	0.0119575	008-hcp_008-tssM2;008-hcp_008-WT	0.0249595	0.221509	0.516544	0.026239	0.0999566	-0.720598	31.6756	31.4532	31.099	30.2077	30.2869	30.0217	30.8534	30.7692	30.4433		+				12	30.2	30.2	30.2	56.181	0	323.31	12	12	12	12	12	12	12	12	12	33.2897	33.0017	32.7907	33.1649	32.7533	32.4483	33.5412	33.1679
WP_021456350.1;UPI000391666E	WP_021456350.1;UPI000391666E	WP_021456350.1 bifunctional aspartate kinase/homoserine dehydrogenase I [Vibrio coralliilyticus];UPI000391666E status=active	0.00184883	0.0140449	008-tssM2_008-hcp;008-WT_008-hcp;008-WT_008-tssM2	0.0305125	0.232916	0.172973	0.000925661	0.0127014	0.327339	25.7821	25.7945	25.8811	26.0588	25.9716	25.8904	26.1871	26.1214	26.1312		+		+	008-WT_008-hcp	13	24.1	24.1	24.1	88.627	0	96.225	8	7	8	9	10	10	10	9	9	27.0711	26.8623	27.2262	28.5969	28.1937	27.8324	28.4032	28.0296
WP_019277236.1;UPI0002D97495	WP_019277236.1;UPI0002D97495	WP_019277236.1 MULTISPECIES: GspE/PulE family protein [Vibrio];UPI0002D97495 status=active	0.00196799	0.014703	008-WT_008-hcp;008-WT_008-tssM2	0.00970874	0.159341	0.650021	0.00311917	0.0246177	0.944337	25.002	25.1527	24.7492	25.4551	25.2463	25.0854	26.0833	25.8764	25.7771		+		+	008-WT_008-hcp	5	12.9	12.9	12.9	63.901	0	18.772	3	3	4	4	4	4	3	3	5	24.1642	24.3307	24.8528	26.6181	25.8927	26.0609	26.2207	25.8336
WP_021457597.1;UPI0003915ED1	WP_021457597.1;UPI0003915ED1	WP_021457597.1 class I poly(R)-hydroxyalkanoic acid synthase [Vibrio coralliilyticus];UPI0003915ED1 status=active	0.00201105	0.0149016	008-WT_008-hcp;008-tssM2_008-hcp	0.021583	0.206981	-0.156974	0.0274354	0.102956	0.219924	27.0711	27.0711	27.2445	27.5682	27.4785	27.4707	27.3153	27.4073	27.3239		+				14	29.3	29.3	29.3	67.684	0	196.44	11	10	10	11	13	12	14	14	13	28.0401	27.9203	27.9814	29.1628	29.0889	29.1065	29.5951	29.1507
WP_031342823.1;UPI0004CEB1EA	WP_031342823.1;UPI0004CEB1EA	WP_031342823.1 alpha-amylase family protein [Vibrio coralliilyticus];UPI0004CEB1EA status=active	0.00207339	0.0152386	008-tssM2_008-WT;008-hcp_008-WT	0.00222365	0.078774	-0.550755	0.00668602	0.0410014	-0.811604	24.6649	24.2021	24.5285	24.239	24.1719	24.2021	23.5404	23.7995	23.6209		+		+	008-WT_008-hcp	3	11.6	11.6	11.6	51.235	0	20.255	2	2	3	3	3	3	3	3	3	24.1488	23.632	24.5463	25.5255	25.2463	24.9584	24.989	25.1135
WP_021455548.1;UPI000391571C	WP_021455548.1;UPI000391571C	WP_021455548.1 S8 family peptidase [Vibrio coralliilyticus];UPI000391571C status=active	0.00209776	0.0152934	008-hcp_008-tssM2;008-hcp_008-WT	0.0145147	0.178208	0.324584	0.0304644	0.111577	-0.482973	30.7211	30.4134	30.2647	29.6646	29.7437	29.5682	30.099	29.8974	29.9539		+				18	42	42	42	62.989	0	255.22	13	14	13	14	15	12	15	15	13	31.4678	31.1842	31.196	31.6372	31.2703	31.0864	31.9539	31.3828
WP_021458084.1;UPI0003918176	WP_021458084.1;UPI0003918176	WP_021458084.1 porin [Vibrio coralliilyticus];UPI0003918176 status=active	0.00215261	0.0155056	008-hcp_008-tssM2;008-hcp_008-WT	0.0496706	0.250527	0.294338	0.0285069	0.105947	-0.404341	29.2847	29.196	29.0003	28.4512	28.5718	28.362	28.9259	28.6424	28.6998		+				7	30.6	30.6	30.6	35.859	0	163.37	7	6	6	5	6	6	6	7	7	30.1361	29.9117	29.8339	30.5481	30.1361	29.8974	30.8157	30.362
WP_021455192.1;UPI0003913B44	WP_021455192.1;UPI0003913B44	WP_021455192.1 sulfate adenylyltransferase subunit CysD [Vibrio coralliilyticus];UPI0003913B44 status=active	0.00218765	0.0156955	008-WT_008-hcp;008-tssM2_008-hcp	0.0422954	0.241729	-0.349443	0.033695	0.119563	0.424485	26.515	26.7517	26.8142	27.4707	27.5826	27.3494	27.2625	26.9316	27.1604		+				5	20.5	20.5	20.5	35.009	0	28.901	4	3	3	3	4	4	5	5	2	26.4707	26.143	26.329	28.2077	28.066	27.5898	28.2077	27.7895
WP_006960652.1;UPI0001B94E2F	WP_006960652.1;UPI0001B94E2F	WP_006960652.1 MULTISPECIES: glyceraldehyde-3-phosphate dehydrogenase [Vibrio];UPI0001B94E2F status=active	0.00252254	0.0175414	008-tssM2_008-WT;008-tssM2_008-hcp	0.000369032	0.0250942	-0.445665	0.847842	0.903817	-0.0203438	25.767	25.9066	26.0833	26.3444	26.3612	26.3273	25.9043	25.8288	25.9628		+	+		008-WT_008-tssM2	11	26.4	26.4	26.4	52.394	0	78.711	8	9	8	10	10	11	9	9	8	26.8741	27.3578	27.4073	29.0243	28.3282	28.5826	28.0349	28.1065
WP_006963259.1;UPI0001B94A88	WP_006963259.1;UPI0001B94A88	WP_006963259.1 MULTISPECIES: arginine repressor [Vibrio];UPI0001B94A88 status=active	0.00254483	0.0176285	008-WT_008-hcp;008-tssM2_008-hcp	0.000997037	0.0476422	-0.236432	0.0312439	0.113603	0.435904	26.673	27.0609	27.0813	27.632	27.5682	27.632	27.3992	27.341	27.3828		+	+		008-WT_008-tssM2	9	75.3	75.3	75.3	17.562	0	108.82	6	6	7	7	8	9	8	7	8	27.5389	27.6527	27.976	29.4938	29.0864	29.1937	29.2216	28.9372
WP_165579522.1;UPI0013F4B7FA	WP_165579522.1;UPI0013F4B7FA	WP_165579522.1 penicillin-binding protein activator [Vibrio coralliilyticus];UPI0013F4B7FA status=active	0.00266141	0.0183658	008-hcp_008-tssM2;008-hcp_008-WT	0.042725	0.241729	0.289506	0.015314	0.0689326	-0.349541	27.7517	27.7581	27.509	27.17	27.0813	26.8504	27.3066	27.3745	27.2891		+				11	24.7	24.7	24.7	67.826	0	111.63	8	9	8	11	7	9	9	10	9	28.3536	28.217	28.1263	28.8173	28.17	28.0965	28.8173	28.4473
WP_006962785.1;UPI0001B952B3	WP_006962785.1;UPI0001B952B3	WP_006962785.1 MULTISPECIES: high frequency lysogenization protein HflD [Vibrio];UPI0001B952B3 status=active	0.002998	0.0198024	008-tssM2_008-hcp	0.0324778	0.232916	-0.368555	0.0489464	0.15247	0.373639	24.1488	23.848	24.1488	24.7338	24.7024	24.9361	24.3444	24.3239	24.5983		+				3	22.9	22.9	22.9	22.617	0	20.368	2	2	2	2	2	2	3	3	3	24.1332	23.48	23.9584	25.5725	25.2426	25.0854	25.7363	25.3578
WP_021456351.1;UPI0003910418	WP_021456351.1;UPI0003910418	WP_021456351.1 homoserine kinase [Vibrio coralliilyticus];UPI0003910418 status=active	0.00305322	0.0200735	008-tssM2_008-WT;008-tssM2_008-hcp	0.0091531	0.159341	-0.673672	0.238947	0.403595	-0.186122	24.5345	24.5165	24.5638	25.0359	25.1055	24.9361	24.3578	24.1174	24.5812		+				3	12.6	12.6	12.6	34.42	0	7.158	2	3	2	3	2	2	1	1	1	24.9716	25.3612	25.228	26.2874	25.5433	25.918	24.989	24.4676
WP_021457056.1;UPI00039156A8	WP_021457056.1;UPI00039156A8	WP_021457056.1 MULTISPECIES: pyruvate dehydrogenase (acetyl-transferring), homodimeric type [Vibrio];UPI00039156A8 status=active	0.00335588	0.0213467	008-tssM2_008-hcp;008-tssM2_008-WT	0.03279	0.232916	-0.195014	0.136138	0.280566	0.117673	30.6629	30.6713	30.7453	31.015	30.9677	31.0349	30.7533	30.7533	30.9259		+				53	57.6	57.6	57.6	99.302	0	323.31	43	46	43	46	49	48	51	51	50	33.0911	33.0299	33.1679	34.4083	33.9505	34.043	34.0753	34.0349
WP_021457647.1;UPI000390ED8C	WP_021457647.1;UPI000390ED8C	WP_021457647.1 leucine--tRNA ligase [Vibrio coralliilyticus];UPI000390ED8C status=active	0.00337675	0.0213467	008-tssM2_008-hcp;008-tssM2_008-WT	0.0509403	0.250527	-0.108213	0.0920686	0.230499	0.0907256	29.2193	29.1795	29.2262	29.4194	29.4093	29.393	29.2935	29.2353	29.3683		+				40	54.8	54.8	54.8	96.391	0	323.31	32	34	35	34	36	34	34	33	36	31.1422	31.0283	31.1724	32.5062	32.1084	32.025	32.2393	31.8865
WP_031343374.1;UPI0004130F7C	WP_031343374.1;UPI0004130F7C	WP_031343374.1 glutamate--cysteine ligase [Vibrio coralliilyticus];UPI0004130F7C status=active	0.00357378	0.0224697	008-tssM2_008-WT;008-tssM2_008-hcp	0.00371972	0.102807	-0.320784	0.643925	0.750019	-0.0370852	27.0084	26.8623	27.0296	27.2625	27.2445	27.2445	26.8264	26.965	26.9977		+				12	31.8	31.8	31.8	59.259	0	109.48	8	8	7	10	7	8	8	8	8	27.7771	27.8142	27.5898	29.4785	28.7549	28.7292	28.9002	28.6181
WP_006963107.1;UPI0001B94290	WP_006963107.1;UPI0001B94290	WP_006963107.1 MULTISPECIES: redox-regulated ATPase YchF [Vibrio];UPI0001B94290 status=active	0.00364328	0.022602	008-tssM2_008-hcp	0.0186137	0.203293	-0.28573	0.0540865	0.161856	0.317048	27.2625	27.4551	27.6251	27.9595	28.0505	28.141	27.6798	27.8623	27.7517		+				10	38	38	38	39.579	0	70.145	6	8	6	7	8	8	7	9	9	27.391	27.5898	28.0914	29.1604	29.1795	28.8916	29.109	28.5718
WP_021455055.1;UPI000391829F	WP_021455055.1;UPI000391829F	WP_021455055.1 hypothetical protein [Vibrio coralliilyticus];UPI000391829F status=active	0.00366374	0.022602	008-WT_008-tssM2;008-hcp_008-tssM2	0.0473128	0.245305	0.349961	0.0588632	0.170156	-0.275315	30.2193	30.1724	30.0479	29.604	29.604	29.3557	30.0217	29.8872	29.7047		+				4	30.5	30.5	30.5	16.943	0	52.824	4	4	4	4	4	4	4	4	4	30.5389	30.362	30.3828	30.6458	30.5109	30.0737	30.5573	30.362
WP_021455366.1;UPI000390E16E	WP_021455366.1;UPI000390E16E	WP_021455366.1 MULTISPECIES: Dabb family protein [Vibrio];UPI000390E16E status=active	0.00368097	0.022602	008-WT_008-hcp;008-WT_008-tssM2	0.00804334	0.151418	0.235555	0.00509378	0.0338304	0.245445	27.524	27.4234	27.5315	27.5463	27.5389	27.4234	27.7771	27.7517	27.6865		+		+	008-WT_008-hcp	2	30.6	30.6	30.6	11.32	0	126.19	1	1	1	2	2	2	2	2	2	26.53	26.3187	26.5551	28.1263	27.7325	27.5754	28.2625	27.9428
WP_021454945.1;UPI000390E56E	WP_021454945.1;UPI000390E56E	WP_021454945.1 VOC family protein [Vibrio coralliilyticus];UPI000390E56E status=active	0.00371284	0.022602	008-hcp_008-WT;008-tssM2_008-WT	0.00188054	0.0757449	-0.706173	0.0444354	0.144559	-0.436176	25.5725	25.5404	25.9088	25.989	25.9134	25.9293	25.2499	25.0691	25.3943		+				1	9.2	9.2	9.2	15.079	0.0011501	2.5094	1	1	1	1	1	1	1	1	1	24.6811	24.5345	24.8904	26.0505	25.5869	25.5725	25.2926	24.7895
WP_006962815.1;UPI0001B954BD	WP_006962815.1;UPI0001B954BD	WP_006962815.1 MULTISPECIES: exodeoxyribonuclease III [Vibrio];UPI0001B954BD status=active	0.00404469	0.0241346	008-tssM2_008-hcp;008-WT_008-hcp	0.0417918	0.239896	0.192724	0.00894564	0.0490657	0.530117	25.9825	26.275	26.2714	26.5478	26.4441	26.5492	26.673	26.8142	26.632		+		+	008-WT_008-hcp	12	45.5	45.5	45.5	31.323	0	49.614	5	7	5	10	8	7	11	9	8	26.0975	26.8504	26.3745	28.2891	27.5463	27.3578	28.0243	28.3023
WP_006958942.1;UPI0001B949D2	WP_006958942.1;UPI0001B949D2	WP_006958942.1 MULTISPECIES: tryptophan synthase subunit beta [Vibrio];UPI0001B949D2 status=active	0.00410362	0.0243257	008-tssM2_008-WT;008-tssM2_008-hcp	0.00999438	0.160637	-0.401241	0.652774	0.757837	-0.0373166	25.7077	25.6264	25.772	26.1776	25.9781	26.0422	25.5754	25.6292	25.7895		+				6	19.7	19.7	19.7	42.988	0	57.357	5	4	4	4	5	5	4	3	5	26.5507	25.9825	26.0484	27.5898	27.5826	27.5165	27.3153	26.518
WP_019277808.1;UPI0002DD7AB2	WP_019277808.1;UPI0002DD7AB2	WP_019277808.1 MULTISPECIES: hypothetical protein [Vibrio];UPI0002DD7AB2 status=active	0.00418379	0.0247199	008-WT_008-tssM2;008-hcp_008-tssM2	0.0144973	0.178208	0.973221	0.239686	0.404455	-0.354203	32.4581	32.3303	31.8422	30.9188	31.1361	30.5933	32.2048	31.6544	31.7088		+				7	64.8	64.8	64.8	11.788	0	146.52	6	5	6	5	5	5	7	6	5	32.0447	31.9259	31.8196	31.8196	31.7333	31.3463	32.2591	31.8608
WP_021457055.1;UPI000390F026	WP_021457055.1;UPI000390F026	WP_021457055.1 flagellar assembly peptidoglycan hydrolase FlgJ [Vibrio coralliilyticus];UPI000390F026 status=active	0.00421294	0.0247305	008-hcp_008-tssM2;008-hcp_008-WT	0.0452613	0.243228	0.302855	0.0262927	0.0999566	-0.83121	25.9473	25.4676	25.1371	24.391	24.5345	24.2243	24.5812	24.7695	24.7077		+				8	35.5	35.5	35.5	33.576	0	26.023	5	4	7	5	4	6	3	3	3	26.5898	25.8764	26.5565	26.4504	25.9383	25.8788	25.5315	25.239
WP_021458467.1;UPI000391627B	WP_021458467.1;UPI000391627B	WP_021458467.1 sodium-extruding oxaloacetate decarboxylase subunit alpha [Vibrio coralliilyticus];UPI000391627B status=active	0.00440881	0.0255811	008-WT_008-hcp;008-WT_008-tssM2	0.0273589	0.22603	0.451089	0.00971746	0.050901	0.659699	26.2714	26.0914	26.0484	26.4282	26.3393	26.2696	26.8858	26.9539	26.5507		+				11	29.8	29.8	29.8	64.201	0	55.39	6	5	6	8	6	7	8	9	8	26.6458	26.1332	26.1871	27.8264	26.5725	27.2891	27.5389	27.6798
WP_021455147.1;UPI0003910EE2	WP_021455147.1;UPI0003910EE2	WP_021455147.1 YcfL family protein [Vibrio coralliilyticus];UPI0003910EE2 status=active	0.00447814	0.025785	008-hcp_008-tssM2	0.0201416	0.203773	0.504193	0.0541608	0.161856	-0.551943	29.17	29.2736	28.6527	28.1604	28.003	27.7645	28.459	28.611	28.3704		+				7	68.2	68.2	68.2	14.456	0	100.92	4	5	3	5	5	4	6	5	4	28.7486	29.0609	28.5862	29.2399	28.6181	28.4433	29.6981	29.4234
WP_021457908.1;UPI0003913FAF	WP_021457908.1;UPI0003913FAF	WP_021457908.1 aspartate/glutamate racemase family protein [Vibrio coralliilyticus];UPI0003913FAF status=active	0.00462175	0.0261062	008-WT_008-hcp;008-WT_008-tssM2	0.00520861	0.126546	0.550438	0.00774422	0.0455214	0.890577	29.4214	29.8355	29.2467	29.7014	30.0084	29.8142	30.4532	30.3088	30.4134		+		+	008-WT_008-hcp	2	7.8	7.8	7.8	26.845	0.0011527	2.5231	2	2	1	2	2	2	2	2	2	28.4234	28.7389	28.267	29.8203	29.5916	29.5203	30.5109	30.0609
WP_021457727.1;UPI000390B9FB	WP_021457727.1;UPI000390B9FB	WP_021457727.1 MULTISPECIES: ketol-acid reductoisomerase [Vibrio];UPI000390B9FB status=active	0.0046365	0.0261062	008-WT_008-hcp;008-WT_008-tssM2	0.0495732	0.250527	0.19187	0.0099278	0.0515742	0.315383	29.3153	29.2692	29.258	29.3828	29.4433	29.3869	29.7276	29.5184	29.5426		+				27	54	54	54	54.473	0	323.31	23	23	19	25	22	25	24	25	23	31.6923	31.4032	31.4678	32.8515	32.5203	32.4058	33.1254	32.622
WP_021458622.1;UPI0003914AA3	WP_021458622.1;UPI0003914AA3	WP_021458622.1 alanine--tRNA ligase [Vibrio coralliilyticus];UPI0003914AA3 status=active	0.00466913	0.0261356	008-WT_008-hcp;008-tssM2_008-hcp	0.0151668	0.182414	-0.139493	0.0496877	0.154483	0.193932	29.1115	29.1386	29.3239	29.4707	29.5407	29.5627	29.3452	29.4073	29.4032		+				34	42.9	42.9	42.9	94.295	0	272.52	24	26	24	29	28	26	27	29	26	30.4727	30.3303	29.7437	31.1239	31.4775	30.6881	30.9188	30.7453
WP_021455795.1;UPI0003916AD3	WP_021455795.1;UPI0003916AD3	WP_021455795.1 hypothetical protein [Vibrio coralliilyticus];UPI0003916AD3 status=active	0.00473759	0.0263556	008-hcp_008-tssM2;008-hcp_008-WT	0.0284949	0.227556	0.344897	0.0394738	0.133092	-0.45013	27.2535	27.0711	26.7517	26.4008	26.2317	26.0588	26.632	26.5374	26.5565		+				3	26.4	26.4	26.4	16.416	0	22.154	3	3	3	3	3	3	3	3	3	26.9316	26.6998	26.4999	27.1507	26.632	26.4394	27.3066	26.8741
WP_006958219.1;UPI0001B94DB2	WP_006958219.1;UPI0001B94DB2	WP_006958219.1 MULTISPECIES: pyruvate kinase PykF [Vibrio];UPI0001B94DB2 status=active	0.00482241	0.0267452	008-tssM2_008-WT;008-tssM2_008-hcp	0.00721844	0.14207	-0.424128	0.948071	0.971846	-0.00696818	27.9595	28.0864	28.203	28.5128	28.4194	28.5682	27.9814	28.0296	28.217		+				14	42.3	42.3	42.3	50.085	0	179.07	10	8	10	13	12	12	13	14	10	28.7864	28.6492	29.1483	30.6964	30.0864	30.1604	30.0217	29.8294
WP_019276608.1;UPI0003108BB1	WP_019276608.1;UPI0003108BB1	WP_019276608.1 Hsp33 family molecular chaperone HslO [Vibrio coralliilyticus];UPI0003108BB1 status=active	0.00486963	0.0268423	008-WT_008-hcp;008-WT_008-tssM2	0.0344369	0.232916	0.263348	0.0105594	0.0538684	0.372362	27.4234	27.4862	27.4154	27.604	27.5165	27.5315	27.9203	27.8623	27.6595		+				5	21	21	21	32.475	0	49.756	4	4	4	4	4	5	4	5	4	27.7581	27.6998	27.8445	29.0349	28.6389	28.6075	29.2445	28.8858
WP_006958318.1;UPI0001B951E0	WP_006958318.1;UPI0001B951E0	WP_006958318.1 MULTISPECIES: inorganic diphosphatase [Vibrio];UPI0001B951E0 status=active	0.00490954	0.0269801	008-tssM2_008-WT;008-tssM2_008-hcp	0.00227179	0.078774	-0.605071	0.192639	0.350615	-0.181105	27.1214	27.5014	27.341	27.604	27.7517	27.8799	27.189	27.0711	27.1604		+				9	42.3	42.3	42.3	19.707	0	26.088	7	7	7	7	8	7	8	9	8	27.9203	28.3282	28.4707	29.6389	29.6948	29.5352	29.2535	28.3578
WP_006957983.1;UPI0001B9418E	WP_006957983.1;UPI0001B9418E	WP_006957983.1 MULTISPECIES: autonomous glycyl radical cofactor GrcA [Vibrio];UPI0001B9418E status=active	0.00502707	0.027459	008-tssM2_008-hcp	0.0264395	0.22366	-0.263179	0.0555539	0.164211	0.344254	29.1984	29.0788	29.4688	29.8858	29.7565	29.9259	29.4804	29.632	29.6663		+				9	84	78.4	78.4	13.934	0	298.73	8	9	7	9	9	8	9	9	7	29.5933	29.5591	29.7549	31.8865	31.225	31.325	31.0479	30.9882
WP_019276214.1;UPI0002E57844	WP_019276214.1;UPI0002E57844	WP_019276214.1 MULTISPECIES: pyruvate dehydrogenase (acetyl-transferring) E1 component subunit alpha [Vibrio];UPI0002E57844 status=active	0.00520393	0.0280857	008-WT_008-hcp;008-WT_008-tssM2	0.00926803	0.159341	0.224576	0.00985602	0.0514736	0.336175	26.604	26.632	26.433	26.632	26.6458	26.726	26.965	26.8385	26.8741		+				10	40.1	40.1	40.1	40.229	0	212.3	9	9	8	10	10	10	10	10	10	27.9869	27.8264	27.7708	29.217	28.805	28.9002	29.4707	29.003
WP_021454937.1;UPI0003911E06	WP_021454937.1;UPI0003911E06	WP_021454937.1 bifunctional acetaldehyde-CoA/alcohol dehydrogenase [Vibrio coralliilyticus];UPI0003911E06 status=active	0.00539374	0.0289373	008-tssM2_008-WT	0.00660767	0.136805	-0.518355	0.0783718	0.205872	-0.227524	26.512	26.604	26.7389	26.8385	26.8385	27.0505	26.2732	26.3811	26.518		+				22	34.3	34.3	34.3	97.058	0	269.79	18	15	15	19	20	20	20	19	19	28.5609	28.3023	28.5203	30.0864	29.7064	29.9117	29.4433	29.2376
WP_006957058.1;UPI0001B93B34	WP_006957058.1;UPI0001B93B34	WP_006957058.1 MULTISPECIES: FKBP-type peptidyl-prolyl cis-trans isomerase [Vibrio];UPI0001B93B34 status=active	0.00553912	0.0296282	008-hcp_008-tssM2;008-WT_008-tssM2	0.00721921	0.14207	0.531736	0.871688	0.923087	0.0202936	28.4785	28.3704	28.1652	27.8504	27.9428	27.6865	28.4512	28.4113	28.2123		+				10	40.2	40.2	40.2	28.745	0	189.38	8	7	6	8	7	8	7	8	6	28.8974	28.8019	28.4154	29.3131	29.0375	28.8142	29.6964	29.4374
WP_021458390.1;UPI000390C5FE	WP_021458390.1;UPI000390C5FE	WP_021458390.1 3-isopropylmalate dehydrogenase [Vibrio coralliilyticus];UPI000390C5FE status=active	0.00556728	0.0296282	008-WT_008-tssM2;008-WT_008-hcp	0.0122991	0.167404	0.350026	0.0146391	0.0669217	0.332509	26.976	27.019	27.1214	26.9428	27.0914	27.0296	27.4785	27.391	27.2445		+				14	48.8	48.8	48.8	39.157	0	119.71	10	8	8	10	8	9	12	13	9	27.9146	27.8445	27.3066	29.1065	28.7958	28.9344	29.2467	29.0813
WP_021458229.1;UPI000390EAA5	WP_021458229.1;UPI000390EAA5	WP_021458229.1 DUF2057 family protein [Vibrio coralliilyticus];UPI000390EAA5 status=active	0.00566725	0.0299602	008-hcp_008-WT;008-hcp_008-tssM2	0.0344501	0.232916	-0.201766	0.0129392	0.0608901	-0.524979	29.2239	28.8593	29.0217	28.7031	28.6998	28.7325	28.4976	28.4073	28.6251		+				9	56.7	56.7	56.7	23.763	0	115.77	7	7	6	8	7	6	8	7	7	28.6424	28.5862	28.9787	29.7211	29.3724	29.2353	29.2781	28.9344
WP_006957296.1;UPI0001B9438C	WP_006957296.1;UPI0001B9438C	WP_006957296.1 MULTISPECIES: transcriptional repressor LexA [Vibrio];UPI0001B9438C status=active	0.00607385	0.0317385	008-tssM2_008-WT;008-tssM2_008-hcp	0.00625086	0.133106	-0.527456	0.477189	0.624074	-0.0786858	25.7492	25.7796	26.0317	26.452	26.143	26.3118	25.8215	25.6838	25.8191		+				4	22.9	22.9	22.9	22.579	0	12.044	1	1	1	3	2	2	1	3	1	24.976	25.1833	22.5237	26.7771	26.2661	26.2133	26.0401	26.2696
WP_019275527.1;UPI0002DE8D5A	WP_019275527.1;UPI0002DE8D5A	WP_019275527.1 MULTISPECIES: quinone-dependent dihydroorotate dehydrogenase [Vibrio];UPI0002DE8D5A status=active	0.00615098	0.031892	008-tssM2_008-hcp;008-tssM2_008-WT	0.025461	0.221509	-0.264935	0.193052	0.351004	0.144871	25.0062	25.002	25.1908	25.4583	25.5404	25.4298	25.1946	25.1015	25.3376		+				5	19.9	19.9	19.9	36.877	0	39.165	5	4	4	4	4	4	5	5	5	25.6838	25.2785	24.9716	27.1604	26.6998	26.4953	26.8741	26.726
WP_006958074.1;UPI0001B9479A	WP_006958074.1;UPI0001B9479A	WP_006958074.1 MULTISPECIES: porin [Vibrio];UPI0001B9479A status=active	0.00615614	0.031892	008-WT_008-tssM2;008-hcp_008-tssM2	0.0121755	0.167404	0.656593	0.274562	0.442923	-0.240841	34.2897	34.0101	33.7353	32.9677	33.3303	33.0447	33.9763	33.6839	33.6522		+				19	73	73	73	37.05	0	323.31	18	18	18	17	18	18	19	19	19	35.4115	35.1223	35.0308	35.3336	35.2965	34.933	35.8186	35.5121
WP_029236328.1;UPI000492D2DE	WP_029236328.1;UPI000492D2DE	WP_029236328.1 MULTISPECIES: 3-oxoacyl-ACP reductase FabG [Vibrio];UPI000492D2DE status=active	0.00619036	0.0319777	008-tssM2_008-WT;008-tssM2_008-hcp	0.00382821	0.104127	-0.752924	0.214228	0.376437	-0.266623	27.019	27.0813	27.4394	27.6865	27.6527	27.6595	26.6998	26.9088	27.1312		+				7	43.9	43.9	43.9	25.617	0	156.67	6	6	6	6	6	6	7	6	6	27.9316	28.0914	28.2759	29.7771	29.2625	29.1747	28.6595	28.579
WP_021456879.1;UPI0003913F1E	WP_021456879.1;UPI0003913F1E	WP_021456879.1 MULTISPECIES: lactoylglutathione lyase [Vibrio];UPI0003913F1E status=active	0.00623315	0.0321069	008-tssM2_008-hcp;008-tssM2_008-WT	0.0206309	0.203773	-0.199992	0.18894	0.345106	0.109107	27.6931	27.6998	27.8504	28.019	28.1115	28.0401	27.8203	27.8019	27.9484		+				2	19.6	19.6	19.6	15.104	0	25.831	2	2	2	2	2	2	2	2	2	27.5898	27.5014	27.6931	28.995	28.6458	28.5609	28.5646	28.1065
WP_004410456.1;UPI0001544CC4	WP_004410456.1;UPI0001544CC4	WP_004410456.1 MULTISPECIES: 50S ribosomal protein L29 [Vibrio];UPI0001544CC4 status=active	0.00641176	0.0326548	008-tssM2_008-hcp;008-tssM2_008-WT	0.00632403	0.133106	-0.874828	0.356478	0.525462	0.298962	26.673	27.4707	27.2625	28.2445	28.2759	28.4073	27.2535	27.2979	27.7517		+				2	46	46	46	7.1752	0	59.953	2	2	2	2	2	2	2	2	2	25.6348	27.7833	26.5898	28.5754	29.2825	29.3023	28.1312	27.9484
WP_021455384.1;UPI000390FC60	WP_021455384.1;UPI000390FC60	WP_021455384.1 DUF3369 domain-containing protein [Vibrio coralliilyticus];UPI000390FC60 status=active	0.00689384	0.0343305	008-tssM2_008-hcp;008-WT_008-hcp	0.0479676	0.24725	0.175486	0.0129019	0.0608778	0.471099	24.8044	24.976	25.141	25.228	25.2426	25.3376	25.341	25.4984	25.4953		+				6	18.8	18.8	18.8	58.358	0	19.515	6	5	4	5	5	5	6	6	6	25.5551	25.1565	25.1135	26.5135	26.2244	26.2317	26.9869	27.0711
WP_021456899.1;UPI0003910294	WP_021456899.1;UPI0003910294	WP_021456899.1 glycine--tRNA ligase subunit beta [Vibrio coralliilyticus];UPI0003910294 status=active	0.00691167	0.0343305	008-tssM2_008-WT;008-tssM2_008-hcp	0.00144083	0.0625629	-0.505081	0.981981	0.99099	-0.00335375	26.673	26.8264	27.1015	27.3578	27.341	27.4073	26.7645	26.8504	26.976		+				19	32.7	32.7	32.7	76.018	0	121.32	10	15	12	13	17	13	17	17	11	27.3153	27.7517	27.8081	29.4688	29.2123	29.0583	28.5682	28.6355
WP_006959053.1;UPI0001B94FE4	WP_006959053.1;UPI0001B94FE4	WP_006959053.1 MULTISPECIES: PrkA family serine protein kinase [Vibrio];UPI0001B94FE4 status=active	0.00696708	0.0345109	008-tssM2_008-hcp	0.0345862	0.232916	-0.327431	0.0841687	0.216891	0.297291	27.6663	27.9259	28.0401	28.4512	28.3992	28.6561	28.0401	28.2625	28.2216		+				34	61.8	61.8	61.8	74.113	0	323.31	26	23	23	29	28	29	32	33	29	29.9259	29.9539	30.2535	31.5618	31.3356	31.3776	31.362	31.2535
WP_165579448.1;UPI0013F49089	WP_165579448.1;UPI0013F49089	WP_165579448.1 succinylglutamate-semialdehyde dehydrogenase [Vibrio coralliilyticus];UPI0013F49089 status=active	0.00726937	0.0358121	008-tssM2_008-hcp	0.0109666	0.164639	-0.388527	0.10584	0.250373	0.333375	27.2979	27.5463	27.8324	28.4073	28.1459	28.2891	27.8385	27.8623	27.976		+				14	35.1	35.1	35.1	51.69	0	61.422	10	9	9	11	11	11	12	11	10	29.1628	28.3951	29.0217	30.2647	29.708	30.0084	29.9814	29.7486
WP_165579569.1;UPI0013F496BE	WP_165579569.1;UPI0013F496BE	WP_165579569.1 phenylalanine--tRNA ligase subunit beta [Vibrio coralliilyticus];UPI0013F496BE status=active	0.00748003	0.0366501	008-WT_008-hcp;008-WT_008-tssM2	0.0303128	0.232916	0.202025	0.00400596	0.0288954	0.306673	28.7739	28.6355	28.6355	28.8799	28.7958	28.6831	29.0243	28.995	28.9456		+		+	008-WT_008-hcp	30	52.1	52.1	52.1	86.751	0	323.31	27	24	25	26	29	26	29	28	29	30.9259	30.5573	30.7927	32.2106	31.7494	31.5156	32.3436	32.0576
WP_021456873.1;UPI000390A750	WP_021456873.1;UPI000390A750	WP_021456873.1 M48 family metallopeptidase [Vibrio coralliilyticus];UPI000390A750 status=active	0.00752186	0.0367555	008-WT_008-hcp;008-WT_008-tssM2	0.0251338	0.221509	0.336709	0.00672753	0.0411127	0.414048	24.1332	23.976	24.1174	24.2535	24.1946	24.0105	24.5638	24.3645	24.5404		+		+	008-WT_008-hcp	2	5.6	5.6	5.6	53.855	0	34.716	2	1	1	2	2	2	1	2	2	24.1719	23.7182	24.002	25.3645	24.9847	24.7745	25.3844	25.1293
WP_021455892.1;UPI0003911E71	WP_021455892.1;UPI0003911E71	WP_021455892.1 ketoacyl-ACP synthase III [Vibrio coralliilyticus];UPI0003911E71 status=active	0.00779217	0.0373352	008-tssM2_008-hcp;008-WT_008-hcp	0.0287713	0.227556	0.0577075	0.0159593	0.0704207	0.216761	26.7129	26.6181	26.8019	26.8504	26.8623	26.8974	26.9088	26.9428	26.9316		+				9	36.5	36.5	36.5	38.802	0	77.734	7	6	7	6	7	7	9	9	8	27.8019	27.463	27.7325	28.965	28.726	28.6075	29.2803	28.9203
WP_165579520.1;UPI0013F497E6	WP_165579520.1;UPI0013F497E6	WP_165579520.1 glutamate synthase large subunit [Vibrio coralliilyticus];UPI0013F497E6 status=active	0.00781096	0.0373352	008-tssM2_008-WT;008-tssM2_008-hcp	0.0193788	0.203773	-0.366528	0.782939	0.855884	-0.0271397	25.6237	25.705	25.7234	26.0752	25.9383	26.0567	25.5492	25.5926	25.8288		+				14	15	15	15	167.7	0	85.354	8	8	5	9	10	12	11	11	12	26.4282	26.3811	25.9361	27.9869	27.4707	27.8564	27.5463	27.391
WP_019277574.1;UPI0002EC2D23	WP_019277574.1;UPI0002EC2D23	WP_019277574.1 MULTISPECIES: nucleotide sugar dehydrogenase [Vibrio];UPI0002EC2D23 status=active	0.00784339	0.0373352	008-tssM2_008-hcp;008-tssM2_008-WT	0.00408782	0.107515	-0.352975	0.438178	0.591406	0.097613	27.0084	27.141	27.3578	27.6798	27.611	27.5682	27.2262	27.2077	27.3662		+				17	55.3	55.3	55.3	43.476	0	122.37	12	10	9	13	13	14	13	13	13	28.1842	28.3066	28.6424	30.2422	29.6337	29.7211	29.6948	29.3515
WP_006958077.1;UPI0001B9479D	WP_006958077.1;UPI0001B9479D	WP_006958077.1 MULTISPECIES: tyrosine--tRNA ligase [Vibrio];UPI0001B9479D status=active	0.00786016	0.0373352	008-tssM2_008-hcp;008-tssM2_008-WT	0.00127123	0.0591456	-0.369221	0.308469	0.480873	0.154324	26.726	27.0505	27.141	27.509	27.524	27.4551	27.0505	27.141	27.189		+				12	38.2	38.2	38.2	44.246	0	145.77	8	8	8	12	10	11	11	11	10	27.7708	28.2891	28.4551	29.995	29.461	29.5259	29.5772	29.3869
WP_021456048.1;UPI000390A554	WP_021456048.1;UPI000390A554	WP_021456048.1 CoA-acylating methylmalonate-semialdehyde dehydrogenase [Vibrio coralliilyticus];UPI000390A554 status=active	0.00794491	0.0376031	008-hcp_008-WT	0.0344597	0.232916	-0.130317	0.0150147	0.0680563	-0.240658	25.0401	25.0484	24.9134	24.8858	24.9134	24.8717	24.8385	24.7286	24.7129		+				7	21.3	21.3	21.3	54.096	0	31.807	4	4	3	4	5	6	6	5	4	25.4234	25.2821	25.2207	26.4815	26.2838	26.1776	26.5696	26.0854
WP_006959900.1;UPI0001B9501B	WP_006959900.1;UPI0001B9501B	WP_006959900.1 MULTISPECIES: ParA family protein [Vibrio];UPI0001B9501B status=active	0.00835639	0.038839	008-tssM2_008-WT;008-tssM2_008-hcp	0.0104969	0.162793	-0.849183	0.353101	0.522672	-0.189501	26.204	26.0629	26.4877	26.7771	26.7771	27.1795	26.0443	25.8457	26.2961		+				6	20.5	20.5	20.5	45.819	0	45.446	4	3	4	4	4	5	4	4	5	26.9203	26.0526	26.5696	28.0557	28.1556	27.7645	27.5315	27.2353
WP_021455236.1;UPI0003910CD6	WP_021455236.1;UPI0003910CD6	WP_021455236.1 hypothetical protein [Vibrio coralliilyticus];UPI0003910CD6 status=active	0.0084231	0.0390486	008-tssM2_008-WT;008-tssM2_008-hcp	0.00230268	0.078774	-0.241975	0.993469	0.99699	-0.000546773	25.4923	25.4105	25.6209	25.7312	25.8118	25.705	25.5075	25.4831	25.5315		+				6	43.9	43.9	43.9	21.506	0	25.906	4	3	3	3	4	3	6	5	5	25.4394	25.1371	25.4862	26.4707	26.3959	26.2114	26.8741	26.6595
WP_021458656.1;UPI000390C23B	WP_021458656.1;UPI000390C23B	WP_021458656.1 flagellar basal body-associated protein FliL [Vibrio coralliilyticus];UPI000390C23B status=active	0.00863971	0.0395458	008-WT_008-tssM2	0.0164706	0.188608	0.493983	0.062218	0.176387	0.293446	23.5638	23.5522	23.4923	23.4425	23.2821	23.2821	24.0526	23.6971	23.7389		+				3	16.4	16.4	16.4	17.989	0	3.0182	3	2	1	1	2	3	3	1	2	23.7077	22.5545	22.2535	23.0999	23.0918	24.2244	25.0609	23.7286
WP_021457652.1;UPI0003916F35	WP_021457652.1;UPI0003916F35	WP_021457652.1 cell division protein ZipA [Vibrio coralliilyticus];UPI0003916F35 status=active	0.00875753	0.0398276	008-tssM2_008-hcp;008-tssM2_008-WT	0.0455217	0.243708	-0.292712	0.251401	0.41765	0.145788	27.4073	27.5682	27.5463	27.9869	27.9705	27.8799	27.4862	27.6527	27.8203		+				7	33.8	33.8	33.8	34.021	0	128.72	5	4	5	5	6	6	4	5	6	27.3578	28.203	27.509	29.4073	29.2077	29.1015	28.6629	28.6595
WP_021456349.1;UPI000390DF88	WP_021456349.1;UPI000390DF88	WP_021456349.1 putative 4-hydroxy-4-methyl-2-oxoglutarate aldolase [Vibrio coralliilyticus];UPI000390DF88 status=active	0.00878473	0.0398276	008-WT_008-hcp	0.0381258	0.23374	0.518603	0.0145955	0.0668959	0.875298	25.976	25.5696	25.5105	25.8997	26.1371	26.0894	26.506	26.8504	26.3256		+				5	33.5	33.5	33.5	17.65	0	10.749	4	3	5	5	5	4	4	4	5	25.767	25.6784	25.848	26.9428	27.2535	26.3745	27.8264	27.7064
WP_029236143.1;UPI0003006D69	WP_029236143.1;UPI0003006D69	WP_029236143.1 MULTISPECIES: asparagine--tRNA ligase [Vibrio];UPI0003006D69 status=active	0.00883908	0.0398276	008-tssM2_008-hcp;008-tssM2_008-WT	0.0178463	0.197424	-0.246237	0.74182	0.827379	0.0249418	28.2308	28.2979	28.3787	28.6285	28.5646	28.5278	28.2625	28.2803	28.4394		+				22	52.1	52.1	52.1	52.704	0	174.89	17	18	16	20	21	19	21	21	20	30.2869	30.2759	30.4532	31.8385	31.3724	31.3196	31.4234	31.0084
WP_006962156.1;UPI0001B9569F	WP_006962156.1;UPI0001B9569F	WP_006962156.1 MULTISPECIES: macrodomain Ter protein MatP [Vibrio];UPI0001B9569F status=active	0.00887052	0.0398276	008-tssM2_008-hcp;008-tssM2_008-WT	0.0216493	0.206981	-0.23629	0.259563	0.425751	0.0987784	25.3511	25.5345	25.5255	25.8264	25.8717	25.7182	25.5374	25.5105	25.6595		+				2	18.2	18.2	18.2	17.376	0	27.35	1	1	1	2	2	2	1	1	2	24.3578	24.4298	24.5463	26.1565	25.772	25.5522	25.5374	25.2244
WP_006962078.1;UPI0001B95285	WP_006962078.1;UPI0001B95285	WP_006962078.1 MULTISPECIES: type VI secretion system lipoprotein TssJ [Vibrio];UPI0001B95285 status=active	0.0088729	0.0398276	008-tssM2_008-WT;008-hcp_008-WT	0.0206235	0.203773	-0.735811	0.0160047	0.0704207	-0.81882	24.3975	24.3101	24.0105	24.1488	24.3444	23.976	23.7182	23.1395	23.4041		+				3	25.6	25.6	25.6	17.905	0	5.4043	3	3	3	3	3	3	2	3	3	24.3844	24.6209	24.3307	25.5869	25.1332	24.8142	23.9316	24.1565
WP_021458283.1;UPI0003917284	WP_021458283.1;UPI0003917284	WP_021458283.1 cell division protein ZapD [Vibrio coralliilyticus];UPI0003917284 status=active	0.00907781	0.0403692	008-WT_008-tssM2;008-WT_008-hcp	0.0114975	0.164639	0.746592	0.0269961	0.102179	0.660342	24.3712	23.9406	24.1488	23.9406	24.217	24.0443	24.867	25.0401	24.5345		+				2	17.5	17.5	17.5	28.518	0	34.552	1	2	1	2	2	2	2	2	2	23.3645	23.4676	23.1642	24.7338	24.4738	24.2891	25.417	25.2021
WP_038513517.1;UPI0005126C3D	WP_038513517.1;UPI0005126C3D	WP_038513517.1 MULTISPECIES: phosphopyruvate hydratase [Vibrio];UPI0005126C3D status=active	0.0091313	0.0403692	008-tssM2_008-hcp	0.00478523	0.120364	-0.238775	0.0939571	0.231928	0.286571	29.3848	29.5573	29.8264	30.1483	30.0479	30.1483	29.8264	29.8901	29.9117		+				18	45.6	45.6	45.6	45.497	0	323.31	17	17	16	18	18	18	18	18	18	31.4134	31.4483	31.7888	33.1544	32.6839	32.6608	32.6923	32.5596
WP_006962816.1;UPI0001B954BE	WP_006962816.1;UPI0001B954BE	WP_006962816.1 MULTISPECIES: trans-2-enoyl-CoA reductase family protein [Vibrio];UPI0001B954BE status=active	0.00913219	0.0403692	008-WT_008-hcp	0.0499036	0.250527	0.0798639	0.015493	0.0695602	0.225224	30.0479	30.0084	29.8785	30.1604	30.1115	30.099	30.1604	30.2308	30.2193		+				27	68.8	68.8	68.8	44.002	0	320.7	22	23	22	24	22	23	21	21	22	31.0084	30.9259	30.9609	32.6586	32.0017	32.015	32.4895	32.3169
WP_021457396.1;UPI000390BC80	WP_021457396.1;UPI000390BC80	WP_021457396.1 NAD(P)H-dependent glycerol-3-phosphate dehydrogenase [Vibrio coralliilyticus];UPI000390BC80 status=active	0.00916088	0.0403973	008-tssM2_008-hcp;008-tssM2_008-WT	0.0219545	0.207914	-0.794924	0.270245	0.43837	0.276708	24.4738	24.1946	24.8336	25.1984	25.7441	25.7745	24.7492	24.5983	24.9847		+				7	24.7	24.7	24.7	37.013	0	54.548	2	2	5	4	6	7	5	5	4	23.7077	24.0443	24.9672	26.4378	26.558	26.726	26.4969	26.0275
WP_006963339.1;UPI0001B94EAB	WP_006963339.1;UPI0001B94EAB	WP_006963339.1 MULTISPECIES: DNA-binding transcriptional regulator CytR [Vibrio];UPI0001B94EAB status=active	0.00939442	0.041226	008-tssM2_008-hcp	0.0198117	0.203773	-0.349787	0.0957197	0.233982	0.326056	26.726	26.341	26.8264	27.4234	27.1312	27.3662	26.9088	26.965	26.9977		+				9	41.2	41.2	41.2	36.965	0	118.67	7	7	6	7	8	7	7	7	9	27.0813	26.6865	27.1214	28.8385	28.3153	28.5389	27.1312	28.0557
WP_021456869.1;UPI0003914E74	WP_021456869.1;UPI0003914E74	WP_021456869.1 DUF2066 domain-containing protein [Vibrio coralliilyticus];UPI0003914E74 status=active	0.00975307	0.0421274	008-hcp_008-tssM2	0.0377515	0.23374	0.231617	0.0991666	0.240173	-0.14411	27.8445	27.7453	27.6251	27.4938	27.3494	27.2445	27.632	27.5969	27.5536		+				12	39.9	39.9	39.9	44.194	0	133.48	10	9	10	9	9	10	12	10	11	28.579	28.4032	28.4707	29.2535	28.6629	28.7325	29.3971	28.9031
WP_019278000.1;UPI0002EC7BFB	WP_019278000.1;UPI0002EC7BFB	WP_019278000.1 MULTISPECIES: phosphate acetyltransferase [Vibrio];UPI0002EC7BFB status=active	0.00976294	0.0421274	008-tssM2_008-WT;008-tssM2_008-hcp	0.00693821	0.140997	-0.427942	0.628463	0.737119	-0.0628796	28.1214	28.1164	28.3787	28.5682	28.5862	28.5573	28.0349	28.0864	28.3066		+				28	49.2	49.2	49.2	76.807	0	232.91	20	20	21	27	24	24	23	22	21	29.8593	29.8974	30.3724	31.7211	31.1724	31.2422	30.9117	30.8004
WP_165579526.1;UPI0013F3D860	WP_165579526.1;UPI0013F3D860	WP_165579526.1 preprotein translocase subunit SecA [Vibrio coralliilyticus];UPI0013F3D860 status=active	0.00983369	0.0422311	008-tssM2_008-hcp;008-tssM2_008-WT	0.00806592	0.151418	-0.348586	0.378019	0.538279	0.124754	27.1312	27.2535	27.4938	27.7195	27.7895	27.7895	27.4073	27.3066	27.5389		+				16	23.1	23.1	23.1	103.12	0	159.13	11	12	11	13	13	14	11	11	15	27.9705	28.4938	28.4314	29.8564	29.3848	29.6268	29.3683	29.0762
WP_021455204.1;UPI0003910220	WP_021455204.1;UPI0003910220	WP_021455204.1 adenylosuccinate synthase [Vibrio coralliilyticus];UPI0003910220 status=active	0.0101686	0.0433606	008-tssM2_008-hcp;008-tssM2_008-WT	0.0058563	0.132882	-0.361186	0.407146	0.56826	0.115547	28.6216	28.7864	29.0084	29.3494	29.2147	29.2825	28.8142	28.9512	28.9977		+				23	53.7	53.7	53.7	47.83	0	170.55	18	17	17	20	18	20	20	23	21	29.5536	29.8188	30.2308	31.6154	31.1604	31.1901	30.8234	30.8157
WP_019275559.1;UPI0003727D2F	WP_019275559.1;UPI0003727D2F	WP_019275559.1 MULTISPECIES: uracil phosphoribosyltransferase [Vibrio];UPI0003727D2F status=active	0.0102397	0.043561	008-tssM2_008-hcp;008-tssM2_008-WT	0.000716478	0.0395901	-0.421562	0.945019	0.971514	0.00939115	27.0296	26.965	27.3578	27.524	27.5898	27.5315	27.1214	27.0609	27.1984		+	+		008-WT_008-tssM2	12	70.2	70.2	70.2	22.627	0	81.56	9	6	8	9	9	10	10	8	10	27.7708	27.4073	27.9869	29.3704	29.099	28.9146	28.6146	28.4032
WP_038510427.1;UPI0005127402	WP_038510427.1;UPI0005127402	WP_038510427.1 glucose-1-phosphate adenylyltransferase [Vibrio coralliilyticus];UPI0005127402 status=active	0.0103399	0.0436811	008-WT_008-hcp	0.0366428	0.233545	0.130576	0.0128361	0.0607299	0.226158	29.5278	29.393	29.4093	29.5165	29.5951	29.5052	29.7309	29.6268	29.651		+				20	60.5	60.5	60.5	45.466	0	323.31	17	15	13	17	18	18	20	20	18	31.3088	31.0217	31.2535	32.4581	32.1634	31.9643	32.6044	32.2222
WP_021455756.1;UPI000390FE9D	WP_021455756.1;UPI000390FE9D	WP_021455756.1 UDP-glucose--hexose-1-phosphate uridylyltransferase [Vibrio coralliilyticus];UPI000390FE9D status=active	0.010898	0.0454401	008-tssM2_008-hcp	0.00280336	0.0854542	-0.149051	0.165828	0.321429	0.119949	24.391	24.5812	24.3645	24.7182	24.7338	24.6918	24.5754	24.5285	24.5926		+				3	11.4	11.4	11.4	40.443	0	8.5872	2	1	1	1	2	1	2	3	3	24.2463	23.5404	23.4425	24.8997	25.317	24.4362	24.9271	25.6264
WP_021454959.1;UPI000390D711	WP_021454959.1;UPI000390D711	WP_021454959.1 glycogen synthase GlgA [Vibrio coralliilyticus];UPI000390D711 status=active	0.0109208	0.0454401	008-WT_008-hcp;008-tssM2_008-hcp	0.0340181	0.232916	-0.143703	0.048597	0.15219	0.44902	24.417	24.8336	24.9361	25.3477	25.2426	25.3745	25.1449	25.217	25.1719		+				8	22.3	22.3	22.3	54.235	0	75.391	5	6	7	6	8	6	7	6	7	25.5926	26.019	26.3877	27.7645	27.3066	27.3578	27.2714	27.141
WP_031342317.1;UPI0004CE4CE3	WP_031342317.1;UPI0004CE4CE3	WP_031342317.1 ribonuclease E [Vibrio coralliilyticus];UPI0004CE4CE3 status=active	0.01106	0.0455034	008-WT_008-hcp;008-WT_008-tssM2	0.0364922	0.233545	0.200994	0.0186197	0.0790748	0.255931	27.3324	27.2979	27.2262	27.391	27.3324	27.2979	27.5969	27.604	27.4234		+				27	39.3	39.3	39.3	109.15	0	323.31	21	19	20	25	23	21	23	23	21	29.7708	29.6163	29.5808	30.94	30.5109	30.3196	31.0864	30.846
WP_021458028.1;UPI000390B939	WP_021458028.1;UPI000390B939	WP_021458028.1 MULTISPECIES: glycerol kinase GlpK [Vibrio];UPI000390B939 status=active	0.011497	0.0461923	008-tssM2_008-hcp	0.0261522	0.222475	-0.327977	0.152346	0.303907	0.289672	28.9896	29.196	29.4629	29.788	29.8234	29.8901	29.3536	29.4976	29.6663		+				29	62.5	62.5	62.5	55.455	0	323.31	25	26	26	28	27	29	24	26	25	31.08	31.1483	31.5573	33.025	32.6671	32.7272	32.4458	32.3776
WP_021458530.1;UPI000391586C	WP_021458530.1;UPI000391586C	WP_021458530.1 glutamate--ammonia ligase [Vibrio coralliilyticus];UPI000391586C status=active	0.0119427	0.0467697	008-tssM2_008-hcp	0.0446025	0.243228	-0.107612	0.0892627	0.226699	0.0934493	30.7129	30.6458	30.7849	30.94	30.9609	30.846	30.8234	30.7849	30.8157		+				22	57.8	57.8	57.8	51.498	0	278.75	17	16	16	20	16	19	20	20	17	31.8385	31.6372	31.7494	33.1483	32.7393	32.5412	32.8755	32.5911
WP_019277215.1;UPI000306080B	WP_019277215.1;UPI000306080B	WP_019277215.1 hypothetical protein [Vibrio coralliilyticus];UPI000306080B status=active	0.0120171	0.0468253	008-tssM2_008-WT;008-hcp_008-WT	0.016031	0.186466	-0.477606	0.010875	0.0549042	-0.579039	25.7594	26.0422	25.6403	25.9134	25.6838	25.5404	25.1371	25.2785	25.2891		+				15	32.3	32.3	32.3	67.901	0	70.599	11	10	11	12	9	13	12	12	11	27.141	27.1604	27.3153	28.4433	27.6865	27.8445	27.5826	27.524
WP_021455128.1;UPI000390CBC3	WP_021455128.1;UPI000390CBC3	WP_021455128.1 acetyl-CoA C-acyltransferase [Vibrio coralliilyticus];UPI000390CBC3 status=active	0.0121996	0.047339	008-WT_008-hcp;008-WT_008-tssM2	0.0354368	0.232916	0.295625	0.0208945	0.0847334	0.369652	26.6458	26.7129	26.5419	26.632	26.7517	26.7389	27.1507	27.0084	26.8504		+				13	52.6	52.6	52.6	42.902	0	131.03	12	11	10	12	12	12	13	12	11	27.9484	27.7581	27.7453	29.0057	28.6764	28.9203	29.5014	28.9117
WP_165579695.1;UPI0013F430C0	WP_165579695.1;UPI0013F430C0	WP_165579695.1 pyridoxal phosphate-dependent aminotransferase [Vibrio coralliilyticus];UPI0013F430C0 status=active	0.0123822	0.0479317	008-tssM2_008-WT;008-hcp_008-WT	0.0142398	0.177296	-0.623498	0.0243569	0.0954747	-0.82564	23.3239	23.9043	23.8288	23.5404	23.4425	23.4676	22.6231	22.8269	23.1301		+				2	7.2	7.2	7.2	45.226	0	3.4158	1	1	1	2	1	1	2	2	2	22.5754	22.8461	22.8932	24.4862	23.2036	22.48	23.4551	23.5522
WP_006960378.1;UPI0001B941F1	WP_006960378.1;UPI0001B941F1	WP_006960378.1 MULTISPECIES: phosphoenolpyruvate synthase [Vibrio];UPI0001B941F1 status=active	0.0127355	0.048991	008-tssM2_008-hcp;008-tssM2_008-WT	0.0315785	0.232916	-0.171453	0.520713	0.662179	0.0431226	29.8264	29.8004	29.9117	30.0479	30.0864	30.0479	29.9259	29.788	29.9539		+				30	42.8	42.8	42.8	87.306	0	323.31	24	24	23	25	25	26	29	28	25	31.325	31.1115	31.3724	32.6608	32.1574	32.1115	32.3879	32.0017
WP_019278042.1;UPI000317B4AF	WP_019278042.1;UPI000317B4AF	WP_019278042.1 protease inhibitor I42 family protein [Vibrio coralliilyticus];UPI000317B4AF status=active	0.0128291	0.0490653	008-WT_008-hcp	0.0115471	0.164639	0.327183	0.0187971	0.0793353	0.692752	25.6068	25.6237	25.0854	25.7338	25.7517	25.9271	26.2114	26.0752	26.1075		+				5	31.2	31.2	31.2	27.431	0	39.49	5	4	4	4	4	4	5	5	5	26.0874	25.452	25.5551	27.3662	26.9316	27.0401	27.8799	27.6181
WP_021458431.1;UPI0003915645	WP_021458431.1;UPI0003915645	WP_021458431.1 redoxin family protein [Vibrio coralliilyticus];UPI0003915645 status=active	0.0128858	0.0491509	008-tssM2_008-WT	0.0158327	0.185379	-0.648584	0.0475518	0.150795	-0.436513	27.5315	27.632	27.8264	27.6798	27.9595	27.9869	27.141	27.0609	27.4785		+				8	40.5	40.5	40.5	26.748	0	66.956	5	6	5	5	8	8	6	7	7	26.4425	27.4862	27.7895	28.9117	29.027	29.019	28.4938	28.1263
WP_021456088.1;UPI000390CCE9	WP_021456088.1;UPI000390CCE9	WP_021456088.1 metalloprotease PmbA [Vibrio coralliilyticus];UPI000390CCE9 status=active	0.0130555	0.0492785	008-tssM2_008-WT;008-tssM2_008-hcp	0.0332721	0.232916	-0.273161	0.959645	0.978115	-0.00451597	26.8623	26.8741	26.9088	27.1507	27.189	27.1115	26.9428	26.7129	26.976		+				14	42.3	42.3	42.3	48.132	0	131.45	11	10	10	11	10	11	13	13	10	28.258	27.8974	27.9372	29.1724	29.0737	28.9677	29.7357	29.2376
WP_006958936.1;UPI0001B949CC	WP_006958936.1;UPI0001B949CC	WP_006958936.1 MULTISPECIES: L-threonylcarbamoyladenylate synthase [Vibrio];UPI0001B949CC status=active	0.0133206	0.0498628	008-tssM2_008-hcp	0.0505688	0.250527	-0.431964	0.174556	0.331769	0.282654	24.5105	24.7594	24.945	25.4892	25.2571	25.6125	24.8142	25.217	25.0317		+				5	31.1	31.1	31.1	22.99	0	20.72	2	2	4	5	4	5	4	4	5	24.2961	24.3307	25.3031	27.1214	26.341	26.632	25.9066	26.143
WP_021458171.1;UPI0003912E66	WP_021458171.1;UPI0003912E66	WP_021458171.1 ABC transporter substrate-binding protein [Vibrio coralliilyticus];UPI0003912E66 status=active	0.0134209	0.0500434	008-WT_008-tssM2	0.0242391	0.218073	0.42687	0.16483	0.319846	0.136014	25.9066	25.8623	25.867	25.4266	25.5926	25.7441	25.9248	26.1719	25.9473						3	10.5	10.5	10.5	28.511	0	7.8751	3	3	3	3	3	3	3	3	3	26.065	25.9157	25.9803	26.632	26.4298	26.5754	27.0813	26.8142
WP_021455723.1;UPI0003912CCF	WP_021455723.1;UPI0003912CCF	WP_021455723.1 Fe-S protein assembly chaperone HscA [Vibrio coralliilyticus];UPI0003912CCF status=active	0.0139766	0.0517822	008-tssM2_008-hcp	0.0440501	0.243228	-0.218306	0.286941	0.457426	0.113461	25.5869	25.5345	25.7286	25.9803	25.9584	25.9066	25.6595	25.6568	25.8741						13	27.2	27.2	27.2	66.034	0	95.755	9	10	9	9	10	12	10	9	10	27.1214	27.019	27.3324	28.4862	28.341	28.2979	28.267	28.0243
WP_006957113.1;UPI0001B93D44	WP_006957113.1;UPI0001B93D44	WP_006957113.1 MULTISPECIES: 50S ribosomal protein L7/L12 [Vibrio];UPI0001B93D44 status=active	0.0140679	0.0519078	008-WT_008-hcp;008-WT_008-tssM2	0.0463993	0.24444	0.818644	0.0285177	0.105947	0.958392	30.3303	30.2535	30.1483	30.2647	30.4433	30.4433	31.5481	31.4134	30.6458						6	59.8	59.8	59.8	12.252	0	118.96	6	5	4	5	6	6	5	5	5	30.9259	30.846	30.8234	31.9259	31.5709	31.6329	32.9522	32.611
WP_021457001.1;UPI0003911367	WP_021457001.1;UPI0003911367	WP_021457001.1 glutathione-dependent disulfide-bond oxidoreductase [Vibrio coralliilyticus];UPI0003911367 status=active	0.0145592	0.0530705	008-tssM2_008-WT	0.00627945	0.133106	-0.776971	0.341246	0.510233	-0.226303	26.1469	26.3101	26.726	26.9539	26.7895	27.0914	25.9293	26.2926	26.2821						5	18.9	18.9	18.9	32.091	0	89.392	4	4	4	4	5	5	4	4	5	27.0401	27.0505	27.5682	28.5536	28.3536	28.391	27.8564	27.9146
WP_021457424.1;UPI00039135F3	WP_021457424.1;UPI00039135F3	WP_021457424.1 glycosyl hydrolase family 65 protein [Vibrio coralliilyticus];UPI00039135F3 status=active	0.0149588	0.0538754	008-tssM2_008-WT	0.00940773	0.159341	-0.361395	0.314362	0.486612	-0.0986907	27.6865	27.6663	27.8974	28.0711	28.0813	27.8858	27.6389	27.5826	27.7325						18	27.2	27.2	27.2	89.636	0	96.624	8	9	9	9	10	11	15	16	11	27.9372	27.7708	27.0505	28.3578	28.0813	28.463	30.0479	28.7486
WP_006963101.1;UPI0001B9428A	WP_006963101.1;UPI0001B9428A	WP_006963101.1 MULTISPECIES: peptide chain release factor 1 [Vibrio];UPI0001B9428A status=active	0.0150147	0.0539695	008-tssM2_008-WT;008-tssM2_008-hcp	0.0216581	0.206981	-0.410566	0.770207	0.847228	-0.0394904	27.1115	27.189	27.3324	27.632	27.5826	27.5315	26.965	27.217	27.3324						14	48.9	48.9	48.9	40.296	0	82.184	10	9	10	12	10	11	13	12	10	28.0965	28.0609	28.4113	29.9539	29.3044	29.3599	29.1937	29.1652
WP_006962950.1;UPI0001B93A27	WP_006962950.1;UPI0001B93A27	WP_006962950.1 MULTISPECIES: septum site-determining protein MinD [Vibrio];UPI0001B93A27 status=active	0.0153736	0.0551284	008-tssM2_008-hcp	0.0149132	0.180593	-0.542071	0.324629	0.493736	0.244186	24.3101	24.2679	24.8576	25.3877	25.1174	25.2891	24.5105	24.8191	24.8385						1	4.8	4.8	4.8	29.581	0	3.4937	1	1	1	1	1	1	1	1	1	23.1991	23.0376	23.9043	25.4551	24.918	25.1015	24.4738	24.4984
WP_021458419.1;UPI0003913E19	WP_021458419.1;UPI0003913E19	WP_021458419.1 alkene reductase [Vibrio coralliilyticus];UPI0003913E19 status=active	0.0156902	0.0557327	008-tssM2_008-WT;008-hcp_008-WT	0.050301	0.250527	-0.287544	0.00284101	0.0235857	-0.367844	27.1604	27.2445	27.1015	26.8974	27.2077	27.1604	26.8264	26.726	26.8504				+	008-WT_008-hcp	12	38.2	38.2	38.2	38.43	0	60.173	8	8	5	8	10	9	9	10	10	28.3239	28.1556	26.4394	27.7771	27.6389	27.5315	27.5536	27.2979
WP_021455317.1;UPI000390C633	WP_021455317.1;UPI000390C633	WP_021455317.1 MULTISPECIES: YchF/TatD family DNA exonuclease [Vibrio];UPI000390C633 status=active	0.0159709	0.0563972	008-WT_008-hcp	0.0383674	0.23374	0.363154	0.0245199	0.0956874	0.572878	25.2679	25.2058	24.8858	25.3477	25.2499	25.391	25.9088	25.6348	25.5345						2	14.9	14.9	14.9	28.569	0	32.878	1	2	1	2	2	1	1	1	1	24.1871	25.1757	23.7182	26.4441	25.7995	25.0148	25.824	25.2643
WP_021455538.1;UPI000390FB4C	WP_021455538.1;UPI000390FB4C	WP_021455538.1 FAD-dependent oxidoreductase [Vibrio coralliilyticus];UPI000390FB4C status=active	0.0162481	0.0569314	008-tssM2_008-WT	0.000536559	0.0338799	-0.494632	0.437976	0.591406	-0.123821	26.9316	27.1015	27.4154	27.604	27.4862	27.4707	26.976	27.0505	27.0505			+		008-WT_008-tssM2	15	40.8	40.8	40.8	46.034	0	124.28	10	9	12	12	12	12	11	13	11	28.1065	28.2935	28.9841	30.0864	29.6424	29.6865	29.1771	28.9174
WP_021456077.1;UPI0003911B5C	WP_021456077.1;UPI0003911B5C	WP_021456077.1 DUF2796 domain-containing protein [Vibrio coralliilyticus];UPI0003911B5C status=active	0.0169542	0.0590412	008-hcp_008-tssM2	0.0110179	0.164639	0.491517	0.362861	0.532196	-0.178724	25.989	25.6125	25.4008	24.7846	25.1055	25.1015	25.5374	25.4862	25.4425						2	12.5	12.5	12.5	26.859	0	36.813	2	2	2	2	2	2	2	2	2	26.1075	25.6096	25.5696	26.1984	25.0732	25.8764	26.7895	25.4073
WP_006959750.1;UPI0001B949DC	WP_006959750.1;UPI0001B949DC	WP_006959750.1 MULTISPECIES: recombination-associated protein RdgC [Vibrio];UPI0001B949DC status=active	0.0175066	0.0602965	008-tssM2_008-hcp	0.00973348	0.159341	-0.311765	0.155197	0.308725	0.299055	25.1015	24.9316	25.4984	25.6838	25.792	25.8881	25.4202	25.4769	25.5315						9	35.2	35.2	35.2	34.611	0	38.167	3	4	5	8	7	7	6	6	6	24.4738	25.0484	25.1135	27.5682	26.9869	26.9203	26.8741	27.1214
WP_006958234.1;UPI0001B94DBA	WP_006958234.1;UPI0001B94DBA	WP_006958234.1 MULTISPECIES: class II fructose-bisphosphate aldolase [Vibrio];UPI0001B94DBA status=active	0.0182751	0.0621757	008-tssM2_008-hcp	0.0450619	0.243228	-0.398069	0.243245	0.408503	0.233056	30.1604	30.1842	30.5664	30.8309	30.8682	31.1052	30.4334	30.4234	30.7533						14	41.1	41.1	41.1	38.707	0	323.31	11	11	11	12	11	11	14	11	11	30.9882	31.0084	31.4234	33.1239	32.5867	32.7652	32.5132	32.375
WP_019276578.1;UPI00031E6DEF	WP_019276578.1;UPI00031E6DEF	WP_019276578.1 NAD-dependent epimerase [Vibrio coralliilyticus];UPI00031E6DEF status=active	0.0184405	0.0621757	008-tssM2_008-WT	0.000129546	0.00995817	-0.698047	0.267485	0.435739	-0.268887	24.5522	24.7796	25.2499	25.2317	25.3273	25.3101	24.5165	24.6209	24.6375			+		008-WT_008-tssM2	2	11.7	11.7	11.7	37.519	0	23.42	1	1	1	2	2	2	1	1	1	23.5522	23.6757	24.275	25.8457	25.4645	25.4457	24.5165	24.3376
WP_021458049.1;UPI000390B882	WP_021458049.1;UPI000390B882	WP_021458049.1 DNA topoisomerase (ATP-hydrolyzing) subunit A [Vibrio coralliilyticus];UPI000390B882 status=active	0.018467	0.0621757	008-tssM2_008-hcp;008-tssM2_008-WT	0.045248	0.243228	-0.197879	0.563885	0.692029	0.0314325	29.2285	29.2913	29.326	29.6216	29.461	29.4512	29.2979	29.2512	29.391						30	44.4	44.4	44.4	97.462	0	323.31	26	22	19	25	27	23	26	28	25	30.8534	30.7613	30.8974	32.333	31.8042	31.6501	31.9259	31.5799
WP_021457447.1;UPI000390AEAC	WP_021457447.1;UPI000390AEAC	WP_021457447.1 S-formylglutathione hydrolase [Vibrio coralliilyticus];UPI000390AEAC status=active	0.0186125	0.0625492	008-tssM2_008-WT;008-hcp_008-WT	0.00781306	0.150147	-0.427476	0.0354341	0.124231	-0.457298	24.9316	25.3645	25.0813	25.0894	25.1795	25.019	24.7441	24.5225	24.7389						7	34.4	34.4	34.4	30.925	0	36.866	6	4	4	4	3	6	5	4	5	25.945	25.4953	25.9271	27.0813	26.1719	26.6181	26.726	26.0127
WP_004747250.1;UPI0001B9447F	WP_004747250.1;UPI0001B9447F	WP_004747250.1 MULTISPECIES: RidA family protein [Vibrio];UPI0001B9447F status=active	0.0186707	0.0626281	008-WT_008-hcp;008-WT_008-tssM2	0.0137814	0.176196	0.338401	0.0254685	0.0978704	0.381374	30.9259	30.7453	30.5933	30.6798	30.8309	30.8829	31.1604	31.2135	31.0349						5	47.3	47.3	47.3	13.758	0	156.01	5	5	5	5	5	5	5	5	5	31.1783	30.9746	31.0414	32.2647	31.9435	31.9188	32.2675	31.901
WP_006963075.1;UPI0001B9408D	WP_006963075.1;UPI0001B9408D	WP_006963075.1 MULTISPECIES: endonuclease III [Vibrio];UPI0001B9408D status=active	0.0187813	0.0626506	008-WT_008-hcp;008-WT_008-tssM2	0.0344536	0.232916	0.413766	0.0110809	0.0550917	0.422422	24.7338	24.6649	24.5225	24.5105	24.867	24.5696	25.1871	25.0609	24.9406						4	23	23	23	24.081	0	19.774	2	3	2	2	3	3	3	3	4	23.9134	24.8336	24.3645	25.391	25.7771	25.5255	26.217	25.7846
WP_021457741.1;UPI000390CD49	WP_021457741.1;UPI000390CD49	WP_021457741.1 MULTISPECIES: PEGA domain-containing protein [Vibrio];UPI000390CD49 status=active	0.0190339	0.0631683	008-tssM2_008-hcp	0.0131311	0.173392	-0.436087	0.286632	0.457426	0.248899	26.2768	26.065	26.6865	27.0401	26.9316	27.1115	26.4154	26.6865	26.673						13	45.5	45.5	45.5	41.962	0	89.971	9	7	11	10	9	9	10	13	13	27.3494	26.3204	27.5682	29.3766	28.4473	28.673	28.726	28.9174
WP_165579483.1;UPI0013F3B3B1	WP_165579483.1;UPI0013F3B3B1	WP_165579483.1 guanosine-5-triphosphate,3-diphosphate diphosphatase [Vibrio coralliilyticus];UPI0013F3B3B1 status=active	0.0190413	0.0631683	008-tssM2_008-hcp;008-tssM2_008-WT	0.0167485	0.188608	-0.506165	0.846027	0.902976	0.0355638	24.1871	24.3376	24.632	24.8528	24.8764	25.0526	24.2535	24.3778	24.632						4	10.9	10.9	10.9	54.695	0	13.342	2	3	2	4	4	3	3	3	4	23.8858	24.7441	24.4234	26.6998	26.1661	26.0484	25.3679	25.5045
WP_004747601.1;UPI00021C13E9	WP_004747601.1;UPI00021C13E9	WP_004747601.1 MULTISPECIES: 50S ribosomal protein L11 [Vibrio];UPI00021C13E9 status=active	0.0193119	0.0637966	008-tssM2_008-WT	0.0261736	0.222475	-0.439685	0.405882	0.566946	-0.12361	31.1604	31.3303	31.2077	31.5389	31.4967	31.611	30.9045	31.0927	31.3303						7	47.9	47.9	47.9	14.775	0	129.99	7	7	7	7	6	7	7	7	7	31.463	31.3724	31.4184	32.8719	32.2897	32.3006	32.2814	32.0479
WP_021455215.1;UPI0003917FA4	WP_021455215.1;UPI0003917FA4	WP_021455215.1 Imm49 family immunity protein [Vibrio coralliilyticus];UPI0003917FA4 status=active	0.0194577	0.063956	008-tssM2_008-WT	0.0297274	0.230518	-0.601273	0.0499086	0.154646	-0.165156	24.4105	24.48	24.5812	25.0443	24.5754	25.1604	24.2961	24.391	24.2891						2	7	7	7	37.736	0	3.4196	1	1	2	2	1	1	1	2	1	23.4425	23.4298	23.976	25.141	24.3975	24.6971	24.2679	24.3444
WP_021458321.1;UPI000390DEE1	WP_021458321.1;UPI000390DEE1	WP_021458321.1 ATP-dependent chaperone ClpB [Vibrio coralliilyticus];UPI000390DEE1 status=active	0.019491	0.063956	008-tssM2_008-hcp	0.0441984	0.243228	-0.218225	0.17015	0.32515	0.208654	25.5014	25.6513	25.8647	26.1035	26.038	26.1565	25.7568	25.8997	25.9869						19	29.5	29.5	29.5	95.778	0	85.842	12	13	14	15	17	16	14	14	17	27.0813	27.0609	27.2979	29.0111	28.5933	28.6146	28.673	28.4785
WP_021457649.1;UPI000390BC2C	WP_021457649.1;UPI000390BC2C	WP_021457649.1 rRNA maturation RNase YbeY [Vibrio coralliilyticus];UPI000390BC2C status=active	0.0197651	0.0643879	008-WT_008-hcp;008-WT_008-tssM2	0.0348732	0.232916	0.378504	0.00922909	0.0498257	0.388117	25.7466	25.7871	25.5898	25.8336	25.5045	25.8142	26.0105	26.0752	26.2021				+	008-WT_008-hcp	2	16	16	16	17.667	0	7.4964	2	1	1	2	2	1	2	2	2	25.4008	24.7129	24.6431	26.2481	26.0254	25.5255	26.6595	26.4041
WP_021456564.1;UPI000390CFEA	WP_021456564.1;UPI000390CFEA	WP_021456564.1 MULTISPECIES: phosphoribosylglycinamide formyltransferase [Vibrio];UPI000390CFEA status=active	0.0204637	0.0660684	008-hcp_008-WT;008-tssM2_008-WT	0.0367262	0.233545	-0.408826	0.0531041	0.160576	-0.362775	28.6355	28.55	28.673	28.7292	28.6458	28.6216	28.1459	28.1115	28.5128						7	33.8	33.8	33.8	23.821	0	82.795	5	4	5	5	6	5	4	4	6	28.7613	28.5862	28.7421	29.3971	28.9896	28.8081	28.8534	28.5609
WP_019276463.1;UPI0002F34728	WP_019276463.1;UPI0002F34728	WP_019276463.1 DNA polymerase III subunit epsilon [Vibrio coralliilyticus];UPI0002F34728 status=active	0.020676	0.0663461	008-tssM2_008-WT;008-hcp_008-WT	0.0389972	0.234514	-0.437454	0.0303509	0.111519	-0.441846	24.1095	24.3031	24.2607	24.0691	24.3376	24.2535	23.5983	23.7389	24.0105						1	5.3	5.3	5.3	27.463	0	5.5724	1	1	1	1	1	1	1	1	1	23.1158	23.1976	23.2821	24.1719	24.0526	23.9406	23.5983	23.4551
WP_019276555.1;UPI000317A802	WP_019276555.1;UPI000317A802	WP_019276555.1 MULTISPECIES: polysaccharide biosynthesis protein [Vibrio];UPI000317A802 status=active	0.0206965	0.0663461	008-tssM2_008-WT;008-tssM2_008-hcp	0.0386538	0.23374	-0.272274	0.770737	0.847282	-0.0275777	28.1214	28.1312	28.189	28.3869	28.4394	28.3494	27.9595	28.1459	28.2535						16	54.1	54.1	54.1	37.931	0	138.85	11	12	11	14	13	13	13	13	13	29.203	29.0813	29.3787	30.7047	30.1724	30.1604	30.0349	29.9677
WP_043007616.1;UPI00052AD519	WP_043007616.1;UPI00052AD519	WP_043007616.1 NAD-dependent malic enzyme [Vibrio coralliilyticus];UPI00052AD519 status=active	0.0208409	0.0666908	008-tssM2_008-hcp;008-tssM2_008-WT	0.0313315	0.232916	-0.387115	0.754225	0.835823	0.0493596	26.965	26.9869	27.2353	27.4938	27.4938	27.509	27.1604	26.8858	27.2891						19	50.4	50.4	50.4	62.133	0	260.56	13	16	12	14	17	17	17	17	17	28.5573	28.6355	28.7292	30.1239	29.94	29.9539	29.8445	29.4032
WP_021455824.1;UPI000390FB0C	WP_021455824.1;UPI000390FB0C	WP_021455824.1 MULTISPECIES: NADPH-dependent 7-cyano-7-deazaguanine reductase QueF [Vibrionaceae];UPI000390FB0C status=active	0.0216465	0.0686611	008-tssM2_008-WT	0.00466921	0.11964	-0.662486	0.0699441	0.191747	-0.462683	26.329	26.3135	26.8504	26.8385	26.515	26.7389	26.0275	25.9248	26.1527						4	28.3	16.9	16.9	31.191	0	96.144	4	4	3	3	4	3	4	3	4	26.976	26.6595	27.2979	28.3745	27.965	28.1015	27.8019	27.0813
WP_021455199.1;UPI000390A67A	WP_021455199.1;UPI000390A67A	WP_021455199.1 DUF2780 domain-containing protein [Vibrio coralliilyticus];UPI000390A67A status=active	0.0218032	0.0689163	008-hcp_008-WT;008-tssM2_008-WT	0.0178664	0.197424	-0.539089	0.0416264	0.139548	-0.531158	25.8858	25.9562	26.3153	25.9271	26.1585	26.0955	25.4676	25.3444	25.7517						1	9.4	9.4	9.4	16.417	0	9.0527	1	1	1	1	1	1	1	1	1	24.8904	24.8528	25.3376	26.0296	25.8741	25.7796	25.4676	25.0609
WP_021455206.1;UPI000390BF07	WP_021455206.1;UPI000390BF07	WP_021455206.1 MULTISPECIES: ABC transporter ATP-binding protein [Vibrio];UPI000390BF07 status=active	0.0218672	0.0689982	008-tssM2_008-WT;008-tssM2_008-hcp	0.0026011	0.0828706	-0.469521	0.832395	0.894939	-0.0357151	24.7945	24.3101	24.417	24.8717	25.0062	24.945	24.5522	24.3578	24.5045						2	4.4	4.4	4.4	72.63	0	16.255	2	2	2	2	2	2	2	2	2	24.2463	24.2535	24.3239	25.7543	25.452	25.2499	25.2996	24.8811
WP_006957666.1;UPI0001B955C0	WP_006957666.1;UPI0001B955C0	WP_006957666.1 MULTISPECIES: prephenate dehydratase [Vibrio];UPI0001B955C0 status=active	0.0224024	0.0705635	008-tssM2_008-WT	0.0324709	0.232916	-0.305511	0.243971	0.409331	-0.123723	26.0691	26.0254	26.0732	26.1757	26.2856	26.2517	26.0062	25.7543	26.0359						8	28.6	28.6	28.6	44.217	0	84.71	4	5	4	6	6	7	6	7	7	26.5595	26.3926	26.0212	27.632	27.6998	27.6931	27.7195	27.632
WP_019276812.1;UPI0002F56675	WP_019276812.1;UPI0002F56675	WP_019276812.1 MULTISPECIES: acetyl-CoA carboxylase biotin carboxylase subunit [Vibrio];UPI0002F56675 status=active	0.0225286	0.0708379	008-tssM2_008-WT;008-tssM2_008-hcp	0.0111768	0.164639	-0.437504	0.69016	0.788243	-0.0630608	29.0557	29.1532	29.4274	29.5536	29.5844	29.6216	29.0634	29.0427	29.341						25	55	55	55	49.048	0	249.34	22	21	20	24	22	23	23	21	24	30.4532	30.5203	30.8234	32.1513	31.7888	31.7333	31.4967	31.2019
WP_006957369.1;UPI0001B9478D	WP_006957369.1;UPI0001B9478D	WP_006957369.1 MULTISPECIES: PTS glucose transporter subunit IIA [Vibrionaceae];UPI0001B9478D status=active	0.0226264	0.0710216	008-WT_008-hcp	0.0154579	0.183961	0.227193	0.0208349	0.0846868	0.274261	31.3724	31.3142	31.13	31.2703	31.2591	31.4284	31.5389	31.5709	31.5296						10	71	71	71	17.954	0	139.83	8	7	9	9	10	8	10	9	10	32.1084	31.9677	31.9677	33.1724	32.8497	32.9295	33.2759	32.966
WP_031342684.1;UPI0004110ED6	WP_031342684.1;UPI0004110ED6	WP_031342684.1 MBL fold metallo-hydrolase [Vibrio coralliilyticus];UPI0004110ED6 status=active	0.0227566	0.071289	008-hcp_008-tssM2	0.0357015	0.232916	0.106227	0.102883	0.24511	-0.185968	26.2499	26.3712	26.0732	25.9517	25.9825	25.8834	26.0422	26.0772	26.0169						1	4.6	4.6	4.6	31.79	0.0072142	1.9448	1	1	1	1	1	1	1	1	1	25.2714	25.275	25.0813	26.0588	25.7024	25.5754	26.0212	25.7771
WP_006958855.1;UPI0001B945D6	WP_006958855.1;UPI0001B945D6	WP_006958855.1 MULTISPECIES: TRAP transporter substrate-binding protein [Vibrio];UPI0001B945D6 status=active	0.0238804	0.0740578	008-tssM2_008-hcp	0.042877	0.241729	-0.238192	0.163695	0.318698	0.204419	25.3844	25.0275	25.0526	25.6918	25.452	25.6486	25.3066	25.3477	25.4234						3	11.6	11.6	11.6	40.965	0	42.739	2	3	3	3	3	3	3	3	3	24.7895	24.6264	24.848	26.2679	25.8118	26.0975	26.0995	25.9203
WP_006963408.1;UPI0001B950DC	WP_006963408.1;UPI0001B950DC	WP_006963408.1 MULTISPECIES: ribonuclease PH [Vibrio];UPI0001B950DC status=active	0.02397	0.0742086	008-tssM2_008-WT	0.0133407	0.173429	-0.621943	0.0769968	0.202866	-0.473461	26.2517	26.5551	26.7517	26.5653	26.7389	26.6998	25.9066	25.9111	26.3204						4	17.6	17.6	17.6	25.824	0	25.851	3	2	3	2	4	3	4	3	3	26.1908	26.0914	26.7389	26.632	27.4551	27.3239	26.8504	26.6595
WP_021455325.1;UPI000390EA5B	WP_021455325.1;UPI000390EA5B	WP_021455325.1 YciK family oxidoreductase [Vibrio coralliilyticus];UPI000390EA5B status=active	0.0245682	0.0758007	008-tssM2_008-WT	0.00965961	0.159341	-0.689749	0.409621	0.569626	-0.178085	25.7945	26.1661	26.3943	26.4041	26.6595	26.8264	25.7995	25.9338	26.0874						10	57.5	57.5	57.5	26.766	0	43.772	6	8	9	9	9	9	5	9	9	26.3494	26.7645	27.3745	28.2803	28.3992	28.189	26.8974	27.2535
WP_021456698.1;UPI0003913A33	WP_021456698.1;UPI0003913A33	WP_021456698.1 MULTISPECIES: type 3 dihydrofolate reductase [Vibrio];UPI0003913A33 status=active	0.0248088	0.0762828	008-tssM2_008-WT;008-tssM2_008-hcp	0.0351516	0.232916	-0.411767	0.934129	0.966529	-0.0112953	25.1449	25.3975	25.2891	25.5725	25.8312	25.6292	25.1604	25.1604	25.4769						6	28.6	28.6	28.6	17.917	0	26.154	3	3	3	3	4	3	5	4	3	25.6595	25.4073	25.4769	26.8019	26.9539	26.4186	26.7771	26.5711
WP_004410459.1;UPI0001B94887	WP_004410459.1;UPI0001B94887	WP_004410459.1 MULTISPECIES: 50S ribosomal protein L16 [Vibrio];UPI0001B94887 status=active	0.0250066	0.076595	008-hcp_008-WT	0.0156678	0.184671	-0.932676	0.0388298	0.1327	-1.07719	23.2679	23.5983	24.275	23.6209	23.3376	23.7492	22.3129	22.9916	22.6051						2	19.1	19.1	19.1	15.527	0	6.2666	1	1	1	1	2	1	1	1	1	22.2302	22.4551	23.2679	23.6865	23.9134	23.4041	22.3857	22.8895
WP_029236148.1;UPI000492BE7B	WP_029236148.1;UPI000492BE7B	WP_029236148.1 ABC-F family ATPase [Vibrio coralliilyticus];UPI000492BE7B status=active	0.0253429	0.0770082	008-tssM2_008-WT	0.0137043	0.176196	-0.704913	0.577518	0.70096	-0.1436	23.7796	24.2096	24.3511	24.5983	24.7182	24.7077	24.141	23.6431	24.1253						3	8.7	8.7	8.7	60.063	0	29.333	1	1	3	3	2	3	3	3	3	22.7119	23.0609	24.895	25.9539	25.1488	25.7619	25.3101	24.2607
WP_006961444.1;UPI0001B9589F	WP_006961444.1;UPI0001B9589F	WP_006961444.1 MULTISPECIES: serine hydroxymethyltransferase [Vibrio];UPI0001B9589F status=active	0.0256524	0.0778181	008-tssM2_008-WT;008-tssM2_008-hcp	0.0322477	0.232916	-0.43992	0.991312	0.996407	-0.00178655	26.976	27.1115	27.2891	27.4551	27.6389	27.5969	26.9088	27.1214	27.341						13	33.9	33.9	33.9	46.446	0	73.989	9	7	8	11	8	11	10	11	9	28.341	28.3745	28.6629	29.9259	29.5389	29.7031	29.1214	29.1459
WP_021457431.1;UPI000390C1A0	WP_021457431.1;UPI000390C1A0	WP_021457431.1 MULTISPECIES: sugar O-acetyltransferase [Vibrio];UPI000390C1A0 status=active	0.0262745	0.0794135	008-tssM2_008-WT	0.044145	0.243228	-0.822565	0.628645	0.737119	-0.14613	24.7129	24.604	24.6595	25.4105	25.2207	25.3745	24.0359	24.9977	24.5045						5	35.1	35.1	35.1	20.13	0	14.986	4	4	3	5	4	5	3	4	4	24.7796	24.6649	24.8191	26.0732	25.8997	26.0874	25.2785	25.4073
WP_021454997.1;UPI000390DFAC	WP_021454997.1;UPI000390DFAC	WP_021454997.1 quinolinate synthase NadA [Vibrio coralliilyticus];UPI000390DFAC status=active	0.0263101	0.0794135	008-tssM2_008-hcp	0.0205363	0.203773	-0.281148	0.20552	0.367597	0.26294	25.4202	25.5492	25.9517	26.1253	26.2353	26.1927	26.0127	25.7771	25.9203						7	34.8	34.8	34.8	38.639	0	70.275	4	4	5	5	4	4	4	3	3	25.7995	25.7441	26.2996	26.8142	27.524	27.0914	27.4073	26.5135
WP_021458497.1;UPI0003914FA8	WP_021458497.1;UPI0003914FA8	WP_021458497.1 ribose-5-phosphate isomerase RpiA [Vibrio coralliilyticus];UPI0003914FA8 status=active	0.0263685	0.0794571	008-tssM2_008-WT	0.00329761	0.0955767	-0.282433	0.227651	0.390512	-0.130469	29.2759	29.0084	29.2077	29.3324	29.3088	29.3066	29.0686	28.9456	29.0864						11	61.9	61.9	61.9	23.036	0	63.415	10	9	9	9	10	9	10	9	11	29.6407	29.4214	29.6128	30.6713	30.4532	30.393	30.4823	30.0737
WP_043007091.1;UPI00052A5BDD	WP_043007091.1;UPI00052A5BDD	WP_043007091.1 ATPase [Vibrio coralliilyticus];UPI00052A5BDD status=active	0.0264315	0.0795144	008-tssM2_008-WT	0.0288835	0.227556	-0.576315	0.0259349	0.0992291	-0.455861	23.6971	23.9584	24.0105	23.8858	23.8385	24.3031	23.2679	23.4551	23.5754						2	23.5	23.5	23.5	12.8	0	8.8387	2	2	1	2	2	2	2	2	2	23.5045	23.4551	22.821	24.7492	24.1015	24.7995	24.002	23.7995
WP_021457629.1;UPI0003912E93	WP_021457629.1;UPI0003912E93	WP_021457629.1 tRNA 5-hydroxyuridine modification protein YegQ [Vibrio coralliilyticus];UPI0003912E93 status=active	0.0269507	0.0805403	008-tssM2_008-WT	0.0367904	0.233545	-0.665541	0.0358529	0.12545	-0.579271	24.9406	24.6375	24.6595	24.5404	24.9584	24.9977	23.9672	24.0526	24.48						2	5.6	5.6	5.6	52.553	0	7.0856	2	2	2	2	2	2	2	2	2	24.1253	23.7796	24.0935	24.9672	25.019	24.824	24.1253	24.0275
WP_021457743.1;UPI000390E495	WP_021457743.1;UPI000390E495	WP_021457743.1 bifunctional proline dehydrogenase/L-glutamate gamma-semialdehyde dehydrogenase PutA [Vibrio coralliilyticus];UPI000390E495 status=active	0.0277779	0.0826026	008-tssM2_008-hcp	0.00277424	0.0854542	-0.316782	0.590317	0.710598	0.080279	25.9716	26.341	26.3778	26.6595	26.6181	26.604	26.2262	26.3811	26.3239						18	21.6	21.6	21.6	114.46	0	84.079	10	14	13	16	17	15	16	15	16	26.8858	27.8564	27.2535	28.8415	28.7227	28.5315	28.5754	28.6492
WP_006957580.1;UPI0001B951C0	WP_006957580.1;UPI0001B951C0	WP_006957580.1 MULTISPECIES: c-type cytochrome [Vibrio];UPI0001B951C0 status=active	0.0287079	0.0843152	008-WT_008-hcp	0.0381009	0.23374	0.502619	0.0463908	0.147645	0.6038	27.4707	27.4073	27.0296	27.4394	27.4394	27.3324	27.9428	28.1652	27.611						7	42	42	42	21.821	0	85.21	6	4	5	6	4	5	7	6	7	28.8142	27.8445	28.019	29.588	28.8741	29.0557	29.9677	29.8127
WP_021456356.1;UPI0003918213	WP_021456356.1;UPI0003918213	WP_021456356.1 5-methylthioadenosine/S-adenosylhomocysteine nucleosidase [Vibrio coralliilyticus];UPI0003918213 status=active	0.0291507	0.0851446	008-tssM2_008-WT	0.00304327	0.0896751	-0.650822	0.141898	0.289721	-0.394819	26.7129	27.019	27.3828	27.2714	27.2535	27.3578	26.604	26.4999	26.8264						4	25.9	25.9	25.9	24.792	0	44.821	4	3	3	3	4	3	4	3	4	26.425	26.6595	27.3239	27.7581	27.9539	28.0453	27.604	26.6595
WP_006957992.1;UPI0001B94197	WP_006957992.1;UPI0001B94197	WP_006957992.1 MULTISPECIES: cell division protein FtsZ [Vibrio];UPI0001B94197 status=active	0.0293329	0.0854007	008-tssM2_008-WT	0.00813613	0.151418	-0.804444	0.308437	0.480873	-0.305362	26.3959	26.4583	27.0711	27.019	27.141	27.2625	26.1565	26.2207	26.632						7	27.3	27.3	27.3	42.701	0	41.505	4	6	6	6	7	6	6	6	6	27.1604	27.2262	27.9428	29.0965	28.9814	28.4746	28.3992	28.0557
WP_021458603.1;UPI0003913854	WP_021458603.1;UPI0003913854	WP_021458603.1 MULTISPECIES: CTP synthase [Vibrio];UPI0003913854 status=active	0.0300101	0.0867941	008-tssM2_008-WT	0.00947915	0.159341	-0.549418	0.419561	0.5778	-0.154737	26.2445	26.5898	26.7517	26.7645	27.0296	26.976	26.2207	26.3861	26.515						13	26.7	26.7	26.7	60.117	0	45.928	7	8	7	8	9	8	8	9	9	27.1015	27.1507	27.2625	27.9977	28.3367	28.1115	28.1015	27.9869
WP_004745883.1;UPI0001B94885	WP_004745883.1;UPI0001B94885	WP_004745883.1 MULTISPECIES: 50S ribosomal protein L14 [Vibrio];UPI0001B94885 status=active	0.0305634	0.0879916	008-hcp_008-WT	0.0310795	0.232916	-0.688442	0.036812	0.12819	-0.869101	28.066	28.4976	28.8474	28.0557	28.3196	28.4938	27.2803	27.673	27.8504						7	49.6	49.6	49.6	13.58	0	81.199	5	4	6	6	6	7	5	6	6	28.6424	28.9344	29.4532	29.8843	29.6612	29.8579	29.003	29.2512
WP_006959592.1;UPI0001B941E6	WP_006959592.1;UPI0001B941E6	WP_006959592.1 MULTISPECIES: ferric iron uptake transcriptional regulator FcrX [Vibrio];UPI0001B941E6 status=active	0.0308958	0.0885255	008-WT_008-tssM2	0.0431168	0.241729	0.287034	0.024935	0.0966644	0.189706	29.2512	29.2847	29.2759	29.0111	29.2285	29.2803	29.5646	29.389	29.4274						4	33.1	33.1	33.1	16.771	0	76.947	3	2	2	4	4	3	4	4	4	29.0322	28.9231	29.0322	30.0864	29.766	29.7405	30.196	29.8142
WP_038509321.1;UPI00052AB3A7	WP_038509321.1;UPI00052AB3A7	WP_038509321.1 MULTISPECIES: elongation factor Tu [Vibrio];UPI00052AB3A7 status=active	0.0314093	0.0892893	008-tssM2_008-WT	0.0200194	0.203773	-0.43415	0.217252	0.379329	-0.183825	32.1453	32.1901	32.4408	32.3542	32.5686	32.6044	32.0512	31.94	32.2336						29	86.8	86.8	86.8	43.323	0	323.31	25	25	24	28	26	25	26	26	25	34.3303	34.2193	34.5922	35.7201	35.4115	35.3956	35.1716	34.7849
WP_021458362.1;UPI0003913B1A	WP_021458362.1;UPI0003913B1A	WP_021458362.1 Tex family protein [Vibrio coralliilyticus];UPI0003913B1A status=active	0.0325258	0.091173	008-tssM2_008-WT	0.0355313	0.232916	-0.373762	0.134184	0.278167	-0.23529	28.5315	28.632	28.6998	28.7517	28.7096	28.8173	28.3704	28.1937	28.5933						13	22.1	22.1	22.1	85.178	0	68.869	6	9	9	12	11	11	12	11	11	28.5718	28.5278	28.5898	29.1556	28.7613	28.8474	28.9787	28.673
WP_021457576.1;UPI0003911314	WP_021457576.1;UPI0003911314	WP_021457576.1 glycerol-3-phosphate dehydrogenase subunit GlpB [Vibrio coralliilyticus];UPI0003911314 status=active	0.0327295	0.0913138	008-hcp_008-WT	0.0114285	0.164639	-0.356182	0.0449395	0.145172	-0.406153	24.5165	24.848	24.4234	24.4425	24.6375	24.558	24.0854	24.2021	24.2821						1	3.5	3.5	3.5	47.917	0	9.8129	1	1	1	1	1	1	1	1	1	23.5285	23.7492	23.4425	24.5404	24.3511	24.2463	24.0935	23.9134
WP_021455786.1;UPI00039166C8	WP_021455786.1;UPI00039166C8	WP_021455786.1 lysine--tRNA ligase [Vibrio coralliilyticus];UPI00039166C8 status=active	0.0327507	0.0913138	008-tssM2_008-hcp	0.00257243	0.0828706	-0.135063	0.2721	0.440508	0.103935	29.1312	28.8711	29.0813	29.2535	29.2625	29.2847	29.114	29.114	29.1676						20	42.4	42.4	42.4	57.378	0	232.98	13	13	15	14	18	16	18	16	17	29.7597	29.5014	29.7692	30.9882	30.7047	30.611	30.8004	30.6285
WP_006959688.1;UPI0001B945FB	WP_006959688.1;UPI0001B945FB	WP_006959688.1 MULTISPECIES: IMP dehydrogenase [Vibrio];UPI0001B945FB status=active	0.0337048	0.0930354	008-tssM2_008-WT	0.0408639	0.238169	-0.439832	0.430852	0.586465	-0.120553	29.4254	29.5184	29.6093	29.9814	29.7276	29.8019	29.258	29.2825	29.651						23	65.5	65.5	65.5	51.568	0	323.31	20	16	20	20	18	18	21	21	22	31.1842	31.0673	31.3828	32.7533	31.9295	32.1052	32.1813	31.8422
WP_006958083.1;UPI0001B947A2	WP_006958083.1;UPI0001B947A2	WP_006958083.1 MULTISPECIES: glutamate-1-semialdehyde 2,1-aminomutase [Vibrio];UPI0001B947A2 status=active	0.034532	0.0945967	008-tssM2_008-WT	0.0132398	0.173392	-0.851741	0.16047	0.314507	-0.491305	25.4551	25.8576	26.2133	26.0588	26.2058	26.3427	25.0854	25.2643	25.7024						9	30.5	30.5	30.5	45.953	0	74.734	5	8	8	8	8	8	7	8	7	26.3427	27.2891	27.7517	28.8203	28.4668	28.5203	27.6931	27.4473
WP_021456501.1;UPI000390F4B1	WP_021456501.1;UPI000390F4B1	WP_021456501.1 ATP-binding protein [Vibrio coralliilyticus];UPI000390F4B1 status=active	0.0365104	0.0982303	008-tssM2_008-WT	0.0267928	0.224273	-0.785501	0.661416	0.764342	-0.124018	24.8576	25.2535	25.5075	25.8834	25.6181	26.1015	24.7182	25.2463	25.2821						14	22	22	22	88.028	0	40.18	9	6	8	9	12	9	11	10	9	26.4346	25.8881	26.1719	27.8623	27.7517	27.391	27.4394	27.2353
WP_031342761.1;UPI0004138D49	WP_031342761.1;UPI0004138D49	WP_031342761.1 fatty acid cis/trans isomerase [Vibrio coralliilyticus];UPI0004138D49 status=active	0.0368799	0.0986979	008-hcp_008-WT	0.0141018	0.177199	-0.654602	0.0418054	0.139616	-1.11261	24.0105	22.7955	23.1301	22.6584	23.0691	22.8346	22.3211	22.2821	21.9951						3	5.1	5.1	5.1	90.45	0	4.2423	1	2	2	2	1	1	2	2	1	23.1901	21.8727	23.1015	23.8288	21.9495	22.0789	23.2125	22.8633
WP_006957371.1;UPI0001B9478F	WP_006957371.1;UPI0001B9478F	WP_006957371.1 MULTISPECIES: HPr family phosphocarrier protein [Vibrionaceae];UPI0001B9478F status=active	0.0369025	0.0986979	008-tssM2_008-WT	0.0464547	0.24444	-0.326176	0.127568	0.271763	-0.20418	30.362	30.3303	30.4032	30.5389	30.393	30.5296	30.2869	29.9539	30.2422						3	50.6	50.6	50.6	9.1092	0	136.17	3	3	3	3	3	2	3	3	3	29.5916	29.4254	29.7708	30.8309	30.2759	30.3303	30.6372	30.3196
WP_006958242.1;UPI0001B94DBE	WP_006958242.1;UPI0001B94DBE	WP_006958242.1 MULTISPECIES: methionine adenosyltransferase [Vibrio];UPI0001B94DBE status=active	0.0373642	0.0994474	008-tssM2_008-WT	0.0102469	0.161754	-0.418482	0.118657	0.262357	-0.264095	28.1164	28.3869	28.5203	28.391	28.4707	28.6251	27.9595	28.1115	28.1604						8	28.4	28.4	28.4	41.85	0	63.35	8	7	6	7	8	6	7	8	8	28.4234	28.5646	28.5463	29.6303	29.5407	29.55	29.2054	29.0813
WP_021456799.1;UPI00039131C7	WP_021456799.1;UPI00039131C7	WP_021456799.1 MULTISPECIES: response regulator transcription factor [Vibrio];UPI00039131C7 status=active	0.0375146	0.0994474		0.0219909	0.207914	-0.382174	0.0348533	0.122439	-0.386262	24.8997	24.9043	25.2535	24.895	25.2096	24.9406	24.7077	24.5926	24.5983						2	12.8	12.8	12.8	24.591	0	4.8793	2	2	2	2	2	2	2	2	2	24.4676	24.3778	24.7389	25.1908	25.3031	24.7129	25.604	25.0975
WP_021454994.1;UPI000390E70F	WP_021454994.1;UPI000390E70F	WP_021454994.1 cell envelope integrity protein TolA [Vibrio coralliilyticus];UPI000390E70F status=active	0.0376998	0.0994474	008-WT_008-hcp	0.00770029	0.149606	0.342419	0.044116	0.143785	0.471709	23.3778	23.6865	23.1379	23.4425	23.5045	23.6431	23.9316	23.8764	23.8093						1	5.9	5.9	5.9	40.65	0	8.4259	1	1	1	1	1	1	1	1	1	22.4298	22.5731	22.1704	24.3307	23.9672	24.0443	24.6595	24.3101
WP_165579744.1;UPI00140E9A3A	WP_165579744.1;UPI00140E9A3A	WP_165579744.1 cupin domain-containing protein [Vibrio coralliilyticus];UPI00140E9A3A status=active	0.0388988	0.101485	008-hcp_008-WT	0.0257645	0.221538	-0.207541	0.0506102	0.155996	-0.296789	26.521	26.512	26.7895	26.5551	26.5075	26.4923	26.3943	26.3359	26.2021						5	39.5	39.5	39.5	16.294	0	21.957	3	3	3	4	5	3	5	4	5	26.3959	26.1623	26.9203	27.7958	27.5754	27.2445	27.8264	27.4707
WP_006958872.1;UPI0001B947BA	WP_006958872.1;UPI0001B947BA	WP_006958872.1 MULTISPECIES: DUF2947 domain-containing protein [Vibrio];UPI0001B947BA status=active	0.0392426	0.101941	008-tssM2_008-WT	0.0382018	0.23374	-0.257359	0.0447551	0.145165	-0.210509	25.9628	26.0084	26.1312	26.0609	25.9781	26.204	25.7466	25.9248	25.7995						5	39.5	39.5	39.5	18.688	0	21.12	4	2	2	2	2	3	5	5	3	26.4738	25.4425	25.705	26.632	26.2679	26.5898	27.0914	26.8858
WP_006957367.1;UPI0001B9478B	WP_006957367.1;UPI0001B9478B	WP_006957367.1 MULTISPECIES: tRNA (N6-isopentenyl adenosine(37)-C2)-methylthiotransferase MiaB [Vibrio];UPI0001B9478B status=active	0.0397476	0.102485	008-tssM2_008-WT	0.000716563	0.0395901	-0.295641	0.343857	0.512437	-0.113442	25.7895	25.8623	26.1273	26.0854	26.0955	26.1449	25.7619	25.8361	25.8409			+		008-WT_008-tssM2	10	26.8	26.8	26.8	53.594	0	58.289	7	6	7	7	8	9	8	7	9	26.4551	26.1946	26.632	27.673	27.7895	27.611	27.5014	27.0401
WP_165579429.1;UPI0013F3BE52	WP_165579429.1;UPI0013F3BE52	WP_165579429.1 energy-dependent translational throttle protein EttA [Vibrio coralliilyticus];UPI0013F3BE52 status=active	0.0399505	0.102737		0.0242989	0.218073	-0.542037	0.997023	0.998157	0.000873566	26.8623	27.0914	27.4314	27.5754	27.6931	27.7453	26.9428	27.0296	27.4154						23	48.8	48.8	48.8	62.295	0	248.52	13	15	19	20	22	20	17	20	16	28.6285	28.6355	29.3724	30.6372	30.4234	30.2869	29.8294	29.6798
WP_021456326.1;UPI00039112DF	WP_021456326.1;UPI00039112DF	WP_021456326.1 hypothetical protein [Vibrio coralliilyticus];UPI00039112DF status=active	0.0400039	0.102737	008-tssM2_008-hcp	0.0197063	0.203773	-0.254252	0.477629	0.624074	0.0934188	25.1719	25.3477	25.5551	25.7745	25.6068	25.7363	25.5374	25.4298	25.3877						5	20	20	20	32.136	0	57.488	3	3	3	4	4	4	4	4	4	25.3477	25.5754	25.9383	27.5754	26.604	27.0296	26.8019	26.5754
WP_021454982.1;UPI0003912E21	WP_021454982.1;UPI0003912E21	WP_021454982.1 protein adenylyltransferase SelO family protein [Vibrio coralliilyticus];UPI0003912E21 status=active	0.0406413	0.104079	008-WT_008-tssM2	0.0230551	0.215289	0.508462	0.0613815	0.174832	0.410654	23.7594	23.5638	23.2961	23.4041	23.654	23.2679	24.0443	23.7796	24.0275						5	11.8	11.8	11.8	64.629	0	13.638	1	1	1	2	2	3	4	4	3	23.0426	22.5356	21.4775	23.8288	24.1795	24.5812	24.976	24.6757
WP_165579458.1;UPI0013F4BAD5	WP_165579458.1;UPI0013F4BAD5	WP_165579458.1 YicC family protein [Vibrio coralliilyticus];UPI0013F4BAD5 status=active	0.0414582	0.105572	008-tssM2_008-WT	0.0380059	0.23374	-0.314595	0.526281	0.665447	-0.0680847	27.5463	27.7389	27.726	27.9316	27.7895	28.0296	27.5754	27.4862	27.7453						11	40.3	40.3	40.3	33.037	0	34.909	7	8	8	10	11	10	9	11	10	27.9923	28.0609	28.0296	29.3599	29.0322	28.9705	28.9539	28.877
WP_021457157.1;UPI00039138CD	WP_021457157.1;UPI00039138CD	WP_021457157.1 ABC transporter substrate-binding protein [Vibrio coralliilyticus];UPI00039138CD status=active	0.042342	0.107077	008-WT_008-tssM2	0.00195163	0.0766773	0.142546	0.630012	0.738229	0.0277875	25.8974	25.8623	26.0317	25.7945	25.8093	25.8433	25.9606	25.9803	25.9338						9	34.3	34.3	34.3	32.879	0	48.741	6	7	6	7	7	8	8	8	7	26.8504	26.7771	26.9977	27.9814	27.5165	27.7833	28.3951	28.0864
WP_006958864.1;UPI0001B947B5	WP_006958864.1;UPI0001B947B5	WP_006958864.1 MULTISPECIES: imelysin family protein [Vibrio];UPI0001B947B5 status=active	0.0423452	0.107077	008-tssM2_008-WT	0.0273239	0.22603	-0.812854	0.0568414	0.166558	-0.645722	24.239	23.7594	23.5522	23.6649	24.0359	24.3511	22.9388	23.3101	23.3645						2	6.4	6.4	6.4	45.534	0	9.5659	1	1	2	1	2	2	2	2	2	23.3376	22.7816	23.5983	24.4041	25.019	25.0732	24.002	23.5983
WP_031342802.1;UPI000401F57A	WP_031342802.1;UPI000401F57A	WP_031342802.1 aspartate carbamoyltransferase [Vibrio coralliilyticus];UPI000401F57A status=active	0.0427042	0.107834	008-WT_008-tssM2	0.0194031	0.203773	0.420918	0.195691	0.354702	0.233467	26.8741	26.6458	26.506	26.4298	26.5522	26.4815	27.0914	26.9088	26.726						6	36.6	23.9	23.9	34.331	0	47.029	5	3	4	5	5	6	5	5	6	27.1015	26.0105	26.6181	27.8974	27.2077	27.5969	28.3578	27.8741
WP_021455125.1;UPI000390DA2D	WP_021455125.1;UPI000390DA2D	WP_021455125.1 carboxyl transferase domain-containing protein [Vibrio coralliilyticus];UPI000390DA2D status=active	0.0431603	0.108664		0.0268925	0.224273	-0.455455	0.797095	0.869738	-0.0483468	24.9977	25.1488	25.4298	25.6292	25.673	25.4953	24.918	25.1757	25.3376						10	26.2	26.2	26.2	58.32	0	67.346	6	6	5	10	8	9	6	7	7	26.0148	25.9383	25.6971	27.8623	27.17	26.7645	26.9088	26.8385
WP_006959351.1;UPI0001B9396A	WP_006959351.1;UPI0001B9396A	WP_006959351.1 MULTISPECIES: trigger factor [Vibrio];UPI0001B9396A status=active	0.0437688	0.109544		0.0354286	0.232916	-0.523977	0.872418	0.923305	0.0382722	30.0084	30.1361	30.5389	30.7292	30.7292	30.9117	30.0217	30.2193	30.5573						27	67.3	67.3	67.3	48.284	0	323.31	24	23	22	25	23	25	24	26	25	31.6629	31.4919	32.1634	33.3698	33.1361	33.1589	32.4919	32.5226
WP_021457054.1;UPI000390CA8B	WP_021457054.1;UPI000390CA8B	WP_021457054.1 flagellar basal body P-ring protein FlgI [Vibrio coralliilyticus];UPI000390CA8B status=active	0.0443997	0.110877		0.0317244	0.232916	-0.534378	0.6912	0.788918	-0.0610898	23.9672	24.3511	24.417	25.0359	24.6209	24.4984	24.1488	24.1642	24.239						2	8.8	8.8	8.8	37.93	0	43.133	2	1	2	2	2	2	2	2	2	21.7013	23.3511	23.9847	25.6237	24.848	24.6703	24.7543	24.4362
WP_165579425.1;UPI0013F3F324	WP_165579425.1;UPI0013F3F324	WP_165579425.1 galactokinase [Vibrio coralliilyticus];UPI0013F3F324 status=active	0.0463604	0.11404	008-tssM2_008-WT	0.0202172	0.203773	-0.693515	0.330515	0.500177	-0.27526	24.0854	24.1719	24.6757	24.8717	24.7234	24.5926	23.7695	23.9933	24.3444						3	12.7	12.7	12.7	42.269	0	3.3224	1	2	2	1	2	2	3	3	2	23.2346	23.0723	24.3778	24.9803	25.1488	24.9361	24.9495	24.8191
WP_165579609.1;UPI0013F42D2B	WP_165579609.1;UPI0013F42D2B	WP_165579609.1 carboxynorspermidine decarboxylase [Vibrio coralliilyticus];UPI0013F42D2B status=active	0.0467527	0.114407		0.0290065	0.227556	-0.471761	0.0733564	0.19681	-0.486811	26.3031	26.341	26.7771	26.5419	26.3712	26.4629	25.7594	25.9825	26.2188						4	15.6	15.6	15.6	42.019	0	48.649	2	2	4	4	4	3	3	2	3	25.7895	25.6998	26.509	27.5389	26.8741	26.8504	26.5255	26.1776
WP_006962123.1;UPI0001B954A1	WP_006962123.1;UPI0001B954A1	WP_006962123.1 MULTISPECIES: amino acid ABC transporter substrate-binding protein [Vibrio];UPI0001B954A1 status=active	0.0481515	0.116856	008-WT_008-tssM2	0.00483364	0.120364	0.230368	0.350682	0.520137	0.0917327	28.8264	28.5609	28.6561	28.524	28.5646	28.5389	28.8415	28.7064	28.7708						14	49.7	49.7	49.7	36.767	0	293.11	12	11	12	12	12	12	14	14	12	30.3303	29.9117	30.1361	31.1422	30.6964	30.6713	31.3672	30.9814
WP_021458047.1;UPI000390A8F5	WP_021458047.1;UPI000390A8F5	WP_021458047.1 class 1a ribonucleoside-diphosphate reductase subunit alpha [Vibrio coralliilyticus];UPI000390A8F5 status=active	0.0482895	0.117034	008-tssM2_008-WT	0.0138525	0.176196	-0.535708	0.37775	0.538279	-0.193542	27.5165	27.632	28.0453	28.0711	27.965	28.1842	27.341	27.5463	27.726						20	35.3	35.3	35.3	85.526	0	310.28	15	13	14	14	15	17	17	17	17	28.6798	28.7195	29.362	30.5109	30.0737	30.2535	29.8445	29.7211
WP_021456164.1;UPI000390E6A2	WP_021456164.1;UPI000390E6A2	WP_021456164.1 MULTISPECIES: ParB/RepB/Spo0J family partition protein [Vibrio];UPI000390E6A2 status=active	0.0495694	0.119495		0.0203561	0.203773	-0.638086	0.549931	0.682085	0.187766	23.2521	24.0105	24.1642	24.7182	24.3239	24.8623	23.9134	24.1095	23.9672						4	19.5	19.5	19.5	35.797	0	13.86	1	2	2	3	3	4	2	3	3	19.4149	23.2463	23.5404	25.3844	24.4923	25.1449	24.4923	24.5285
WP_006962502.1;UPI0001B94466	WP_006962502.1;UPI0001B94466	WP_006962502.1 MULTISPECIES: saccharopine dehydrogenase family protein [Vibrio];UPI0001B94466 status=active	0.0498353	0.119707		0.0425956	0.241729	-0.42016	0.620249	0.732912	-0.0755437	26.9088	26.8741	27.17	27.4629	27.141	27.3828	26.726	26.9088	27.0914						8	27.3	27.3	27.3	46.184	0	55.032	6	6	5	6	7	5	8	7	7	27.2891	27.189	27.4234	28.7357	28.3662	28.3109	28.3992	28.1065
WP_006959436.1;UPI0001B93BB0	WP_006959436.1;UPI0001B93BB0	WP_006959436.1 MULTISPECIES: chemotaxis protein CheW [Vibrio];UPI0001B93BB0 status=active	0.0499219	0.119707		0.0167472	0.188608	-0.0970885	0.567737	0.695349	0.0286897	28.7708	28.6595	28.805	28.9002	28.8324	28.8799	28.8019	28.7613	28.7581						10	63.4	63.4	63.4	18.479	0	120.54	9	8	7	9	9	9	9	9	8	29.4174	29.3704	29.459	30.6022	29.7533	30.2979	30.463	30.1724
WP_006958955.1;UPI0001B94BBB	WP_006958955.1;UPI0001B94BBB	WP_006958955.1 MULTISPECIES: DUF2760 domain-containing protein [Vibrio];UPI0001B94BBB status=active	0.0508437	0.121434	008-WT_008-tssM2	0.0280488	0.227556	0.724133	0.259246	0.425751	0.348822	25.1488	24.558	24.9847	24.3975	24.6757	24.4923	25.5492	24.8717	25.317						3	26.7	26.7	26.7	23.271	0	36.656	2	2	2	3	3	3	2	1	2	25.1371	24.7645	24.7594	26.3359	25.5285	25.3712	25.5551	23.3645
WP_006962649.1;UPI0001B94C70	WP_006962649.1;UPI0001B94C70	WP_006962649.1 MULTISPECIES: 3D-(3,5/4)-trihydroxycyclohexane-1,2-dione acylhydrolase (decyclizing) [Vibrio];UPI0001B94C70 status=active	0.0510776	0.121511		0.0126506	0.169441	0.278472	0.0822676	0.213242	0.260379	24.0526	23.9584	24.2961	24.0772	24.1565	24.019	24.2607	24.417	24.4105						2	6.3	6.3	6.3	68.086	0	17.449	1	1	2	2	1	2	1	1	2	23.0459	22.848	23.5165	24.2463	23.8576	24.0105	24.2463	24.1253
WP_006961045.1;UPI0001B94221	WP_006961045.1;UPI0001B94221	WP_006961045.1 MULTISPECIES: periplasmic nitrate reductase subunit alpha [Vibrio];UPI0001B94221 status=active	0.051377	0.122063	008-tssM2_008-hcp	0.043205	0.241729	-0.184451	0.445132	0.598955	0.0848446	27.8858	28.0137	28.1795	28.362	28.249	28.2759	28.0243	28.1015	28.2077						22	30.8	30.8	30.8	92.693	0	210.75	17	15	15	17	19	17	20	19	18	29.5808	29.5898	29.7341	31.1052	30.5933	30.6285	30.6798	30.5109
WP_006963219.1;UPI0001B9488C	WP_006963219.1;UPI0001B9488C	WP_006963219.1 MULTISPECIES: 50S ribosomal protein L3 [Vibrio];UPI0001B9488C status=active	0.0522706	0.12369	008-tssM2_008-WT	0.0258127	0.221538	-0.873009	0.189559	0.345724	-0.506982	28.5426	29.0583	29.3109	29.4571	29.1214	29.4314	28.0084	28.6663	28.7162						4	27.3	27.3	27.3	22.345	0	19.451	3	4	3	4	4	4	2	2	3	27.8019	28.4473	28.7195	29.8974	29.1984	29.459	28.217	28.463
WP_021457207.1;UPI0003911E4F	WP_021457207.1;UPI0003911E4F	WP_021457207.1 chemotaxis protein CheA [Vibrio coralliilyticus];UPI0003911E4F status=active	0.0524054	0.12369		0.0446434	0.243228	-0.602198	0.619215	0.732912	-0.115349	25.6918	26.019	26.1352	26.1927	26.524	26.5898	25.848	25.5345	26.1174						6	20.9	20.9	20.9	81.006	0	67.992	4	4	4	4	6	4	6	4	5	25.8142	25.8741	26.5754	27.5898	27.5754	27.3828	27.1604	26.391
WP_031343405.1;UPI0004CE1033	WP_031343405.1;UPI0004CE1033	WP_031343405.1 MULTISPECIES: recombinase RecA [Vibrio];UPI0004CE1033 status=active	0.0525868	0.123798	008-tssM2_008-WT	0.0190125	0.203773	-0.599278	0.207147	0.369571	-0.320758	27.509	27.8564	28.0965	27.9203	28.1556	28.2216	27.3324	27.4154	27.7517						10	40.2	40.2	40.2	37.455	0	107.02	8	8	7	7	10	9	8	9	9	28.189	28.1459	28.5165	29.5165	29.651	29.6128	28.9896	28.9456
WP_019276996.1;UPI0002F119EE	WP_019276996.1;UPI0002F119EE	WP_019276996.1 MULTISPECIES: argininosuccinate synthase [Vibrio];UPI0002F119EE status=active	0.0532697	0.12508	008-tssM2_008-hcp	0.0391885	0.234649	-0.204895	0.249294	0.415533	0.223969	26.3595	26.7895	26.8385	27.1115	27.0813	27.0813	26.8385	26.8019	27.019						18	48	48	48	44.645	0	80.342	12	12	10	15	13	11	17	15	14	27.976	28.1263	28.2077	29.7031	29.2979	29.2913	29.4881	29.0243
WP_019274077.1;UPI0002DAF2DB	WP_019274077.1;UPI0002DAF2DB	WP_019274077.1 aminopeptidase PepB [Vibrio coralliilyticus];UPI0002DAF2DB status=active	0.0561654	0.129932	008-tssM2_008-WT	0.0346484	0.232916	-0.273017	0.0949484	0.233719	-0.168675	27.8682	27.6663	27.6798	27.9814	27.7195	27.8264	27.4862	27.604	27.6181						13	44.7	44.7	44.7	46.086	0	233.43	9	10	11	12	11	11	11	10	11	28.7958	28.8534	28.7227	30.4134	29.8974	29.6881	29.877	29.6646
WP_004745887.1;UPI0001B94883	WP_004745887.1;UPI0001B94883	WP_004745887.1 MULTISPECIES: 50S ribosomal protein L5 [Vibrio];UPI0001B94883 status=active	0.0571456	0.131785	008-tssM2_008-WT	0.00848238	0.153029	-0.68638	0.238334	0.403335	-0.359835	27.0296	27.6931	27.7517	27.8858	27.6595	27.9088	26.8974	27.2714	27.2262						11	55.9	55.9	55.9	20.114	0	41.977	8	9	10	9	9	11	9	6	9	27.0711	27.7389	28.203	29.3324	28.5315	29.1628	28.5573	28.3745
WP_019274719.1;UPI00030CA989	WP_019274719.1;UPI00030CA989	WP_019274719.1 NAD-dependent succinate-semialdehyde dehydrogenase [Vibrio coralliilyticus];UPI00030CA989 status=active	0.0573889	0.132129		0.0380752	0.23374	-0.585475	0.132298	0.276062	-0.365257	24.2607	24.5812	24.7129	24.6209	24.5926	25.002	23.9584	24.0772	24.4234						4	13.4	13.4	13.4	51.526	0	16.478	4	3	3	3	4	3	4	4	4	24.8142	24.2463	24.4984	25.7077	25.8409	25.4738	25.5492	25.1946
WP_019274130.1;UPI0002ECA602	WP_019274130.1;UPI0002ECA602	WP_019274130.1 MULTISPECIES: tRNA guanosine(34) transglycosylase Tgt [Vibrio];UPI0002ECA602 status=active	0.0577295	0.13258	008-tssM2_008-hcp	0.0408407	0.238169	-0.131665	0.212078	0.375106	0.170366	26.5448	26.8858	26.8741	27.1312	27.0711	27.0084	26.8858	26.965	26.965						6	27.8	27.8	27.8	43.146	0	33.346	6	6	4	4	5	6	6	6	6	27.0914	26.965	26.5754	28.8173	28.4113	28.258	28.7031	28.509
WP_006957810.1;UPI0001B93B52	WP_006957810.1;UPI0001B93B52	WP_006957810.1 MULTISPECIES: phosphoglycerate dehydrogenase [Vibrio];UPI0001B93B52 status=active	0.0582181	0.13307		0.00609282	0.133106	-0.473518	0.595106	0.712508	-0.113181	26.3745	26.604	26.976	27.0296	26.9869	27.019	26.4266	26.4754	26.7129						9	31.1	31.1	31.1	44.373	0	38.644	4	7	7	6	8	7	7	7	9	27.019	27.5315	27.9484	28.8504	28.7129	28.632	28.0137	27.7389
WP_165579952.1;UPI0013F47395	WP_165579952.1;UPI0013F47395	WP_165579952.1 TRAFs-binding domain-containing protein [Vibrio coralliilyticus];UPI0013F47395 status=active	0.0591922	0.134616		0.0141318	0.177199	-0.617647	0.456588	0.610126	0.296341	22.8014	23.5638	23.9672	24.3844	24.1795	24.5105	23.7796	23.9134	23.5285						1	3.6	3.6	3.6	47.426	0	3.764	1	1	1	1	1	1	1	1	1	21.7876	22.4501	22.9795	24.4738	23.8858	24.1871	23.9043	23.6096
WP_165579435.1;UPI0013F44CD2	WP_165579435.1;UPI0013F44CD2	WP_165579435.1 3-isopropylmalate dehydratase large subunit [Vibrio coralliilyticus];UPI0013F44CD2 status=active	0.0593612	0.13483		0.0460972	0.24444	-0.411322	0.920898	0.95961	0.017793	24.918	24.9584	25.3273	25.3204	25.654	25.5165	24.8858	25.1214	25.2499						6	15.9	15.9	15.9	50.085	0	11.313	4	5	4	4	6	5	5	3	4	24.9406	25.2096	25.4202	26.3562	26.5898	26.3795	26.3729	25.6891
WP_165579515.1;UPI0013F3C7DE	WP_165579515.1;UPI0013F3C7DE	WP_165579515.1 peptide chain release factor 3 [Vibrio coralliilyticus];UPI0013F3C7DE status=active	0.0594461	0.134854		0.0412159	0.238917	-0.259483	0.926765	0.963441	-0.0105356	24.4984	24.7389	24.7286	24.867	24.848	24.9977	24.7846	24.5345	24.6153						4	9.1	9.1	9.1	59.276	0	15.453	2	2	2	3	3	3	1	1	3	24.3975	24.3645	24.5869	25.5315	25.2207	25.6403	23.7995	23.2679
WP_006958179.1;UPI0001B94BA6	WP_006958179.1;UPI0001B94BA6	WP_006958179.1 MULTISPECIES: RNA polymerase sigma factor RpoD [Vibrio];UPI0001B94BA6 status=active	0.059643	0.134998		0.011996	0.167404	-0.39316	0.352149	0.521702	-0.156057	26.9088	27.2714	27.3239	27.2979	27.4314	27.4862	26.965	26.9203	27.1507						13	25.6	25.6	25.6	70.444	0	253.69	6	9	8	7	11	9	10	10	10	27.3494	28.189	28.0914	28.9787	29.3848	29.1819	29.1937	28.2803
WP_006959829.1;UPI0001B94DFB	WP_006959829.1;UPI0001B94DFB	WP_006959829.1 MULTISPECIES: iron-sulfur cluster assembly protein IscA [Vibrio];UPI0001B94DFB status=active	0.0603843	0.13579		0.0186275	0.203293	-0.176697	0.0590711	0.170156	-0.304536	26.5898	26.4488	26.2002	26.2262	26.2696	26.3595	26.1115	26.065	26.1488						4	37.4	37.4	37.4	11.694	0	63.538	4	2	3	2	3	3	4	4	4	27.2353	26.1312	26.6595	27.5463	27.4862	27.3662	28.0609	27.604
WP_029236169.1;UPI00031B46CF	WP_029236169.1;UPI00031B46CF	WP_029236169.1 MULTISPECIES: hypothetical protein [Vibrio];UPI00031B46CF status=active	0.0620376	0.138303		0.0282352	0.227556	-0.277601	0.80648	0.877259	0.0305703	23.8191	23.5404	23.9043	24.1015	23.9225	24.1642	23.7077	23.8385	23.8093						1	11	11	11	19.646	0	21.438	1	1	1	1	1	1	1	1	1	22.7816	22.1206	22.9707	24.1174	23.7077	24.1642	23.5638	23.5285
WP_004414742.1;UPI0001B93966	WP_004414742.1;UPI0001B93966	WP_004414742.1 MULTISPECIES: HU family DNA-binding protein [Vibrio];UPI0001B93966 status=active	0.0634926	0.141373		0.0288775	0.227556	-0.708207	0.208489	0.370272	-0.340547	30.3724	30.8004	31.0414	30.8309	31.0479	31.4384	30.1724	30.5573	30.4629						2	22.2	22.2	22.2	9.4516	0	17.424	2	2	2	2	2	2	2	2	2	30.0084	30.362	30.5754	31.4284	31.341	31.6586	30.7047	30.7373
WP_019274221.1;UPI0002F98F64	WP_019274221.1;UPI0002F98F64	WP_019274221.1 exopolysaccharide export protein VpsN [Vibrio coralliilyticus];UPI0002F98F64 status=active	0.0635971	0.141431		0.0491902	0.250527	-0.187377	0.402349	0.562905	0.0922585	24.4298	24.5045	24.7441	24.918	24.8811	24.7182	24.5983	24.6703	24.6865						4	32	32	32	18.965	0	13.573	2	2	2	2	2	3	3	3	2	23.5754	23.6096	24.0359	25.2535	24.9716	25.7945	24.989	24.6595
WP_021456561.1;UPI000390CEAB	WP_021456561.1;UPI000390CEAB	WP_021456561.1 phosphoribosylformylglycinamidine synthase [Vibrio coralliilyticus];UPI000390CEAB status=active	0.0639266	0.141989		0.0195207	0.203773	-0.29081	0.432543	0.587404	-0.0986462	26.6181	26.4551	26.7771	26.8385	26.726	26.8623	26.4707	26.4378	26.6458						35	35.4	35.4	35.4	141.06	0	251.09	26	27	24	28	29	30	29	27	29	28.8945	28.6561	28.8385	30.2869	29.6998	29.8188	29.7421	29.3828
WP_021456914.1;UPI000390AB82	WP_021456914.1;UPI000390AB82	WP_021456914.1 16S rRNA (cytosine(967)-C(5))-methyltransferase RsmB [Vibrio coralliilyticus];UPI000390AB82 status=active	0.0644914	0.143068		0.0308312	0.232916	-0.505007	0.423373	0.579848	-0.155541	24.9225	25.1795	25.4234	25.3101	25.5404	25.7234	24.824	25.1214	25.1135						8	23.9	23.9	23.9	47.555	0	56.822	5	7	5	7	8	7	6	7	7	25.8142	25.8457	26.143	27.2891	27.0711	27.2077	26.2553	26.6998
WP_004745892.1;UPI00021C1E24	WP_004745892.1;UPI00021C1E24	WP_004745892.1 MULTISPECIES: 50S ribosomal protein L6 [Vibrio];UPI00021C1E24 status=active	0.06459	0.143111		0.0236599	0.215915	-0.681307	0.139848	0.285869	-0.500372	29.4194	29.6948	30.1604	29.7645	29.9539	30.099	28.965	29.2714	29.537						9	64.4	64.4	64.4	18.735	0	174.81	9	7	7	7	8	9	9	9	8	29.57	29.6128	30.341	31.1604	30.7613	30.947	30.1483	30.2077
WP_006959043.1;UPI0001B94DE3	WP_006959043.1;UPI0001B94DE3	WP_006959043.1 MULTISPECIES: ABC transporter substrate-binding protein [Vibrio];UPI0001B94DE3 status=active	0.0653721	0.144667		0.0171255	0.191632	0.175507	0.0763491	0.202067	0.197546	29.8489	29.7645	29.588	29.7244	29.7244	29.8188	29.94	29.9814	29.8726						16	68	68	68	28.091	0	283.18	14	15	13	16	16	14	16	16	16	31.2869	30.9539	30.8682	32.0283	31.7211	31.6586	32.2077	31.9746
WP_021457231.1;UPI000390C830	WP_021457231.1;UPI000390C830	WP_021457231.1 formate dehydrogenase subunit alpha [Vibrio coralliilyticus];UPI000390C830 status=active	0.0670731	0.148044		0.0459059	0.24444	-0.394478	0.182043	0.337969	-0.232642	26.239	26.1795	26.4707	26.4892	26.3101	26.5754	25.8385	26.1507	26.2021						15	20.3	20.3	20.3	106.77	0	60.018	9	10	7	10	9	11	11	11	12	26.965	26.632	26.9316	28.2262	27.8916	28.1115	27.8264	27.8974
WP_021455205.1;UPI000390F2C3	WP_021455205.1;UPI000390F2C3	WP_021455205.1 peptidylprolyl isomerase [Vibrio coralliilyticus];UPI000390F2C3 status=active	0.067144	0.148044		0.0435739	0.243024	0.403857	0.0967684	0.23589	0.41162	28.6075	28.3282	28.1361	28.391	28.4194	28.2847	29.019	28.5682	28.7195						4	47.9	47.9	47.9	19.842	0	197.5	3	3	3	4	3	3	4	4	3	29.4823	29.2216	29.2602	30.7129	30.0737	29.8593	30.4532	29.8549
WP_006962771.1;UPI0001B952A5	WP_006962771.1;UPI0001B952A5	WP_006962771.1 MULTISPECIES: YebC/PmpR family DNA-binding transcriptional regulator [Vibrio];UPI0001B952A5 status=active	0.0681491	0.149377		0.0326864	0.232916	-0.471034	0.398142	0.558796	-0.173339	24.7945	25.2499	25.0772	25.2096	25.4676	25.3376	24.6153	24.9716	25.0148						3	11.3	11.3	11.3	26.208	0	5.2163	1	2	1	2	2	1	3	2	2	24.019	24.7234	24.3239	23.6431	25.673	25.2499	25.6757	23.7895
WP_019277565.1;UPI0002DCB59F	WP_019277565.1;UPI0002DCB59F	WP_019277565.1 hypothetical protein [Vibrio coralliilyticus];UPI0002DCB59F status=active	0.0682658	0.149377		0.0240992	0.218073	-0.142864	0.42084	0.578655	0.0821501	26.2243	25.9428	26.1642	26.2944	26.3762	26.3359	26.2096	26.1293	26.239						13	39.4	39.4	39.4	49.198	0	199.72	7	8	8	10	13	11	10	11	11	27.0914	26.8142	27.2891	28.5573	28.4668	28.4113	28.2353	28.217
WP_019274127.1;UPI0002ED9A15	WP_019274127.1;UPI0002ED9A15	WP_019274127.1 MULTISPECIES: 2,3,4,5-tetrahydropyridine-2,6-dicarboxylate N-succinyltransferase [Vibrio];UPI0002ED9A15 status=active	0.0683265	0.149377		0.0409522	0.238169	-0.17031	0.350797	0.520137	0.109708	27.8445	27.9259	28.1842	28.3704	28.2353	28.189	28.1214	28.0609	28.1015						8	36.2	36.2	36.2	35.411	0	255.13	8	7	8	8	7	8	8	8	8	29.258	29.0479	29.4532	31.0414	30.3515	30.2193	30.5296	30.1361
WP_096000866.1;UPI000BB3D367	WP_096000866.1;UPI000BB3D367	WP_096000866.1 MULTISPECIES: peptide chain release factor 2 [Vibrio];UPI000BB3D367 status=active	0.0688618	0.149601		0.0335746	0.232916	-0.198805	0.605453	0.720341	-0.0377846	27.4314	27.5389	27.6458	27.673	27.8081	27.6181	27.4473	27.524	27.5315						10	29	29	29	41.294	0	152.83	7	8	6	8	9	8	9	9	8	28.1747	27.8203	28.2308	29.5444	29.4314	29.0427	29.3848	29.1065
WP_021455827.1;UPI000390ED72	WP_021455827.1;UPI000390ED72	WP_021455827.1 PLP-dependent aminotransferase family protein [Vibrio coralliilyticus];UPI000390ED72 status=active	0.0690027	0.149601		0.00205907	0.0774563	-0.182759	0.68857	0.787505	0.042977	26.5492	26.3307	26.6595	26.7389	26.726	26.7517	26.604	26.5419	26.5225						9	33.2	33.2	33.2	42.638	0	90.097	3	6	6	6	6	6	8	7	5	26.1214	26.5682	27.141	28.3951	28.7517	27.8916	28.3452	28.0137
WP_006960398.1;UPI0001B94204	WP_006960398.1;UPI0001B94204	WP_006960398.1 MULTISPECIES: 3-deoxy-7-phosphoheptulonate synthase AroG [Vibrio];UPI0001B94204 status=active	0.069264	0.149654		0.0193216	0.203773	-0.200342	0.357051	0.525661	-0.086813	25.9738	26.0691	26.1984	26.2021	26.2021	26.1776	25.9517	25.9316	26.0975						9	34.6	34.6	34.6	38.353	0	80.237	5	3	4	3	7	6	8	7	7	26.6865	26.067	26.2961	27.4394	27.7833	27.6595	28.0864	27.7129
WP_165579639.1;UPI0013F40504	WP_165579639.1;UPI0013F40504	WP_165579639.1 type VI secretion system ATPase TssH [Vibrio coralliilyticus];UPI0013F40504 status=active	0.0707108	0.151296		0.0208385	0.204681	-0.313025	0.9142	0.954325	-0.0150801	28.066	28.3066	28.4862	28.4473	28.6561	28.6492	28.217	28.2262	28.3704						30	40.3	40.3	40.3	95.012	0	323.31	23	24	20	26	28	24	27	28	26	30.2193	30.4433	30.5203	31.7292	31.5709	31.4032	31.4823	31.225
WP_021455926.1;UPI0003914BBA	WP_021455926.1;UPI0003914BBA	WP_021455926.1 sigma-54 dependent transcriptional regulator [Vibrio coralliilyticus];UPI0003914BBA status=active	0.0723459	0.153163		0.028689	0.227556	-0.499835	0.925913	0.963125	0.024601	24.6811	25.2133	25.3342	25.5696	25.5754	25.6568	25.391	24.9933	24.918						7	18.2	18.2	18.2	55.104	0	17.692	3	4	4	6	3	5	4	4	4	24.5345	24.6595	25.239	26.8741	26.0169	26.4723	26.4122	26.0484
WP_165579904.1;UPI0013F4A1E5	WP_165579904.1;UPI0013F4A1E5	WP_165579904.1 formate--tetrahydrofolate ligase [Vibrio coralliilyticus];UPI0013F4A1E5 status=active	0.0734442	0.154889		0.0274907	0.226063	-0.846263	0.101063	0.242993	-0.707267	23.2821	23.6649	24.2891	24.2317	23.5638	23.8576	22.9171	22.8461	23.3511						1	2.1	2.1	2.1	62.6	0.0077263	1.8515	1	1	1	1	1	1	1	1	1	22.3073	22.7735	23.087	24.1095	23.4298	23.848	22.7512	22.3592
WP_021457883.1;UPI000391434E	WP_021457883.1;UPI000391434E	WP_021457883.1 ADP-glyceromanno-heptose 6-epimerase [Vibrio coralliilyticus];UPI000391434E status=active	0.0760776	0.159199		0.0059376	0.132882	-0.350535	0.123892	0.266565	-0.282214	27.0914	27.3992	27.5898	27.3066	27.5315	27.4473	27.0711	27.0813	27.0813						12	42.2	42.2	42.2	35.138	0	51.13	11	9	8	11	11	9	12	12	10	28.2262	28.1263	28.4073	29.3704	29.3239	29.0505	29.1676	29.0322
UPI0003913905;WP_031343044.1	UPI0003913905;WP_031343044.1	UPI0003913905 status=active;WP_031343044.1 ABC transporter substrate-binding protein [Vibrio coralliilyticus]	0.0781584	0.161644		0.0101481	0.161638	0.192331	0.158067	0.311531	0.151356	25.5045	25.239	25.3545	25.3376	25.3204	25.317	25.5983	25.4923	25.4614						11	42.7	42.7	42.7	44.202	0	80.962	8	7	7	8	9	8	11	7	11	26.6998	26.3376	26.3926	27.9484	27.673	27.4785	27.9031	26.9977
WP_006963105.1;UPI0001B9428E	WP_006963105.1;UPI0001B9428E	WP_006963105.1 MULTISPECIES: ribose-phosphate pyrophosphokinase [Vibrio];UPI0001B9428E status=active	0.0782293	0.161644		0.035055	0.232916	-0.23166	0.32374	0.493736	-0.095789	27.8385	27.8799	28.0609	28.1604	28.0505	27.976	27.7517	27.8142	27.9259						11	46.2	46.2	46.2	34.04	0	267.67	10	10	10	10	9	10	9	10	9	29.0965	29.0864	29.391	30.5296	30.0084	29.9539	29.9539	29.7113
WP_021457038.1;UPI000390D864	WP_021457038.1;UPI000390D864	WP_021457038.1 MULTISPECIES: outer membrane beta-barrel protein [Vibrio];UPI000390D864 status=active	0.0795271	0.163207		0.0325998	0.232916	0.640399	0.89032	0.937179	-0.0438029	32.5156	31.6066	32.196	31.6544	31.4629	31.1483	32.0673	32.2924	31.8271						4	36.6	36.6	36.6	21.969	0	209.22	4	3	4	3	4	4	4	3	3	31.933	31.5618	31.7373	32.3879	31.8347	31.3568	32.4032	32.1453
WP_031343219.1;UPI0004CFDA43	WP_031343219.1;UPI0004CFDA43	WP_031343219.1 NADPH-dependent 7-cyano-7-deazaguanine reductase QueF [Vibrio coralliilyticus];UPI0004CFDA43 status=active	0.0811531	0.165417		0.0317585	0.232916	-0.189079	0.636878	0.745778	0.0556952	26.0629	25.9803	26.2996	26.3083	26.3828	26.3861	26.065	26.217	26.228						9	44.5	44.5	33.5	32.106	0	107.11	4	6	7	8	8	8	7	7	7	26.6998	26.7517	27.4551	28.6865	28.2625	28.2847	28.1937	28.2759
WP_021455056.1;UPI000390A4F1	WP_021455056.1;UPI000390A4F1	WP_021455056.1 L-threonine dehydrogenase [Vibrio coralliilyticus];UPI000390A4F1 status=active	0.0876168	0.17504		0.039808	0.235803	-0.58864	0.558514	0.688847	-0.151237	26.3239	26.5638	26.976	26.8019	27.1115	27.2625	26.2589	26.4122	26.7389						12	34.3	34.3	34.3	40.257	0	56.735	9	9	8	8	10	11	10	10	10	27.2803	27.2535	27.7645	28.4354	28.7453	28.8593	28.189	28.0864
WP_165579903.1;UPI0013F439CC	WP_165579903.1;UPI0013F439CC	WP_165579903.1 extracellular solute-binding protein [Vibrio coralliilyticus];UPI0013F439CC status=active	0.0887277	0.176285		0.0236092	0.215915	-0.16406	0.642455	0.749815	-0.0327937	26.8264	26.8142	27.0084	27.0711	27.0401	26.9316	26.8142	26.8741	26.8623						17	32.9	32.9	32.9	70.142	0	91.006	12	12	11	12	13	13	13	12	12	28.1263	27.9484	28.1652	29.4134	29.2308	29.099	29.2262	28.8974
WP_006963253.1;UPI0001B94A82	WP_006963253.1;UPI0001B94A82	WP_006963253.1 MULTISPECIES: carbamate kinase [Vibrio];UPI0001B94A82 status=active	0.0928262	0.181634		0.0383317	0.23374	-0.759294	0.573623	0.698669	-0.216118	30.196	30.4629	31.0544	31.0283	31.1422	31.1724	29.9259	30.362	30.7771						14	56.4	56.4	56.4	32.683	0	184.75	11	13	13	12	13	13	12	13	12	31.4532	31.6285	32.3515	33.3956	33.1346	33.1239	32.099	32.333
WP_165579739.1;UPI0013F3AB6D	WP_165579739.1;UPI0013F3AB6D	WP_165579739.1 NUDIX hydrolase [Vibrio coralliilyticus];UPI0013F3AB6D status=active	0.0946241	0.184553		0.00834835	0.152164	-0.470936	0.935885	0.967549	-0.0197004	25.3477	24.8385	25.5983	25.8717	25.6125	25.654	25.2679	25.1371	25.3204						3	27	27	27	19.068	0	18.188	3	3	2	2	2	2	2	2	2	25.0813	24.5754	24.0691	26.1661	25.6918	25.5404	25.7155	25.4923
WP_006957794.1;UPI0001B95A00	WP_006957794.1;UPI0001B95A00	WP_006957794.1 MULTISPECIES: translation elongation factor 4 [Vibrio];UPI0001B95A00 status=active	0.0950908	0.184774		0.025357	0.221509	-0.199189	0.601292	0.716502	-0.0525265	27.0813	26.976	27.2353	27.217	27.2803	27.2353	27.141	27.0401	26.9539						9	22.4	22.4	22.4	66.084	0	37.731	7	5	4	6	6	6	9	7	8	26.9977	26.673	26.9203	28.1556	27.965	27.8019	28.258	27.8916
WP_006958031.1;UPI0001B943A5	WP_006958031.1;UPI0001B943A5	WP_006958031.1 MULTISPECIES: DNA topoisomerase IV subunit B [Vibrio];UPI0001B943A5 status=active	0.0975913	0.187907		0.0106194	0.163262	-0.329435	0.0898473	0.2272	-0.476738	24.7594	25.1449	25.4984	24.8904	24.945	25.1253	24.6811	24.6649	24.6264						4	7.7	7.7	7.7	69.357	0	10.477	3	3	2	4	4	3	3	3	3	25.1253	25.1833	25.0609	26.5225	26.0752	26.002	25.9606	25.6865
WP_006963218.1;UPI0001B9488B	WP_006963218.1;UPI0001B9488B	WP_006963218.1 MULTISPECIES: 50S ribosomal protein L4 [Vibrio];UPI0001B9488B status=active	0.103396	0.194075		0.0337298	0.232916	-0.496953	0.637932	0.74602	-0.115572	28.8324	29.0322	29.4688	29.3683	29.4413	29.668	28.7421	29.1532	29.0914						6	39	39	39	21.854	0	33.251	5	4	6	5	4	5	5	6	5	28.9539	28.6697	29.196	30.2077	29.94	30.2647	29.8112	29.9117
WP_006959100.1;UPI0001B951F7	WP_006959100.1;UPI0001B951F7	WP_006959100.1 MULTISPECIES: acetate kinase [Vibrio];UPI0001B951F7 status=active	0.103478	0.194075		0.0472872	0.245305	-0.241713	0.930826	0.964814	-0.0108624	29.217	29.2869	29.5333	29.4746	29.6424	29.6128	29.2647	29.2692	29.4707						10	36.7	36.7	36.7	42.727	0	226.16	10	10	10	10	10	10	10	10	10	30.0864	29.9539	30.2647	31.4775	31.13	31.0673	31.0217	30.8755
WP_021458495.1;UPI0003915CA4	WP_021458495.1;UPI0003915CA4	WP_021458495.1 2-octaprenyl-6-methoxyphenyl hydroxylase [Vibrio coralliilyticus];UPI0003915CA4 status=active	0.107595	0.19911		0.0254417	0.221509	-0.79825	0.94166	0.970029	0.03291	25.1565	26.4723	25.6264	26.726	26.7389	26.2838	26.1115	25.726	25.5165						4	16.8	16.8	16.8	43.13	0	12.056	2	1	1	3	2	2	2	2	3	24.3712	25.3712	24.654	27.0914	26.5898	26.1214	26.2445	25.5812
WP_019277259.1;UPI0002D82E57	WP_019277259.1;UPI0002D82E57	WP_019277259.1 MULTISPECIES: pyrroline-5-carboxylate reductase [Vibrio];UPI0002D82E57 status=active	0.107704	0.19911		0.0213971	0.206981	-0.902864	0.589407	0.710518	-0.247702	23.4676	23.5983	24.6375	24.3712	24.824	24.4738	23.5869	23.3376	24.0359						6	39	39	39	29.046	0	37.724	1	2	2	3	4	5	3	3	3	23.6865	24.0443	23.9316	25.5783	26.1095	26.4457	26.0338	24.7895
WP_019276929.1;UPI0002FB661F	WP_019276929.1;UPI0002FB661F	WP_019276929.1 MULTISPECIES: pantoate--beta-alanine ligase [Vibrio];UPI0002FB661F status=active	0.108527	0.200425		0.00578941	0.132882	-0.410748	0.773474	0.849229	0.0754255	25.4676	26.1469	26.2114	26.329	26.48	26.4754	26.1214	25.9203	26.0105						7	27.3	27.3	27.3	33.211	0	30.618	2	4	4	5	4	7	5	3	4	23.8858	25.902	26.0254	27.4314	27.1214	27.341	27.0505	26.2317
WP_006963209.1;UPI0001B9487F	WP_006963209.1;UPI0001B9487F	WP_006963209.1 MULTISPECIES: 50S ribosomal protein L18 [Vibrio];UPI0001B9487F status=active	0.112055	0.204564		0.00986896	0.160076	-0.752033	0.496697	0.64043	-0.256023	26.1795	26.6865	27.3239	27.3745	26.9539	27.3494	26.3477	26.6458	26.4282						4	26.5	26.5	26.5	12.626	0	8.6177	4	3	4	4	4	3	4	3	3	26.0629	26.632	27.1115	28.2759	27.4862	27.3066	26.6595	27.1115
WP_006961505.1;UPI0001B939EA	WP_006961505.1;UPI0001B939EA	WP_006961505.1 MULTISPECIES: ABC transporter substrate-binding protein [Vibrio];UPI0001B939EA status=active	0.113	0.205672		0.029088	0.227556	-0.215356	0.414689	0.573916	-0.0911954	26.3811	26.3629	26.6181	26.53	26.632	26.5725	26.4266	26.4138	26.2481						7	27.2	27.2	27.2	28.551	0	22.927	6	5	5	6	5	5	6	6	6	27.4314	26.9869	27.2262	28.6285	28.0813	28.1747	28.4433	28.1556
WP_019277885.1;UPI0002E9C623	WP_019277885.1;UPI0002E9C623	WP_019277885.1 MULTISPECIES: (d)CMP kinase [Vibrio];UPI0002E9C623 status=active	0.117174	0.211976		0.0331842	0.232916	-0.425997	0.724086	0.81318	0.103406	25.1681	25.7492	25.9738	26.1814	26.1984	26.0995	25.5926	25.6153	25.9933						7	37.6	37.6	37.6	24.53	0	35.747	3	4	5	6	5	6	6	4	5	25.0105	25.8264	26.604	28.249	27.7958	27.6595	27.4785	26.6998
WP_021456905.1;UPI0003911F0B	WP_021456905.1;UPI0003911F0B	WP_021456905.1 MULTISPECIES: threonine ammonia-lyase, biosynthetic [Vibrio];UPI0003911F0B status=active	0.118288	0.212984		0.0330357	0.232916	-0.369636	0.885875	0.933655	-0.0292428	25.8811	25.6838	26.2481	26.1546	26.3083	26.3712	25.8312	25.7945	26.0995						7	16.9	16.9	16.9	56.531	0	17.817	3	2	3	4	5	4	4	4	4	25.0935	24.7594	25.5638	26.9428	26.6865	28.3239	26.3877	25.9066
WP_019276553.1;UPI00030743F1	WP_019276553.1;UPI00030743F1	WP_019276553.1 MULTISPECIES: UDP-N-acetylglucosamine 2-epimerase (non-hydrolyzing) [Vibrio];UPI00030743F1 status=active	0.121025	0.217076		0.00967089	0.159341	-0.540768	0.704768	0.799222	0.144061	24.2821	24.6595	25.4298	25.5195	25.3778	25.5285	24.7234	25.0359	25.0443						4	14.1	14.1	14.1	42.825	0	22.972	3	3	4	2	4	4	4	3	2	24.6096	24.9495	26.0995	26.0813	26.6998	26.9316	26.329	26.2874
WP_006963216.1;UPI0001B94888	WP_006963216.1;UPI0001B94888	WP_006963216.1 MULTISPECIES: 50S ribosomal protein L22 [Vibrio];UPI0001B94888 status=active	0.124085	0.220287		0.0206145	0.203773	-0.844802	0.268824	0.436869	-0.519091	27.391	28.341	28.5609	28.2803	28.3066	28.6831	27.2077	27.8019	27.726						6	51.8	51.8	51.8	12.129	0	93.041	4	5	5	6	6	6	4	5	6	27.4234	28.6389	29.2935	29.8653	29.4234	29.7849	28.2979	28.5128
WP_165579745.1;UPI0013F3EAF1	WP_165579745.1;UPI0013F3EAF1	WP_165579745.1 ATP-binding protein [Vibrio coralliilyticus];UPI0013F3EAF1 status=active	0.12879	0.226731		0.0155035	0.183961	-0.901644	0.204486	0.366492	-0.676995	23.0805	24.2096	22.8576	23.895	23.3511	23.5754	22.4118	22.7553	22.9495						4	4.6	4.6	4.6	123.89	0	6.0942	1	1	3	3	3	3	2	2	2	22.3266	22.9441	22.7451	24.9316	23.7077	24.4234	23.181	23.3376
WP_021457590.1;UPI000390BBC9	WP_021457590.1;UPI000390BBC9	WP_021457590.1 FAD-dependent oxidoreductase [Vibrio coralliilyticus];UPI000390BBC9 status=active	0.13913	0.240255		0.0487238	0.249607	-0.382713	0.694421	0.791056	-0.0728251	23.5165	23.3778	23.9134	24.1015	23.9495	23.6865	23.4041	23.5983	23.5869						4	10.4	10.4	10.4	62.245	0	14.433	3	3	3	4	4	3	4	3	2	23.8191	23.7695	24.0359	25.4073	24.824	24.417	24.5225	24.1488
WP_021457070.1;UPI000390AB46	WP_021457070.1;UPI000390AB46	WP_021457070.1 Fe(3+) ABC transporter substrate-binding protein [Vibrio coralliilyticus];UPI000390AB46 status=active	0.147586	0.249346		0.0485179	0.249359	0.286317	0.415225	0.573916	0.126572	29.0864	28.8504	28.6998	28.8294	28.6216	28.7064	28.976	29.1604	28.8799						15	62.3	62.3	62.3	37.374	0	206.38	15	14	13	14	13	14	15	15	13	30.2308	29.7211	29.668	31.08	30.341	30.362	31.0479	30.9677
WP_165579749.1;UPI0013F4354C	WP_165579749.1;UPI0013F4354C	WP_165579749.1 restriction endonuclease subunit S [Vibrio coralliilyticus];UPI0013F4354C status=active	0.152872	0.255918		0.0505723	0.250527	-0.73838	0.491535	0.638344	-0.288791	24.7286	25.5045	24.5345	25.433	25.5345	25.1488	24.4298	24.3578	25.1135						4	83.3	83.3	83.3	7.5614	0	22.617	1	2	1	2	2	2	2	3	3	22.0592	24.4362	21.8385	24.632	25.0567	23.9672	23.848	24.4105
WP_006961299.1;UPI0001B95059	WP_006961299.1;UPI0001B95059	WP_006961299.1 MULTISPECIES: S-(hydroxymethyl)glutathione dehydrogenase/class III alcohol dehydrogenase [Vibrio];UPI0001B95059 status=active	0.155397	0.258947		0.031029	0.232916	-0.0959835	0.460402	0.610975	0.0695019	27.3239	27.5389	27.604	27.6998	27.6595	27.604	27.5389	27.5682	27.5682						12	32.2	32.2	32.2	40.603	0	70.43	8	8	6	9	11	8	10	9	12	27.4862	27.3494	27.4394	29.2308	28.8385	28.3869	28.7708	28.1556
WP_021458107.1;UPI000390C9FF	WP_021458107.1;UPI000390C9FF	WP_021458107.1 DUF695 domain-containing protein [Vibrio coralliilyticus];UPI000390C9FF status=active	0.15883	0.263593		0.0456263	0.243708	0.67054	0.422653	0.579679	0.324414	23.391	24.3101	23.5869	23.391	23.391	23.4676	24.2317	24.3975	23.632						3	22.8	22.8	22.8	16.529	0	4.8183	1	1	1	1	1	1	2	2	1	22.4118	23.2821	22.4349	23.48	23.1269	23.1332	25.433	24.1253
WP_021457042.1;UPI00039158E8	WP_021457042.1;UPI00039158E8	WP_021457042.1 DUF2057 domain-containing protein [Vibrio coralliilyticus];UPI00039158E8 status=active	0.159643	0.263593		0.0429714	0.241729	-0.217162	0.845608	0.902976	-0.026652	27.0914	26.8974	27.2625	27.2714	27.2535	27.2979	27.019	26.9539	27.1984						6	37.2	37.2	37.2	24.197	0	72.379	4	6	5	6	6	6	6	6	6	27.2535	27.1795	27.391	28.5646	28.3704	28.362	28.3662	28.0864
WP_005436094.1;UPI00015BB568	WP_005436094.1;UPI00015BB568	WP_005436094.1 MULTISPECIES: 30S ribosomal protein S9 [Vibrio];UPI00015BB568 status=active	0.160745	0.264687		0.0463237	0.24444	-0.654165	0.215218	0.37708	-0.567811	27.4394	28.0813	28.5165	28.17	28.0349	28.0914	27.1214	27.8799	27.3324						6	48.5	48.5	48.5	14.658	0	32.732	5	5	6	5	6	5	4	4	5	27.1795	27.7129	28.3745	29.1459	28.7195	28.4354	27.6663	28.17
WP_006957806.1;UPI0001B95A0C	WP_006957806.1;UPI0001B95A0C	WP_006957806.1 MULTISPECIES: YecA family protein [Vibrio];UPI0001B95A0C status=active	0.171594	0.278611		0.0231362	0.215289	-0.313508	0.307112	0.480459	-0.196177	26.4723	26.9088	26.425	26.632	26.8264	26.6998	26.417	26.2856	26.515						3	28.3	28.3	28.3	20.522	0	79.57	3	3	3	3	3	3	3	3	3	26.3307	26.512	26.3629	27.6865	27.5682	27.4551	27.5682	27.1984
WP_021458698.1;UPI0003912508	WP_021458698.1;UPI0003912508	WP_021458698.1 metalloprotease TldD [Vibrio coralliilyticus];UPI0003912508 status=active	0.178702	0.285412		0.04087	0.238169	-0.21169	0.764919	0.843535	-0.0390867	27.2262	27.3239	27.5826	27.6181	27.5463	27.4862	27.2262	27.4314	27.3578						16	39.1	39.1	39.1	51.502	0	124.55	9	11	12	14	10	12	10	11	10	27.965	27.9316	27.9088	29.7146	29.0322	29.0609	28.976	28.6865
WP_021455537.1;UPI0003915EB4	WP_021455537.1;UPI0003915EB4	WP_021455537.1 FAD/NAD(P)-binding oxidoreductase [Vibrio coralliilyticus];UPI0003915EB4 status=active	0.186564	0.293872		0.0493915	0.250527	-0.375353	0.334242	0.503221	-0.215129	25.6153	25.7312	26.1757	25.8191	26.1332	26.0505	25.4583	25.792	25.6264						7	17.8	17.8	17.8	50.529	0	23.343	4	6	5	4	7	6	7	6	6	26.1795	25.9869	26.4661	27.3494	27.4785	27.3066	27.4314	27.2077
WP_021457413.1;UPI000390EA1E	WP_021457413.1;UPI000390EA1E	WP_021457413.1 type I restriction-modification system subunit M [Vibrio coralliilyticus];UPI000390EA1E status=active	0.192806	0.300771		0.0467194	0.245103	-0.340694	0.955623	0.975578	-0.0127118	25.4551	25.3811	25.989	25.9539	25.8069	26.0484	25.4041	25.7182	25.6649						7	18.5	18.5	18.5	59.148	0	43.182	4	4	4	5	5	5	4	6	5	25.9043	25.9912	26.7389	27.9203	27.2714	27.6458	26.2553	26.8504
WP_021456407.1;UPI000391534A	WP_021456407.1;UPI000391534A	WP_021456407.1 glutamate-5-semialdehyde dehydrogenase [Vibrio coralliilyticus];UPI000391534A status=active	0.196145	0.30342		0.00723206	0.14207	-0.292372	0.960941	0.978115	-0.0101236	26.2838	26.4138	26.8974	26.8142	26.7771	26.8504	26.4202	26.604	26.5404						9	25.2	25.2	25.2	44.744	0	57.795	5	6	5	9	8	7	6	5	7	26.5595	26.5898	26.9203	28.673	28.003	27.8445	27.8916	27.5826
WP_021458191.1;UPI000390DF5A	WP_021458191.1;UPI000390DF5A	WP_021458191.1 cyclic pyranopterin monophosphate synthase MoaC [Vibrio coralliilyticus];UPI000390DF5A status=active	0.200519	0.307235		0.0425384	0.241729	0.600881	0.16648	0.32163	0.780242	23.8288	23.4551	24.9225	24.391	23.9495	24.4041	25.0526	24.9134	24.5812						3	19.5	19.5	19.5	17.148	0.0011574	2.5552	2	2	2	1	3	2	1	1	3	23.8288	23.4551	24.654	24.9043	25.2426	25.002	23.0258	22.6029
WP_006957226.1;UPI0001B9416F	WP_006957226.1;UPI0001B9416F	WP_006957226.1 MULTISPECIES: bifunctional GNAT family N-acetyltransferase/hotdog fold thioesterase [Vibrio];UPI0001B9416F status=active	0.209873	0.318064		0.00262486	0.0828706	-0.276858	0.966886	0.980112	0.00851186	24.3101	24.8093	24.9406	24.9584	25.0443	24.9134	24.7182	24.6649	24.7024						1	3.8	3.8	3.8	35.797	0	8.0746	1	1	1	1	1	1	1	1	1	23.2492	23.6971	24.002	25.1055	24.7492	24.5869	24.7077	24.3712
WP_021456476.1;UPI000391579E	WP_021456476.1;UPI000391579E	WP_021456476.1 asparagine synthase B [Vibrio coralliilyticus];UPI000391579E status=active	0.21788	0.326369		0.0361723	0.233545	-0.289139	0.338215	0.507034	-0.177577	27.4785	27.5682	27.976	27.6663	27.9203	27.7708	27.4938	27.3992	27.5969						9	22.6	22.6	22.6	62.167	0	103.09	6	6	6	8	8	9	6	6	7	28.0609	28.17	28.632	29.6058	29.341	29.2422	29.2422	28.8653
WP_001181007.1;UPI0000134BD6	WP_001181007.1;UPI0000134BD6	WP_001181007.1 MULTISPECIES: 30S ribosomal protein S10 [Vibrionaceae];UPI0000134BD6 status=active	0.229948	0.338372		0.0475129	0.245622	-0.629624	0.388061	0.548124	-0.364712	26.2499	27.189	27.2803	27.0609	27.0296	27.4234	26.1927	26.8142	26.6181						5	38.8	38.8	38.8	11.707	0	51.77	5	5	5	5	5	5	5	5	5	27.2353	27.9705	28.0296	29.0864	28.4314	28.9428	28.0243	28.5352
WP_021456219.1;UPI00039146AF	WP_021456219.1;UPI00039146AF	WP_021456219.1 hypothetical protein [Vibrio coralliilyticus];UPI00039146AF status=active	0.247555	0.359892		0.0468726	0.24518	0.210104	0.493398	0.638985	-0.193318	23.5045	23.48	24.2463	23.2679	23.3101	23.4425	23.654	23.4923	23.5045						2	33.9	33.9	33.9	12.504	0	11.83	2	2	2	2	2	2	2	2	2	23.4041	23.3239	23.848	24.0105	23.9134	23.9933	24.4425	23.976
WP_006957357.1;UPI0001B94781	WP_006957357.1;UPI0001B94781	WP_006957357.1 MULTISPECIES: 23S rRNA (pseudouridine(1915)-N(3))-methyltransferase RlmH [Vibrio];UPI0001B94781 status=active	0.248858	0.360814		0.0448982	0.243228	-0.615758	0.391036	0.55008	1.05587	20	23.0983	23.3645	23.9316	23.8385	23.7077	22.848	23.2302	23.5522						1	10.9	10.9	10.9	17.4	0.0011541	2.5346	0	1	1	1	1	1	1	1	1	NaN	21.7675	22.2877	24.2244	23.5522	23.4676	22.8519	22.7816
WP_021455726.1;UPI000390AC89	WP_021455726.1;UPI000390AC89	WP_021455726.1 MULTISPECIES: AMP-binding protein [Vibrio];UPI000390AC89 status=active	0.309682	0.420349		7.75054e-05	0.00721209	0.445641	0.836441	0.897644	-0.0915483	25.3376	24.0443	24.1488	23.9672	23.9847	23.9672	24.3778	24.4105	24.4676			+		008-WT_008-tssM2	3	6.2	6.2	6.2	62.854	0	10.1	2	3	3	3	3	3	3	3	3	24.5869	24.4738	24.654	25.4831	25.1604	24.8191	25.4645	25.1253
WP_019274075.1;UPI00031404EB	WP_019274075.1;UPI00031404EB	WP_019274075.1 MULTISPECIES: IscS subfamily cysteine desulfurase [Vibrio];UPI00031404EB status=active	0.342606	0.449189		0.0214241	0.206981	-0.114512	0.941121	0.970029	-0.00750415	26.5754	26.6595	26.8858	26.8142	26.8504	26.7771	26.7389	26.6998	26.6595						10	36.1	36.1	36.1	45.035	0	109.74	8	7	7	8	8	9	10	10	8	27.5463	27.3828	27.7581	28.9484	28.5609	28.5128	28.611	28.5646
WP_021455646.1;UPI00039158BF	WP_021455646.1;UPI00039158BF	WP_021455646.1 PhzF family phenazine biosynthesis protein [Vibrio coralliilyticus];UPI00039158BF status=active	0.348869	0.454781		0.0293492	0.228587	-0.152435	0.56249	0.690846	-0.0731443	24.7024	24.6431	24.9933	24.824	24.8904	24.8623	24.7895	24.6703	24.6595						4	19.8	19.8	19.8	29.588	0	5.6277	3	3	3	3	3	1	3	3	3	24.6971	24.7338	24.9043	25.4457	25.5433	24.4923	25.8409	25.317
WP_006957443.1;UPI0001B94B7E	WP_006957443.1;UPI0001B94B7E	WP_006957443.1 MULTISPECIES: F0F1 ATP synthase subunit beta [Vibrio];UPI0001B94B7E status=active	0.350108	0.456049		0.0394178	0.234649	-0.128847	0.273359	0.441792	-0.161825	28.0453	28.17	28.4668	28.17	28.1507	28.2625	28.1115	28.0243	28.0609						17	55.5	55.5	55.5	50.741	0	270.28	13	16	13	16	15	15	16	15	14	29.1937	29.2557	29.6233	30.4032	30.0349	30.1483	30.3724	29.8127
WP_021455481.1;UPI0003911862	WP_021455481.1;UPI0003911862	WP_021455481.1 fused PTS fructose transporter subunit IIA/HPr protein [Vibrio coralliilyticus];UPI0003911862 status=active	0.373111	0.477412		0.0356534	0.232916	-0.292764	0.898103	0.943116	-0.0348988	25.8764	25.317	26.1234	26.002	26.0317	26.0567	25.7871	25.867	25.558						4	11.9	11.9	11.9	39.877	0	19.467	1	2	1	3	3	3	4	4	4	25.3273	25.1604	25.433	27.1115	26.4409	26.53	26.632	26.632
WP_021456609.1;UPI0003911B90	WP_021456609.1;UPI0003911B90	WP_021456609.1 class I SAM-dependent methyltransferase [Vibrio coralliilyticus];UPI0003911B90 status=active	0.433496	0.53551		0.0387362	0.23374	-0.462948	0.480038	0.626756	1.09385	24.3376	24.0609	20	24.3778	24.1565	24.5345	23.7182	23.8764	24.0854						5	23.8	23.8	23.8	26.307	0	10.806	1	1	0	1	3	4	3	2	2	23.0443	22.5165	NaN	24.3239	25.3342	25.6375	25.5783	24.4105
WP_019275515.1;UPI000318C932	WP_019275515.1;UPI000318C932	WP_019275515.1 MULTISPECIES: transcriptional activator NhaR [Vibrio];UPI000318C932 status=active	0.433621	0.53551		0.0379689	0.23374	0.112632	0.947817	0.971846	-0.00807126	24.4614	24.0772	24.3376	24.1332	24.2243	24.1565	24.2463	24.3307	24.275						3	14.2	14.2	14.2	33.791	0	6.5196	3	3	3	3	2	3	3	3	3	24.7796	23.895	24.6918	25.6944	24.3778	25.1095	25.4769	25.2714
WP_021455246.1;UPI000390A70C	WP_021455246.1;UPI000390A70C	WP_021455246.1 nucleotidyltransferase domain-containing protein [Vibrio coralliilyticus];UPI000390A70C status=active	0.448411	0.547049		0.0166021	0.188608	-0.550031	0.584358	0.705911	0.630061	23.184	23.1612	20	23.5165	23.1285	23.2405	22.5961	22.8538	22.7856						1	3.8	3.8	3.8	30.147	0.0097986	1.7522	1	1	0	1	1	1	1	1	1	22.3129	22.1765	NaN	23.5404	22.7756	22.8576	22.5261	22.5846
WP_006961417.1;UPI0001B95683	WP_006961417.1;UPI0001B95683	WP_006961417.1 MULTISPECIES: MarR family transcriptional regulator [Vibrio];UPI0001B95683 status=active	0.470802	0.567095		0.0348408	0.232916	-0.555553	0.55765	0.688263	0.820367	23.417	24.1719	20	23.9847	23.5754	24.1565	23.3101	23.3101	23.4298						1	7.5	7.5	7.5	18.092	0.0022923	2.4587	1	1	0	1	1	1	1	1	1	23.5404	22.6865	NaN	24.8904	24.3376	23.6757	24.217	23.9225
WP_021455495.1;UPI0003914BE6	WP_021455495.1;UPI0003914BE6	WP_021455495.1 inosine/guanosine kinase [Vibrio coralliilyticus];UPI0003914BE6 status=active	0.502839	0.601279		0.0398784	0.235803	-0.566982	0.603861	0.719077	0.705182	23.5638	20	23.867	23.632	23.7389	23.8764	22.9637	23.0542	23.5285						2	5.5	5.5	5.5	48.667	0	3.4098	1	0	1	2	2	2	2	2	2	22.6584	NaN	22.8404	24.6595	24.3511	24.4738	24.0275	23.6209
WP_021457635.1;UPI0003911F90	WP_021457635.1;UPI0003911F90	WP_021457635.1 copper homeostasis protein CutC [Vibrio coralliilyticus];UPI0003911F90 status=active	0.50726	0.6046		0.0414957	0.238972	-0.29319	0.490434	0.637964	1.13002	24.4105	24.5165	20	24.2679	24.48	24.4488	23.9847	24.0935	24.239						2	8.8	8.8	8.8	26.8	0	9.4804	1	1	0	1	1	2	1	1	1	23.4551	23.5522	NaN	24.2535	24.2961	24.2096	24.0526	23.5165
WP_021456527.1;UPI000390DA77	WP_021456527.1;UPI000390DA77	WP_021456527.1 sigma-54-dependent Fis family transcriptional regulator [Vibrio coralliilyticus];UPI000390DA77 status=active	0.507624	0.6046		0.0248877	0.221509	-0.331359	0.54619	0.678401	0.651439	22.5568	20	23.2506	22.8249	22.8423	23.0886	22.5237	22.5731	22.6649						3	7.5	7.5	7.5	60.329	0	6.0019	1	0	1	2	2	2	2	3	3	21.002	NaN	22.4375	24.002	22.6971	23.1379	23.4676	23.5754
WP_021455861.1;UPI000390C35E	WP_021455861.1;UPI000390C35E	WP_021455861.1 MULTISPECIES: SDR family oxidoreductase [Vibrio];UPI000390C35E status=active	0.580405	0.668816		0.0320746	0.232916	-0.813206	0.673087	0.774199	0.839491	20	25.6068	25.4041	25.1488	25.2021	25.6181	24.1565	24.5105	24.8623						5	26.6	26.6	26.6	27.009	0	12.349	0	2	2	5	3	4	2	3	4	NaN	24.9584	24.6375	26.0995	25.7389	26.0505	24.6703	25.0975
WP_006957412.1;UPI0001B94990	WP_006957412.1;UPI0001B94990	WP_006957412.1 MULTISPECIES: flagellar export chaperone FlgN [Vibrio];UPI0001B94990 status=active	0.687014	0.758316		0.0498894	0.250527	-0.142804	0.864882	0.919198	0.0491714	26.5898	25.673	25.9998	26.2408	26.2517	26.346	26.141	26.067	26.2021						3	31.2	31.2	31.2	15.471	0	20.58	2	2	3	3	2	2	3	3	3	26.4984	23.8764	26.6458	26.9539	25.3204	25.3444	26.8623	26.2151
WP_006961823.1;UPI0001B94832	WP_006961823.1;UPI0001B94832	WP_006961823.1 MULTISPECIES: methyl-accepting chemotaxis protein [Vibrio];UPI0001B94832 status=active	0.0174812	0.0602965	008-WT_008-hcp	0.0833433	0.304444	2.08122	3.95255e-07	0.000220457	2.98658	20	20	20	20	20	22.7161	23.0426	22.8913	23.0258				+	008-WT_008-hcp	1	5.2	3.4	3.4	60.036	0.003411	2.3251	0	0	0	0	0	1	1	1	1	NaN	NaN	NaN	NaN	NaN	22.1704	23.1395	22.5961
WP_021456644.1;UPI000390CD1E	WP_021456644.1;UPI000390CD1E	WP_021456644.1 methyl-accepting chemotaxis protein [Vibrio coralliilyticus];UPI000390CD1E status=active	0.0184321	0.0621757	008-hcp_008-tssM2	0.116308	0.343823	4.19245	0.251539	0.41765	-2.83792	26.5898	26.8974	27.604	20	20	20	26.4266	26.1507	20						1	4.2	2.4	2.4	59.986	0.0034149	2.3389	1	1	1	0	0	0	1	1	0	25.5926	25.7945	26.632	NaN	NaN	NaN	26.4266	25.8647
WP_021456847.1;UPI000390A941	WP_021456847.1;UPI000390A941	WP_021456847.1 thiamine phosphate synthase [Vibrio coralliilyticus];UPI000390A941 status=active	0.0193786	0.0638189	008-WT_008-hcp	0.0896005	0.314313	2.45988	1.45894e-05	0.000885428	3.5539	20	20	20	20	23.2821	20	23.8093	23.3239	23.5285				+	008-WT_008-hcp	1	14.6	14.6	14.6	20.054	0.0011608	2.6375	0	0	0	0	1	0	1	1	1	NaN	NaN	NaN	NaN	22.9812	NaN	23.7995	22.9882
WP_019275439.1;UPI00030A8B23	WP_019275439.1;UPI00030A8B23	WP_019275439.1 DUF2913 family protein [Vibrio coralliilyticus];UPI00030A8B23 status=active	0.0205224	0.0661399	008-WT_008-hcp	0.138651	0.367472	2.34292	0.000285016	0.00649101	4.12154	20	20	20	21.2185	24.1174	20	24.4923	24.4425	23.4298				+	008-WT_008-hcp	2	12.3	12.3	12.3	24.782	0	10.284	0	0	0	2	1	0	1	1	1	NaN	NaN	NaN	21.1079	23.7182	NaN	24.3844	24.0443
WP_019275683.1;UPI0002F7A4B7	WP_019275683.1;UPI0002F7A4B7	WP_019275683.1 DNA-3-methyladenine glycosylase I [Vibrio coralliilyticus];UPI0002F7A4B7 status=active	0.0249772	0.076595	008-WT_008-hcp	0.109275	0.338067	2.419	7.24793e-07	0.000255127	3.59516	20	20	20	20	23.5285	20	23.5165	23.7286	23.5404				+	008-WT_008-hcp	1	4.8	4.8	4.8	25.883	0	4.4306	0	0	0	0	1	0	1	1	1	NaN	NaN	NaN	NaN	23.184	NaN	23.5165	23.48
WP_019274041.1;UPI000312AB22	WP_019274041.1;UPI000312AB22	WP_019274041.1 MULTISPECIES: tyrosine recombinase XerC [Vibrio];UPI000312AB22 status=active	0.028592	0.0843152	008-WT_008-hcp	0.380683	0.626091	1.04492	2.25693e-06	0.000364568	3.1409	20	20	20	22.8839	20	23.4041	23.074	23.0526	23.2961				+	008-WT_008-hcp	1	4.9	4.9	4.9	34.778	0.0077348	1.8758	0	0	0	1	0	1	1	1	1	NaN	NaN	NaN	23.0292	NaN	23.2506	22.9116	22.5823
WP_165579477.1;UPI0013F434AE	WP_165579477.1;UPI0013F434AE	WP_165579477.1 DNA helicase Rep [Vibrio coralliilyticus];UPI0013F434AE status=active	0.0293154	0.0854007	008-WT_008-hcp	0.396142	0.630431	1.20006	1.64182e-05	0.000903001	3.70969	20	20	20	23.7594	20	23.7695	23.7895	23.9225	23.417				+	008-WT_008-hcp	2	4.6	4.6	4.6	77.397	0	5.5316	0	0	1	2	0	2	1	2	2	NaN	NaN	22.0658	24.5165	NaN	24.141	23.8576	24.3444
WP_006962951.1;UPI0001B93A28	WP_006962951.1;UPI0001B93A28	WP_006962951.1 MULTISPECIES: cell division topological specificity factor MinE [Vibrio];UPI0001B93A28 status=active	0.0318897	0.0902988	008-WT_008-hcp	0.131558	0.359497	2.86441	1.39909e-06	0.000307799	4.37589	20	20	20	20	24.5345	20	24.1946	24.4105	24.5225				+	008-WT_008-hcp	1	21.8	21.8	21.8	9.9413	0	3.0828	0	0	0	0	1	0	1	1	1	NaN	NaN	NaN	NaN	24.2535	NaN	24.1946	24.1253
WP_019276159.1;UPI000301BA80	WP_019276159.1;UPI000301BA80	WP_019276159.1 hypothetical protein [Vibrio coralliilyticus];UPI000301BA80 status=active	0.0342989	0.0941009	008-hcp_008-tssM2	0.0675003	0.283302	2.53824	0.932734	0.965654	-0.0200233	23.5045	23.654	23.5045	20	22.9882	20	23.9584	23.2405	23.4041						1	11.3	11.3	11.3	15.069	0	5.6408	1	1	1	0	1	0	1	1	1	22.4375	22.5777	22.4501	NaN	22.7286	NaN	24.002	22.9795
WP_021456844.1;UPI000390E3F7	WP_021456844.1;UPI000390E3F7	WP_021456844.1 hypothetical protein [Vibrio coralliilyticus];UPI000390E3F7 status=active	0.0459944	0.113449	008-hcp_008-tssM2	0.541143	0.726616	1.05514	0.0929567	0.231129	-3.05018	25.3612	25.5869	26.0169	22.4972	22.1519	20	23.1441	20	24.6703						1	3	3	3	46.896	0	4.0707	1	1	1	1	1	0	1	0	1	24.3031	24.4234	24.976	23.0342	22.2125	NaN	23.7389	NaN
WP_006962748.1;UPI0001B950B3	WP_006962748.1;UPI0001B950B3	WP_006962748.1 MULTISPECIES: TIGR01621 family pseudouridine synthase [Vibrio];UPI0001B950B3 status=active	0.0471745	0.115064	008-WT_008-hcp	0.175322	0.417159	2.18476	8.47862e-05	0.00355295	3.49528	20	20	20	23.9316	20	20	23.1946	23.3778	23.9134				+	008-WT_008-hcp	3	24.7	24.7	24.7	25.97	0	14.654	0	0	0	2	0	0	2	3	1	NaN	NaN	NaN	25.0105	NaN	NaN	24.0275	24.6153
WP_021456294.1;UPI000390D30F	WP_021456294.1;UPI000390D30F	WP_021456294.1 hypothetical protein [Vibrio coralliilyticus];UPI000390D30F status=active	0.0655256	0.144829		0.0838125	0.304898	1.02262	0.561383	0.690361	-0.237705	24.8433	25.0813	24.019	22.5846	23.8288	23.7492	24.4041	24.7492	24.0772						3	33.3	33.3	33.3	17.827	0	4.4095	2	2	2	1	2	2	2	2	2	24.4923	24.824	23.7995	23.0935	24.7543	24.6918	24.5404	25.0443
WP_021457834.1;UPI0003914691	WP_021457834.1;UPI0003914691	WP_021457834.1 nuclear transport factor 2 family protein [Vibrio coralliilyticus];UPI0003914691 status=active	0.0762513	0.159249		0.122804	0.350189	2.87783	0.179559	0.336445	-0.208628	24.417	24.8044	24.4614	24.4234	20	20	24.3101	24.4298	24.317						1	9.8	9.8	9.8	14.073	0	3.7948	1	1	1	1	0	0	1	1	1	23.4425	23.6865	23.5165	24.5105	NaN	NaN	24.2891	24.1642
WP_021455100.1;UPI000390DA37	WP_021455100.1;UPI000390DA37	WP_021455100.1 formyltetrahydrofolate deformylase [Vibrio coralliilyticus];UPI000390DA37 status=active	0.0789366	0.162548		0.116332	0.343823	2.92274	0.116332	0.260805	2.92274	20	20	20	20	20	20	24.2821	24.4862	20						3	19	19	19	35.751	0	15.544	2	1	1	1	1	2	2	1	1	24.9316	24.1642	24.1642	25.2996	24.8858	25.1293	25.3101	23.7077
WP_031343073.1;UPI0004123ECE	WP_031343073.1;UPI0004123ECE	WP_031343073.1 MULTISPECIES: type IVB secretion system protein IcmH/DotU [Vibrio];UPI0004123ECE status=active	0.0790263	0.162548		0.11642	0.343823	2.08603	0.11642	0.260805	2.08603	20	20	20	20	20	20	23.2155	23.0426	20						2	10	10	10	46.295	0	4.7585	0	0	0	0	0	0	1	2	0	NaN	NaN	NaN	NaN	NaN	NaN	23.2155	22.7553
WP_171340850.1;UPI000309E641	WP_171340850.1;UPI000309E641	WP_171340850.1 triacylglycerol lipase [Vibrio coralliilyticus];UPI000309E641 status=active	0.0828717	0.167597		0.124202	0.352876	3.17526	0.643075	0.750019	-0.098306	25.0401	24.7995	24.8576	20	24.8764	20	24.4984	24.7745	25.1293						2	11.8	11.8	11.8	32.085	0	6.4803	1	1	1	0	1	0	2	2	2	24.019	23.7695	24.0105	NaN	24.7389	NaN	25.3712	25.0935
WP_019278072.1;UPI0002DCC610	WP_019278072.1;UPI0002DCC610	WP_019278072.1 MULTISPECIES: PAAR domain-containing protein [Vibrio];UPI0002DCC610 status=active	0.0836093	0.168712		0.127365	0.352876	2.62092	0.5013	0.644006	-0.144349	25.2207	25.5075	25.6811	23.8385	24.275	20	25.1871	25.1795	25.6096						2	36	36	36	9.8606	0	7.8839	2	2	2	1	2	1	2	2	2	25.1946	25.275	25.1488	23.8093	23.3101	23.0967	25.7619	25.8881
WP_019277514.1;UPI0002F5053E	WP_019277514.1;UPI0002F5053E	WP_019277514.1 MULTISPECIES: 2-C-methyl-D-erythritol 2,4-cyclodiphosphate synthase [Vibrio];UPI0002F5053E status=active	0.102854	0.193863		0.138838	0.367472	1.2505	0.138838	0.284133	1.2505	20	20	20	20	20	20	22.3294	21.4221	20						1	8.2	8.2	8.2	17.047	0	2.7999	0	0	0	0	0	0	1	1	0	NaN	NaN	NaN	NaN	NaN	NaN	22.3294	21.1332
WP_021457274.1;UPI000390DD8E	WP_021457274.1;UPI000390DD8E	WP_021457274.1 GNAT family N-acetyltransferase [Vibrio coralliilyticus];UPI000390DD8E status=active	0.102936	0.193863		0.0767398	0.292959	2.6299	0.0454228	0.14615	2.77383	22.8783	20	20	20	23.3101	20	23.5638	23.9495	23.6865						1	9.1	9.1	9.1	19.324	0	6.2849	1	0	0	0	1	0	1	1	1	21.8651	NaN	NaN	NaN	23.1457	NaN	23.5404	23.6431
WP_021457204.1;UPI00039163A2	WP_021457204.1;UPI00039163A2	WP_021457204.1 insulinase family protein [Vibrio coralliilyticus];UPI00039163A2 status=active	0.173061	0.280622		0.19751	0.444837	1.19321	0.19751	0.357263	1.19321	20	20	20	20	20	20	22.6409	20.9388	20						1	2.1	2.1	2.1	105.57	0.0055804	2.0516	0	0	0	0	0	0	1	1	0	NaN	NaN	NaN	NaN	NaN	NaN	22.6409	20.654
UPI0001B950A9;WP_029236242.1	UPI0001B950A9;WP_029236242.1	UPI0001B950A9 status=active;WP_029236242.1 MULTISPECIES: GspS/AspS pilotin family protein [Vibrio]	0.181574	0.288003		0.232946	0.493822	1.36601	0.534596	0.671162	-0.20866	23.5522	23.4676	23.2405	20	22.9334	22.6029	23.5045	23.5045	22.6253						2	24.6	24.6	24.6	14.19	0	10.893	2	2	1	0	1	1	1	1	2	23.3101	23.3645	22.6453	NaN	22.7203	22.0292	23.1379	22.8519
WP_165579628.1;UPI0013F4AF0A	WP_165579628.1;UPI0013F4AF0A	WP_165579628.1 gamma-glutamyl-gamma-aminobutyrate hydrolase family protein [Vibrio coralliilyticus];UPI0013F4AF0A status=active	0.186203	0.293765		0.295025	0.552591	1.83127	0.127963	0.271763	2.55878	20	20	20	20	22.1825	20	23.1719	24.5045	20						2	6.6	6.6	6.6	42.504	0	4.6473	1	1	0	0	1	0	2	2	1	22.7244	20.953	NaN	NaN	21.895	NaN	24.1253	24.6649
WP_006962261.1;UPI0001B93A0A	WP_006962261.1;UPI0001B93A0A	WP_006962261.1 MULTISPECIES: cytochrome-c oxidase, cbb3-type subunit III [Vibrio];UPI0001B93A0A status=active	0.188173	0.295327		0.0846781	0.305598	4.5041	0.121132	0.265708	4.29195	26.5522	20	20	20	25.9157	20	26.4567	26.6595	26.3118						4	21.2	21.2	21.2	35.743	0	49.977	2	1	1	0	2	2	3	3	2	25.6971	22.5165	22.1612	NaN	25.6838	NaN	26.632	26.4346
WP_019277333.1;UPI00037F5E2B	WP_019277333.1;UPI00037F5E2B	WP_019277333.1 hypothetical protein [Vibrio coralliilyticus];UPI00037F5E2B status=active	0.222717	0.330715		0.332797	0.595912	1.0307	0.257363	0.423722	-0.528088	24.5869	24.7846	23.7995	24.1332	21.1079	23.2535	24.0772	24.1719	23.3376						1	21.7	21.7	21.7	4.9626	0.0017231	2.4904	1	1	1	1	1	1	1	1	1	23.4676	23.5638	23.2051	24.1174	20.6714	23.214	23.9584	23.7594
WP_006960955.1;UPI0001B93E08	WP_006960955.1;UPI0001B93E08	WP_006960955.1 MULTISPECIES: methylglyoxal synthase [Vibrio];UPI0001B93E08 status=active	0.231177	0.339535		0.394346	0.630384	1.77971	0.0720879	0.194833	3.90065	20	24.8142	20	20	25.4202	25.7568	25.4676	25.4138	25.6348						1	8.6	8.6	8.6	16.869	0	18.923	0	1	0	0	1	1	1	1	1	NaN	23.7077	NaN	NaN	25.1332	25.4425	25.4676	25.1293
WP_006963103.1;UPI0001B9428C	WP_006963103.1;UPI0001B9428C	WP_006963103.1 MULTISPECIES: lipoprotein insertase outer membrane protein LolB [Vibrio];UPI0001B9428C status=active	0.240236	0.351128		0.133012	0.360131	2.56398	0.126705	0.27096	2.58373	23.9933	20	20	24.0526	20	20	24.2679	23.7796	23.6971						1	13.2	13.2	13.2	23.427	0	13.982	1	0	0	1	0	0	1	1	1	22.9079	NaN	NaN	24.0935	NaN	NaN	24.317	23.5404
WP_029236135.1;UPI000492800F	WP_029236135.1;UPI000492800F	WP_029236135.1 MULTISPECIES: pyruvate formate lyase 1-activating protein [Vibrio];UPI000492800F status=active	0.26213	0.374946		0.108951	0.338067	2.94949	0.283764	0.45361	1.67785	24.1795	20	23.9316	20	20	24.2961	24.2317	24.3844	24.5285						2	11.4	11.4	11.4	28.09	0	7.8912	1	0	1	0	0	1	2	2	2	23.0359	NaN	22.5522	NaN	NaN	23.9406	25.2058	25.2133
WP_021457349.1;UPI000390F016	WP_021457349.1;UPI000390F016	WP_021457349.1 type VI secretion system-associated FHA domain protein TagH [Vibrio coralliilyticus];UPI000390F016 status=active	0.263663	0.376807		0.316485	0.577447	1.23397	0.12764	0.271763	2.5743	26.515	23.4041	21.9707	23.1658	26.604	26.141	26.6458	26.518	26.4488						4	9.1	9.1	9.1	51.679	0	14.956	2	1	1	2	3	1	3	3	2	26.0752	19.6382	21.6971	24.4425	27.019	23.1704	27.4314	26.976
WP_021455769.1;UPI000391829E	WP_021455769.1;UPI000391829E	WP_021455769.1 response regulator [Vibrio coralliilyticus];UPI000391829E status=active	0.264748	0.377177		0.262609	0.521331	1.49961	0.920752	0.95961	0.0218385	23.7077	23.7182	23.7796	23.2199	23.5522	20	23.7286	24.1253	23.417						3	2.9	2.9	2.9	127.1	0.0050533	2.1299	2	2	1	2	2	0	3	3	3	23.632	23.6865	21.1395	21.9742	22.6584	NaN	24.6865	24.1946
WP_165579622.1;UPI0013F3AA0D	WP_165579622.1;UPI0013F3AA0D	WP_165579622.1 peptidoglycan DD-metalloendopeptidase family protein [Vibrio coralliilyticus];UPI0013F3AA0D status=active	0.275335	0.388304		0.273847	0.531375	1.4853	0.767054	0.844781	-0.0960185	23.6431	24.5105	23.5869	23.6865	23.3101	20	23.895	23.7286	23.8288						2	6.2	6.2	6.2	40.82	0	2.8643	2	2	2	1	2	0	2	1	1	23.7796	24.1253	23.6649	22.3752	23.867	NaN	24.0935	22.0691
WP_019278047.1;UPI0002E833EE	WP_019278047.1;UPI0002E833EE	WP_019278047.1 outer membrane beta-barrel protein [Vibrio coralliilyticus];UPI0002E833EE status=active	0.276681	0.389899		0.274704	0.531375	1.69705	0.724076	0.81318	-0.174349	25.2243	24.7024	23.7077	23.976	24.0443	20	24.5638	24.391	24.1565						2	14.4	14.4	14.4	20.639	0	8.4425	2	1	2	1	2	0	2	2	2	24.976	22.7776	23.6096	23.6096	24.5463	NaN	25.275	24.7995
WP_021457286.1;UPI00039100CC	WP_021457286.1;UPI00039100CC	WP_021457286.1 glycosyltransferase family 4 protein [Vibrio coralliilyticus];UPI00039100CC status=active	0.290205	0.403298		0.305081	0.563638	2.80049	0.124166	0.266677	4.98948	27.6931	20	20	20	27.189	27.0711	27.6458	27.7895	27.2262						3	7.5	7.5	7.5	45.827	0	3.7107	2	1	2	0	1	2	3	3	2	28.066	NaN	20.6453	NaN	22.0122	23.4676	28.0505	27.8741
WP_021456910.1;UPI0003915C7F	WP_021456910.1;UPI0003915C7F	WP_021456910.1 MULTISPECIES: serine/threonine protein kinase [Vibrio];UPI0003915C7F status=active	0.298592	0.411457		0.068694	0.283302	2.62877	0.212179	0.375106	4.21593	28.7927	20	28.1507	28.4314	25.1871	28.0864	30.0864	30.1724	29.3324						3	15.5	15.5	15.5	38.661	0	7.5031	2	0	1	1	2	1	2	2	3	22.9725	NaN	21.3538	23.3511	23.5983	21.8802	30.2077	30.7927
WP_021456697.1;UPI000390F069	WP_021456697.1;UPI000390F069	WP_021456697.1 bis(5-nucleosyl)-tetraphosphatase (symmetrical) ApaH [Vibrio coralliilyticus];UPI000390F069 status=active	0.300489	0.412203		0.52692	0.717506	1.02675	0.116119	0.260805	2.08302	20	20	20	23.1688	20	20	23.1174	20	23.1316						1	5.9	5.9	5.9	30.722	0.003413	2.3302	0	0	0	1	0	0	1	0	1	NaN	NaN	NaN	23.2679	NaN	NaN	23.1174	NaN
WP_021455217.1;UPI000390D547	WP_021455217.1;UPI000390D547	WP_021455217.1 hypothetical protein [Vibrio coralliilyticus];UPI000390D547 status=active	0.305482	0.415897		0.111337	0.340914	2.91017	0.460898	0.610975	1.25972	24.5165	24.6811	20	20	24.2463	20	24.6209	24.3975	23.9584						2	15.9	15.9	15.9	14.282	0	3.5843	1	2	0	0	1	0	1	1	1	23.6971	24.0105	NaN	NaN	23.9933	NaN	25.0148	24.5638
WP_006959499.1;UPI0001B93DD2	WP_006959499.1;UPI0001B93DD2	WP_006959499.1 MULTISPECIES: flagellar motor switch protein FliN [Vibrio];UPI0001B93DD2 status=active	0.310198	0.420418		0.135837	0.364432	3.28595	0.314832	0.486764	1.85123	24.4862	25.0894	20	25.2714	20	20	25.3101	25.0148	24.8044						1	11	11	11	14.962	0	15.729	1	1	0	1	0	0	1	1	1	23.5045	23.9406	NaN	25.3745	NaN	NaN	25.3204	24.7441
WP_021457544.1;UPI000390D8C3	WP_021457544.1;UPI000390D8C3	WP_021457544.1 isochorismatase family cysteine hydrolase [Vibrio coralliilyticus];UPI000390D8C3 status=active	0.315341	0.425475		0.163175	0.401802	2.25855	0.180594	0.337416	2.2144	24.0275	20	20	20	23.895	20	23.7594	23.867	23.0443						2	13	13	13	21.184	0	3.3115	2	2	1	1	2	1	2	2	2	23.5285	22.502	22.9725	24.2021	24.417	23.6209	24.4738	24.0772
WP_006957921.1;UPI0001B93D86	WP_006957921.1;UPI0001B93D86	WP_006957921.1 MULTISPECIES: riboflavin synthase [Vibrio];UPI0001B93D86 status=active	0.321702	0.429293		0.121387	0.348723	3.65855	0.463635	0.612965	1.59458	25.9716	20	25.7871	20	20	25.5667	25.4008	25.2535	25.8881						2	11.6	11.6	11.6	23.49	0	17.219	2	0	1	1	1	2	2	2	2	25.3877	NaN	24.976	NaN	NaN	23.1581	25.9088	25.4234
WP_006961232.1;UPI0001B94C2A	WP_006961232.1;UPI0001B94C2A	WP_006961232.1 MULTISPECIES: response regulator [Vibrio];UPI0001B94C2A status=active	0.3241	0.431497		0.149478	0.382456	2.4311	0.31735	0.487804	1.3949	23.4923	23.6096	20	20	23.9933	20	23.4298	23.4923	24.3645						1	6.9	6.9	6.9	36.765	0	5.206	1	1	0	0	1	0	1	1	1	22.4221	22.4775	NaN	NaN	23.7995	NaN	23.417	23.1946
WP_021457799.1;UPI000390FBEF	WP_021457799.1;UPI000390FBEF	WP_021457799.1 chemotaxis protein CheW [Vibrio coralliilyticus];UPI000390FBEF status=active	0.327275	0.434445		0.370857	0.620128	1.34108	0.137825	0.283049	2.59804	24.2096	20	20	20	23.895	24.0854	24.0526	24.0105	23.9406						2	16.7	16.7	16.7	17.326	0	7.2026	1	0	0	0	1	1	1	1	2	23.4041	NaN	NaN	NaN	21.7265	23.9584	24.2463	23.9225
WP_021457581.1;UPI000391445F	WP_021457581.1;UPI000391445F	WP_021457581.1 thiol:disulfide interchange protein DsbA/DsbL [Vibrio coralliilyticus];UPI000391445F status=active	0.33267	0.439669		0.427211	0.657299	2.06111	0.0417166	0.139584	-0.986846	27.7895	27.6998	27.524	20	27.019	26.8504	26.038	26.9539	27.0609	+					1	6.7	6.7	6.7	23.176	1	-2	1	1	1	0	1	1	1	1	1	27.17	26.8741	26.6595	NaN	26.3324	25.965	26.2262	26.1965
WP_021455751.1;UPI0003913AB8	WP_021455751.1;UPI0003913AB8	WP_021455751.1 TetR/AcrR family transcriptional regulator [Vibrio coralliilyticus];UPI0003913AB8 status=active	0.337286	0.444147		0.340585	0.600506	1.54147	0.150504	0.302038	2.8027	24.7234	20	20	24.4298	20	24.0772	24.3031	24.2243	24.604						1	7.4	7.4	7.4	23.202	0	3.3671	1	0	1	1	0	1	1	1	1	24.019	NaN	NaN	24.4738	NaN	23.4041	24.1719	23.7286
WP_021458190.1;UPI00039125C7	WP_021458190.1;UPI00039125C7	WP_021458190.1 molybdopterin synthase sulfur carrier subunit [Vibrio coralliilyticus];UPI00039125C7 status=active	0.348093	0.454406		0.348689	0.605582	1.44009	0.430248	0.586096	-0.176554	24.2021	24.6096	24.141	24.1095	20	23.9933	23.8858	24.1795	24.3578						2	30.9	30.9	30.9	9.0001	0	8.9121	1	1	1	1	0	1	1	2	1	23.2821	23.7182	23.2155	24.2535	NaN	23.6757	23.019	24.654
WP_165579672.1;UPI0013F3A766	WP_165579672.1;UPI0013F3A766	WP_165579672.1 insulinase family protein [Vibrio coralliilyticus];UPI0013F3A766 status=active	0.35471	0.459824		0.15307	0.38781	2.6491	0.232821	0.397489	2.42587	25.1681	20	20	20	24.4984	20	24.3778	23.9584	24.1095						3	5.1	5.1	5.1	103.31	0	4.4426	2	0	1	2	1	2	2	2	1	24.1719	NaN	22.1174	NaN	24.2096	22.9171	24.7543	24.2961
WP_165579892.1;UPI0013F402AA	WP_165579892.1;UPI0013F402AA	WP_165579892.1 NAD(P)H-hydrate dehydratase [Vibrio coralliilyticus];UPI0013F402AA status=active	0.372138	0.476843		0.294243	0.552591	1.62599	0.122465	0.266154	1.96717	20	23.0207	20	24.0443	20	20	22.9495	22.9968	22.976						1	2.6	2.6	2.6	52.143	0	3.0306	0	1	1	1	0	0	1	1	1	NaN	22.0325	NaN	23.976	NaN	NaN	22.9916	22.7995
WP_021455294.1;UPI00039139EB	WP_021455294.1;UPI00039139EB	WP_021455294.1 hypothetical protein [Vibrio coralliilyticus];UPI00039139EB status=active	0.400902	0.506139		0.279774	0.536487	2.49692	0.752028	0.835101	-0.95437	20	26.5389	26.7645	20	20	22.9495	25.1371	25.3031	20						4	9.1	9.1	9.1	44.781	0	7.951	1	2	2	0	0	1	3	2	0	23.3376	25.4362	26.0793	NaN	NaN	22.6342	25.6012	25.5014
WP_021455263.1;UPI00039167A2	WP_021455263.1;UPI00039167A2	WP_021455263.1 hypothetical protein [Vibrio coralliilyticus];UPI00039167A2 status=active	0.403377	0.50752		0.333347	0.595912	1.31597	0.244924	0.41054	0.185965	23.48	23.5983	23.4425	20	23.4551	23.6757	23.4551	23.895	23.7286						1	17.6	17.6	17.6	14.914	0	4.2756	1	1	1	0	1	1	1	1	1	22.4923	22.4825	22.4701	NaN	23.1658	23.4298	23.4425	23.5869
WP_165579764.1;UPI0013F3AD8A	WP_165579764.1;UPI0013F3AD8A	WP_165579764.1 hypothetical protein [Vibrio coralliilyticus];UPI0013F3AD8A status=active	0.414584	0.517301		0.396643	0.630431	2.02068	0.0479182	0.151193	-0.250057	26.4105	26.6595	26.5225	20	26.3844	26.3959	26.2891	26.1871	26.3662						2	33.3	33.3	33.3	13.609	0	13.311	1	1	1	1	1	1	2	1	1	25.417	25.5492	25.5463	NaN	26.0975	26.0813	26.4234	25.902
WP_021457542.1;UPI0003910BE5	WP_021457542.1;UPI0003910BE5	WP_021457542.1 TetR/AcrR family transcriptional regulator [Vibrio coralliilyticus];UPI0003910BE5 status=active	0.419193	0.521971		0.30541	0.563638	1.80528	0.0394709	0.133092	1.07117	23.1015	24.0772	23.8764	25.0935	23.7594	20	24.7024	25.1174	24.4488						3	16.1	16.1	16.1	27.973	0	10.588	2	2	2	1	1	1	3	2	1	22.5475	23.7594	21.5261	23.5638	23.9584	NaN	25.5045	25.4738
WP_006959387.1;UPI0001B9397B	WP_006959387.1;UPI0001B9397B	WP_006959387.1 MULTISPECIES: recombination mediator RecR [Vibrio];UPI0001B9397B status=active	0.438759	0.540748		0.349329	0.606098	1.65384	0.215468	0.37708	0.314321	24.5225	24.3844	24.3975	20	24.6264	24.6595	24.9539	24.9628	24.3307						1	7.5	7.5	7.5	21.702	0	4.4417	1	1	1	0	1	1	1	1	1	23.5754	23.2492	23.4298	NaN	24.417	24.3101	24.9225	24.6486
WP_021458351.1;UPI0003914F33	WP_021458351.1;UPI0003914F33	WP_021458351.1 DUF2846 domain-containing protein [Vibrio coralliilyticus];UPI0003914F33 status=active	0.446404	0.545706		0.421765	0.650682	1.34976	0.218479	0.379921	2.58505	20	25.317	20	20	24.2891	24.7338	24.317	24.4041	24.3511						1	10.4	10.4	10.4	16.79	0	25.55	0	1	0	1	1	1	1	1	1	NaN	24.217	NaN	NaN	24.002	24.4234	24.317	24.1174
WP_021457976.1;UPI000390EF6C	WP_021457976.1;UPI000390EF6C	WP_021457976.1 ChrR family anti-sigma-E factor [Vibrio coralliilyticus];UPI000390EF6C status=active	0.460094	0.557166		0.406723	0.638281	1.05792	0.160666	0.31454	1.54355	22.741	20	22.6387	23.5404	20	23.2961	23.3101	23.2961	23.4041						1	4.5	4.5	4.5	24.531	0.0055928	2.0752	1	0	1	1	0	1	1	1	1	21.7013	NaN	21.5823	23.5754	NaN	23.1238	23.2434	23.1472
WP_006959028.1;UPI0001B94DD6	WP_006959028.1;UPI0001B94DD6	WP_006959028.1 MULTISPECIES: response regulator [Vibrio];UPI0001B94DD6 status=active	0.463593	0.560281		0.390039	0.629497	2.12088	0.0809265	0.211008	0.124013	26.3359	26.3877	26.4676	26.4488	26.7517	20	26.5419	26.5725	26.4488						1	7.3	7.3	7.3	18.581	0	22.313	1	1	1	1	1	1	1	1	1	25.341	25.2856	25.6757	26.5507	26.4723	NaN	26.5419	26.2874
UPI0001B95293;WP_029236348.1	UPI0001B95293;WP_029236348.1	UPI0001B95293 status=active;WP_029236348.1 MULTISPECIES: hypothetical protein [Vibrio]	0.475959	0.572926		0.283206	0.540722	1.71727	0.255038	0.421471	1.80783	23.2961	24.4425	20	20	23.5869	24.4234	24.5638	24.7695	23.8288						4	14.8	14.8	14.8	21.046	0	11.191	1	2	0	1	1	2	2	2	2	21.743	24.989	NaN	24.895	22.8858	23.848	25.0443	24.8623
WP_021458317.1;UPI000390F51E	WP_021458317.1;UPI000390F51E	WP_021458317.1 spermidine/putrescine ABC transporter substrate-binding protein [Vibrio coralliilyticus];UPI000390F51E status=active	0.50761	0.6046		0.280559	0.537408	1.30558	0.337675	0.507034	1.19855	22.7244	20	23.1534	20	22.7203	22.8365	22.6475	24.1332	22.6929						2	6.6	6.6	6.6	39.507	0.0034169	2.3408	1	0	2	0	1	1	1	2	1	21.2989	NaN	23.5522	NaN	21.9985	22.2036	23.0105	24.1565
WP_021455562.1;UPI0003913782	WP_021455562.1;UPI0003913782	WP_021455562.1 MULTISPECIES: DUF5062 family protein [Vibrio];UPI0003913782 status=active	0.509364	0.606275		0.371156	0.620128	1.705	0.798134	0.870332	0.208302	25.417	23.391	25.8069	25.1488	24.976	20	25.275	25.1604	24.8044						2	17.4	17.4	17.4	9.6132	0.0055741	2.0401	2	2	2	2	1	0	1	1	2	25.1332	23.2821	25.1642	25.7286	23.2679	NaN	25.2244	24.824
WP_019276970.1;UPI0002E6E068	WP_019276970.1;UPI0002E6E068	WP_019276970.1 MULTISPECIES: Lrp/AsnC ligand binding domain-containing protein [Vibrio];UPI0002E6E068 status=active	0.515211	0.610277		0.42063	0.650064	1.3564	0.212098	0.375106	0.112513	24.3376	24.2607	24.2021	24.5522	20	24.5165	24.275	24.3645	24.4984						2	13.9	13.9	13.9	17.996	0	6.1452	1	1	1	1	2	2	1	2	1	23.2229	23.0805	23.0691	24.5869	NaN	25.0233	24.2021	25.239
WP_165579928.1;UPI0013F42E9F	WP_165579928.1;UPI0013F42E9F	WP_165579928.1 GFA family protein [Vibrio coralliilyticus];UPI0013F42E9F status=active	0.51681	0.610706		0.369863	0.620128	1.57663	0.122491	0.266154	1.27203	22.1457	24.0105	24.0854	20	24.6096	24.7182	24.7182	24.9225	24.417						1	9.2	9.2	9.2	14.664	0	2.8698	1	1	1	0	1	1	1	1	1	20.8876	22.8288	23.0292	NaN	24.5522	24.3239	24.6375	24.558
WP_021458231.1;UPI000390B341	WP_021458231.1;UPI000390B341	WP_021458231.1 MULTISPECIES: GNAT family protein [Vibrio];UPI000390B341 status=active	0.546075	0.637957		0.435359	0.661155	1.26854	0.515261	0.656194	0.146423	24.1946	23.9847	23.8576	24.6096	20	24.0609	24.019	24.5165	23.9406						1	6.7	6.7	6.7	20.745	0	2.8382	1	1	1	1	0	1	1	1	1	23.1519	22.7327	22.9134	24.8717	NaN	23.7796	23.8858	24.3444
WP_021458128.1;UPI000390F74F	WP_021458128.1;UPI000390F74F	WP_021458128.1 type III secretion system translocon protein [Vibrio coralliilyticus];UPI000390F74F status=active	0.568841	0.657166		0.48811	0.699334	1.07312	0.738804	0.8248	-0.0923373	23.7389	23.7492	24.4105	20	24.1488	24.2535	23.9043	23.632	24.0854						1	3.1	3.1	3.1	50.594	0	11.41	1	1	1	0	1	1	1	1	1	22.632	22.5356	23.5522	NaN	23.8576	24.002	23.848	23.3511
WP_021455318.1;UPI000390E0EC	WP_021455318.1;UPI000390E0EC	WP_021455318.1 hypothetical protein [Vibrio coralliilyticus];UPI000390E0EC status=active	0.622058	0.705129		0.373901	0.620128	1.57272	0.873724	0.923576	-0.431496	26.0127	20	20	20	20	20	20	20	24.7182						1	11.3	11.3	11.3	15.358	0	11.312	1	0	0	0	0	0	0	0	1	25.0148	NaN	NaN	NaN	NaN	NaN	NaN	NaN
WP_006959528.1;UPI0001B93FC1	WP_006959528.1;UPI0001B93FC1	WP_006959528.1 MULTISPECIES: flagellin [Vibrio];UPI0001B93FC1 status=active	0.62805	0.709219		0.263248	0.521331	1.25826	0.569754	0.696162	0.754279	23.8288	20	23.3645	22.9864	22.695	20	23.2961	22.7955	23.3645						3	19.9	10.9	10.9	40.402	0	3.599	3	0	1	1	2	0	2	1	2	24.1795	NaN	22.7675	23.3376	23.3101	NaN	23.2096	21.928
WP_006960594.1;UPI0001B94BFC	WP_006960594.1;UPI0001B94BFC	WP_006960594.1 MULTISPECIES: hypothetical protein [Vibrio];UPI0001B94BFC status=active	0.63341	0.71348		0.428286	0.657299	1.70867	0.469826	0.617546	1.60275	20	24.0359	20	20	23.7182	20	24.8336	20	24.0105						2	15.4	15.4	15.4	21.818	0.0082372	1.8108	0	1	0	0	1	0	1	1	1	NaN	23.1095	NaN	NaN	23.2821	NaN	24.7077	24.2821
WP_006962737.1;UPI0001B950A8	WP_006962737.1;UPI0001B950A8	WP_006962737.1 MULTISPECIES: YciI family protein [Vibrio];UPI0001B950A8 status=active	0.668861	0.744185		0.404504	0.638017	2.83891	0.408083	0.568667	2.82155	20	29.158	29.1556	29.3131	20	28.9484	28.6663	28.9372	29.1747						2	19.4	19.4	19.4	10.958	0	9.4225	0	1	1	2	0	2	2	1	1	NaN	28.066	28.189	29.1842	NaN	28.7581	28.9622	28.6629
WP_006962643.1;UPI0001B94C6D	WP_006962643.1;UPI0001B94C6D	WP_006962643.1 MULTISPECIES: 5-deoxy-glucuronate isomerase [Vibrio];UPI0001B94C6D status=active	0.671912	0.7458		0.476832	0.691582	1.09836	0.473164	0.621298	1.10475	20	20	22.8327	20	22.8519	20	23.239	20	22.9079						3	15.9	15.9	15.9	32.65	0	5.628	0	0	1	1	2	0	1	0	1	NaN	NaN	21.8461	NaN	22.5731	NaN	23.1856	NaN
WP_021457178.1;UPI0003912420	WP_021457178.1;UPI0003912420	WP_021457178.1 trypsin-like serine protease [Vibrio coralliilyticus];UPI0003912420 status=active	0.69115	0.761951		0.310186	0.569479	2.19875	0.639201	0.746512	1.20829	27.4394	26.8019	20	20	25.9495	25.3204	26.2481	25.7024	25.9157						3	19.8	19.8	19.8	35.76	0	40.821	1	2	1	1	1	2	1	2	2	26.4877	26.632	22.1426	22.2036	25.2571	25.1795	26.0691	26.4923
WP_095663985.1;UPI000BAC2861	WP_095663985.1;UPI000BAC2861	WP_095663985.1 TolC family outer membrane protein [Vibrio coralliilyticus];UPI000BAC2861 status=active	0.786983	0.84293		0.425526	0.655911	0.991473	0.677669	0.777508	0.592148	24.1565	20	23.7286	23.391	20	23.2961	23.0426	23.3511	23.2679						2	5.3	5.3	5.3	48.257	0	4.3158	2	0	2	2	0	1	2	2	2	23.6971	NaN	23.5285	24.3031	NaN	22.9777	23.7389	23.6209
WP_019274354.1;UPI0003180CAC	WP_019274354.1;UPI0003180CAC	WP_019274354.1 MULTISPECIES: phage tail tube protein [Vibrio];UPI0003180CAC status=active	0.80241	0.855904		0.555541	0.737385	0.996876	0.616795	0.731016	0.885093	23.6865	20	20	20	23.3511	20	22.8132	20	23.5285						2	33.9	33.9	33.9	13.105	0.0082327	1.8064	1	1	1	1	2	1	1	0	2	22.8191	21.7098	21.8152	22.7614	23.4298	21.9812	22.9152	NaN
WP_021455059.1;UPI0003910C90	WP_021455059.1;UPI0003910C90	WP_021455059.1 pyrimidine 5-nucleotidase [Vibrio coralliilyticus];UPI0003910C90 status=active	0.013301	0.0498628	008-tssM2_008-hcp	0.0677956	0.283302	-3.02943	0.373901	0.534578	1.21801	20	20	20	24.3307	24.1946	24.217	20	23.654	20	+	+				1	4	4	4	25.349	1	-2	0	0	0	1	1	1	0	1	0	NaN	NaN	NaN	24.4984	23.8385	23.8385	NaN	23.4551
WP_021458104.1	WP_021458104.1	WP_021458104.1 hypothetical protein [Vibrio coralliilyticus]	0.0289179	0.0846011	008-tssM2_008-hcp	0.121766	0.348854	-2.14435	0.373901	0.534578	1.08928	20	20	20	23.3376	23.3511	23.0122	20	20	23.2679						1	15.1	15.1	15.1	13.929	0	4.1784	0	0	0	1	1	1	0	0	1	NaN	NaN	NaN	23.4425	23.0641	22.6971	NaN	NaN
WP_021456447.1;UPI00039112CD	WP_021456447.1;UPI00039112CD	WP_021456447.1 GNAT family N-acetyltransferase [Vibrio coralliilyticus];UPI00039112CD status=active	0.0302614	0.0872608	008-tssM2_008-hcp	0.38003	0.625598	-1.00709	0.123721	0.266523	1.97744	20	20	20	23.1269	22.7975	23.0292	22.5545	23.3778	20						1	7.3	7.3	7.3	18.475	0.0061213	2.0114	0	0	0	1	1	1	1	1	1	NaN	NaN	NaN	23.4676	22.4247	22.8614	22.2244	22.9742
WP_021455031.1;UPI0003911F84	WP_021455031.1;UPI0003911F84	WP_021455031.1 MULTISPECIES: biotin synthase BioB [Vibrio];UPI0003911F84 status=active	0.0321735	0.0906071	008-tssM2_008-hcp	0.132629	0.360131	-4.55274	0.373901	0.534578	2.41482	20	20	20	26.8741	26.8974	27.1312	20	20	27.2445						3	11.1	11.1	11.1	39.16	0	3.2519	0	0	0	1	1	2	0	0	2	NaN	NaN	NaN	23.0002	22.5451	23.4676	NaN	NaN
WP_021457337.1;UPI0003916943	WP_021457337.1;UPI0003916943	WP_021457337.1 hypothetical protein [Vibrio coralliilyticus];UPI0003916943 status=active	0.034288	0.0941009	008-hcp_008-WT	0.407927	0.638809	-1.0544	0.0109329	0.0549568	-3.22967	24.0275	23.9495	23.867	22.5938	22.7244	20	20	20	22.155						1	9.3	9.3	9.3	18.236	0.005079	2.2068	1	1	1	1	1	0	0	0	1	22.9459	22.7594	22.7975	22.9316	22.7182	NaN	NaN	NaN
WP_021457341.1;UPI0003916D6D	WP_021457341.1;UPI0003916D6D	WP_021457341.1 hypothetical protein [Vibrio coralliilyticus];UPI0003916D6D status=active	0.0475414	0.115531		0.0975966	0.319539	-2.45106	0.0629237	0.177819	-2.79927	23.6431	23.8093	24.1946	24.1946	23.0037	23.4041	20	20	23.2492						3	10.4	10.4	10.4	35.13	0	5.8429	2	2	2	1	2	2	0	0	1	22.7715	23.6096	24.1174	24.1095	23.5754	23.0902	NaN	NaN
WP_021455467.1;UPI0003912627	WP_021455467.1;UPI0003912627	WP_021455467.1 GNAT family N-acetyltransferase [Vibrio coralliilyticus];UPI0003912627 status=active	0.0494689	0.119412		0.068972	0.283302	-2.72923	0.106313	0.251155	-2.32812	23.0426	23.6649	23.5869	23.7182	23.9316	23.848	20	20	23.3101						1	15.5	15.5	15.5	16.772	0	10.716	1	1	1	1	1	1	0	0	1	22.1642	22.48	22.4874	23.7594	23.6971	23.5404	NaN	NaN
WP_019277560.1;UPI00031E1B37	WP_019277560.1;UPI00031E1B37	WP_019277560.1 glycosyltransferase [Vibrio coralliilyticus];UPI00031E1B37 status=active	0.0578602	0.13258		0.0938188	0.317519	-2.53333	0.0890608	0.226513	-2.53995	23.4551	23.848	23.7077	23.181	23.7995	24.0105	20	20	23.391						1	4.3	4.3	4.3	46.078	0	17.494	1	1	1	1	1	1	1	0	1	22.4626	22.7471	22.7307	23.2821	23.5165	23.6971	NaN	NaN
WP_021458649.1;UPI000390AFA2	WP_021458649.1;UPI000390AFA2	WP_021458649.1 5-(carboxyamino)imidazole ribonucleotide synthase [Vibrio coralliilyticus];UPI000390AFA2 status=active	0.0746469	0.156932		0.116194	0.343823	-3.00351	0.106879	0.25148	-3.13118	24.4738	24.4614	24.9628	24.4362	24.5926	24.4862	20	20	24.5045						2	5.8	5.8	5.8	41.004	0.0011581	2.5629	2	2	2	1	2	1	1	1	2	23.7389	23.8576	24.3778	24.5345	24.604	24.1719	22.0918	21.2184
WP_021455491.1;UPI0003913853	WP_021455491.1;UPI0003913853	WP_021455491.1 sugar kinase [Vibrio coralliilyticus];UPI0003913853 status=active	0.0787268	0.162301		0.116126	0.343823	-2.86865	NaN	NaN	0	20	20	20	24.3239	24.2821	20	20	20	20	+					1	3.2	3.2	3.2	35.014	1	-2	0	0	0	1	1	0	0	0	0	NaN	NaN	NaN	24.4234	23.9933	NaN	NaN	NaN
WP_165579662.1;UPI0013F481B2	WP_165579662.1;UPI0013F481B2	WP_165579662.1 DUF1852 domain-containing protein [Vibrio coralliilyticus];UPI0013F481B2 status=active	0.0800856	0.163795		0.117457	0.344903	-2.22318	NaN	NaN	0	20	20	20	23.5285	23.141	20	20	20	20						1	8	8	8	37.46	0	5.5692	0	0	0	1	1	0	0	0	0	NaN	NaN	NaN	23.632	22.8557	NaN	NaN	NaN
WP_029236343.1;UPI0002E3F34C	WP_029236343.1;UPI0002E3F34C	WP_029236343.1 MULTISPECIES: TIGR00153 family protein [Vibrio];UPI0002E3F34C status=active	0.0804662	0.164344		0.117829	0.344903	-1.58922	NaN	NaN	0	20	20	20	22.5404	22.2273	20	20	20	20						1	6.2	6.2	6.2	25.743	0	3.4138	0	1	0	1	1	1	1	1	1	NaN	20.9882	NaN	21.4118	23.0393	22.6096	22.3484	22.4425
UPI000A10B760;WP_021458470.1	UPI000A10B760;WP_021458470.1	UPI000A10B760 status=active;WP_021458470.1 hypothetical protein [Vibrio coralliilyticus]	0.0813922	0.165717		0.118731	0.345257	-1.98727	NaN	NaN	0	20	20	20	23.2229	20	22.7389	20	20	20						1	10.6	10.6	10.6	21.744	0	7.7817	0	0	0	1	0	1	0	0	0	NaN	NaN	NaN	23.3239	NaN	22.4247	NaN	NaN
WP_021457338.1;UPI0003914CAE	WP_021457338.1;UPI0003914CAE	WP_021457338.1 hypothetical protein [Vibrio coralliilyticus];UPI0003914CAE status=active	0.088888	0.17641		0.261055	0.519758	-1.40657	0.0909003	0.228223	-2.40224	24.8093	24.4676	24.3778	23.5754	23.5285	23.5638	23.2961	20	23.1519						1	4.1	4.1	4.1	51.556	0	20.313	1	1	1	1	1	1	1	0	1	23.7077	23.2535	23.6865	23.6971	23.2535	23.2679	23.1871	NaN
WP_006959630.1;UPI0001B943F5	WP_006959630.1;UPI0001B943F5	WP_006959630.1 MULTISPECIES: RnfH family protein [Vibrio];UPI0001B943F5 status=active	0.100826	0.191485		0.124744	0.352876	-3.53241	0.15198	0.303907	-3.22486	25.2317	24.9043	25.0062	25.3477	25.4457	25.2714	20	20	25.4676						1	12.8	12.8	12.8	13.351	0	6.7054	1	1	1	1	1	1	0	0	1	24.239	23.7995	24.0359	25.452	25.1604	24.9539	NaN	NaN
WP_165579638.1;UPI0013F3FEBE	WP_165579638.1;UPI0013F3FEBE	WP_165579638.1 type VI secretion system contractile sheath large subunit [Vibrio coralliilyticus];UPI0013F3FEBE status=active	0.112146	0.204564		0.0552374	0.256325	-2.44106	0.948174	0.971846	-0.0911814	20	20	22.9298	22.8987	23.5522	23.5285	22.6562	20	20						2	5.2	5.2	5.2	52.588	0	5.5202	0	1	1	1	1	1	1	0	1	NaN	NaN	22.0789	23.1095	23.1931	23.1363	22.6431	NaN
WP_165579933.1;UPI000391136D	WP_165579933.1;UPI000391136D	WP_165579933.1 outer membrane beta-barrel protein [Vibrio coralliilyticus];UPI000391136D status=active	0.131946	0.231385		0.303706	0.562843	-1.29165	0.122395	0.266154	-2.13588	24.3101	24.317	24.3101	23.3376	23.48	23.5869	23.087	20	23.4425						2	6	6	6	45.683	0	5.219	1	1	1	1	1	1	2	0	1	23.5638	23.4551	23.239	23.3511	23.0309	23.1457	22.7203	NaN
WP_031342974.1;UPI0004CF212D	WP_031342974.1;UPI0004CF212D	WP_031342974.1 hypothetical protein [Vibrio coralliilyticus];UPI0004CF212D status=active	0.145048	0.246936		0.175547	0.417159	-2.91301	0.167566	0.322019	-2.92865	25.9316	26.2463	26.0691	26.7645	25.6838	25.7517	23.4676	20	25.9933						3	5.1	5.1	5.1	86.506	0	3.241	2	1	1	3	3	3	2	1	3	25.8764	25.0062	25.019	26.8858	25.965	26.038	23.9225	22.5731
WP_021455551.1;UPI0003916E8A	WP_021455551.1;UPI0003916E8A	WP_021455551.1 Gfo/Idh/MocA family oxidoreductase [Vibrio coralliilyticus];UPI0003916E8A status=active	0.147506	0.249346		0.0751002	0.290541	-2.9691	0.968701	0.980112	-0.074131	23.8764	20	20	24.6595	23.8576	24.0443	23.654	20	20						3	9.9	9.9	9.9	37.672	0.0077305	1.875	2	1	0	3	3	3	2	1	1	23.6757	21.8269	NaN	25.9847	25.0854	25.1135	24.3444	23.4041
WP_019277756.1;UPI0002DA4CC2	WP_019277756.1;UPI0002DA4CC2	WP_019277756.1 MULTISPECIES: two-component system response regulator TorR [Vibrio];UPI0002DA4CC2 status=active	0.157182	0.261439		0.269955	0.528414	-1.58714	0.435506	0.590062	1.39756	20	20	23.1111	24.2021	23.9225	23.9406	23.2679	20	24.0359						2	16.5	16.5	16.5	26.997	0	6.7132	0	0	2	1	1	2	1	0	2	NaN	NaN	23.2679	24.3239	23.6209	24.3645	22.4849	NaN
WP_021457102.1;UPI00039141F8	WP_021457102.1;UPI00039141F8	WP_021457102.1 MULTISPECIES: nitrite reductase large subunit NirB [Vibrio];UPI00039141F8 status=active	0.159314	0.263593		0.0979613	0.319995	-2.16726	0.967385	0.980112	0.0599251	20	20	22.8307	23.3376	23.0105	23.1642	20	20	23.0105						3	4	4	4	93.504	0	8.2443	0	1	2	3	2	2	1	0	3	NaN	21.7995	20.5261	24.7594	23.48	23.8385	NaN	NaN
WP_021458143.1;UPI0003916061	WP_021458143.1;UPI0003916061	WP_021458143.1 EVE domain-containing protein [Vibrio coralliilyticus];UPI0003916061 status=active	0.17903	0.285437		0.054317	0.255343	-3.0606	0.442666	0.596092	-1.46802	20	23.4041	24.3376	23.7389	24.2821	24.4984	20	20	23.3376						2	15.1	15.1	15.1	17.695	0	5.1985	0	1	2	1	2	1	0	0	2	NaN	22.3348	22.8689	23.8764	24.6971	24.2244	NaN	NaN
WP_006960969.1;UPI0001B93E0F	WP_006960969.1;UPI0001B93E0F	WP_006960969.1 MULTISPECIES: glucose-1-phosphate adenylyltransferase [Vibrio];UPI0001B93E0F status=active	0.194895	0.302724		0.119701	0.347506	-2.01663	0.966774	0.980112	0.0608768	22.821	20	20	22.6298	23.3239	23.0999	20	20	23.0037						1	2.5	2.5	2.5	44.85	0	3.3896	1	1	0	1	1	1	0	0	1	21.8269	NaN	NaN	22.7327	23.0309	22.7856	NaN	NaN
WP_021455872.1;UPI0003917346	WP_021455872.1;UPI0003917346	WP_021455872.1 hypothetical protein [Vibrio coralliilyticus];UPI0003917346 status=active	0.19635	0.30342		0.386724	0.629264	-1.21367	0.164375	0.319316	-2.17319	25.2021	24.5045	24.239	23.867	23.7077	23.4923	23.4676	20	23.9584						2	20.1	20.1	20.1	20.042	0	11.855	1	1	2	1	1	1	1	0	1	24.2096	23.4041	23.2679	23.9672	23.417	23.1765	23.4676	NaN
WP_021456771.1;UPI0003915E0C	WP_021456771.1;UPI0003915E0C	WP_021456771.1 imidazole glycerol phosphate synthase subunit HisH [Vibrio coralliilyticus];UPI0003915E0C status=active	0.197146	0.304129		0.128914	0.353501	-1.90699	0.943584	0.970606	0.0996717	22.654	20	20	22.741	23.2317	22.7013	20	20	22.953						1	7.4	7.4	7.4	22.25	0	3.3199	1	0	0	1	1	1	0	0	1	21.5638	NaN	NaN	22.8365	22.8538	22.3403	NaN	NaN
WP_021455999.1;UPI000390BA5C	WP_021455999.1;UPI000390BA5C	WP_021455999.1 MULTISPECIES: hypothetical protein [Vibrio];UPI000390BA5C status=active	0.197733	0.304774		0.258935	0.517284	-1.33052	0.499747	0.642479	1.01217	20	20	22.85	23.0342	23.0542	23.7895	20	22.937	22.9495						1	3.9	3.9	3.9	35.699	0.0011507	2.5168	0	0	1	1	1	1	0	1	1	NaN	NaN	21.8764	23.2302	22.6971	23.4041	NaN	22.6971
WP_021458115.1;UPI00114655B1	WP_021458115.1;UPI00114655B1	WP_021458115.1 hypothetical protein [Vibrio coralliilyticus];UPI00114655B1 status=active	0.201983	0.309217		0.191285	0.435813	-1.04974	0.262005	0.42816	-0.872588	25.7895	25.9338	25.8904	26.0254	26.0084	26.1115	23.6865	25.4425	25.867						2	25.5	25.5	25.5	10.343	0	5.969	2	2	2	2	2	2	2	1	2	25.4645	25.4298	25.4984	26.7771	26.3031	26.3729	25.7338	25.275
WP_006961403.1;UPI0001B95675	WP_006961403.1;UPI0001B95675	WP_006961403.1 MULTISPECIES: Lrp/AsnC family transcriptional regulator [Vibrio];UPI0001B95675 status=active	0.205973	0.313203		0.0815167	0.300992	-2.23018	0.531082	0.669559	-0.919724	20	22.8987	22.7369	23.3376	23.0258	23.2036	22.8764	20	20						1	10.6	10.6	10.6	18.558	0.0011561	2.5456	0	1	1	1	1	1	1	0	0	NaN	21.6051	21.4118	23.6971	22.6757	23.0037	22.8708	NaN
WP_021455954.1;UPI0003914A06	WP_021455954.1;UPI0003914A06	WP_021455954.1 glycerate kinase [Vibrio coralliilyticus];UPI0003914A06 status=active	0.211799	0.320427		0.0882963	0.312216	-2.01824	0.543162	0.675594	-0.809282	22.5404	20	22.5261	22.969	22.5404	23.184	20	20	22.6387						3	16.1	16.1	16.1	39.063	0	9.0733	1	0	2	3	2	1	0	0	1	21.1015	NaN	22.5615	24.1015	23.2679	22.3805	NaN	NaN
WP_019275701.1;UPI00030B6F55	WP_019275701.1;UPI00030B6F55	WP_019275701.1 bifunctional histidinol-phosphatase/imidazoleglycerol-phosphate dehydratase HisB [Vibrio coralliilyticus];UPI00030B6F55 status=active	0.214542	0.32276		0.116117	0.343823	-2.55576	0.116353	0.260805	-2.28067	23.5045	20	23.3376	23.8385	20	23.8288	20	20	20						3	12	12	12	39.728	0	5.8559	1	0	1	1	0	1	2	2	1	22.4324	NaN	22.1395	23.867	NaN	23.7594	24.5404	23.9847
WP_021454953.1;UPI0003911643	WP_021454953.1;UPI0003911643	WP_021454953.1 MULTISPECIES: thymidine kinase [Vibrio];UPI0003911643 status=active	0.216829	0.325454		0.12054	0.348723	-2.47779	0.117355	0.261308	-2.01902	20	22.8595	23.1976	23.3239	20	24.1095	20	20	20						1	10.9	10.9	10.9	21.755	0	3.9387	0	1	1	1	0	1	0	0	0	NaN	21.5451	22.3457	23.6649	NaN	23.654	NaN	NaN
WP_021455479.1;UPI0003911C4E	WP_021455479.1;UPI0003911C4E	WP_021455479.1 NirD/YgiW/YdeI family stress tolerance protein [Vibrio coralliilyticus];UPI0003911C4E status=active	0.21691	0.325454		0.391722	0.629604	-1.72529	0.0584293	0.169696	-2.91944	24.1488	23.848	24.0854	24.2463	24.2535	20	20	23.3239	20						2	22.1	22.1	22.1	13.261	0	11.516	1	1	2	1	1	0	0	1	1	23.1222	22.7182	23.0756	24.4362	24.0526	NaN	NaN	22.821
WP_021458162.1;UPI0003913141	WP_021458162.1;UPI0003913141	WP_021458162.1 molybdopterin molybdotransferase MoeA [Vibrio coralliilyticus];UPI0003913141 status=active	0.217205	0.325627		0.0673247	0.283302	-3.58154	0.437829	0.591406	-1.8934	20	24.9628	25.0275	25.0691	24.9539	25.0317	24.3101	20	20						3	12.2	12.2	12.2	44.606	0	17.866	0	1	3	3	2	2	1	0	0	NaN	23.6865	25.3066	26.4551	25.6012	25.6838	24.2317	NaN
WP_006961061.1;UPI0001B9422B	WP_006961061.1;UPI0001B9422B	WP_006961061.1 MULTISPECIES: ABC transporter ATP-binding protein [Vibrio];UPI0001B9422B status=active	0.223373	0.331032		0.218955	0.474403	-1.59443	0.252728	0.41858	-1.47009	23.5285	23.5404	23.9043	23.7895	23.8385	23.7182	20	23.239	23.3239						1	8	8	8	24.161	0	16.349	1	1	1	1	1	1	0	1	1	22.5309	22.4375	22.9316	23.895	23.5522	23.4041	NaN	22.953
WP_021457737.1;UPI0003915152	WP_021457737.1;UPI0003915152	WP_021457737.1 MULTISPECIES: SCP2 domain-containing protein [Vibrio];UPI0003915152 status=active	0.225683	0.333908		0.377989	0.623981	-1.59467	0.373901	0.534578	0.960056	20	20	20	23.4923	20	24.1719	22.8802	20	20						1	9.5	9.5	9.5	22.634	0	4.6944	0	0	0	1	0	1	1	0	0	NaN	NaN	NaN	23.9225	NaN	23.7286	22.5892	NaN
WP_242704135.1;UPI0013F43F5C	WP_242704135.1;UPI0013F43F5C	WP_242704135.1 glycoside hydrolase family 3 protein [Vibrio coralliilyticus];UPI0013F43F5C status=active	0.227729	0.33611		0.47408	0.690422	-1.05507	0.184944	0.341554	-2.14924	24.5696	25.1055	24.7492	23.8288	23.7492	23.5638	20	24.1871	23.7895						2	7.8	7.8	7.8	67.127	0	21.37	2	2	2	1	2	2	0	1	2	24.5225	24.654	24.5105	23.7995	24.2891	23.8191	NaN	24.1174
WP_095570868.1;UPI000BAAB3B6	WP_095570868.1;UPI000BAAB3B6	WP_095570868.1 cystatin domain-containing protein [Vibrio coralliilyticus];UPI000BAAB3B6 status=active	0.232135	0.340665		0.321451	0.58333	-1.4694	0.200962	0.361622	-1.9837	24.5812	24.6096	24.5285	23.895	24.1095	24.1719	23.7492	20	24.019						2	27	27	27	13.423	0	8.725	2	1	2	2	1	1	1	0	2	24.895	24.2244	24.8717	25.0359	24.1871	24.141	23.6096	NaN
WP_095664701.1;UPI000BAC1E16	WP_095664701.1;UPI000BAC1E16	WP_095664701.1 50S ribosomal protein L3 N(5)-glutamine methyltransferase [Vibrio coralliilyticus];UPI000BAC1E16 status=active	0.233506	0.3424		0.129966	0.355698	-2.41303	0.994158	0.99699	0.0137374	23.6971	23.6971	20	24.945	24.632	25.0975	23.3101	20	24.1253						2	15.5	15.5	15.5	35.389	0	26.209	1	1	0	2	2	1	1	0	1	23.2036	23.1111	NaN	24.3239	25.217	25.1253	22.5846	NaN
WP_165579718.1;UPI00039182E3	WP_165579718.1;UPI00039182E3	WP_165579718.1 patatin-like phospholipase family protein [Vibrio coralliilyticus];UPI00039182E3 status=active	0.244782	0.356908		0.339819	0.600506	-2.34718	0.208107	0.369968	-3.24906	27.5463	27.5754	27.6181	26.7895	26.5448	26.6998	20	26.3745	26.6181						1	1.6	1.6	1.6	83.134	0.0011621	2.6419	1	1	1	1	1	1	0	1	1	27.0401	27.0084	27.3153	27.509	26.965	27.2262	NaN	26.726
WP_021455493.1;UPI0003911076	WP_021455493.1;UPI0003911076	WP_021455493.1 MULTISPECIES: HAD-IA family hydrolase [Vibrio];UPI0003911076 status=active	0.246046	0.358462		0.33688	0.598969	-1.30109	0.492178	0.638344	1.21726	20	20	23.3376	23.9584	23.1348	23.7995	23.391	23.5983	20						2	15.3	15.3	15.3	24.149	0	7.1323	0	0	1	1	1	2	2	2	0	NaN	NaN	21.895	23.7995	22.4576	23.0951	24.5522	24.4614
WP_019276146.1;UPI0003791DA3	WP_019276146.1;UPI0003791DA3	WP_019276146.1 GNAT family N-acetyltransferase [Vibrio coralliilyticus];UPI0003791DA3 status=active	0.249466	0.361406		0.116234	0.343823	-2.78766	0.373901	0.534578	-1.17617	20	23.5285	20	20	24.2535	24.1095	20	20	20						1	9.2	9.2	9.2	18.013	0	8.0602	0	1	0	0	1	1	0	0	0	NaN	22.4273	NaN	NaN	23.9672	23.7895	NaN	NaN
WP_021455572.1;UPI000390F5F1	WP_021455572.1;UPI000390F5F1	WP_021455572.1 hypothetical protein [Vibrio coralliilyticus];UPI000390F5F1 status=active	0.255552	0.369334		0.307979	0.567195	-1.35797	0.218466	0.379921	-1.69536	23.6431	23.8858	24.3645	24.0609	23.3778	23.4425	20	23.6431	23.1642						1	5.9	5.9	5.9	36.128	0	10.787	1	1	1	1	1	1	0	1	1	22.6186	22.7533	23.3645	24.1332	23.0609	24.141	NaN	24.4105
WP_031342427.1;UPI000413D68B	WP_031342427.1;UPI000413D68B	WP_031342427.1 type II toxin-antitoxin system VapC family toxin [Vibrio coralliilyticus];UPI000413D68B status=active	0.258515	0.371834		0.121941	0.348854	-2.9116	0.625172	0.735497	-1.03314	20	23.5165	24.0443	24.4614	24.4041	24.3307	20	24.4614	20						1	8.3	8.3	8.3	14.863	0.0087289	1.775	0	1	1	1	1	1	0	1	0	NaN	22.48	22.8858	24.5869	24.1015	24.0854	NaN	24.2021
WP_019278100.1;UPI0002DFBE74	WP_019278100.1;UPI0002DFBE74	WP_019278100.1 response regulator [Vibrio coralliilyticus];UPI0002DFBE74 status=active	0.260961	0.374161		0.447591	0.670599	-1.4159	0.373901	0.534578	1.10796	20	20	20	20	23.5869	23.9847	23.3239	20	20						1	4.8	4.8	4.8	25.936	0.0050505	2.1234	0	0	0	0	1	1	1	0	0	NaN	NaN	NaN	NaN	23.4551	23.6096	23.2125	NaN
WP_021456902.1;UPI0003914B9B	WP_021456902.1;UPI0003914B9B	WP_021456902.1 sulfurtransferase TusA [Vibrio coralliilyticus];UPI0003914B9B status=active	0.261258	0.37429		0.321689	0.58333	-1.27467	0.225855	0.389711	-1.60865	23.9043	23.9134	23.7077	23.417	23.7286	23.3778	23.1472	23.5522	20						3	35.4	35.4	35.4	9.4439	0	27.25	1	1	2	1	1	2	3	2	0	23.2229	23.1457	23.7077	22.9261	22.7056	23.48	24.7945	22.7451
WP_021454999.1;UPI000390C54D	WP_021454999.1;UPI000390C54D	WP_021454999.1 potassium channel family protein [Vibrio coralliilyticus];UPI000390C54D status=active	0.26437	0.377177		0.238513	0.497161	-1.52485	0.28699	0.457426	-1.35981	23.0935	23.7594	23.6209	23.4676	23.9847	23.5165	22.8073	20	23.5869						2	7.9	7.9	7.9	37.867	0	3.9735	1	1	2	2	2	1	1	1	2	22.391	21.3857	23.2821	24.317	24.3101	23.417	22.0493	NaN
WP_021454948.1;UPI00039145AD	WP_021454948.1;UPI00039145AD	WP_021454948.1 23S rRNA (guanine(745)-N(1))-methyltransferase [Vibrio coralliilyticus];UPI00039145AD status=active	0.264962	0.377177		0.111457	0.340914	-2.16998	0.533345	0.67097	-0.967953	23.0105	20	22.9459	23.8191	22.9243	22.8191	20	20	23.0526						1	4.7	4.7	4.7	31.521	0	4.2127	1	0	1	1	1	1	0	0	1	22.1269	NaN	22.0156	23.7492	22.6628	22.4221	NaN	NaN
WP_021457767.1;UPI000390A41C	WP_021457767.1;UPI000390A41C	WP_021457767.1 ferredoxin family protein [Vibrio coralliilyticus];UPI000390A41C status=active	0.269539	0.381618		0.390231	0.629497	-1.6133	0.214613	0.376589	-2.44133	25.6757	25.8528	25.6595	24.3844	25.1174	25.2021	24.5926	20	25.2714						1	11.2	11.2	11.2	11.917	0	3.972	1	1	1	1	1	1	1	1	1	24.824	24.8528	24.8142	24.5285	24.8717	24.7543	24.632	NaN
UPI000390D5D3;WP_242704138.1	UPI000390D5D3;WP_242704138.1	UPI000390D5D3 status=active;WP_242704138.1 TetR/AcrR family transcriptional regulator [Vibrio coralliilyticus]	0.278212	0.391445		0.329267	0.593909	-1.23651	0.532767	0.670723	1.08566	20	20	23.417	23.3645	23.4551	23.5638	20	23.3778	23.2961						1	6.9	6.9	6.9	22.469	0.0061145	1.974	0	0	1	1	1	1	0	1	1	NaN	NaN	22.4676	23.4551	23.1642	23.2375	NaN	23.1143
WP_165579932.1;UPI0013F4633A	WP_165579932.1;UPI0013F4633A	WP_165579932.1 Gfo/Idh/MocA family oxidoreductase [Vibrio coralliilyticus];UPI0013F4633A status=active	0.282993	0.396583		0.272864	0.531375	-1.76648	0.722515	0.812541	0.648408	20	23.3778	22.6431	24.7024	23.8191	24.7441	23.4923	24.4738	20						2	11.4	11.4	11.4	35.856	0	38.939	0	1	2	2	1	2	1	1	0	NaN	22.0918	22.7955	24.5812	23.7796	25.2499	23.7594	24.019
WP_021457600.1;UPI000390DEF2	WP_021457600.1;UPI000390DEF2	WP_021457600.1 MULTISPECIES: GNAT family N-acetyltransferase [Vibrio];UPI000390DEF2 status=active	0.287021	0.399796		0.499909	0.707033	-1.18983	0.373901	0.534578	1.11704	20	20	20	20	23.4041	23.5165	20	20	23.3511						1	7.9	7.9	7.9	15.608	0.005571	2.0287	0	0	0	0	1	1	0	0	1	NaN	NaN	NaN	NaN	23.1158	23.2679	NaN	NaN
WP_021455365.1;UPI00039187DC	WP_021455365.1;UPI00039187DC	WP_021455365.1 cupin domain-containing protein [Vibrio coralliilyticus];UPI00039187DC status=active	0.313352	0.423107		0.507921	0.709884	-1.45973	0.121431	0.26582	-2.76119	24.1795	24.1719	24.1565	20	24.239	24.3645	20	20	24.2243						1	11.5	11.5	11.5	12.192	0	2.8431	1	1	1	0	1	1	0	0	1	23.1379	23.0156	23.119	NaN	23.9406	24.1871	NaN	NaN
WP_006959710.1;UPI0001B947DE	WP_006959710.1;UPI0001B947DE	WP_006959710.1 MULTISPECIES: bifunctional tRNA (adenosine(37)-C2)-methyltransferase TrmG/ribosomal RNA large subunit methyltransferase RlmN [Vibrio];UPI0001B947DE status=active	0.31886	0.428306		0.297845	0.554304	-1.53154	0.297556	0.470529	-1.49002	23.9495	24.0359	23.9406	23.5165	23.976	24.558	23.5983	20	23.8576						1	4.3	4.3	4.3	42.141	0	3.6854	1	1	1	1	1	1	1	0	1	22.9864	23.0139	22.9985	23.5869	23.7389	24.2096	23.4676	NaN
WP_021455718.1;UPI0003915AAA	WP_021455718.1;UPI0003915AAA	WP_021455718.1 1-acyl-sn-glycerol-3-phosphate acyltransferase [Vibrio coralliilyticus];UPI0003915AAA status=active	0.320251	0.429218		0.347299	0.604097	-1.56791	0.564239	0.692029	1.31966	24.604	20	20	23.7695	24.7077	24.7895	23.9933	20	24.5696						2	7.4	7.4	7.4	41.215	0	6.5312	1	0	1	2	2	2	1	0	2	23.5983	NaN	21.0426	24.2317	24.6811	24.7441	23.9316	NaN
WP_021456072.1;UPI000391645A	WP_021456072.1;UPI000391645A	WP_021456072.1 secondary thiamine-phosphate synthase enzyme YjbQ [Vibrio coralliilyticus];UPI000391645A status=active	0.320884	0.429226		0.340902	0.600506	-1.36697	0.278443	0.447953	-1.58498	24.141	24.0935	24.1095	23.8288	23.9847	23.8764	23.7895	23.7995	20						1	6.5	6.5	6.5	15.739	0.0072102	1.9333	1	1	1	1	1	1	1	1	0	23.1332	23.0592	23.211	23.8764	23.7182	23.5165	23.7796	23.4425
WP_021455321.1;UPI0003914EBE	WP_021455321.1;UPI0003914EBE	WP_021455321.1 DUF6363 domain-containing protein [Vibrio coralliilyticus];UPI0003914EBE status=active	0.321207	0.429226		0.402501	0.636514	-1.16804	0.524143	0.665098	1.21865	23.7182	20	20	23.4551	24.019	23.4041	20	23.5165	23.8576						1	5.2	5.2	5.2	43.948	0	3.6322	1	0	0	1	1	1	1	1	1	22.7492	NaN	NaN	23.5522	23.7286	23.0838	NaN	23.217
WP_029235934.1;UPI00049225D0	WP_029235934.1;UPI00049225D0	WP_029235934.1 MULTISPECIES: chromosomal replication initiator protein DnaA [Vibrio];UPI00049225D0 status=active	0.324516	0.431733		0.116132	0.343823	-2.2204	0.373901	0.534578	-1.21801	20	20	23.654	23.3511	20	23.3101	20	20	20						1	4.1	4.1	4.1	53.24	0	4.7712	0	0	1	1	0	1	0	0	0	NaN	NaN	22.6779	23.4551	NaN	22.9933	NaN	NaN
WP_021456402.1;UPI00039119A3	WP_021456402.1;UPI00039119A3	WP_021456402.1 bifunctional uridylyltransferase/uridylyl-removing protein GlnD [Vibrio coralliilyticus];UPI00039119A3 status=active	0.325801	0.433124		0.132652	0.360131	-2.27136	0.526308	0.665447	-1.16461	20	23.5404	23.5404	23.1596	23.5983	23.6431	23.5869	20	20						2	2.6	2.6	2.6	100.7	0	3.5109	0	2	2	1	2	2	1	0	1	NaN	23.2679	23.2535	23.2961	23.7796	23.9225	23.5869	NaN
WP_031343069.1;UPI000390FDBB	WP_031343069.1;UPI000390FDBB	WP_031343069.1 transporter substrate-binding domain-containing protein [Vibrio coralliilyticus];UPI000390FDBB status=active	0.348883	0.454781		0.62557	0.787938	-1.15869	0.373901	0.534578	1.67301	20	20	20	24.4676	20	24.0275	25.019	20	20						1	14.3	14.3	14.3	27.059	0	3.0248	0	0	0	1	0	1	1	0	0	NaN	NaN	NaN	24.5696	NaN	23.7077	25.019	NaN
WP_072829120.1;UPI000A11A329	WP_072829120.1;UPI000A11A329	WP_072829120.1 MULTISPECIES: DUF3265 domain-containing protein [Vibrionaceae];UPI000A11A329 status=active	0.357648	0.46252		0.420406	0.650064	-2.17332	0.282851	0.452561	-3.02133	28.3951	27.5969	27.5969	27.0609	26.965	27.019	27.4234	27.1015	20						1	48.3	48.3	48.3	3.2679	0.0011587	2.5728	1	1	1	1	1	1	1	1	1	27.2445	26.726	26.8623	27.1312	26.5898	26.6458	27.2625	26.8019
WP_021455722.1;UPI00039101E3	WP_021455722.1;UPI00039101E3	WP_021455722.1 MULTISPECIES: co-chaperone HscB [Vibrio];UPI00039101E3 status=active	0.359839	0.464192		0.437929	0.662325	-2.19458	0.129874	0.273596	-3.17512	24.6486	24.8811	24.9933	20	25.7745	25.8069	20	20	24.9977						2	17	17	17	19.901	0	18.296	1	1	1	0	2	1	0	0	1	23.6431	23.8764	24.1719	NaN	25.8288	25.3645	NaN	NaN
WP_021458395.1;UPI0003915AA9	WP_021458395.1;UPI0003915AA9	WP_021458395.1 long-chain fatty acid--CoA ligase [Vibrio coralliilyticus];UPI0003915AA9 status=active	0.371505	0.47637		0.39506	0.630431	-1.37005	0.301775	0.476771	-1.72056	24.9933	24.3031	24.4923	24.141	24.2317	24.3645	24.3101	24.317	20						1	4.2	4.2	4.2	67.795	0	9.3317	1	1	1	1	1	1	1	1	0	23.9584	23.2229	23.5983	24.2096	23.9495	24.0935	24.2679	23.9933
WP_021457724.1;UPI0003917631	WP_021457724.1;UPI0003917631	WP_021457724.1 MULTISPECIES: cytochrome c5 family protein [Vibrio];UPI0003917631 status=active	0.375325	0.479229		0.350388	0.607339	-2.4264	0.333621	0.502717	-2.51774	27.0296	27.189	27.0813	26.6865	27.1984	27.141	26.9203	20	26.8264						2	24.1	24.1	24.1	14.088	0	11.113	1	1	2	1	1	2	1	1	1	26.0296	26.0874	26.3427	26.7895	26.9088	27.0711	26.9203	NaN
WP_019274723.1;UPI0002D7880C	WP_019274723.1;UPI0002D7880C	WP_019274723.1 MULTISPECIES: ParB family protein [Vibrio];UPI0002D7880C status=active	0.412155	0.515279		0.333908	0.596248	-3.12397	0.415437	0.573916	-2.5801	28.0965	28.3452	28.3282	29.0583	28.5536	28.7895	28.2714	20	28.7581						3	8.6	8.6	8.6	39.903	0.0011594	2.5788	1	1	2	3	3	2	1	1	2	27.1015	27.6931	27.8081	29.5754	28.3494	28.8142	28.2714	22.7756
WP_038509611.1;UPI0005129589	WP_038509611.1;UPI0005129589	WP_038509611.1 DNA primase [Vibrio coralliilyticus];UPI0005129589 status=active	0.412309	0.515279		0.337337	0.598969	-1.21426	0.403244	0.563709	-1.03614	23.0625	23.2961	23.3645	23.2229	23.3376	23.6971	20	23.1596	23.4551						3	5.6	5.6	5.6	66.655	0	4.1507	2	1	2	2	3	3	2	3	3	22.928	22.2184	22.4551	23.9933	24.0691	24.3101	21.7715	24.1719
WP_021455778.1;UPI0003913023	WP_021455778.1;UPI0003913023	WP_021455778.1 dihydropteroate synthase [Vibrio coralliilyticus];UPI0003913023 status=active	0.425784	0.528358		0.513774	0.71076	-1.3537	0.18283	0.338717	-2.15194	23.2302	23.5869	23.632	23.9134	20	24.141	20	23.9933	20						1	4.7	4.7	4.7	30.084	0.0011689	2.755	1	1	1	1	0	1	0	1	1	22.2477	22.4947	22.6736	23.9847	NaN	23.8385	NaN	23.6971
WP_021456000.1;UPI0003912281	WP_021456000.1;UPI0003912281	WP_021456000.1 hypothetical protein [Vibrio coralliilyticus];UPI0003912281 status=active	0.456243	0.55548		0.393605	0.629769	-1.24533	0.382147	0.542402	-1.32533	24.5983	23.2821	23.7796	24.1015	23.6865	23.632	20	23.5045	24.1795						1	7.6	7.6	7.6	24.91	0	3.1473	1	1	1	1	1	1	0	1	1	24.8623	22.1734	24.2317	24.6971	22.8839	24.2317	NaN	23.4425
WP_006957051.1;UPI0001B959EC	WP_006957051.1;UPI0001B959EC	WP_006957051.1 MULTISPECIES: RNA chaperone Hfq [Vibrio];UPI0001B959EC status=active	0.50748	0.6046		0.398198	0.631402	-1.49093	0.834024	0.896113	0.428157	20	23.7995	23.5638	25.3342	23.3376	24.4488	23.8385	24.8093	20						3	18.2	18.2	18.2	9.9552	0	5.8873	0	1	1	2	1	2	1	2	0	NaN	22.4118	22.0526	25.2996	22.3017	24.7543	23.5869	25.6891
WP_019275311.1;UPI0002D4C02D	WP_019275311.1;UPI0002D4C02D	WP_019275311.1 YcgN family cysteine cluster protein [Vibrio coralliilyticus];UPI0002D4C02D status=active	0.56848	0.657166		0.335671	0.598253	-1.83063	0.826489	0.890221	-0.375672	20	20	23.9225	23.8576	20	24.4298	22.7955	20	20						1	13	13	13	16.91	0.0072062	1.9333	0	0	1	1	0	1	1	0	0	NaN	NaN	23.2679	24.2021	NaN	23.8576	21.9882	NaN
WP_021457460.1;UPI0003913FFC	WP_021457460.1;UPI0003913FFC	WP_021457460.1 TIGR01620 family protein [Vibrio coralliilyticus];UPI0003913FFC status=active	0.593392	0.680312		0.388711	0.629264	-2.77046	0.931474	0.964917	0.35951	28.019	28.0965	20	28.7031	28.391	28.4113	28.5278	28.6663	20						1	2	2	2	38.077	0	4.2371	1	1	0	1	1	1	1	1	1	27.0505	27.0401	NaN	28.7958	28.0914	28.0813	28.5165	28.3704
WP_021457422.1;UPI000391067B	WP_021457422.1;UPI000391067B	WP_021457422.1 MULTISPECIES: LacI family DNA-binding transcriptional regulator [Vibrio];UPI000391067B status=active	0.594231	0.680842		0.511603	0.710131	-1.05085	0.473871	0.62147	-1.1501	23.848	24.1946	24.1095	23.6865	23.9584	24.2096	20	24.4923	24.2096						4	19.7	19.7	19.7	35.24	0	16.572	2	2	2	3	2	3	0	1	1	23.7895	24.239	24.2317	24.8288	24.1332	24.0772	NaN	23.1765
WP_021457964.1;UPI0003910946	WP_021457964.1;UPI0003910946	WP_021457964.1 hemerythrin domain-containing protein [Vibrio coralliilyticus];UPI0003910946 status=active	0.598183	0.684503		0.368196	0.620128	-2.23432	0.968974	0.980112	0.127155	20	26.3049	26.5315	26.7129	26.6181	26.5898	26.4661	20	26.7517						1	13.1	13.1	13.1	22.02	0	29.375	0	1	1	1	1	1	1	0	1	NaN	25.1055	25.5345	26.8504	26.3342	26.2714	26.4645	NaN
WP_021458577.1;UPI0003917CC1	WP_021458577.1;UPI0003917CC1	WP_021458577.1 trehalose operon repressor TreR [Vibrio coralliilyticus];UPI0003917CC1 status=active	0.602464	0.687744		0.384553	0.629264	-1.59963	0.948813	0.971846	0.154617	20	24.6918	24.6757	24.9495	24.7492	24.9316	24.9088	24.9225	20						1	4.4	4.4	4.4	34.92	0	5.716	0	1	1	1	1	1	1	1	0	NaN	23.5869	23.6971	25.0484	24.4614	24.6153	24.9088	24.6375
WP_021457680.1;UPI000391123E	WP_021457680.1;UPI000391123E	WP_021457680.1 NRDE family protein [Vibrio coralliilyticus];UPI000391123E status=active	0.604472	0.689083		0.337363	0.598969	-1.87801	0.968638	0.980112	-0.103177	25.3273	25.2821	20	25.0567	25.391	25.4862	24.976	20	25.3239						1	5.2	5.2	5.2	28.194	0	4.4394	1	1	0	1	1	1	1	0	1	24.3307	24.1795	NaN	25.1604	25.1055	25.1681	24.976	NaN
WP_019274602.1;UPI00031A0471	WP_019274602.1;UPI00031A0471	WP_019274602.1 YoaH family protein [Vibrio coralliilyticus];UPI00031A0471 status=active	0.625988	0.707809		0.373901	0.620128	-1.04178	0.373901	0.534578	-1.23237	20	23.6971	20	20	23.1253	20	20	20	20						2	46.9	46.9	46.9	5.5251	0	4.6783	0	1	0	0	1	0	1	0	0	NaN	22.5961	NaN	NaN	22.8385	NaN	NaN	NaN
WP_006959890.1;UPI0001B95015	WP_006959890.1;UPI0001B95015	WP_006959890.1 MULTISPECIES: hypothetical protein [Vibrio];UPI0001B95015 status=active	0.629615	0.710133		0.373901	0.620128	-1.55858	0.373901	0.534578	-1.60636	24.8191	20	20	20	24.6757	20	20	20	20	+					1	18.5	18.5	18.5	7.5124	1	-2	1	0	0	0	1	0	0	0	0	23.8191	NaN	NaN	NaN	24.391	NaN	NaN	NaN
WP_021457112.1;UPI000390C5F1	WP_021457112.1;UPI000390C5F1	WP_021457112.1 DUF3316 domain-containing protein [Vibrio coralliilyticus];UPI000390C5F1 status=active	0.636832	0.716485		0.373901	0.620128	-1.39063	0.385034	0.546059	-1.45378	20.2764	19.668	24.417	24.1719	20	20	20	20	20						1	10.5	10.5	10.5	12.355	0.0050619	2.1438	1	1	1	1	0	0	0	0	0	20.0156	18.9909	23.4041	24.2317	NaN	NaN	NaN	NaN
WP_165579481.1;UPI0013F422E1	WP_165579481.1;UPI0013F422E1	WP_165579481.1 DUF692 domain-containing protein [Vibrio coralliilyticus];UPI0013F422E1 status=active	0.643884	0.72307		0.407229	0.638281	-1.41175	0.898968	0.943461	-0.204038	20	20	23.4923	20	23.5285	23.5869	22.8802	20	20						1	3.5	3.5	3.5	33.033	0	3.1682	0	0	1	1	1	1	1	0	0	NaN	NaN	22.4576	NaN	23.2021	23.2961	22.9864	NaN
WP_019275705.1;UPI00035CAD07	WP_019275705.1;UPI00035CAD07	WP_019275705.1 MULTISPECIES: inosine/guanosine kinase [Vibrio];UPI00035CAD07 status=active	0.653643	0.731304		0.503906	0.70763	-1.08587	0.420147	0.578154	-1.44875	20	23.8093	23.632	23.0426	20	23.3101	20	20	23.0951						1	3.5	3.5	3.5	48.225	0	8.0392	0	1	1	1	1	1	0	0	1	NaN	22.9725	22.743	23.1612	NaN	22.7634	NaN	NaN
WP_171817257.1;UPI0003912D2A	WP_171817257.1;UPI0003912D2A	WP_171817257.1 TMAO reductase system periplasmic protein TorT [Vibrio coralliilyticus];UPI0003912D2A status=active	0.657919	0.734724		0.369484	0.620128	-1.16128	0.953756	0.974859	-0.102437	20	23.5165	23.6757	23.5869	23.4041	23.3778	23.4298	23.4551	20						2	9.3	9.3	9.3	35.812	0	4.4017	1	2	1	1	2	2	2	1	1	22.3672	23.3239	22.6865	23.6757	24.1488	24.0935	24.3712	23.1688
WP_242704153.1;UPI000390BCF9	WP_242704153.1;UPI000390BCF9	WP_242704153.1 alpha/beta fold hydrolase [Vibrio coralliilyticus];UPI000390BCF9 status=active	0.671523	0.7458		0.344058	0.60227	-1.53395	0.879371	0.928987	-0.344086	20	24.7338	24.7846	24.7338	24.2607	24.0935	24.417	20	24.0691						3	14.3	14.3	14.3	31.146	0	13.376	2	2	2	3	3	1	2	1	2	24.6264	24.8717	24.7995	25.5492	24.8623	23.1269	24.867	24.4738
WP_021456189.1;UPI00039168E0	WP_021456189.1;UPI00039168E0	WP_021456189.1 TetR/AcrR family transcriptional regulator [Vibrio coralliilyticus];UPI00039168E0 status=active	0.671595	0.7458		0.457222	0.678162	-1.27215	0.745418	0.830865	-0.439273	20	21.9985	22.3884	20	23.1363	23.7492	20	20	23.0691						1	5.9	5.9	5.9	22.999	0.0011521	2.5197	0	1	1	0	1	1	0	0	1	NaN	20.7223	21.4324	NaN	22.7161	23.2961	NaN	NaN
WP_021455403.1;UPI0003914478	WP_021455403.1;UPI0003914478	WP_021455403.1 maltose/maltodextrin ABC transporter ATP-binding protein MalK [Vibrio coralliilyticus];UPI0003914478 status=active	0.67266	0.7458		0.473062	0.689509	-1.31355	0.995898	0.997598	-0.00874392	23.4041	20	20	23.6865	20	23.632	20	20	23.3778						2	5.1	5.1	5.1	41.275	0.0011494	2.5065	2	1	1	2	1	1	0	1	2	23.1222	21.5823	22.3805	23.7492	23.1206	23.48	NaN	22.3988
WP_006957747.1;UPI0001B957E1	WP_006957747.1;UPI0001B957E1	WP_006957747.1 MULTISPECIES: cyclic-di-GMP-binding transcriptional regulator VpsR [Vibrio];UPI0001B957E1 status=active	0.693013	0.763539		0.476245	0.691299	-1.77091	0.488661	0.636126	-1.71107	24.4551	20	25.2821	24.9628	24.9539	20	20	24.604	20						1	2.5	2.5	2.5	50.003	0.0082282	1.8036	1	0	1	1	1	1	0	1	0	23.391	NaN	24.2463	25.002	24.8433	NaN	NaN	24.3239
WP_165579487.1;UPI0013F48061	WP_165579487.1;UPI0013F48061	WP_165579487.1 amidohydrolase family protein [Vibrio coralliilyticus];UPI0013F48061 status=active	0.694184	0.764364		0.497779	0.706022	-1.29696	0.98808	0.994432	0.02683	20	20	23.5404	23.9134	20	23.5983	20	20	23.6209						2	9.8	9.8	9.8	37.347	0	5.5117	0	0	2	2	1	2	1	1	2	NaN	NaN	23.2361	24.5463	23.1015	23.867	23.5522	22.9672
WP_021454956.1;UPI000390DD2E	WP_021454956.1;UPI000390DD2E	WP_021454956.1 glycine zipper 2TM domain-containing protein [Vibrio coralliilyticus];UPI000390DD2E status=active	0.741921	0.807096		0.527578	0.717506	-1.27828	0.535023	0.671162	-1.24264	24.0275	20	23.632	24.1795	20	23.5869	20	20	23.9316						2	16.6	16.6	16.6	16.808	0	3.3133	1	0	1	1	0	2	0	0	1	23.6096	NaN	20.9672	22.5869	NaN	24.1174	NaN	NaN
WP_021455603.1;UPI000390B305	WP_021455603.1;UPI000390B305	WP_021455603.1 aminotransferase [Vibrio coralliilyticus];UPI000390B305 status=active	0.7484	0.811702		0.489888	0.699615	-1.02661	0.917829	0.957545	-0.157448	23.2679	20	20	20	22.9134	22.9619	20	20	22.7955						1	3.6	3.6	3.6	49.306	0	3.2396	1	0	0	0	1	1	0	0	1	22.3321	NaN	NaN	NaN	22.6409	22.5451	NaN	NaN
WP_021458023.1;UPI0003917D66	WP_021458023.1;UPI0003917D66	WP_021458023.1 superoxide dismutase [Vibrio coralliilyticus];UPI0003917D66 status=active	0.804167	0.85683		0.585335	0.763744	-1.0912	1	1	0	24.1095	20	20	23.6649	23.7182	20	20	20	24.1095						1	6.3	6.3	6.3	23.033	0.0045249	2.247	1	0	0	1	1	0	0	0	1	23.2081	NaN	NaN	23.7895	23.1379	NaN	NaN	NaN
WP_242704150.1;UPI000390E1FE	WP_242704150.1;UPI000390E1FE	WP_242704150.1 HAD family phosphatase [Vibrio coralliilyticus];UPI000390E1FE status=active	7.83907e-10	4.72435e-07	008-WT_008-hcp;008-tssM2_008-hcp	0.704181	0.842061	-0.0383892	7.73373e-08	6.80568e-05	5.34549	20	20	20	25.239	25.4892	25.4234	25.2426	25.3545	25.4394		+		+	008-WT_008-hcp	1	6.5	6.5	6.5	21.925	0	3.5758	0	0	0	1	1	1	1	1	1	NaN	NaN	NaN	25.228	25.3376	25.1795	25.1332	25.0691
WP_021457615.1;UPI000390F5F9	WP_021457615.1;UPI000390F5F9	WP_021457615.1 pyrimidine/purine nucleoside phosphorylase [Vibrio coralliilyticus];UPI000390F5F9 status=active	9.63113e-09	3.48262e-06	008-tssM2_008-hcp;008-WT_008-hcp	0.601428	0.77389	0.0457191	5.69879e-09	1.00299e-05	3.05073	20	20	20	22.895	23.1581	22.9619	23.0173	23.0723	23.0625		+		+	008-WT_008-hcp	1	12.9	12.9	12.9	10.077	0.005596	2.0784	0	0	0	1	1	1	1	1	1	NaN	NaN	NaN	22.9985	22.8727	22.6475	23.0088	22.7915
WP_006961840.1;UPI0001B94843	WP_006961840.1;UPI0001B94843	WP_006961840.1 MULTISPECIES: GntR family transcriptional regulator [Vibrio];UPI0001B94843 status=active	3.71689e-08	5.65956e-06	008-WT_008-hcp;008-tssM2_008-hcp	0.397268	0.630494	-0.115049	6.5293e-06	0.00063842	3.57757	20	20	20	23.6865	23.632	23.7594	23.391	23.5522	23.7895		+		+	008-WT_008-hcp	2	15.2	15.2	15.2	27.09	0	6.6286	0	0	0	1	1	1	2	2	1	NaN	NaN	NaN	24.5165	24.2535	24.4105	24.5105	23.654
WP_021458230.1;UPI00039178F3	WP_021458230.1;UPI00039178F3	WP_021458230.1 HD domain-containing protein [Vibrio coralliilyticus];UPI00039178F3 status=active	3.75634e-08	5.65956e-06	008-WT_008-hcp;008-tssM2_008-hcp	0.276992	0.534631	-0.156281	7.51844e-06	0.000696445	3.63284	20	20	20	23.7594	23.8385	23.7695	23.417	23.6431	23.8385		+		+	008-WT_008-hcp	1	3.5	3.5	3.5	47.894	0.0039683	2.2963	0	0	0	1	1	1	1	1	1	NaN	NaN	NaN	23.848	23.5285	23.5285	23.3778	23.391
WP_165579822.1;UPI0013F46B7D	WP_165579822.1;UPI0013F46B7D	WP_165579822.1 transporter substrate-binding domain-containing protein [Vibrio coralliilyticus];UPI0013F46B7D status=active	7.58048e-08	1.05427e-05	008-WT_008-hcp;008-tssM2_008-hcp	0.64596	0.8037	-0.0668373	2.30647e-06	0.000364568	3.54675	20	20	20	23.8093	23.4676	23.5638	23.391	23.6971	23.5522		+		+	008-WT_008-hcp	2	12.8	12.8	12.8	26.667	0.0011675	2.723	0	0	0	1	1	2	2	1	1	NaN	NaN	NaN	23.5045	22.7735	24.3975	24.558	23.119
WP_006961144.1;UPI0001B94819	WP_006961144.1;UPI0001B94819	WP_006961144.1 MULTISPECIES: type VI secretion system contractile sheath small subunit [Vibrio];UPI0001B94819 status=active	1.13739e-07	1.46886e-05	008-hcp_008-WT;008-hcp_008-tssM2	0.14785	0.380493	-0.102534	2.69283e-06	0.000364568	-1.60551	30.1604	30.2308	30.2422	28.6146	28.7613	28.7486	28.5536	28.6663	28.5969		+		+	008-WT_008-hcp	13	74.6	74.6	74.6	18.678	0	176.78	12	11	9	10	12	9	13	12	12	31.4532	31.4483	31.4967	30.995	30.8004	30.463	30.9259	30.6881
WP_021458414.1;UPI00039126EF	WP_021458414.1;UPI00039126EF	WP_021458414.1 leukocidin family pore-forming toxin [Vibrio coralliilyticus];UPI00039126EF status=active	1.61113e-07	1.82888e-05	008-hcp_008-tssM2;008-hcp_008-WT	0.125668	0.352876	0.0455697	1.91175e-05	0.0010196	-0.959956	26.512	26.632	26.5638	25.558	25.5492	25.5841	25.6096	25.5725	25.6458		+		+	008-WT_008-hcp	11	27.9	27.9	27.9	68.808	0	102.4	9	6	9	7	9	8	9	11	11	27.3828	27.2353	27.7958	28.2847	27.3662	27.8974	27.5682	27.6389
WP_006962197.1;UPI0001B958B2	WP_006962197.1;UPI0001B958B2	WP_006962197.1 MULTISPECIES: hypothetical protein [Vibrio];UPI0001B958B2 status=active	2.05332e-07	2.18377e-05	008-WT_008-hcp;008-tssM2_008-hcp	0.0951136	0.317519	-0.584742	8.18532e-06	0.000720308	5.72679	20	20	20	26.5754	25.9584	26.4008	25.3943	26.0732	25.7129		+		+	008-WT_008-hcp	2	28.4	28.4	28.4	10.584	0	9.2069	0	0	0	1	2	2	2	2	2	NaN	NaN	NaN	24.019	26.0813	26.5374	25.9562	26.2961
WP_006958238.1;UPI0001B94DBC	WP_006958238.1;UPI0001B94DBC	WP_006958238.1 MULTISPECIES: erythrose-4-phosphate dehydrogenase [Vibrionaceae];UPI0001B94DBC status=active	2.83787e-07	2.70046e-05	008-WT_008-hcp;008-tssM2_008-hcp	0.188572	0.434109	-0.398345	1.04668e-05	0.000797873	5.14835	20	20	20	25.8044	25.2317	25.604	25.0813	24.8623	25.5014		+		+	008-WT_008-hcp	3	14.8	14.8	14.8	37.816	0	14.093	1	1	1	2	2	1	3	3	2	22.6693	22.8651	23.3778	26.1253	25.3811	25.3101	26.1015	25.1719
WP_006961152.1;UPI0001B94821	WP_006961152.1;UPI0001B94821	WP_006961152.1 MULTISPECIES: Hcp family type VI secretion system effector [Vibrio];UPI0001B94821 status=active	6.52662e-07	5.13049e-05	008-WT_008-hcp;008-tssM2_008-hcp	0.459652	0.678917	-0.180093	3.69701e-05	0.00185907	7.95689	26.2891	25.1908	25.141	33.3436	33.7553	33.933	33.3828	33.3436	33.7653		+		+	008-WT_008-hcp	14	73.8	73.8	73.8	19.228	0	323.31	7	8	6	14	14	14	14	13	14	26.6998	26.1095	25.9869	35.5238	35.5839	35.6576	35.4853	35.3101
WP_006959524.1;UPI0001B93FBD	WP_006959524.1;UPI0001B93FBD	WP_006959524.1 MULTISPECIES: flagellar filament capping protein FliD [Vibrio];UPI0001B93FBD status=active	1.15127e-06	8.67287e-05	008-hcp_008-tssM2;008-hcp_008-WT	0.198218	0.445552	0.0762997	5.10694e-05	0.00236532	-1.00525	30.341	30.3196	30.2193	29.203	29.267	29.1652	29.2308	29.2692	29.3641		+		+	008-WT_008-hcp	48	75.7	75.7	75.7	73.064	0	323.31	45	41	37	38	44	38	45	44	43	33.0017	32.8682	32.8081	32.8422	32.635	32.4007	32.9259	32.6881
UPI000390B06F;WP_031342534.1	UPI000390B06F;WP_031342534.1	UPI000390B06F status=active;WP_031342534.1 electron transfer flavoprotein-ubiquinone oxidoreductase [Vibrio coralliilyticus]	1.38295e-06	9.98255e-05	008-tssM2_008-hcp;008-WT_008-hcp	0.184811	0.430802	0.303735	1.13334e-05	0.000797873	3.23801	20	20	20	23.155	22.6562	22.9916	23.1856	23.4676	23.0609		+		+	008-WT_008-hcp	4	11.1	11.1	11.1	60.268	0	3.2682	1	1	0	2	2	4	3	3	2	21.8346	21.4324	NaN	24.1642	23.391	24.4488	24.3712	24.141
WP_019277273.1;UPI0002ECFF2B	WP_019277273.1;UPI0002ECFF2B	WP_019277273.1 TIGR03899 family protein [Vibrio coralliilyticus];UPI0002ECFF2B status=active	1.93574e-06	0.000129623	008-WT_008-hcp;008-tssM2_008-hcp	0.457663	0.678247	-0.16715	9.17682e-06	0.000748678	3.05138	20	20	20	23.0592	23.0325	23.5638	22.8385	23.184	23.1316		+		+	008-WT_008-hcp	1	4.7	4.7	4.7	33.583	0	4.9838	0	0	0	1	1	1	1	1	1	NaN	NaN	NaN	23.0393	22.7876	23.391	22.8783	22.8385
WP_021456862.1;UPI000390FE0A	WP_021456862.1;UPI000390FE0A	WP_021456862.1 4-(cytidine 5-diphospho)-2-C-methyl-D-erythritol kinase [Vibrio coralliilyticus];UPI000390FE0A status=active	3.19984e-06	0.000192844	008-tssM2_008-hcp;008-WT_008-hcp	0.821115	0.904905	0.0750103	1.39772e-05	0.000878564	4.43783	20	20	20	24.7024	23.8576	24.5285	24.3444	24.7745	24.1946		+		+	008-WT_008-hcp	3	14.5	14.5	14.5	31.72	0	10.265	1	0	0	3	3	3	3	2	2	22.4067	NaN	NaN	26.019	25.1833	25.4425	25.1174	24.3444
WP_165579824.1;UPI0013F45B5E	WP_165579824.1;UPI0013F45B5E	WP_165579824.1 AHH domain-containing protein [Vibrio coralliilyticus];UPI0013F45B5E status=active	4.59761e-06	0.000259765	008-tssM2_008-hcp;008-WT_008-hcp;008-WT_008-tssM2	0.0555725	0.257205	0.389859	3.3849e-06	0.00042553	2.17465	24.7895	24.7492	24.6595	26.2499	26.5898	26.7129	26.8504	26.8741	26.9977		+		+	008-WT_008-hcp	5	11.7	11.7	11.7	41.729	0	11.19	4	3	4	4	4	4	5	5	4	25.0317	24.417	24.7338	27.6389	27.8385	27.9428	28.2759	28.3951
WP_021455386.1;UPI000391230D	WP_021455386.1;UPI000391230D	WP_021455386.1 sugar ABC transporter ATPase [Vibrio coralliilyticus];UPI000391230D status=active	5.14153e-06	0.000281693	008-hcp_008-tssM2;008-hcp_008-WT	0.4728	0.689509	0.0662022	6.59671e-05	0.00283176	-1.39063	25.9738	26.1234	25.8834	24.5926	24.6264	24.391	24.5285	24.6153	24.6649		+		+	008-WT_008-hcp	4	15.2	15.2	15.2	36.371	0	9.0857	3	3	4	4	3	4	3	3	3	25.8264	25.9803	26.1371	26.1194	25.5225	25.6348	25.6891	25.5463
WP_019276443.1;UPI0002FEB427	WP_019276443.1;UPI0002FEB427	WP_019276443.1 MULTISPECIES: ribosome recycling factor [Vibrio];UPI0002FEB427 status=active	6.60896e-06	0.0003414	008-WT_008-hcp;008-tssM2_008-hcp	0.185287	0.430802	-0.0986627	0.000103069	0.00373208	0.849311	28.7195	28.8474	28.7708	29.7597	29.6355	29.7864	29.5844	29.5916	29.7096		+		+	008-WT_008-hcp	9	66.5	66.5	66.5	20.512	0	156.66	8	8	8	8	8	7	9	9	9	29.2957	29.3494	29.2239	31.325	30.8534	31.1052	31.015	31.0544
WP_021456818.1;UPI0003916294	WP_021456818.1;UPI0003916294	WP_021456818.1 DNRLRE domain-containing protein [Vibrio coralliilyticus];UPI0003916294 status=active	7.87491e-06	0.000384806	008-hcp_008-WT;008-hcp_008-tssM2	0.586453	0.764075	-0.0494194	4.0998e-05	0.00200434	-1.19383	27.2979	27.3239	27.17	26.0752	26.2643	26.019	26.0772	25.9998	26.1332		+		+	008-WT_008-hcp	14	27.9	27.9	27.9	86.906	0	129.27	12	12	11	10	10	12	10	11	11	28.7895	28.7389	28.6697	28.524	28.4354	28.4274	28.4073	28.0453
WP_019277240.1;UPI000318C77F	WP_019277240.1;UPI000318C77F	WP_019277240.1 MULTISPECIES: type II secretion system protein [Vibrio];UPI000318C77F status=active	8.52754e-06	0.000405732	008-hcp_008-tssM2;008-hcp_008-WT	0.739934	0.861743	0.0245813	0.000105077	0.00373208	-0.844588	26.673	26.6181	26.6181	25.6971	25.8528	25.7517	25.895	25.7312	25.7492		+		+	008-WT_008-hcp	2	13.6	13.6	13.6	15.414	0	4.8635	2	2	2	2	2	2	2	2	2	26.8741	26.6998	26.7895	26.9316	26.7129	26.5898	26.9088	26.6865
WP_006960932.1;UPI0001B93BFD	WP_006960932.1;UPI0001B93BFD	WP_006960932.1 MULTISPECIES: GFA family protein [Vibrio];UPI0001B93BFD status=active	9.26422e-06	0.000418743	008-WT_008-hcp;008-tssM2_008-hcp	0.41095	0.640705	-0.0175311	0.000169825	0.00446107	0.383799	26.3031	26.2553	26.3494	26.6865	26.7389	26.6865	26.673	26.6998	26.6865		+		+	008-WT_008-hcp	6	51.1	51.1	51.1	15.549	0	34.842	6	5	4	6	6	6	6	6	5	27.391	26.7389	26.8504	28.8019	28.4394	28.391	28.6764	28.4512
WP_006957413.1;UPI0001B94991	WP_006957413.1;UPI0001B94991	WP_006957413.1 MULTISPECIES: flagellar biosynthesis anti-sigma factor FlgM [Vibrio];UPI0001B94991 status=active	1.03859e-05	0.000457994	008-hcp_008-tssM2;008-hcp_008-WT	0.358084	0.615225	0.0828794	8.68957e-05	0.00355666	-1.0689	32.9347	32.9557	32.7868	31.6713	31.8792	31.6713	31.7692	31.8004	31.901		+		+	008-WT_008-hcp	11	87.5	87.5	87.5	10.992	0	323.31	11	11	11	11	11	11	11	11	11	34.0592	34.0101	33.8792	33.9063	33.715	33.5867	33.9505	33.7946
UPI0003912FF8;WP_242704181.1	UPI0003912FF8	UPI0003912FF8 status=active	1.07525e-05	0.000462872	008-hcp_008-WT;008-hcp_008-tssM2	0.90511	0.956506	-0.00847753	0.000106999	0.00373208	-1.10516	29.7723	29.7129	29.5444	28.5352	28.7031	28.5014	28.5573	28.5389	28.6181		+		+	008-WT_008-hcp	20	40.5	40.5	40.5	74.431	0	323.31	19	18	18	18	17	18	19	19	18	31.4581	31.2308	31.1604	31.2591	31.0283	30.7047	31.1177	30.8608
WP_006957417.1;UPI0001B94995	WP_006957417.1;UPI0001B94995	WP_006957417.1 MULTISPECIES: flagellar basal body rod protein FlgB [Vibrio];UPI0001B94995 status=active	1.12128e-05	0.000471459	008-hcp_008-tssM2;008-hcp_008-WT	0.49787	0.706022	0.0793247	0.000314863	0.00684146	-1.20619	28.7517	28.7895	28.7096	27.4938	27.3992	27.5014	27.3578	27.5682	27.7064		+		+	008-WT_008-hcp	7	72.7	72.7	72.7	14.326	0	215.93	6	5	4	5	5	5	6	5	5	29.4314	29.3599	29.3599	29.0839	28.7802	28.8081	29.1532	28.9231
WP_021455822.1;UPI0003918488	WP_021455822.1;UPI0003918488	WP_021455822.1 pullulanase-type alpha-1,6-glucosidase [Vibrio coralliilyticus];UPI0003918488 status=active	1.26038e-05	0.000487791	008-hcp_008-tssM2;008-hcp_008-WT	0.658074	0.812353	0.0307	0.000260435	0.00611155	-1.22195	27.7958	27.4938	27.5826	26.4073	26.4266	26.2803	26.48	26.4024	26.3239		+		+	008-WT_008-hcp	33	26.5	26.5	26.5	220.32	0	323.31	29	29	26	25	27	24	29	29	26	30.3724	30.0217	30.0217	29.8035	29.5389	29.4823	30.0479	29.8081
WP_021456973.1;UPI000390EF81	WP_021456973.1;UPI000390EF81	WP_021456973.1 glycoside hydrolase family 16 protein [Vibrio coralliilyticus];UPI000390EF81 status=active	1.26804e-05	0.000487791	008-hcp_008-tssM2;008-hcp_008-WT	0.462018	0.681843	0.0674413	0.000161134	0.00429691	-0.900119	30.8081	30.7927	30.7771	29.8974	29.8534	29.7244	29.8355	29.8203	30.0217		+		+	008-WT_008-hcp	23	46.1	46.1	46.1	57.65	0	323.31	21	21	21	19	20	20	23	21	18	33.113	33.0592	33.1084	33.1589	32.8478	32.7026	33.0705	32.8553
WP_242704136.1	WP_242704136.1	WP_242704136.1 flagellar hook-length control protein FliK [Vibrio coralliilyticus]	1.62401e-05	0.000599226	008-hcp_008-tssM2;008-hcp_008-WT	0.142453	0.37257	0.156141	0.000182884	0.00466486	-1.07258	30.2759	30.2308	30.0609	28.8916	29.104	28.8858	29.1239	29.0322	29.1937		+		+	008-WT_008-hcp	26	56.5	56.5	56.5	55.065	0	323.31	25	23	21	22	23	22	24	23	23	32.3276	32.1872	32.1453	32.08	31.9259	31.6415	32.1872	31.7373
WP_021457595.1;UPI0003910BB4	WP_021457595.1;UPI0003910BB4	WP_021457595.1 SGNH/GDSL hydrolase family protein [Vibrio coralliilyticus];UPI0003910BB4 status=active	1.99667e-05	0.00070784	008-hcp_008-WT;008-hcp_008-tssM2	0.300692	0.558427	-0.0917524	0.000108494	0.00373208	-1.03828	27.8858	27.8264	27.6931	26.9539	26.8858	26.726	26.726	26.726	26.8385		+		+	008-WT_008-hcp	9	28.8	28.8	28.8	46.988	0	73.215	8	6	7	7	7	7	9	9	8	28.9622	28.5754	28.7325	28.9231	28.459	28.524	28.9316	28.6595
WP_021457177.1;UPI000BB9BDB5	WP_021457177.1;UPI000BB9BDB5	WP_021457177.1 trypsin-like serine protease [Vibrio coralliilyticus];UPI000BB9BDB5 status=active	2.14541e-05	0.000721788	008-hcp_008-tssM2;008-hcp_008-WT	0.116577	0.343823	0.13833	0.000475525	0.00890345	-1.08544	30.9746	31.0414	30.7453	29.6747	29.7833	29.632	29.7755	29.7895	29.94		+		+	008-WT_008-hcp	8	42.3	42.3	42.3	35.894	0	229.65	8	8	8	8	8	8	8	8	8	32.0349	31.947	31.8271	31.7849	31.5754	31.3303	31.7692	31.4678
WP_021456485.1;UPI0003913CCA	WP_021456485.1;UPI0003913CCA	WP_021456485.1 Nif3-like dinuclear metal center hexameric protein [Vibrio coralliilyticus];UPI0003913CCA status=active	2.15578e-05	0.000721788	008-WT_008-hcp;008-tssM2_008-hcp	0.515729	0.711225	-0.0658309	0.000119938	0.00382426	0.939089	25.5463	25.4738	25.4862	26.5029	26.3861	26.632	26.4645	26.53	26.329		+		+	008-WT_008-hcp	5	23.4	23.4	23.4	27.977	0	19.83	5	5	3	5	5	5	5	5	5	26.1293	25.6918	25.3376	27.7895	27.5463	27.5754	27.4473	27.2891
WP_021458036.1;UPI000390E141	WP_021458036.1;UPI000390E141	WP_021458036.1 glycerol-3-phosphate dehydrogenase [Vibrio coralliilyticus];UPI000390E141 status=active	2.39746e-05	0.0007722	008-WT_008-hcp;008-tssM2_008-hcp	0.235445	0.494775	-0.0875053	6.2055e-05	0.00273042	0.621312	27.3239	27.391	27.391	28.1263	27.965	28.141	28.003	28.0296	27.9372		+		+	008-WT_008-hcp	19	50.2	50.2	50.2	57.93	0	268.93	15	14	14	17	15	18	16	17	16	28.8564	28.7357	28.7708	30.7533	30.2308	30.393	30.5481	30.2422
WP_165579554.1;UPI0013F44DEE	WP_165579554.1;UPI0013F44DEE	WP_165579554.1 serine protease [Vibrio coralliilyticus];UPI0013F44DEE status=active	2.4077e-05	0.0007722	008-hcp_008-tssM2;008-hcp_008-WT	0.389003	0.629264	0.113489	0.000122794	0.00382426	-1.36134	31.7573	31.6798	31.4919	30.0609	30.3828	30.0609	30.362	30.196	30.2869		+		+	008-WT_008-hcp	11	47.2	47.2	47.2	43.114	0	323.31	11	11	11	11	11	10	11	11	11	33.2619	33.0034	32.9966	32.8023	32.5889	32.0705	32.881	32.4384
WP_006960491.1;UPI0001B947FA	WP_006960491.1;UPI0001B947FA	WP_006960491.1 MULTISPECIES: response regulator transcription factor [Vibrio];UPI0001B947FA status=active	2.43448e-05	0.0007722	008-tssM2_008-hcp;008-WT_008-hcp	0.505058	0.708684	0.147626	1.58796e-05	0.000903001	2.09323	20	20	20	22.2332	21.9985	21.6051	22.2621	21.9985	22.019		+		+	008-WT_008-hcp	1	9.2	9.2	9.2	23.923	0	7.624	0	0	0	1	1	1	1	1	1	NaN	NaN	NaN	23.4041	21.6671	21.2419	22.2155	21.6671
WP_021456051.1;UPI000390E683	WP_021456051.1;UPI000390E683	WP_021456051.1 outer membrane beta-barrel protein [Vibrio coralliilyticus];UPI000390E683 status=active	2.96204e-05	0.000891174	008-hcp_008-WT;008-hcp_008-tssM2	0.217569	0.472558	-0.152126	0.000123854	0.00382426	-1.20719	31.0349	30.94	30.846	30.0349	29.877	29.7437	29.7047	29.6441	29.8504		+		+	008-WT_008-hcp	3	23.9	23.9	23.9	19.052	0	63.574	3	3	3	3	3	3	3	2	3	30.7129	30.5389	30.5203	30.8829	30.2759	30.1115	30.393	29.893
WP_021456215.1;UPI00039109E4	WP_021456215.1;UPI00039109E4	WP_021456215.1 nuclear transport factor 2 family protein [Vibrio coralliilyticus];UPI00039109E4 status=active	3.27297e-05	0.000954439	008-hcp_008-tssM2;008-hcp_008-WT	0.085892	0.307403	0.234575	0.000225451	0.00551102	-0.909862	29.5389	29.5389	29.4274	28.1984	28.3951	28.4785	28.5014	28.7096	28.5646		+		+	008-WT_008-hcp	5	30	30	30	20.861	0	24.774	5	5	5	5	4	5	4	4	5	29.0137	28.8858	28.8887	28.6998	28.5682	28.4823	28.6424	28.362
WP_021456505.1;UPI0003916327	WP_021456505.1;UPI0003916327	WP_021456505.1 insulinase family protein [Vibrio coralliilyticus];UPI0003916327 status=active	3.55647e-05	0.00102065	008-hcp_008-tssM2;008-hcp_008-WT	0.714572	0.848113	0.03044	0.000215625	0.00534507	-0.773916	28.3787	28.4194	28.49	27.7389	27.5898	27.5463	27.5536	27.7129	27.6998		+		+	008-WT_008-hcp	8	25.8	25.8	25.8	47.46	0	87.145	7	6	8	6	6	6	6	6	7	28.2979	28.066	28.459	28.6831	28.0401	27.9539	28.1842	28.2847
WP_006959582.1;UPI0001B941DD	WP_006959582.1;UPI0001B941DD	WP_006959582.1 MULTISPECIES: citrate synthase [Vibrio];UPI0001B941DD status=active	3.82657e-05	0.00107836	008-WT_008-hcp;008-tssM2_008-hcp	0.990701	0.996903	-0.000387828	0.000603253	0.0102179	0.406474	30.2647	30.2308	30.1604	30.6544	30.611	30.611	30.6285	30.6713	30.5754		+		+	008-WT_008-hcp	18	62.2	62.2	62.2	48.246	0	323.31	16	14	13	17	15	16	18	17	17	32.1361	31.9045	32.0832	33.5179	33.056	32.8919	33.3033	33.1037
WP_021456945.1;UPI000390A5E5	WP_021456945.1;UPI000390A5E5	WP_021456945.1 lytic polysaccharide monooxygenase [Vibrio coralliilyticus];UPI000390A5E5 status=active	3.93648e-05	0.00107836	008-WT_008-tssM2;008-hcp_008-tssM2;008-hcp_008-WT	0.05135	0.250527	0.26744	4.25454e-05	0.00202378	-0.783483	29.099	29.066	28.9896	28.0711	28.1164	27.8142	28.2262	28.3109	28.267		+		+	008-WT_008-hcp	9	33.1	33.1	33.1	43.266	0	95.348	9	9	9	9	9	9	9	9	9	30.0609	29.9539	29.9677	29.9539	29.7771	29.5609	30.1724	30.0084
WP_006958760.1;UPI0001B941BA	WP_006958760.1;UPI0001B941BA	WP_006958760.1 MULTISPECIES: leukocidin family pore-forming toxin [Vibrio];UPI0001B941BA status=active	4.36689e-05	0.00116108	008-hcp_008-tssM2;008-hcp_008-WT	0.542734	0.727485	0.0541414	0.000154378	0.00424539	-0.92398	26.5345	26.4186	26.3049	25.5165	25.5285	25.2785	25.4892	25.4953	25.5014		+		+	008-WT_008-hcp	6	25.8	25.8	25.8	34.275	0	18.122	6	6	4	4	6	4	5	5	6	26.9428	26.9203	26.604	26.9539	26.8504	26.0752	26.976	26.5898
WP_021457709.1;UPI000390AF4E	WP_021457709.1;UPI000390AF4E	WP_021457709.1 aerolysin family beta-barrel pore-forming toxin [Vibrio coralliilyticus];UPI000390AF4E status=active	4.57236e-05	0.00119809	008-hcp_008-tssM2;008-hcp_008-WT	0.273903	0.531375	0.0976499	0.000483098	0.00895003	-0.859119	28.4032	28.4394	28.2262	27.3992	27.5014	27.2979	27.4473	27.4473	27.5969		+		+	008-WT_008-hcp	17	42	42	42	55.048	0	150.39	14	13	14	11	13	12	16	12	14	29.7849	29.5296	29.6093	29.6561	29.5826	29.1263	30.1361	29.7517
WP_021457956.1;UPI000390F70F	WP_021457956.1;UPI000390F70F	WP_021457956.1 glutamine-hydrolyzing carbamoyl-phosphate synthase small subunit [Vibrio coralliilyticus];UPI000390F70F status=active	4.64798e-05	0.00120051	008-WT_008-hcp;008-tssM2_008-hcp	0.472463	0.689509	-0.0254637	0.000463291	0.00876766	0.335494	26.9977	26.9539	27.0296	27.3324	27.3324	27.3992	27.3153	27.2979	27.3745		+		+	008-WT_008-hcp	6	29.3	29.3	29.3	40.999	0	86.995	5	5	4	4	5	5	6	5	5	27.341	27.3324	27.4707	28.8264	28.579	28.5573	28.9344	28.5754
WP_019274764.1;UPI000318CA5E	WP_019274764.1;UPI000318CA5E	WP_019274764.1 MULTISPECIES: flagellar hook assembly protein FlgD [Vibrio];UPI000318CA5E status=active	5.25872e-05	0.00130243	008-hcp_008-tssM2;008-hcp_008-WT	0.185227	0.430802	0.15816	0.000498081	0.00903735	-0.969428	30.6544	30.6964	30.4727	29.393	29.6303	29.4174	29.7341	29.5165	29.6646		+		+	008-WT_008-hcp	17	88.6	88.6	88.6	25.217	0	260.46	17	17	17	16	15	16	17	17	16	32.5343	32.4159	32.3828	32.3828	32.1483	31.8865	32.4433	32.0381
WP_021457865.1;UPI0003913370	WP_021457865.1;UPI0003913370	WP_021457865.1 collagenase [Vibrio coralliilyticus];UPI0003913370 status=active	5.37264e-05	0.00131094	008-hcp_008-tssM2;008-hcp_008-WT	0.0788445	0.297222	0.158564	0.00109124	0.0137184	-1.27484	27.5463	27.4154	27.8858	26.143	26.2535	26.1507	26.4024	26.3943	26.2262		+		+	008-WT_008-hcp	11	25	25	25	91.425	0	183.15	10	8	8	6	9	7	10	11	10	28.9203	28.5536	29.2262	28.3828	28.267	28.0296	28.8142	28.4976
WP_165579799.1;UPI0013F3DA33	WP_165579799.1;UPI0013F3DA33	WP_165579799.1 S8 family serine peptidase [Vibrio coralliilyticus];UPI0013F3DA33 status=active	5.57748e-05	0.00131094	008-hcp_008-tssM2;008-hcp_008-WT	0.775402	0.881548	0.038674	0.000455227	0.00876766	-1.34545	26.5638	26.2714	26.3014	25.1293	25.0359	24.8191	25.0359	24.8811	25.1833		+		+	008-WT_008-hcp	6	15.8	15.8	15.8	60.622	0	28.177	6	5	6	4	5	6	5	5	5	27.2262	26.7389	26.9869	26.0813	26.518	26.1332	26.7771	26.3239
WP_021458506.1;UPI0003910E47	WP_021458506.1;UPI0003910E47	WP_021458506.1 assimilatory sulfite reductase (NADPH) flavoprotein subunit [Vibrio coralliilyticus];UPI0003910E47 status=active	5.58309e-05	0.00131094	008-WT_008-hcp;008-tssM2_008-hcp	0.117637	0.344903	-0.0709877	0.000866274	0.0125573	0.447177	27.0401	27.0084	27.1507	27.5754	27.632	27.5463	27.5389	27.5389	27.4629		+		+	008-WT_008-hcp	22	41.4	41.4	41.4	68.034	0	198.75	10	10	8	15	16	15	19	18	18	27.8741	27.6998	27.8799	29.7771	29.4785	29.3766	29.6964	29.3431
WP_165579906.1;UPI0013F3ADBE	WP_165579906.1;UPI0013F3ADBE	WP_165579906.1 DUF2169 domain-containing protein [Vibrio coralliilyticus];UPI0013F3ADBE status=active	5.85983e-05	0.00133286	008-hcp_008-tssM2;008-hcp_008-WT	0.530195	0.718302	0.0616767	0.000984631	0.0128367	-1.02395	25.2643	24.976	25.1055	24.0691	23.9672	24.0526	24.1253	24.217	23.9316		+		+	008-WT_008-hcp	3	16.5	16.5	16.5	37.354	0	18.43	2	3	2	3	2	3	3	3	3	25.2891	25.3578	25.3578	25.8504	24.6209	25.4923	25.6068	25.5285
WP_165579765.1;UPI0013F45C37	WP_165579765.1;UPI0013F45C37	WP_165579765.1 beta-prism lectin domain-containing protein [Vibrio coralliilyticus];UPI0013F45C37 status=active	5.89762e-05	0.00133286	008-hcp_008-tssM2;008-hcp_008-WT	0.145649	0.377023	0.133792	0.000983919	0.0128367	-0.938756	29.2759	29.2979	29.0137	28.1842	28.1507	28.0349	28.3745	28.1937	28.203		+		+	008-WT_008-hcp	28	36.9	36.9	36.9	103.19	0	323.31	21	20	22	23	24	19	22	22	23	31.3303	31.1724	30.8974	31.2193	30.9117	30.4334	31.4184	30.9539
WP_021456925.1;UPI0003916A51	WP_021456925.1;UPI0003916A51	WP_021456925.1 hydrogenase expression protein [Vibrio coralliilyticus];UPI0003916A51 status=active	6.3694e-05	0.00142171	008-hcp_008-tssM2;008-hcp_008-WT	0.0718307	0.285441	0.236841	0.00061094	0.0102179	-1.03525	34.4943	34.2048	34.1975	33.0673	33.1559	32.8571	33.3169	33.1842	33.2897		+		+	008-WT_008-hcp	22	37.8	37.8	37.8	110.47	0	323.31	22	22	21	21	21	20	21	19	21	35.5267	35.1415	35.2689	35.2759	34.9063	34.6143	35.2479	34.8469
WP_006957411.1;UPI0001B9498F	WP_006957411.1;UPI0001B9498F	WP_006957411.1 MULTISPECIES: flagellar assembly lipoprotein FlgP [Vibrio];UPI0001B9498F status=active	6.64029e-05	0.0014641	008-hcp_008-WT;008-hcp_008-tssM2	0.277514	0.535055	-0.0970071	0.000799345	0.0120346	-0.897018	26.726	26.5898	26.8142	25.9361	25.9316	25.8623	25.9043	25.6676	25.867		+		+	008-WT_008-hcp	3	24.5	24.5	24.5	16.241	0	26.876	3	3	3	3	2	3	3	3	2	26.5754	26.3828	26.6865	26.9539	26.1795	26.5165	26.9088	26.0995
WP_006959525.1;UPI0001B93FBE	WP_006959525.1;UPI0001B93FBE	WP_006959525.1 MULTISPECIES: flagellar protein FlaG [Vibrio];UPI0001B93FBE status=active	6.87928e-05	0.00147665	008-hcp_008-tssM2;008-hcp_008-WT	0.456274	0.677324	0.10516	0.000938171	0.0127014	-1.12827	29.6697	29.747	29.5389	28.3239	28.524	28.4073	28.3828	28.4394	28.7486		+		+	008-WT_008-hcp	12	74.6	74.6	74.6	16.091	0	235.25	10	10	12	11	11	12	12	11	10	30.9882	30.8385	30.8004	30.463	30.4433	30.2647	30.3724	30.5844
WP_019277803.1;UPI00030F4B26	WP_019277803.1;UPI00030F4B26	WP_019277803.1 LPS assembly lipoprotein LptE [Vibrio coralliilyticus];UPI00030F4B26 status=active	7.04109e-05	0.00147665	008-hcp_008-tssM2;008-hcp_008-WT	0.793985	0.891211	0.0236168	0.000351422	0.00745183	-0.744716	26.3222	26.2225	26.2262	25.558	25.5433	25.3645	25.5045	25.417	25.6153		+		+	008-WT_008-hcp	7	39.5	39.5	39.5	23.679	0	23.272	6	4	5	6	6	6	7	7	5	27.217	26.1984	26.6458	27.4314	26.965	26.8741	27.7064	26.5595
WP_165579630.1;UPI0013F3C0D3	WP_165579630.1;UPI0013F3C0D3	WP_165579630.1 FAD-binding protein [Vibrio coralliilyticus];UPI0013F3C0D3 status=active	7.07388e-05	0.00147665	008-hcp_008-WT;008-hcp_008-tssM2	0.563569	0.74413	-0.0556272	0.000630728	0.0102785	-1.08404	28.726	28.5646	28.4113	27.4234	27.6251	27.5682	27.5754	27.3578	27.5165		+		+	008-WT_008-hcp	18	45.3	45.3	45.3	59.832	0	323.31	17	17	17	16	16	16	18	17	16	30.846	30.6629	30.5664	30.5203	30.4134	30.2979	30.6372	29.995
WP_021458038.1;UPI000390A968	WP_021458038.1;UPI000390A968	WP_021458038.1 hypothetical protein [Vibrio coralliilyticus];UPI000390A968 status=active	7.16962e-05	0.00147665	008-hcp_008-WT;008-hcp_008-tssM2	0.482858	0.697461	-0.112779	0.000407467	0.00833886	-1.41132	26.8623	26.965	26.7129	25.4073	25.7389	25.4984	25.3066	25.3511	25.6486		+		+	008-WT_008-hcp	3	37	37	37	10.564	0	25.849	3	3	2	2	3	2	2	2	2	26.9203	26.8858	26.6865	26.4089	26.452	26.1719	26.2077	25.8647
WP_165579416.1;UPI0013F4A84D	WP_165579416.1;UPI0013F4A84D	WP_165579416.1 S8 family serine peptidase [Vibrio coralliilyticus];UPI0013F4A84D status=active	7.20058e-05	0.00147665	008-hcp_008-tssM2;008-hcp_008-WT	0.231465	0.491567	0.102425	0.00113938	0.0138561	-0.690505	31.3828	31.2193	31.3724	30.5664	30.5664	30.4629	30.5844	30.5573	30.7613		+		+	008-WT_008-hcp	25	55.6	55.6	55.6	82.091	0	323.31	23	23	23	22	24	23	22	23	25	32.7231	32.4259	32.686	32.9505	32.5956	32.4556	32.8755	32.6415
WP_021458638.1;UPI000390AAD8	WP_021458638.1;UPI000390AAD8	WP_021458638.1 MULTISPECIES: flagellar hook-associated protein FlgK [Vibrio];UPI000390AAD8 status=active	7.26889e-05	0.00147665	008-hcp_008-tssM2;008-hcp_008-WT	0.214387	0.467946	0.13272	0.000846858	0.0124206	-0.835081	29.7565	29.7421	29.5627	28.7486	28.8019	28.6075	28.7895	28.7771	28.9896		+		+	008-WT_008-hcp	33	63.5	63.5	63.5	68.29	0	323.31	29	28	29	27	28	28	32	32	29	31.8571	31.5156	31.3672	31.8004	31.6242	31.3303	31.8974	31.6671
WP_021457513.1;UPI000391810F	WP_021457513.1;UPI000391810F	WP_021457513.1 M20/M25/M40 family metallo-hydrolase [Vibrio coralliilyticus];UPI000391810F status=active	7.54394e-05	0.00149884	008-hcp_008-tssM2;008-hcp_008-WT	0.393465	0.629769	0.117524	0.000650485	0.0104078	-1.2549	32.1052	32.0316	31.7692	30.5664	30.7692	30.4532	30.8682	30.6798	30.5933		+		+	008-WT_008-hcp	23	45.6	45.6	45.6	65.071	0	323.31	20	20	18	19	21	20	21	21	20	33.7751	33.6088	33.4581	33.3169	33.1498	32.81	33.5179	33.0592
WP_040121702.1;UPI0005128A74	WP_040121702.1;UPI0005128A74	WP_040121702.1 type VI secretion system tip protein VgrG [Vibrio coralliilyticus];UPI0005128A74 status=active	8.73949e-05	0.0017175	008-WT_008-hcp;008-tssM2_008-hcp	0.66968	0.818333	-0.0616824	0.000530913	0.00953476	1.11769	27.8564	27.7958	27.965	29.1652	29.1189	28.8711	28.995	28.8173	29.158		+		+	008-WT_008-hcp	30	57.2	57.2	57.2	77.156	0	323.31	17	19	19	26	27	26	27	29	26	29.4881	29.4254	29.7031	32.6154	32.0737	31.7573	32.1513	31.901
WP_021458174.1;UPI0003916C62	WP_021458174.1;UPI0003916C62	WP_021458174.1 type VI secretion system ImpA family N-terminal domain-containing protein [Vibrio coralliilyticus];UPI0003916C62 status=active	9.19562e-05	0.00177675	008-tssM2_008-hcp;008-WT_008-hcp	0.757243	0.871051	0.0224838	0.00102098	0.0130212	0.704836	25.8457	26.0169	25.8623	26.6458	26.5754	26.5507	26.4938	26.6458	26.6998		+		+	008-WT_008-hcp	9	31.3	31.3	31.3	51.058	0	36.226	6	5	5	5	7	6	8	8	8	26.8858	26.515	26.2926	28.2759	28.2123	27.9031	28.4668	28.1604
WP_019276609.1;UPI0002F4C48C	WP_019276609.1;UPI0002F4C48C	WP_019276609.1 phosphoenolpyruvate carboxykinase (ATP) [Vibrio coralliilyticus];UPI0002F4C48C status=active	9.74846e-05	0.00182679	008-tssM2_008-hcp;008-WT_008-hcp	0.359896	0.615852	0.0182374	0.000976639	0.0128367	0.360546	31.2759	31.4134	31.3142	31.7088	31.6586	31.6629	31.6839	31.6923	31.7088		+		+	008-WT_008-hcp	47	86.7	86.7	86.7	60.392	0	323.31	38	36	37	40	42	40	43	44	38	33.099	33.1084	33.2479	34.5698	34.1975	34.1068	34.4396	34.1975
WP_021458006.1;UPI000390B0F9	WP_021458006.1;UPI000390B0F9	WP_021458006.1 transporter substrate-binding domain-containing protein [Vibrio coralliilyticus];UPI000390B0F9 status=active	9.86843e-05	0.00182679	008-tssM2_008-hcp;008-WT_008-hcp	0.546342	0.729091	0.0312443	0.000739563	0.0116217	0.588736	28.019	28.0084	28.1795	28.632	28.6865	28.5609	28.6527	28.7129	28.6075		+		+	008-WT_008-hcp	11	41.9	41.9	41.9	28.851	0	62.049	9	10	9	9	10	9	10	11	9	28.6075	28.4823	28.6595	30.2979	29.9259	29.7723	30.0737	29.7146
WP_006957418.1;UPI0001B94996	WP_006957418.1;UPI0001B94996	WP_006957418.1 MULTISPECIES: flagellar basal body rod protein FlgC [Vibrio];UPI0001B94996 status=active	9.96836e-05	0.00182679	008-hcp_008-tssM2;008-hcp_008-WT	0.434795	0.661155	0.103589	0.000827257	0.0122351	-1.27659	26.1115	26.0484	25.7234	24.7077	24.3975	24.6375	24.5404	24.7846	24.7286		+		+	008-WT_008-hcp	2	23.2	23.2	23.2	15.05	0	26.856	2	2	2	2	2	2	2	2	2	26.0275	25.867	25.6622	25.7234	25.0854	25.239	25.3877	25.433
WP_021457666.1;UPI00039127F4	WP_021457666.1;UPI00039127F4	WP_021457666.1 BspA family leucine-rich repeat surface protein [Vibrio coralliilyticus];UPI00039127F4 status=active	0.00010676	0.0019111	008-hcp_008-tssM2;008-hcp_008-WT	0.591261	0.768148	0.0704664	0.00064434	0.010404	-1.0089	30.4433	30.4433	30.2647	29.1842	29.4688	29.2602	29.3578	29.2353	29.5315		+		+	008-WT_008-hcp	20	64.6	64.6	64.6	51.291	0	323.31	19	19	20	19	19	19	19	20	19	32.0769	32.005	31.901	31.9045	31.7373	31.4919	32.0084	31.7494
WP_021457039.1;UPI000390F181	WP_021457039.1;UPI000390F181	WP_021457039.1 DUF411 domain-containing protein [Vibrio coralliilyticus];UPI000390F181 status=active	0.000111404	0.00195231	008-hcp_008-WT;008-hcp_008-tssM2	0.144602	0.375966	-0.288261	0.00028767	0.00649101	-1.55455	24.6264	24.9539	24.8385	23.5165	23.7796	23.3239	23.4298	23.1658	23.1596		+		+	008-WT_008-hcp	2	13.7	13.7	13.7	16.149	0	4.6466	2	1	2	2	2	1	2	2	1	24.2463	23.8191	23.8093	24.2607	24.6153	23.1174	24.3031	23.7895
WP_021456895.1;UPI0003915289	WP_021456895.1;UPI0003915289	WP_021456895.1 amino acid ABC transporter substrate-binding protein [Vibrio coralliilyticus];UPI0003915289 status=active	0.000112301	0.00195231	008-tssM2_008-hcp;008-WT_008-hcp	0.0965006	0.317715	0.149705	0.000305848	0.00678609	0.684409	29.1937	29.3001	29.1604	29.8593	29.6697	29.7292	29.8279	29.9677	29.9117		+		+	008-WT_008-hcp	15	53.6	53.6	53.6	27.495	0	277.2	13	13	12	14	12	13	14	14	12	30.4234	30.4532	30.393	32.196	31.6329	31.5978	32.0864	31.9574
WP_006962138.1;UPI0001B95692	WP_006962138.1;UPI0001B95692	WP_006962138.1 MULTISPECIES: hypothetical protein [Vibrio];UPI0001B95692 status=active	0.000127219	0.00219058	008-hcp_008-tssM2;008-hcp_008-WT	0.729708	0.855525	0.0399939	0.00142766	0.0155958	-0.872668	26.2979	26.189	26.3578	25.3645	25.4425	25.2996	25.3307	25.2891	25.6068		+		+	008-WT_008-hcp	2	10	10	10	25.17	0	4.0616	2	2	2	1	2	2	2	2	2	25.9998	25.7234	25.9111	25.3376	25.5898	25.3031	25.9977	25.5955
WP_021457604.1;UPI000390B83F	WP_021457604.1;UPI000390B83F	WP_021457604.1 DsbA family protein [Vibrio coralliilyticus];UPI000390B83F status=active	0.000137564	0.00232444	008-hcp_008-tssM2;008-hcp_008-WT	0.0940369	0.317519	0.139661	0.00101378	0.0130212	-0.533311	26.1214	26.2299	26.3031	25.5014	25.48	25.654	25.7466	25.673	25.6348		+		+	008-WT_008-hcp	7	34.8	34.8	34.8	25.863	0	32.708	5	5	4	6	6	5	7	7	6	26.341	26.521	26.2944	27.0711	26.6181	26.5463	27.391	26.8623
WP_021457041.1;UPI000390CCDB	WP_021457041.1;UPI000390CCDB	WP_021457041.1 porin [Vibrio coralliilyticus];UPI000390CCDB status=active	0.000142877	0.002374	008-hcp_008-tssM2;008-hcp_008-WT	0.0872026	0.309587	0.062081	0.00227685	0.0204452	-0.446641	26.8858	26.8264	26.6865	26.3014	26.2996	26.2714	26.3894	26.3031	26.3662		+		+	008-WT_008-hcp	6	26.2	26.2	26.2	42.061	0	62.989	5	5	6	6	4	3	5	5	4	27.1795	27.1604	27.1795	27.9705	27.524	27.0711	27.9923	27.673
WP_006961485.1;UPI0001B939D6	WP_006961485.1;UPI0001B939D6	WP_006961485.1 MULTISPECIES: outer membrane protein OmpW [Vibrio];UPI0001B939D6 status=active	0.000143123	0.002374	008-hcp_008-tssM2;008-hcp_008-WT	0.233778	0.494581	0.118738	0.000601756	0.0102179	-0.734491	32.5686	32.6307	32.4032	31.6022	31.8385	31.6022	31.7573	31.781	31.8608		+		+	008-WT_008-hcp	1	7	7	7	22.963	0	25.18	1	1	1	1	1	1	1	1	1	31.5527	31.525	31.4967	31.9848	31.5203	31.4083	31.7849	31.4823
WP_021457596.1;UPI000390E341	WP_021457596.1;UPI000390E341	WP_021457596.1 aspartate/glutamate racemase family protein [Vibrio coralliilyticus];UPI000390E341 status=active	0.000151652	0.00249262	008-WT_008-hcp;008-tssM2_008-hcp	0.405801	0.638281	-0.394454	0.00178328	0.0172449	2.88487	20	20	20	23.3511	22.9584	23.5285	22.1047	23.2679	23.2821		+		+	008-WT_008-hcp	1	6.1	6.1	6.1	25.026	0	2.9517	0	0	0	1	1	1	1	1	1	NaN	NaN	NaN	23.4676	22.2989	23.4041	22.3403	22.9079
WP_165579773.1;UPI0013F4B1A6	WP_165579773.1;UPI0013F4B1A6	WP_165579773.1 cellulose-binding domain-containing protein [Vibrio coralliilyticus];UPI0013F4B1A6 status=active	0.000167201	0.0026991	008-hcp_008-tssM2;008-hcp_008-WT	0.0649135	0.279365	0.27565	0.0024141	0.0209301	-1.06863	26.2679	25.9066	25.8433	24.7234	24.7389	24.5225	25.0148	24.7695	25.0275		+		+	008-WT_008-hcp	9	18	18	18	94.35	0	52.077	6	6	6	6	6	6	8	7	5	26.9977	26.5754	26.6865	26.452	26.3528	26.1776	26.9539	26.4661
WP_006962072.1;UPI0001B9527F	WP_006962072.1;UPI0001B9527F	WP_006962072.1 MULTISPECIES: tripartite tricarboxylate transporter substrate binding protein [Vibrio];UPI0001B9527F status=active	0.000181859	0.00290975	008-hcp_008-tssM2;008-hcp_008-WT	0.658102	0.812353	0.0287914	0.00191303	0.018005	-0.438408	26.1234	26.1546	26.0793	25.6944	25.6375	25.6237	25.5955	25.6595	25.7871		+		+	008-WT_008-hcp	10	42.7	42.7	42.7	35.115	0	125.12	7	7	6	7	8	7	6	7	6	26.9977	27.2262	26.965	27.6389	27.3662	27.4707	27.524	27.2625
WP_021456293.1;UPI0003918819	WP_021456293.1;UPI0003918819	WP_021456293.1 hypothetical protein [Vibrio coralliilyticus];UPI0003918819 status=active	0.000190001	0.00296139	008-hcp_008-WT;008-hcp_008-tssM2	0.122228	0.349109	-0.263685	0.000331915	0.00712403	-1.26031	27.8324	27.611	27.5165	26.7389	26.8142	26.417	26.3695	26.3066	26.5029		+		+	008-WT_008-hcp	5	22.8	22.8	22.8	39.983	0	79.841	4	5	4	4	4	3	4	3	4	28.4234	28.0609	28.2123	28.6629	28.4473	27.4314	28.4862	27.3745
WP_006957391.1;UPI0001B9497B	WP_006957391.1;UPI0001B9497B	WP_006957391.1 MULTISPECIES: adenylate kinase [Vibrio];UPI0001B9497B status=active	0.00019215	0.00296929	008-WT_008-hcp;008-tssM2_008-hcp	0.699011	0.840089	-0.0298684	0.00116892	0.0140911	0.496977	29.2803	29.3174	29.2714	29.8901	29.7453	29.8142	29.8279	29.8608	29.6713		+		+	008-WT_008-hcp	14	69.2	69.2	69.2	23.266	0	230.96	12	10	11	13	9	13	13	13	12	30.3828	30.1239	30.393	32.0705	31.0673	31.6586	32.0084	31.6285
WP_021455185.1;UPI00039133B6	WP_021455185.1;UPI00039133B6	WP_021455185.1 S24 family peptidase [Vibrio coralliilyticus];UPI00039133B6 status=active	0.000194055	0.00297332	008-WT_008-hcp;008-tssM2_008-hcp	0.362999	0.616506	-0.162519	0.00125719	0.0146533	1.21867	24.3444	24.0526	24.3578	25.7895	25.417	25.6918	25.2679	25.6568	25.4862		+		+	008-WT_008-hcp	4	27.9	27.9	27.9	22.641	0	26.388	1	1	3	2	2	2	4	4	3	22.9707	22.5213	25.228	26.6998	25.2244	26.2096	26.5433	26.515
WP_021457302.1;UPI00039154E9	WP_021457302.1;UPI00039154E9	WP_021457302.1 fumarate reductase (quinol) flavoprotein subunit [Vibrio coralliilyticus];UPI00039154E9 status=active	0.000195893	0.00297625	008-tssM2_008-hcp;008-WT_008-hcp	0.385576	0.629264	0.0731227	0.00113761	0.0138561	0.572267	26.8019	26.7645	26.7389	27.2891	27.3153	27.1984	27.4707	27.2979	27.2535		+		+	008-WT_008-hcp	15	36.2	36.2	36.2	66.762	0	149.78	9	9	9	11	10	11	12	12	11	27.9595	27.9031	28.0453	29.6848	29.3683	29.1771	29.6781	29.4727
WP_006959338.1;UPI0001B93962	WP_006959338.1;UPI0001B93962	WP_006959338.1 MULTISPECIES: 30S ribosomal protein S1 [Vibrio];UPI0001B93962 status=active	0.000199195	0.00297771	008-WT_008-hcp;008-tssM2_008-hcp	0.173119	0.415298	-0.0541458	0.00177429	0.0172449	0.350546	30.7292	30.7292	30.8608	31.13	31.1783	31.225	31.1239	31.1544	31.0927		+		+	008-WT_008-hcp	30	51.4	51.4	51.4	60.961	0	323.31	23	22	18	23	24	23	29	27	28	32.1842	31.781	32.3088	33.6198	33.1872	33.2193	33.5527	33.2336
WP_006957088.1;UPI0001B93B43	WP_006957088.1;UPI0001B93B43	WP_006957088.1 MULTISPECIES: S-ribosylhomocysteine lyase [Vibrio];UPI0001B93B43 status=active	0.000199283	0.00297771	008-WT_008-hcp;008-tssM2_008-hcp	0.0723289	0.285441	-0.0857016	0.00318949	0.0249118	0.346022	30.362	30.4727	30.5109	30.8682	30.8608	30.9117	30.8534	30.7453	30.7849		+		+	008-WT_008-hcp	10	75.6	75.6	75.6	19.052	0	271.13	10	10	10	10	10	10	10	10	10	31.4032	31.3515	31.4678	32.966	32.5799	32.463	33.1021	32.5481
WP_006957350.1;UPI0001B9477A	WP_006957350.1;UPI0001B9477A	WP_006957350.1 MULTISPECIES: lipoyl synthase [Vibrio];UPI0001B9477A status=active	0.000208418	0.00308104	008-tssM2_008-hcp;008-WT_008-hcp	0.844904	0.915313	0.0107994	0.0014674	0.0158071	0.383479	26.4707	26.4567	26.5165	26.8142	26.8974	26.8504	26.8858	26.7771	26.9316		+		+	008-WT_008-hcp	6	21.5	21.5	21.5	36.368	0	37.191	6	6	4	6	6	6	6	6	5	26.5477	26.673	26.9539	28.1842	27.8324	27.9088	28.1556	27.8916
WP_006957112.1;UPI0001B93D43	WP_006957112.1;UPI0001B93D43	WP_006957112.1 MULTISPECIES: DNA-directed RNA polymerase subunit beta [Vibrio];UPI0001B93D43 status=active	0.000209606	0.00308104	008-WT_008-hcp;008-tssM2_008-hcp	0.434658	0.661155	-0.0436732	0.00013228	0.00398193	0.349445	29.5033	29.4394	29.4938	29.9677	29.8112	29.837	29.8309	29.8504	29.8035		+		+	008-WT_008-hcp	74	63.7	63.7	63.7	149.72	0	323.31	63	60	58	66	65	66	70	69	67	32.5085	32.2591	32.463	33.9933	33.4458	33.4943	33.7849	33.4702
WP_021456838.1;UPI00039116FE	WP_021456838.1;UPI00039116FE	WP_021456838.1 hypothetical protein [Vibrio coralliilyticus];UPI00039116FE status=active	0.000215849	0.00312205	008-hcp_008-WT;008-hcp_008-tssM2	0.255827	0.51515	-0.221598	0.00130824	0.0148549	-1.48859	26.8504	26.9977	26.604	25.4202	25.7024	25.5285	25.3745	25.0567	25.5551		+		+	008-WT_008-hcp	5	13.5	13.5	13.5	39.825	0	25.225	4	3	3	3	4	3	4	4	4	26.9428	26.6458	26.3595	26.3393	26.1776	26.002	26.4425	26.0084
WP_021455271.1;UPI0003913BF3	WP_021455271.1;UPI0003913BF3	WP_021455271.1 MULTISPECIES: S8 family peptidase [Vibrio];UPI0003913BF3 status=active	0.00023405	0.00333198	008-hcp_008-tssM2;008-hcp_008-WT	0.391688	0.629604	0.157162	0.00218484	0.0199239	-1.173	30.8309	30.6285	30.5296	29.3766	29.4473	29.1747	29.7341	29.4938	29.2422		+		+	008-WT_008-hcp	15	55.3	55.3	55.3	54.78	0	323.31	14	11	12	12	12	12	14	13	12	31.9539	31.341	31.6022	31.3828	31.1052	30.8901	31.6629	31.1901
WP_021456866.1;UPI000390D6E4	WP_021456866.1;UPI000390D6E4	WP_021456866.1 bifunctional UDP-sugar hydrolase/5-nucleotidase UshA [Vibrio coralliilyticus];UPI000390D6E4 status=active	0.000242172	0.00339417	008-hcp_008-tssM2;008-hcp_008-WT	0.669756	0.818333	0.0469182	0.00185025	0.0176486	-0.752679	29.8096	29.8872	29.6998	28.9622	29.104	28.9316	29.094	28.877	29.1676		+		+	008-WT_008-hcp	25	55.5	55.5	55.5	61.288	0	182.15	23	19	18	18	22	16	21	22	20	31.463	31.3568	31.3196	31.7927	31.4919	31.1115	31.7373	31.3568
WP_021457003.1;UPI0003910833	WP_021457003.1;UPI0003910833	WP_021457003.1 alpha-amylase family protein [Vibrio coralliilyticus];UPI0003910833 status=active	0.000248017	0.00344934	008-hcp_008-tssM2;008-hcp_008-WT	0.113934	0.343823	0.169576	0.00290469	0.023889	-0.594014	31.1239	31.1783	30.9746	30.3828	30.3724	30.2308	30.362	30.5573	30.5754		+		+	008-WT_008-hcp	30	70.8	70.8	70.8	51.676	0	323.31	27	27	26	26	26	27	30	27	29	32.6565	32.5504	32.4483	32.9295	32.4678	32.3303	32.8829	32.7613
WP_006960604.1;UPI0001B94C05	WP_006960604.1;UPI0001B94C05	WP_006960604.1 MULTISPECIES: ribose ABC transporter substrate-binding protein RbsB [Vibrio];UPI0001B94C05 status=active	0.000257723	0.00355698	008-hcp_008-WT;008-hcp_008-tssM2	0.178804	0.422183	-0.0571264	0.00135446	0.0152811	-0.48256	28.3324	28.2847	28.1361	27.7645	27.8741	27.8385	27.7517	27.7958	27.7581		+		+	008-WT_008-hcp	9	48.6	48.6	48.6	30.648	0	215.56	8	6	7	8	8	8	8	8	9	29.1015	28.8081	28.7739	29.7292	29.3494	29.2759	29.5426	29.3578
WP_021456345.1;UPI000390BB13	WP_021456345.1;UPI000390BB13	WP_021456345.1 hypothetical protein [Vibrio coralliilyticus];UPI000390BB13 status=active	0.000263425	0.00360812	008-hcp_008-tssM2;008-hcp_008-WT	0.0623709	0.274024	0.362977	0.002987	0.024049	-1.03254	30.4532	30.3515	30.0349	28.7895	29.0864	28.7771	29.4433	29.1239	29.1747		+		+	008-WT_008-hcp	17	57.7	57.7	57.7	41.156	0	323.31	15	16	14	17	15	15	16	16	16	31.8719	31.7413	31.5933	31.2759	31.3879	31.015	31.9117	31.4581
WP_021456149.1;UPI000390E69B	WP_021456149.1;UPI000390E69B	WP_021456149.1 hypothetical protein [Vibrio coralliilyticus];UPI000390E69B status=active	0.000281608	0.00382817	008-hcp_008-tssM2;008-hcp_008-WT	0.133841	0.361269	0.162657	0.00323061	0.0250479	-1.22253	24.417	24.5696	23.9672	22.8307	22.9725	22.9951	23.0691	23.2273	22.9899		+		+	008-WT_008-hcp	2	7.6	7.6	7.6	42.681	0	4.9736	2	2	2	2	2	2	1	1	2	24.0443	23.976	23.7796	23.6431	23.7995	23.4551	22.9829	22.8557
WP_085058136.1;UPI000A117519	WP_085058136.1;UPI000A117519	WP_085058136.1 DUF1566 domain-containing protein [Vibrio coralliilyticus];UPI000A117519 status=active	0.000288002	0.00388587	008-hcp_008-tssM2;008-hcp_008-WT	0.759534	0.871458	0.0443287	0.00231576	0.0205224	-1.10789	24.1871	24.4105	24.0359	22.9423	23.1704	23.0641	22.867	23.2214	23.2214		+		+	008-WT_008-hcp	4	3.8	3.8	3.8	175.51	0	7.9712	4	4	3	3	4	3	2	3	3	24.5285	24.5285	24.1642	24.3376	24.3578	23.7286	23.5869	23.9406
WP_021458613.1;UPI0003916DC3	WP_021458613.1;UPI0003916DC3	WP_021458613.1 oligopeptidase A [Vibrio coralliilyticus];UPI0003916DC3 status=active	0.000292249	0.00391397	008-tssM2_008-hcp;008-WT_008-hcp	0.159624	0.398905	0.0376288	0.00177364	0.0172449	0.216653	28.3536	28.3196	28.3951	28.5389	28.5165	28.55	28.5826	28.5352	28.6005		+		+	008-WT_008-hcp	26	46.2	46.2	46.2	77.188	0	323.31	18	19	19	24	20	25	23	24	22	30.2647	30.0479	30.3303	31.8042	31.2979	31.325	31.5573	31.3463
WP_021456534.1;UPI000390CC21	WP_021456534.1;UPI000390CC21	WP_021456534.1 chitinase [Vibrio coralliilyticus];UPI000390CC21 status=active	0.000296054	0.00392004	008-hcp_008-tssM2;008-hcp_008-WT	0.148817	0.381869	0.126675	0.00382792	0.027964	-0.878805	30.9814	30.846	30.5481	29.7676	29.8065	29.7849	29.8785	30.0479	29.8127		+		+	008-WT_008-hcp	18	44.4	44.4	44.4	60.708	0	323.31	15	15	13	14	14	14	17	16	15	31.947	31.7129	31.4581	31.8829	31.5062	31.4433	31.94	31.781
WP_019277505.1;UPI0002DC6FFB	WP_019277505.1;UPI0002DC6FFB	WP_019277505.1 MULTISPECIES: GatB/YqeY domain-containing protein [Vibrio];UPI0002DC6FFB status=active	0.000297039	0.00392004	008-WT_008-hcp;008-tssM2_008-hcp	0.095879	0.317519	-0.109999	0.00334487	0.0255069	0.313817	26.5565	26.4999	26.4536	26.8858	26.9869	26.9088	26.8741	26.7389	26.8385		+		+	008-WT_008-hcp	5	40.8	40.8	40.8	15.892	0	30.049	2	3	3	3	3	5	4	4	4	26.5711	26.6181	26.0955	28.5609	28.0609	28.3239	28.4154	28.4551
WP_021457017.1;UPI0003918820	WP_021457017.1;UPI0003918820	WP_021457017.1 amidohydrolase [Vibrio coralliilyticus];UPI0003918820 status=active	0.000307693	0.00403122	008-hcp_008-WT;008-hcp_008-tssM2	0.702558	0.841546	-0.0651925	0.000888731	0.0125573	-1.10369	26.9869	26.9203	26.8142	25.8409	26.0732	25.6918	25.6703	25.7103	26.0296		+		+	008-WT_008-hcp	2	4.3	4.3	4.3	61.418	0.0050562	2.1306	1	1	1	1	1	1	1	2	1	26.1908	25.9912	25.9473	25.5725	25.5315	24.9316	25.7466	25.5014
WP_019275317.1;UPI0002DE8C38	WP_019275317.1;UPI0002DE8C38	WP_019275317.1 MULTISPECIES: hypothetical protein [Vibrio];UPI0002DE8C38 status=active	0.000313901	0.00408297	008-hcp_008-tssM2;008-hcp_008-WT	0.0711397	0.285441	0.314826	0.00249862	0.021354	-0.801017	29.6848	29.7942	29.4976	28.3578	28.7031	28.5682	28.6964	28.9484	28.9287		+		+	008-WT_008-hcp	8	51.7	51.7	51.7	12.297	0	124.86	8	8	8	7	8	7	8	8	8	30.7373	30.7373	30.393	29.8872	30.2979	29.9259	30.2869	30.1361
WP_165579690.1;UPI0013F4A5B0	WP_165579690.1;UPI0013F4A5B0	WP_165579690.1 ricin-type beta-trefoil lectin domain protein [Vibrio coralliilyticus];UPI0013F4A5B0 status=active	0.000324776	0.00419425	008-hcp_008-tssM2;008-hcp_008-WT	0.454477	0.676929	0.161769	0.0011351	0.0138561	-1.29063	29.0813	28.8829	28.7645	27.3662	27.7517	27.2535	27.8445	27.5969	27.4154		+		+	008-WT_008-hcp	23	56.8	56.8	56.8	68.307	0	323.31	21	20	19	17	19	19	22	19	17	31.099	30.9045	30.7129	30.341	30.4433	29.893	30.8974	30.1724
WP_021456662.1;UPI000391005D	WP_021456662.1;UPI000391005D	WP_021456662.1 MULTISPECIES: 3-deoxy-manno-octulosonate-8-phosphatase KdsC [Vibrio];UPI000391005D status=active	0.000355139	0.00452176	008-tssM2_008-hcp;008-WT_008-hcp	0.625161	0.787938	0.0189266	0.00188568	0.017843	0.266371	25.7945	25.8312	25.7619	26.0062	26.0588	26.065	26.0526	26.1194	26.0148		+		+	008-WT_008-hcp	5	30.8	30.8	30.8	20.446	0	35.921	3	3	4	5	4	5	4	4	4	25.8811	25.8528	26.3307	27.5463	27.1604	27.4551	27.5165	27.2891
WP_021456242.1;UPI000390FCEE	WP_021456242.1;UPI000390FCEE	WP_021456242.1 TonB-dependent receptor [Vibrio coralliilyticus];UPI000390FCEE status=active	0.000364645	0.00461033	008-hcp_008-WT;008-hcp_008-tssM2	0.926737	0.969169	-0.00897217	0.000801068	0.0120346	-0.742582	26.5225	26.4892	26.2838	25.7363	25.824	25.5345	25.6811	25.6375	25.7492		+		+	008-WT_008-hcp	10	22.6	22.6	22.6	77.74	0	111.99	8	9	8	8	9	8	9	7	9	27.6931	27.6458	27.611	27.8324	27.9088	27.189	27.673	27.391
WP_006959350.1;UPI0001B93969	WP_006959350.1;UPI0001B93969	WP_006959350.1 MULTISPECIES: ATP-dependent Clp endopeptidase proteolytic subunit ClpP [Vibrio];UPI0001B93969 status=active	0.000383709	0.00481768	008-tssM2_008-hcp;008-WT_008-hcp	0.0948303	0.317519	0.20611	0.000106485	0.00373208	0.682692	29.0296	29.0505	28.965	29.6646	29.3848	29.4254	29.6898	29.7645	29.6389		+		+	008-WT_008-hcp	4	26.4	26.4	26.4	22.991	0	115.42	3	3	3	3	3	3	3	4	3	29.4012	29.1984	29.2869	30.8755	30.3303	30.2077	30.7849	30.611
WP_021455353.1;UPI0003916545	WP_021455353.1;UPI0003916545	WP_021455353.1 DUF4150 domain-containing protein [Vibrio coralliilyticus];UPI0003916545 status=active	0.000387469	0.00483134	008-tssM2_008-hcp;008-WT_008-hcp	0.548474	0.730747	0.145256	0.000105008	0.00373208	1.52354	23.8576	23.8858	24.1095	25.7568	25.1055	25.1253	25.4583	25.3811	25.5841		+		+	008-WT_008-hcp	1	5.8	5.8	5.8	53.148	0	17.129	1	1	1	1	1	1	1	1	1	23.0443	22.969	23.3511	25.8215	24.7796	24.7695	25.4202	25.0567
WP_165579631.1;UPI0013F3CAF7	WP_165579631.1;UPI0013F3CAF7	WP_165579631.1 carotenoid oxygenase family protein [Vibrio coralliilyticus];UPI0013F3CAF7 status=active	0.000391987	0.0048542	008-hcp_008-WT;008-hcp_008-tssM2	0.975756	0.992028	-0.00284322	0.00143552	0.0155958	-0.813125	26.8019	26.4754	26.558	25.9428	25.7995	25.6622	25.767	25.7619	25.867		+		+	008-WT_008-hcp	8	17.9	17.9	17.9	69.537	0	50.047	8	7	6	5	8	5	8	6	7	27.5389	26.9869	27.1214	27.5826	27.2979	26.8385	27.4154	27.0505
WP_021455162.1;UPI000A0F82AC	WP_021455162.1;UPI000A0F82AC	WP_021455162.1 lipid A deacylase LpxR family protein [Vibrio coralliilyticus];UPI000A0F82AC status=active	0.000396459	0.00487617	008-hcp_008-tssM2;008-hcp_008-WT	0.257019	0.516374	0.150148	0.0021637	0.0198339	-0.767967	28.2123	28.0711	27.9372	27.217	27.2625	26.9869	27.2979	27.1795	27.4394		+		+	008-WT_008-hcp	7	35.1	35.1	35.1	36.585	0	275.66	7	7	7	7	7	6	7	7	7	29.3066	29.0711	29.099	29.1015	29.094	28.6285	29.4823	28.9344
WP_021457304.1;UPI000390FA3F	WP_021457304.1;UPI000390FA3F	WP_021457304.1 YjbH domain-containing protein [Vibrio coralliilyticus];UPI000390FA3F status=active	0.000403398	0.00492799	008-hcp_008-WT;008-hcp_008-tssM2	0.363791	0.617257	-0.157115	0.000397747	0.0082357	-1.07563	24.976	24.7745	24.8717	24.0443	24.1253	23.6971	23.9043	23.6431	23.848		+		+	008-WT_008-hcp	9	17.6	17.6	17.6	82.349	0	44.889	6	6	5	5	6	5	7	4	6	26.228	25.6513	25.7945	25.9248	25.7517	25.1871	25.9955	25.2961
WP_021456767.1;UPI000390CE99	WP_021456767.1;UPI000390CE99	WP_021456767.1 adenylosuccinate lyase [Vibrio coralliilyticus];UPI000390CE99 status=active	0.000432382	0.00521164	008-WT_008-hcp;008-tssM2_008-hcp	0.484345	0.69797	-0.0496852	0.00224038	0.0202209	0.502899	27.8019	27.7517	27.9484	28.4234	28.2891	28.4473	28.267	28.4113	28.3324		+		+	008-WT_008-hcp	18	42.3	42.3	42.3	51.386	0	221.97	16	17	16	18	17	18	17	17	17	29.8489	29.7911	29.8974	31.5014	30.9814	31.1239	31.3672	31.08
WP_019274162.1;UPI000311004D	WP_019274162.1;UPI000311004D	WP_019274162.1 outer membrane protein assembly factor BamB [Vibrio coralliilyticus];UPI000311004D status=active	0.000438084	0.00524541	008-hcp_008-WT;008-hcp_008-tssM2	0.215962	0.470222	-0.176901	0.00092552	0.0127014	-0.823542	25.558	25.6264	25.5225	25.0854	24.848	24.8336	24.7441	24.5926	24.8997		+		+	008-WT_008-hcp	6	18.9	18.9	18.9	41.183	0	59.915	5	4	4	4	4	4	5	5	5	26.8741	26.3662	26.1135	27.1795	26.3975	26.4441	27.0296	26.3324
WP_165579490.1;UPI0013F3FC93	WP_165579490.1;UPI0013F3FC93	WP_165579490.1 acetylornithine deacetylase [Vibrio coralliilyticus];UPI0013F3FC93 status=active	0.000447059	0.00531765	008-WT_008-hcp;008-tssM2_008-hcp	0.128124	0.352876	-0.100452	0.00636404	0.0402903	0.371779	25.2133	25.1719	25.3342	25.7182	25.6944	25.7234	25.6237	25.5165	25.6944		+		+	008-WT_008-hcp	4	17.2	17.2	17.2	41.63	0	61.607	3	2	4	3	3	3	4	4	3	25.2926	25.1371	25.8044	27.0914	26.632	26.6998	26.673	26.8623
WP_165579439.1;UPI0013F3DE78	WP_165579439.1;UPI0013F3DE78	WP_165579439.1 assimilatory sulfite reductase (NADPH) hemoprotein subunit [Vibrio coralliilyticus];UPI0013F3DE78 status=active	0.000459942	0.00543513	008-tssM2_008-hcp;008-WT_008-hcp	0.467448	0.687561	0.0657247	0.000796097	0.0120346	0.527175	27.0813	27.0401	27.0813	27.6181	27.5536	27.4154	27.673	27.6251	27.4862		+		+	008-WT_008-hcp	27	53.8	53.8	53.8	64.72	0	313.76	19	19	16	26	24	23	27	26	26	28.805	28.509	28.5682	30.6544	30.1724	30.0217	30.8234	30.3088
WP_006959526.1;UPI0001B93FBF	WP_006959526.1;UPI0001B93FBF	WP_006959526.1 MULTISPECIES: flagellin [Vibrio];UPI0001B93FBF status=active	0.000499151	0.00577802	008-hcp_008-tssM2;008-hcp_008-WT	0.0763783	0.292959	0.280563	0.0063925	0.0403254	-0.881949	33.9417	33.6735	33.4823	32.5527	32.6264	32.4309	32.8234	32.635	32.9933		+		+	008-WT_008-hcp	26	82	82	70	39.733	0	323.31	25	22	19	20	21	20	23	21	24	34.6995	34.3568	34.3303	34.4763	34.2048	33.9417	34.3436	33.8974
WP_031342786.1;UPI00041A895E	WP_031342786.1;UPI00041A895E	WP_031342786.1 hypothetical protein [Vibrio coralliilyticus];UPI00041A895E status=active	0.000501742	0.00577802	008-hcp_008-tssM2;008-hcp_008-WT	0.98162	0.993438	0.00462468	0.00044951	0.00876766	-1.13534	32.6881	32.611	32.5481	31.1901	31.7453	31.4919	31.5389	31.2869	31.6154		+		+	008-WT_008-hcp	7	69.1	69.1	69.1	14.666	0	151.75	5	6	7	6	5	6	6	6	6	33.3568	33.0365	33.1872	32.9487	32.9188	32.6964	33.0864	32.6372
WP_019277848.1;UPI0003676927	WP_019277848.1;UPI0003676927	WP_019277848.1 MULTISPECIES: chemotaxis response regulator CheY [Vibrio];UPI0003676927 status=active	0.000521066	0.0059326	008-WT_008-hcp;008-tssM2_008-hcp	0.102454	0.327556	-0.178342	0.00844657	0.0476691	0.485427	26.4504	26.5536	26.6458	27.1984	27.1984	27.2445	27.0813	26.8741	27.1507		+		+	008-WT_008-hcp	3	27	27	27	13.871	0	97.161	2	2	2	2	3	3	3	2	3	27.965	28.1263	28.2714	29.524	29.1771	29.509	29.1771	28.7895
WP_021456935.1;UPI0003911AA5	WP_021456935.1;UPI0003911AA5	WP_021456935.1 hypothetical protein [Vibrio coralliilyticus];UPI0003911AA5 status=active	0.000521727	0.0059326	008-hcp_008-WT;008-hcp_008-tssM2	0.4356	0.661155	-0.120005	0.00202855	0.0187908	-0.957376	28.4394	28.4551	28.2445	27.5969	27.6389	27.391	27.4551	27.2077	27.604		+		+	008-WT_008-hcp	17	59.9	59.9	59.9	31.665	0	228.72	15	16	13	15	14	13	17	17	14	30.7453	30.5014	30.5389	30.933	30.5296	30.3303	30.9117	30.2422
WP_021455087.1;UPI0003918746	WP_021455087.1;UPI0003918746	WP_021455087.1 DUF3763 domain-containing protein [Vibrio coralliilyticus];UPI0003918746 status=active	0.000568303	0.00631461	008-WT_008-hcp;008-tssM2_008-hcp;008-tssM2_008-WT	0.0569021	0.258693	-0.211767	0.00970663	0.050901	0.342155	23.8576	23.7796	23.8576	24.3239	24.3712	24.4614	24.239	24.0359	24.2463		+				4	10.6	10.6	10.6	63.034	0	19.358	2	2	3	1	3	2	3	3	2	23.7995	23.5983	24.0275	24.1332	25.1604	25.0148	25.3844	24.8044
WP_141650596.1;UPI0011463560	WP_141650596.1;UPI0011463560	WP_141650596.1 hypothetical protein [Vibrio coralliilyticus];UPI0011463560 status=active	0.000575334	0.00634271	008-hcp_008-WT;008-hcp_008-tssM2	0.0772166	0.292959	-0.482222	1.22451e-05	0.000828898	-1.35687	25.3712	25.2643	25.3778	24.5345	24.7695	24.0854	23.9933	24.0359	23.9134		+		+	008-WT_008-hcp	3	16.3	16.3	16.3	34.004	0	59.268	3	2	2	3	2	2	2	2	3	25.4892	25.3745	25.1604	25.4614	25.8576	24.945	23.6865	23.7077
WP_165579916.1;UPI0013F3AE9B	WP_165579916.1;UPI0013F3AE9B	WP_165579916.1 conjugal transfer protein TraF [Vibrio coralliilyticus];UPI0013F3AE9B status=active	0.000597479	0.00649417	008-hcp_008-tssM2;008-hcp_008-WT	0.320848	0.58333	0.126355	0.00449767	0.0311282	-0.813811	27.9316	27.8445	27.5754	26.965	26.8142	26.7517	26.8504	26.9088	27.1507		+		+	008-WT_008-hcp	10	34.6	34.6	34.6	40.966	0	242.95	9	9	9	9	9	9	10	8	9	29.1459	29.0839	28.9977	29.3578	28.7927	28.579	29.1361	28.6216
WP_021456362.1;UPI000390FF8E	WP_021456362.1;UPI000390FF8E	WP_021456362.1 NADP(H)-dependent aldo-keto reductase [Vibrio coralliilyticus];UPI000390FF8E status=active	0.000599849	0.00649417	008-tssM2_008-hcp;008-WT_008-hcp	0.238739	0.497161	0.129543	0.00128614	0.0147466	0.729663	26.1371	26.0772	26.317	26.9088	26.6458	26.7771	26.9316	26.9869	26.8019		+		+	008-WT_008-hcp	12	49.4	49.4	49.4	38.97	0	224.58	7	10	8	11	12	10	11	10	12	27.5463	27.524	27.2535	29.668	28.9622	28.9203	29.5033	29.4113
WP_165579573.1;UPI0013F41895	WP_165579573.1;UPI0013F41895	WP_165579573.1 hypothetical protein [Vibrio coralliilyticus];UPI0013F41895 status=active	0.000625068	0.00662449	008-hcp_008-tssM2;008-hcp_008-WT	0.532937	0.720361	0.127603	0.00271311	0.0228473	-1.16265	32.1269	31.8682	31.7533	30.6285	30.846	30.4032	31.0017	30.5296	30.7292		+		+	008-WT_008-hcp	15	61.1	61.1	61.1	38.271	0	323.31	15	14	13	14	14	13	15	15	14	33.1453	32.7985	32.8042	32.7026	32.5132	32.0895	32.9382	32.245
WP_006963193.1;UPI0001B94698	WP_006963193.1;UPI0001B94698	WP_006963193.1 MULTISPECIES: sulfate adenylyltransferase subunit CysN [Vibrio];UPI0001B94698 status=active	0.000626336	0.00662449	008-tssM2_008-hcp;008-WT_008-hcp	0.546301	0.729091	0.0938956	0.00129032	0.0147466	0.856873	26.4073	26.3712	26.433	27.2891	27.2353	26.976	27.4629	27.2077	27.1115		+		+	008-WT_008-hcp	11	32.3	32.3	32.3	52.268	0	157.49	9	9	9	10	10	10	11	10	10	27.8264	27.5609	27.5014	29.8623	29.2957	29.1361	29.9259	29.3431
WP_021454972.1;UPI00039136FF	WP_021454972.1;UPI00039136FF	WP_021454972.1 aspartate--tRNA ligase [Vibrio coralliilyticus];UPI00039136FF status=active	0.000630206	0.00662449	008-WT_008-hcp;008-tssM2_008-hcp	0.196458	0.443598	-0.102082	0.00237518	0.0207976	0.367194	27.4551	27.509	27.5826	28.0914	27.9316	27.9316	27.8203	27.9539	27.8741		+		+	008-WT_008-hcp	24	40.9	40.9	40.9	65.802	0	253.35	20	19	19	22	17	20	23	23	20	29.6093	29.5296	29.8355	31.4678	30.5014	30.846	31.08	30.8901
WP_019277901.1;UPI0003152973	WP_019277901.1;UPI0003152973	WP_019277901.1 MULTISPECIES: outer membrane lipoprotein chaperone LolA [Vibrio];UPI0003152973 status=active	0.000660835	0.00682777	008-hcp_008-tssM2;008-hcp_008-WT	0.821051	0.904905	0.0173899	0.00263751	0.0223174	-0.516545	27.2353	27.0609	27.0505	26.5374	26.6865	26.521	26.673	26.6181	26.506		+		+	008-WT_008-hcp	4	30.3	30.3	30.3	22.324	0	56.471	4	4	4	4	4	4	3	3	3	27.6663	27.3239	27.4707	28.003	27.7645	27.5969	28.0453	27.6931
WP_021457947.1;UPI0003912F2C	WP_021457947.1;UPI0003912F2C	WP_021457947.1 MULTISPECIES: DNA topoisomerase IV subunit A [Vibrio];UPI0003912F2C status=active	0.000660873	0.00682777	008-WT_008-hcp;008-tssM2_008-hcp	0.342124	0.600671	-0.0694466	0.00502348	0.0336172	0.438477	26.0691	25.9225	26.1035	26.604	26.4953	26.5195	26.5315	26.5195	26.3595		+		+	008-WT_008-hcp	19	31.9	31.9	31.9	84.476	0	109.67	12	11	13	17	16	16	15	16	15	27.3494	27.3745	27.7389	29.326	29.0914	28.8653	29.0965	29.0965
WP_021458026.1;UPI0003917A77	WP_021458026.1;UPI0003917A77	WP_021458026.1 MULTISPECIES: 3-dehydroquinate synthase [Vibrio];UPI0003917A77 status=active	0.000680906	0.00699476	008-WT_008-hcp;008-tssM2_008-hcp	0.0955104	0.317519	-0.136732	0.00301979	0.024049	0.425053	27.3494	27.5754	27.4862	27.9539	27.9869	28.1556	27.9031	27.8799	27.9031		+		+	008-WT_008-hcp	8	30.7	30.7	30.7	39.549	0	85.328	6	7	4	6	7	5	8	6	6	27.0813	28.0084	27.7833	29.6075	29.1532	29.2331	29.4688	27.7581
WP_006962089.1;UPI0001B95290	WP_006962089.1;UPI0001B95290	WP_006962089.1 MULTISPECIES: type VI secretion system contractile sheath small subunit [Vibrio];UPI0001B95290 status=active	0.000686579	0.00700447	008-WT_008-hcp;008-tssM2_008-hcp	0.190096	0.435257	-0.101917	0.00451005	0.0311282	0.486283	30.362	30.3196	30.1239	30.7613	30.9259	30.8829	30.7129	30.8385	30.7129		+		+	008-WT_008-hcp	12	63.1	63.1	63.1	18.945	0	303.72	9	9	7	12	11	11	11	12	10	30.9259	30.7292	30.099	31.846	32.2135	31.4433	32.2164	32.0737
WP_006957943.1;UPI0001B93F7B	WP_006957943.1;UPI0001B93F7B	WP_006957943.1 MULTISPECIES: NADH:ubiquinone reductase (Na(+)-transporting) subunit F [Vibrio];UPI0001B93F7B status=active	0.000690886	0.00700447	008-hcp_008-tssM2;008-hcp_008-WT	0.126819	0.352876	0.163012	0.00552374	0.0362753	-0.456923	26.2996	26.1155	26.2021	25.6918	25.5551	25.5105	25.8717	25.7234	25.6513		+		+	008-WT_008-hcp	3	8.4	8.4	8.4	45.175	0	12.008	2	1	2	2	3	3	3	3	2	25.5014	25.0275	25.4425	26.632	26.1253	26.143	26.6998	26.2077
WP_021455941.1;UPI000391180D	WP_021455941.1;UPI000391180D	WP_021455941.1 TonB-dependent siderophore receptor [Vibrio coralliilyticus];UPI000391180D status=active	0.000746683	0.00746475	008-hcp_008-tssM2;008-hcp_008-WT	0.106414	0.3336	0.266325	0.00375269	0.0278681	-0.825581	25.6595	25.5638	25.2426	24.1871	24.5926	24.4105	24.6865	24.7389	24.5638		+		+	008-WT_008-hcp	9	16.8	16.8	16.8	81.97	0	75.09	7	6	6	5	7	4	8	7	8	26.524	26.1795	26.0833	25.9955	26.1449	25.6012	26.7517	26.4409
WP_021456083.1;UPI0003913C8F	WP_021456083.1;UPI0003913C8F	WP_021456083.1 class 1 fructose-bisphosphatase [Vibrio coralliilyticus];UPI0003913C8F status=active	0.000750439	0.00746475	008-WT_008-hcp;008-tssM2_008-hcp	0.161152	0.400727	-0.112514	0.00646077	0.040466	0.328371	29.2714	29.2535	29.3536	29.7227	29.6781	29.8004	29.7162	29.6216	29.5259		+		+	008-WT_008-hcp	13	50.1	50.1	50.1	37.306	0	318.88	9	9	9	12	11	10	11	11	11	29.7676	29.6981	29.8249	31.2979	30.947	30.9609	31.0737	30.7613
WP_021456909.1;UPI0003917724	WP_021456909.1;UPI0003917724	WP_021456909.1 DUF2860 domain-containing protein [Vibrio coralliilyticus];UPI0003917724 status=active	0.000752232	0.00746475	008-hcp_008-WT;008-hcp_008-tssM2	0.673798	0.821002	-0.0644099	0.00127717	0.0147466	-0.896954	28.2714	28.1115	28.0349	27.4154	27.4234	27.0813	27.391	27.0914	27.2445		+		+	008-WT_008-hcp	8	30.5	30.5	30.5	36.058	0	298.35	8	8	7	7	8	8	7	7	8	29.1676	28.9869	28.9203	29.4174	29.0762	28.7645	29.2847	28.7486
WP_021455083.1;UPI0003917BF2	WP_021455083.1;UPI0003917BF2	WP_021455083.1 glycosyl hydrolase family 18 protein [Vibrio coralliilyticus];UPI0003917BF2 status=active	0.000755559	0.00746475	008-hcp_008-tssM2;008-hcp_008-WT	0.253562	0.512356	0.155614	0.00363406	0.0273636	-1.00048	28.2935	28.0557	27.7389	27.0401	26.9203	26.6595	27.0914	27.0084	26.9869		+		+	008-WT_008-hcp	16	25.3	25.3	25.3	91.712	0	161.7	14	12	12	13	11	10	14	13	16	29.4453	28.9705	28.8203	29.141	28.7195	28.1652	29.3766	28.9923
WP_021458227.1;UPI000391520E	WP_021458227.1;UPI000391520E	WP_021458227.1 glycosyl hydrolase family 18 protein [Vibrio coralliilyticus];UPI000391520E status=active	0.00076734	0.00747816	008-hcp_008-tssM2;008-hcp_008-WT	0.815608	0.90464	0.0492922	0.000449682	0.00876766	-1.20489	26.0084	25.6971	25.673	24.7945	24.6649	24.1565	24.6264	24.5165	24.6209		+		+	008-WT_008-hcp	8	14.8	14.8	14.8	88.924	0	61.23	7	6	5	6	5	5	5	5	4	26.8385	26.4041	26.4707	26.7389	26.4785	25.6784	26.4831	26.4282
WP_021456683.1;UPI0003915385	WP_021456683.1;UPI0003915385	WP_021456683.1 MULTISPECIES: murein hydrolase activator NlpD [Vibrio];UPI0003915385 status=active	0.000769323	0.00747816	008-hcp_008-WT;008-hcp_008-tssM2	0.86646	0.932949	-0.0189222	0.00460945	0.03169	-0.616662	26.0062	25.8834	25.9383	25.3645	25.3811	25.2891	25.3975	25.1253	25.4551		+		+	008-WT_008-hcp	7	32.7	32.7	32.7	32.811	0	23.54	5	6	5	5	6	6	7	6	5	26.8741	26.6595	26.9088	27.5682	27.2891	27.0813	27.611	27.0505
WP_006957390.1;UPI0001B9497A	WP_006957390.1;UPI0001B9497A	WP_006957390.1 MULTISPECIES: molecular chaperone HtpG [Vibrio];UPI0001B9497A status=active	0.000774969	0.00749275	008-WT_008-hcp;008-tssM2_008-hcp	0.0958202	0.317519	-0.205513	0.00765793	0.0453803	0.50878	26.4567	26.4266	26.6458	27.2714	27.1115	27.2891	26.9316	27.17	26.9539		+		+	008-WT_008-hcp	24	42.3	42.3	42.3	72.082	0	215.33	12	14	14	21	21	20	19	20	20	28.141	28.1652	28.3578	30.4234	29.8974	29.9259	29.8188	29.8324
WP_004410522.1;UPI00015306ED	WP_004410522.1;UPI00015306ED	WP_004410522.1 MULTISPECIES: cAMP-activated global transcriptional regulator CRP [Vibrionaceae];UPI00015306ED status=active	0.000786836	0.00756702	008-WT_008-hcp;008-tssM2_008-hcp	0.147019	0.379687	-0.268098	0.000991955	0.0128371	0.659442	28.0864	28.003	28.0965	29.1771	28.7357	29.0557	28.6492	28.8623	28.6527		+		+	008-WT_008-hcp	12	52.9	52.9	52.9	23.596	0	49.9	11	9	8	11	11	11	11	10	12	28.7927	28.6663	28.6831	30.7849	30.1361	30.3724	30.3515	30.2077
WP_021457470.1;UPI000390D14C	WP_021457470.1;UPI000390D14C	WP_021457470.1 MBL fold metallo-hydrolase [Vibrio coralliilyticus];UPI000390D14C status=active	0.000822143	0.00782334	008-tssM2_008-hcp;008-WT_008-hcp	0.593455	0.768148	0.0630245	0.00334778	0.0255069	0.738898	25.3545	25.3975	25.1565	26.0833	25.9694	25.8834	25.9716	26.2243	25.9293		+		+	008-WT_008-hcp	4	21.1	21.1	21.1	23.777	0	8.157	4	3	3	4	4	4	3	4	4	24.824	25.0401	23.7077	27.0609	26.604	26.4394	26.6865	26.976
WP_006961135.1;UPI0001B94639	WP_006961135.1;UPI0001B94639	WP_006961135.1 MULTISPECIES: hypothetical protein [Vibrio];UPI0001B94639 status=active	0.000834264	0.00789711	008-hcp_008-tssM2;008-hcp_008-WT	0.717651	0.8487	0.0674426	0.0031989	0.0249118	-0.942317	28.8945	28.8741	28.7227	27.7129	28.0296	27.7195	28.0965	27.6251	27.9428		+		+	008-WT_008-hcp	5	37.5	37.5	37.5	21.891	0	94.955	4	4	4	4	4	3	5	5	4	28.5052	28.1263	28.362	28.7549	28.3196	27.7389	28.8799	28.2847
WP_021455468.1;UPI0003914BA2	WP_021455468.1;UPI0003914BA2	WP_021455468.1 conjugal transfer protein TraF [Vibrio coralliilyticus];UPI0003914BA2 status=active	0.000899043	0.00842212	008-hcp_008-tssM2;008-hcp_008-WT	0.0680497	0.283302	0.316324	0.00279984	0.0233541	-0.643668	30.393	30.3196	30.0737	29.5184	29.3066	29.0813	29.6527	29.5933	29.6093		+		+	008-WT_008-hcp	10	34.4	34.4	34.4	43.732	0	323.31	9	10	10	8	8	8	9	9	9	30.7533	30.5109	30.4134	30.8081	30.2077	29.8264	30.7613	30.5203
WP_021457410.1;UPI0003916BCC	WP_021457410.1;UPI0003916BCC	WP_021457410.1 anti-phage dCTP deaminase [Vibrio coralliilyticus];UPI0003916BCC status=active	0.000910239	0.00848305	008-WT_008-hcp;008-tssM2_008-hcp	0.23682	0.495993	-0.0986888	0.000308459	0.00678609	0.347672	26.8385	26.9203	26.9316	27.4707	27.2262	27.3324	27.2535	27.2445	27.2353		+		+	008-WT_008-hcp	15	32.5	32.5	32.5	56.072	0	79.297	9	7	8	8	11	10	14	12	12	27.632	27.4473	27.2625	28.9259	28.6075	28.8445	29.1065	29.0057
WP_021455350.1;UPI0003918472	WP_021455350.1;UPI0003918472	WP_021455350.1 hypothetical protein [Vibrio coralliilyticus];UPI0003918472 status=active	0.000969461	0.00894278	008-tssM2_008-hcp;008-WT_008-hcp	0.691672	0.83359	0.0377808	0.00414639	0.029426	0.492864	26.8385	26.7771	26.7771	27.3239	27.217	27.217	27.2714	27.4394	27.1604		+		+	008-WT_008-hcp	6	42.3	42.3	42.3	19.353	0	61.752	4	4	5	4	5	5	5	5	5	27.3494	27.189	27.3828	28.6831	28.4512	28.3869	28.611	28.5536
WP_021455220.1;UPI0003915A27	WP_021455220.1;UPI0003915A27	WP_021455220.1 aspartate carbamoyltransferase [Vibrio coralliilyticus];UPI0003915A27 status=active	0.000984369	0.0090342	008-tssM2_008-hcp;008-WT_008-hcp	0.0730701	0.286759	0.334026	0.00231409	0.0205224	0.845818	26.6998	26.7645	26.6595	27.3153	27.0813	27.2625	27.5898	27.7389	27.3324		+		+	008-WT_008-hcp	14	39.5	39.5	26.9	34.22	0	61.359	8	6	7	10	10	9	11	10	10	27.8385	27.1795	27.7129	29.3807	28.995	28.9705	29.8653	29.6492
WP_165579898.1;UPI0013F485C3	WP_165579898.1;UPI0013F485C3	WP_165579898.1 S8 family serine peptidase [Vibrio coralliilyticus];UPI0013F485C3 status=active	0.000991153	0.00905053	008-hcp_008-tssM2;008-hcp_008-WT	0.101437	0.326668	0.303679	0.00797001	0.0461421	-0.902275	32.6088	32.3568	32.0832	31.2193	31.2647	30.947	31.6372	31.4234	31.2814		+		+	008-WT_008-hcp	30	69.8	69.8	69.8	71.77	0	323.31	25	24	26	24	23	23	24	25	22	34.1377	33.7849	33.6198	33.9153	33.5296	33.1828	34.2619	33.8422
WP_019277559.1;UPI0002E90D2D	WP_019277559.1;UPI0002E90D2D	WP_019277559.1 DegT/DnrJ/EryC1/StrS family aminotransferase [Vibrio coralliilyticus];UPI0002E90D2D status=active	0.00101666	0.00923681	008-tssM2_008-hcp;008-WT_008-hcp	0.499218	0.70666	0.0456734	0.000458806	0.00876766	0.385382	28.2216	28.3282	28.3196	28.5315	28.6181	28.7389	28.6865	28.6492	28.6898		+		+	008-WT_008-hcp	9	33.4	33.4	33.4	41.71	0	132.73	8	7	6	8	8	7	8	8	9	28.9539	28.9622	28.995	29.6713	30.1361	30.0609	30.099	29.7502
WP_165579844.1;UPI0013F4B4AE	WP_165579844.1;UPI0013F4B4AE	WP_165579844.1 hypothetical protein [Vibrio coralliilyticus];UPI0013F4B4AE status=active	0.00102487	0.00926486	008-hcp_008-tssM2;008-hcp_008-WT	0.22305	0.480917	0.257276	0.0047118	0.0321425	-1.06884	25.9111	25.5841	25.3844	24.2243	24.1015	24.5754	24.5696	24.3645	24.7389		+		+	008-WT_008-hcp	4	10.3	10.3	10.3	73.26	0	28.816	4	3	3	3	2	1	4	3	4	26.3729	25.918	25.7568	25.6703	25.0813	22.867	25.7492	25.452
WP_006959054.1;UPI0001B94FE5	WP_006959054.1;UPI0001B94FE5	WP_006959054.1 MULTISPECIES: YeaH/YhbH family protein [Vibrio];UPI0001B94FE5 status=active	0.00107141	0.00954241	008-tssM2_008-hcp;008-WT_008-hcp	0.0761281	0.292959	0.317986	0.00125137	0.0146533	0.950432	25.1214	24.9271	25.2499	25.8336	25.5045	25.8576	26.1738	26.0443	25.9316		+		+	008-WT_008-hcp	5	22.7	22.7	22.7	48.894	0	73.646	2	3	3	3	3	2	4	5	4	24.9716	24.9316	25.391	26.8385	26.2225	26.3959	27.3992	27.0914
WP_021457034.1;UPI0003913653	WP_021457034.1;UPI0003913653	WP_021457034.1 transcriptional regulator [Vibrio coralliilyticus];UPI0003913653 status=active	0.00110343	0.00977942	008-tssM2_008-hcp;008-WT_008-hcp	0.904213	0.95613	0.0126801	0.00243051	0.0209691	0.572071	25.4138	25.5754	25.5492	26.002	25.9977	26.217	26.0317	26.2188	26.0041		+		+	008-WT_008-hcp	4	19.1	19.1	19.1	32.188	0	73.398	4	3	1	3	4	3	4	4	4	26.0935	25.824	24.6811	27.6527	27.2891	27.217	27.6663	27.5536
WP_019277979.1;UPI0002DE7801	WP_019277979.1;UPI0002DE7801	WP_019277979.1 MULTISPECIES: leucyl aminopeptidase [Vibrio];UPI0002DE7801 status=active	0.00111422	0.00982687	008-tssM2_008-hcp;008-WT_008-hcp	0.966531	0.988178	0.00226911	0.00159377	0.016763	0.303336	29.0531	29.066	29.1507	29.4785	29.3557	29.3388	29.3515	29.4394	29.389		+		+	008-WT_008-hcp	23	46.2	46.2	46.2	54.621	0	295.8	21	22	19	21	22	19	22	22	22	30.9045	30.8309	30.7927	32.2786	31.8309	31.7006	32.1901	31.9848
WP_006957919.1;UPI0001B93D84	WP_006957919.1;UPI0001B93D84	WP_006957919.1 MULTISPECIES: 6,7-dimethyl-8-ribityllumazine synthase [Vibrio];UPI0001B93D84 status=active	0.00112199	0.00984737	008-tssM2_008-hcp;008-WT_008-hcp	0.510914	0.710131	0.0833028	0.000285472	0.00649101	0.679834	28.1556	28.0453	27.9814	28.8799	28.5754	28.5165	28.7389	28.7864	28.6964		+		+	008-WT_008-hcp	8	51.9	51.9	51.9	16.43	0	218.12	6	7	8	8	8	7	8	8	8	28.8623	28.6831	28.6146	30.5296	29.995	29.4214	30.5754	30.2979
WP_165579688.1;UPI0013F48D90	WP_165579688.1;UPI0013F48D90	WP_165579688.1 serine protease [Vibrio coralliilyticus];UPI0013F48D90 status=active	0.00113895	0.00990008	008-hcp_008-tssM2;008-hcp_008-WT	0.0572331	0.258793	0.46328	0.0122226	0.0585397	-0.81388	33.1768	33.0576	32.7272	31.5978	31.9435	31.5889	32.4108	32.1483	31.9609		+				20	66.7	66.7	66.7	51.833	0	323.31	19	19	18	18	20	18	20	19	19	35.0793	34.9242	34.7603	34.5978	34.5002	34.1901	35.1415	34.6944
WP_021458000.1;UPI000390AE90	WP_021458000.1;UPI000390AE90	WP_021458000.1 flagellin [Vibrio coralliilyticus];UPI000390AE90 status=active	0.00114724	0.00992447	008-hcp_008-tssM2;008-hcp_008-WT	0.455693	0.677324	0.129886	0.00663887	0.0408546	-0.951708	32.5109	32.2422	32.0769	31.08	31.3568	31.1483	31.2924	31.1115	31.5709		+		+	008-WT_008-hcp	9	72.4	37.1	37.1	39.742	0	323.31	9	9	8	9	9	9	9	9	9	33.5867	33.0625	33.1021	33.3436	32.9028	32.6839	33.2135	33.0067
WP_021456523.1;UPI00039176A5	WP_021456523.1;UPI00039176A5	WP_021456523.1 hypothetical protein [Vibrio coralliilyticus];UPI00039176A5 status=active	0.00118259	0.0100382	008-WT_008-hcp;008-tssM2_008-hcp	0.428216	0.657299	-0.067543	0.00753853	0.0449756	0.675393	25.6998	25.7103	26.0609	26.5754	26.632	26.4923	26.5345	26.3729	26.5898		+		+	008-WT_008-hcp	14	28.5	28.5	28.5	65.798	0	176.12	11	10	7	12	12	11	14	13	13	26.8741	26.604	26.7517	28.8916	28.5646	28.189	28.8234	28.2847
WP_021458494.1;UPI0003913B4E	WP_021458494.1;UPI0003913B4E	WP_021458494.1 FAD-dependent 2-octaprenylphenol hydroxylase [Vibrio coralliilyticus];UPI0003913B4E status=active	0.00119306	0.0100797	008-hcp_008-tssM2;008-hcp_008-WT	0.415806	0.645997	0.132927	0.00326044	0.0251683	-0.955892	28.7031	28.3066	28.249	27.1015	27.5754	27.3153	27.5609	27.3828	27.4473		+		+	008-WT_008-hcp	4	11.8	11.8	11.8	44.576	0	6.7512	2	3	2	3	3	4	2	2	2	29.1065	28.2308	28.2847	28.1115	28.003	28.2935	27.8445	27.3578
WP_021458053.1;UPI000390F47D	WP_021458053.1;UPI000390F47D	WP_021458053.1 TonB-dependent receptor [Vibrio coralliilyticus];UPI000390F47D status=active	0.0012061	0.0101424	008-hcp_008-tssM2;008-hcp_008-WT	0.124601	0.352876	0.219102	0.00660592	0.0408241	-0.597576	28.17	28.0084	27.8504	27.3153	27.2445	27.019	27.5463	27.3153	27.3745		+		+	008-WT_008-hcp	21	53.8	53.8	53.8	70.499	0	323.31	18	18	19	18	16	17	20	21	17	30.2422	29.9677	29.9259	30.4919	29.8741	29.6747	30.7292	30.1724
WP_006959308.1;UPI0001B95A52	WP_006959308.1;UPI0001B95A52	WP_006959308.1 MULTISPECIES: serine--tRNA ligase [Vibrio];UPI0001B95A52 status=active	0.00134828	0.0112336	008-WT_008-hcp;008-tssM2_008-hcp	0.270185	0.528414	-0.0435448	0.00853168	0.0476691	0.254052	28.8203	28.8564	28.9705	29.2007	29.2007	29.1386	29.1214	29.189	29.099		+		+	008-WT_008-hcp	24	58.4	58.4	58.4	48.866	0	323.31	21	22	20	23	21	20	23	22	22	30.846	30.8385	31.0217	32.2842	31.9643	31.8004	32.2106	31.9814
WP_021454974.1;UPI00039151F4	WP_021454974.1;UPI00039151F4	WP_021454974.1 NADP-dependent isocitrate dehydrogenase [Vibrio coralliilyticus];UPI00039151F4 status=active	0.00137943	0.0114404	008-tssM2_008-hcp;008-WT_008-hcp	0.08495	0.305598	0.136452	0.00173354	0.0171133	0.362389	30.6458	30.7292	30.6713	30.9609	30.94	30.8234	31.1239	31.0283	30.9814		+		+	008-WT_008-hcp	56	73.3	73.3	73.3	80.188	0	323.31	45	45	48	44	49	47	53	51	49	32.87	32.8737	32.9574	34.3169	33.9242	33.7751	34.3502	34.0266
WP_019277831.1;UPI00031B6B41	WP_019277831.1;UPI00031B6B41	WP_019277831.1 MULTISPECIES: acetyl-CoA carboxylase, carboxyltransferase subunit beta [Vibrio];UPI00031B6B41 status=active	0.00140189	0.0115526	008-tssM2_008-hcp;008-WT_008-hcp	0.054532	0.255343	0.149882	0.00297704	0.024049	0.430543	27.1507	27.0401	27.2262	27.4234	27.3494	27.4862	27.5898	27.4938	27.6251		+		+	008-WT_008-hcp	9	31.5	31.5	31.5	33.952	0	45.193	8	8	6	9	8	7	8	8	8	28.066	27.7895	27.8916	29.461	28.8623	28.9512	29.4765	28.9595
WP_031343161.1;UPI0004CE1CB6	WP_031343161.1;UPI0004CE1CB6	WP_031343161.1 SGNH/GDSL hydrolase family protein [Vibrio coralliilyticus];UPI0004CE1CB6 status=active	0.00140837	0.0115526	008-hcp_008-WT;008-hcp_008-tssM2	0.366614	0.619771	-0.227657	0.0033048	0.0253993	-1.29622	27.7389	27.9259	28.0914	26.604	27.0609	26.8858	26.6865	26.2838	26.8974		+		+	008-WT_008-hcp	6	29.1	29.1	29.1	27.017	0	80.284	3	3	5	4	3	4	3	3	3	27.8385	28.0243	27.9372	27.9203	27.9705	27.6865	27.8203	27.1015
WP_006957703.1;UPI0001B955D3	WP_006957703.1;UPI0001B955D3	WP_006957703.1 MULTISPECIES: DUF2799 domain-containing protein [Vibrio];UPI0001B955D3 status=active	0.00141213	0.0115526	008-hcp_008-tssM2;008-hcp_008-WT	0.365342	0.618703	0.135718	0.00906374	0.0493876	-0.737769	24.7286	25.0772	24.9316	24.0691	24.1253	23.9225	24.3975	23.9933	24.1332		+		+	008-WT_008-hcp	3	31	31	31	13.23	0	14.246	3	3	3	3	3	2	3	3	3	24.9847	25.2353	25.2643	25.3811	25.1908	24.1871	25.6838	25.0935
WP_021456073.1;UPI000390F2E4	WP_021456073.1;UPI000390F2E4	WP_021456073.1 glucose-6-phosphate isomerase [Vibrio coralliilyticus];UPI000390F2E4 status=active	0.00143979	0.0117258	008-tssM2_008-hcp;008-WT_008-hcp	0.874573	0.935984	0.0083313	0.00409999	0.029426	0.415486	28.3066	28.4938	28.5278	28.9231	28.7613	28.8653	28.8324	28.8829	28.8593		+		+	008-WT_008-hcp	21	50.9	50.9	50.9	60.762	0	323.31	17	20	19	20	19	19	21	21	20	30.5014	30.5844	30.7292	32.1115	31.6066	31.6881	31.9882	31.7413
WP_019274079.1;UPI00030208A6;REV__WP_019274079.1;REV__UPI00030208A6	WP_019274079.1;UPI00030208A6	WP_019274079.1 MULTISPECIES: elongation factor G [Vibrio];UPI00030208A6 status=active	0.00146477	0.0118623	008-WT_008-hcp;008-tssM2_008-hcp	0.118401	0.345186	-0.0834916	0.0147302	0.0671635	0.254037	31.2308	31.1901	31.3463	31.611	31.5978	31.5709	31.525	31.4334	31.5709		+				39	61	61	61	76.121	0	323.31	32	35	35	35	36	33	38	36	31	33.2619	33.1694	33.4702	34.7553	34.4763	34.3502	34.4823	34.1679
WP_021458396.1;UPI0003918086	WP_021458396.1;UPI0003918086	WP_021458396.1 MULTISPECIES: acetolactate synthase 3 large subunit [Vibrio];UPI0003918086 status=active	0.00147247	0.0118623	008-WT_008-hcp;008-tssM2_008-hcp	0.212652	0.465308	-0.0914879	0.00963197	0.0507553	0.342469	25.0567	24.9584	25.1449	25.4394	25.558	25.4645	25.3066	25.48	25.4008		+				6	10.8	10.8	10.8	62.755	0	21.475	5	4	4	5	5	5	5	5	5	25.6096	25.417	25.3612	26.8741	26.9428	26.8504	27.0711	26.7771
WP_019274731.1;UPI0002E36A2F	WP_019274731.1;UPI0002E36A2F	WP_019274731.1 VvgS protein [Vibrio coralliilyticus];UPI0002E36A2F status=active	0.00150791	0.0119575	008-hcp_008-tssM2;008-hcp_008-WT	0.925476	0.96906	0.0105584	0.00728321	0.0438988	-0.51003	26.8142	26.8019	26.7645	26.3239	26.2891	26.2058	26.4073	26.0854	26.3578		+		+	008-WT_008-hcp	9	43.2	43.2	43.2	29.581	0	167.84	8	7	7	8	8	8	8	8	7	28.1361	27.8324	28.0965	28.7549	28.4073	28.2803	28.6964	28.0864
WP_019277499.1;UPI0002F1E0D6	WP_019277499.1;UPI0002F1E0D6	WP_019277499.1 MULTISPECIES: 16S rRNA (adenine(1518)-N(6)/adenine(1519)-N(6))-dimethyltransferase RsmA [Vibrio];UPI0002F1E0D6 status=active	0.00153667	0.0120968	008-WT_008-hcp;008-tssM2_008-hcp	0.238509	0.497161	-0.335553	0.000626601	0.0102785	1.02078	23.5165	23.6865	23.7895	25.4362	24.632	24.9933	24.6595	24.5812	24.8142		+		+	008-WT_008-hcp	3	19.4	19.4	19.4	30.585	0	19.487	1	1	2	2	2	2	2	2	3	23.2961	23.3645	23.7995	26.524	25.3844	25.6513	25.6891	25.48
WP_021457115.1;UPI000391795D	WP_021457115.1;UPI000391795D	WP_021457115.1 MipA/OmpV family protein [Vibrio coralliilyticus];UPI000391795D status=active	0.00153886	0.0120968	008-hcp_008-tssM2;008-hcp_008-WT	0.139506	0.36868	0.286126	0.0039665	0.0287286	-0.697938	29.0111	28.7645	28.6931	28.0762	27.8504	27.5898	28.2216	27.9977	28.1556		+		+	008-WT_008-hcp	8	56.2	56.2	56.2	28.275	0	216.76	8	7	6	6	7	4	5	6	5	29.7211	29.3388	29.4688	29.9677	29.3473	28.9977	29.8081	28.9622
WP_006959030.1;UPI0001B94DD7	WP_006959030.1;UPI0001B94DD7	WP_006959030.1 MULTISPECIES: hypothetical protein [Vibrio];UPI0001B94DD7 status=active	0.00160092	0.0125302	008-hcp_008-tssM2;008-hcp_008-WT	0.0607937	0.269382	0.303784	0.00948119	0.0505663	-0.543776	31.5014	31.2535	31.1544	30.6022	30.5109	30.2535	30.8309	30.6544	30.7927		+				9	50.5	50.5	50.5	20.025	0	125.48	8	7	6	9	8	8	8	9	7	31.463	31.225	31.2814	31.8755	31.2869	30.995	31.7573	31.3196
WP_006959055.1;UPI0001B94FE6	WP_006959055.1;UPI0001B94FE6	WP_006959055.1 MULTISPECIES: SpoVR family protein [Vibrio];UPI0001B94FE6 status=active	0.00162714	0.0126805	008-WT_008-hcp;008-tssM2_008-hcp	0.10914	0.338067	-0.165733	0.0109981	0.0549904	0.421644	25.9225	25.8215	26.0813	26.6181	26.4202	26.5492	26.3014	26.4754	26.3135		+				9	22.9	22.9	22.9	60.482	0	143.55	6	6	5	6	6	7	8	8	5	26.726	26.7517	26.8019	28.7486	27.8385	27.9146	28.4938	28.2803
WP_021457644.1;UPI0003916B34	WP_021457644.1;UPI0003916B34	WP_021457644.1 septal ring lytic transglycosylase RlpA family protein [Vibrio coralliilyticus];UPI0003916B34 status=active	0.00165453	0.0128386	008-hcp_008-tssM2;008-hcp_008-WT	0.832042	0.909046	0.0235723	0.00449351	0.0311282	-0.76839	25.5014	25.3511	25.065	24.7024	24.3778	24.4614	24.6096	24.4862	24.5165		+		+	008-WT_008-hcp	3	25.4	25.4	25.4	28.831	0	7.5538	3	3	1	2	1	2	2	2	2	25.5045	25.2891	23.5869	25.1332	24.2096	24.1253	25.4298	25.0105
WP_021455211.1;UPI0003915597	WP_021455211.1;UPI0003915597	WP_021455211.1 aspartate aminotransferase family protein [Vibrio coralliilyticus];UPI0003915597 status=active	0.00174229	0.0134618	008-tssM2_008-hcp;008-WT_008-hcp	0.665514	0.817109	0.032788	0.00370866	0.0277755	0.384048	30.4234	30.393	30.5109	30.8755	30.7129	30.7927	30.9188	30.8234	30.7373		+		+	008-WT_008-hcp	23	59.9	59.9	59.9	43.403	0	323.31	19	18	18	21	20	20	22	20	21	31.6415	31.463	31.7006	33.025	32.6501	32.6458	33.1239	32.6881
WP_021457053.1;UPI000390D668	WP_021457053.1;UPI000390D668	WP_021457053.1 flagellar basal body rod protein FlgF [Vibrio coralliilyticus];UPI000390D668 status=active	0.00175806	0.0135259	008-hcp_008-WT;008-hcp_008-tssM2	0.399542	0.632966	-0.18041	0.00446128	0.0311282	-1.22268	26.4154	26.533	26.0296	25.0401	25.4266	25.3844	24.9977	24.918	25.3943		+		+	008-WT_008-hcp	7	45	45	45	26.738	0	23.377	6	7	5	5	3	5	4	4	5	26.9869	27.2262	26.9428	26.7645	26.3342	26.4676	26.3511	25.705
WP_021457350.1;UPI0003911620	WP_021457350.1;UPI0003911620	WP_021457350.1 type VI secretion system baseplate subunit TssK [Vibrio coralliilyticus];UPI0003911620 status=active	0.00179104	0.0137212	008-tssM2_008-hcp;008-WT_008-hcp	0.123999	0.352876	0.132704	0.00486507	0.0328066	0.396781	26.2961	26.3324	26.4024	26.6595	26.574	26.5898	26.8504	26.632	26.7389		+		+	008-WT_008-hcp	17	50.6	50.6	50.6	49.405	0	323.31	12	15	10	15	15	12	17	16	12	27.726	28.0296	27.4154	29.2331	29.0531	28.7517	29.8785	28.9456
WP_019275956.1;UPI0002EF4D6F	WP_019275956.1;UPI0002EF4D6F	WP_019275956.1 maltoporin LamB [Vibrio coralliilyticus];UPI0002EF4D6F status=active	0.00182179	0.0138979	008-hcp_008-WT;008-hcp_008-tssM2	0.915303	0.962102	-0.0140775	0.00314752	0.0247306	-0.700899	28.8799	29.0164	28.7292	27.9869	28.2935	28.2847	28.2803	28.2077	28.0349		+		+	008-WT_008-hcp	9	30.7	30.7	30.7	43.864	0	122.07	8	8	6	7	7	6	9	8	8	28.6663	28.6964	28.5933	28.8974	28.8974	28.632	29.2891	28.9512
WP_006959715.1;UPI0001B947E1	WP_006959715.1;UPI0001B947E1	WP_006959715.1 MULTISPECIES: murein transglycosylase A [Vibrio];UPI0001B947E1 status=active	0.00187992	0.0142213	008-hcp_008-WT;008-hcp_008-tssM2	0.286511	0.544095	-0.131458	0.00431698	0.0303916	-0.588125	26.4425	26.2979	26.4154	26.002	25.9672	25.8167	25.8385	25.6237	25.9293		+		+	008-WT_008-hcp	9	43.1	43.1	43.1	40.64	0	113.22	8	8	6	7	8	7	9	8	7	27.3578	27.1312	27.0711	27.9203	27.4551	27.1984	27.7195	27.1984
WP_006959593.1;UPI0001B941E7	WP_006959593.1;UPI0001B941E7	WP_006959593.1 MULTISPECIES: glutamine--tRNA ligase [Vibrio];UPI0001B941E7 status=active	0.00193397	0.0145227	008-WT_008-hcp;008-tssM2_008-hcp	0.313184	0.573483	-0.074283	0.000612459	0.0102179	0.267957	28.3452	28.3787	28.4194	28.8203	28.6075	28.7421	28.632	28.6831	28.632		+		+	008-WT_008-hcp	31	62.4	62.4	62.4	63.91	0	323.31	22	24	23	24	26	24	28	26	26	29.9814	29.9814	29.8711	31.6586	31.08	31.1239	31.2869	30.995
WP_006963082.1;UPI0001B94093	WP_006963082.1;UPI0001B94093	WP_006963082.1 MULTISPECIES: outer membrane protein assembly factor BamC [Vibrio];UPI0001B94093 status=active	0.00193582	0.0145227	008-hcp_008-WT;008-hcp_008-tssM2	0.754256	0.870483	-0.0218862	0.00479364	0.0325681	-0.367482	26.3861	26.4815	26.3376	26.0401	26.1371	25.9912	26.0772	25.9361	26.0894		+		+	008-WT_008-hcp	12	51	51	51	38.495	0	143.8	12	12	10	11	11	11	11	12	12	27.9203	27.9595	27.7129	28.7292	28.3828	28.1747	28.6005	28.2077
WP_021457669.1;UPI0003916255	WP_021457669.1;UPI0003916255	WP_021457669.1 glycine C-acetyltransferase [Vibrio coralliilyticus];UPI0003916255 status=active	0.00199752	0.0148622	008-WT_008-hcp;008-tssM2_008-hcp	0.337428	0.598969	-0.0950178	0.00848131	0.0476691	0.36702	30.2759	30.3196	30.3828	30.7613	30.7129	30.8901	30.5754	30.8157	30.6881		+		+	008-WT_008-hcp	23	70.6	70.6	70.6	43.451	0	240.18	17	18	14	23	20	20	22	21	19	30.8385	30.7771	30.8385	32.1604	31.7373	31.7211	31.9435	31.8042
WP_021458528.1;UPI0003915C74	WP_021458528.1;UPI0003915C74	WP_021458528.1 translational GTPase TypA [Vibrio coralliilyticus];UPI0003915C74 status=active	0.00208338	0.01525	008-WT_008-hcp;008-tssM2_008-hcp;008-tssM2_008-WT	0.0542479	0.255343	-0.192795	0.00781106	0.0455214	0.195922	28.9372	28.94	28.877	29.3992	29.3346	29.1866	29.066	29.0965	29.1795		+		+	008-WT_008-hcp	20	35.8	35.8	35.8	67.293	0	189.56	14	14	14	16	14	16	17	18	15	30.393	30.2979	30.1604	31.9983	31.4678	31.3463	31.5664	31.4234
WP_021457168.1;UPI000390EB47	WP_021457168.1;UPI000390EB47	WP_021457168.1 hypothetical protein [Vibrio coralliilyticus];UPI000390EB47 status=active	0.00210957	0.0153177	008-hcp_008-tssM2;008-hcp_008-WT	0.0707729	0.28516	0.359636	0.0120448	0.0580791	-0.667273	29.9677	29.6146	29.524	28.726	28.8682	28.4314	29.1556	28.9088	29.0401		+				7	43.8	43.8	43.8	29.301	0	245.88	7	7	7	7	7	7	6	7	7	30.4334	30.0349	29.9539	30.099	29.8489	29.4551	30.5389	30.1483
WP_019276455.1;UPI000313C644	WP_019276455.1;UPI000313C644	WP_019276455.1 MULTISPECIES: acetyl-CoA carboxylase carboxyl transferase subunit alpha [Vibrio];UPI000313C644 status=active	0.00215042	0.0155056	008-tssM2_008-hcp;008-WT_008-hcp	0.593643	0.768148	0.0648034	0.00737891	0.0443238	0.57516	26.976	26.8974	26.8142	27.341	27.3992	27.4785	27.6251	27.2714	27.5165		+		+	008-WT_008-hcp	11	43.9	43.9	43.9	35.418	0	143.78	7	7	6	8	9	9	9	8	8	28.0296	27.6527	27.7833	29.7341	29.4012	29.3131	29.7629	29.0453
WP_021458388.1;UPI000390B113	WP_021458388.1;UPI000390B113	WP_021458388.1 type II secretion system secretin GspD [Vibrio coralliilyticus];UPI000390B113 status=active	0.0021976	0.0157046	008-hcp_008-WT;008-hcp_008-tssM2	0.527239	0.717506	-0.0722148	0.00200992	0.0187908	-0.582812	24.4362	24.604	24.6486	24.1871	24.0935	23.8764	24.0526	23.8858	24.002		+		+	008-WT_008-hcp	4	10.5	10.5	10.5	73.429	0	13.501	1	1	1	1	1	1	4	2	2	23.4551	23.5165	23.6865	24.3511	23.8288	23.5754	25.0609	24.1095
WP_029236221.1;UPI00031CB963	WP_029236221.1;UPI00031CB963	WP_029236221.1 DUF1481 domain-containing protein [Vibrio coralliilyticus];UPI00031CB963 status=active	0.00221627	0.0157757	008-hcp_008-tssM2;008-hcp_008-WT	0.716794	0.8487	0.0528253	0.000496252	0.00903735	-0.629581	27.1795	26.9869	27.0505	26.5433	26.5029	26.1234	26.4877	26.4202	26.4202		+		+	008-WT_008-hcp	8	48.1	48.1	48.1	26.081	0	96.206	8	5	5	5	6	5	7	5	7	28.6629	27.8081	28.1065	28.4512	28.362	27.726	28.611	27.7645
WP_021458403.1;UPI0003910200	WP_021458403.1;UPI0003910200	WP_021458403.1 hypothetical protein [Vibrio coralliilyticus];UPI0003910200 status=active	0.00227678	0.0161429	008-hcp_008-tssM2;008-hcp_008-WT	0.0768391	0.292959	0.596868	0.0135736	0.0628674	-0.771326	27.5826	27.7129	27.4073	25.9157	26.5711	26.1115	27.0505	26.8385	26.4999		+				6	35.8	35.8	35.8	28.963	0	130.15	5	5	5	5	4	4	6	5	5	28.3023	27.9595	28.0864	27.6389	27.3066	27.4073	28.6285	28.0711
WP_006957429.1;UPI0001B94B70	WP_006957429.1;UPI0001B94B70	WP_006957429.1 MULTISPECIES: flagellin [Vibrio];UPI0001B94B70 status=active	0.00235622	0.0166408	008-hcp_008-tssM2;008-hcp_008-WT	0.295631	0.553096	0.229181	0.0109601	0.0549568	-0.840685	32.6839	32.4309	32.3061	31.2535	31.6329	31.325	31.6415	31.3672	31.8901		+				20	72.9	67.6	44.3	39.805	0	323.31	20	20	18	19	19	16	19	19	18	34.9806	34.5698	34.5584	34.7403	34.5641	34.2408	34.9019	34.4823
WP_021455149.1;UPI00039167ED	WP_021455149.1;UPI00039167ED	WP_021455149.1 MULTISPECIES: alpha/beta hydrolase YcfP [Vibrio];UPI00039167ED status=active	0.00243275	0.0171145	008-WT_008-hcp;008-tssM2_008-hcp	0.362786	0.616506	-0.14793	0.0016716	0.0170502	0.551191	26.1585	26.1661	26.2151	27.0401	26.632	26.965	26.6181	26.8623	26.7129		+		+	008-WT_008-hcp	6	38.3	38.3	38.3	20.957	0	29.804	3	5	5	5	5	4	6	5	5	26.217	26.2058	26.4282	28.4976	27.5536	27.8974	27.9705	27.9428
WP_021456737.1;UPI000390EF0D	WP_021456737.1;UPI000390EF0D	WP_021456737.1 6-phosphogluconolactonase [Vibrio coralliilyticus];UPI000390EF0D status=active	0.00245237	0.0171856	008-tssM2_008-hcp;008-WT_008-hcp	0.325255	0.588588	0.0550607	0.00142642	0.0155958	0.280656	28.7988	28.8173	28.9031	29.1556	29.0003	29.0401	29.1361	29.1361	29.0889		+		+	008-WT_008-hcp	8	48.7	48.7	48.7	26.135	0	125.33	7	7	8	7	7	7	8	8	7	28.4433	28.1164	29.2353	30.0864	29.3023	29.3787	31.2647	30.8974
WP_006962136.1;UPI0001B95690	WP_006962136.1;UPI0001B95690	WP_006962136.1 MULTISPECIES: RNA chaperone ProQ [Vibrio];UPI0001B95690 status=active	0.00251757	0.0175414	008-tssM2_008-hcp;008-WT_008-hcp	0.26497	0.524012	0.269191	0.00655597	0.0407721	1.14904	26.4024	26.6595	26.8019	27.5969	27.3239	27.5826	27.5682	28.1459	27.5969		+		+	008-WT_008-hcp	7	42.1	42.1	42.1	23.211	0	117.69	4	3	5	4	4	6	5	5	5	26.6595	26.965	26.0254	28.9595	28.3787	28.3951	28.9512	28.9977
WP_165579692.1;UPI0013F44272	WP_165579692.1;UPI0013F44272	WP_165579692.1 DUF1343 domain-containing protein [Vibrio coralliilyticus];UPI0013F44272 status=active	0.00270392	0.0185881	008-hcp_008-tssM2;008-hcp_008-WT	0.629558	0.790477	0.0589485	0.0101944	0.0526164	-0.592878	25.1681	25.0975	24.867	24.317	24.3376	24.5225	24.6153	24.2961	24.4425		+				5	21.4	21.4	21.4	44.421	0	24.734	2	3	3	3	3	3	3	3	2	24.2535	24.8093	25.5955	25.8044	24.9933	25.3679	25.417	25.1293
WP_021455073.1;UPI000390B0FE	WP_021455073.1;UPI000390B0FE	WP_021455073.1 M14-type cytosolic carboxypeptidase [Vibrio coralliilyticus];UPI000390B0FE status=active	0.00272913	0.0186904	008-tssM2_008-hcp;008-WT_008-hcp	0.07487	0.290286	0.106101	0.0048112	0.0325681	0.22273	28.2077	28.1842	28.203	28.2891	28.3578	28.2979	28.4823	28.4314	28.3494		+		+	008-WT_008-hcp	14	53.2	53.2	53.2	42.586	0	185.87	7	9	10	11	11	10	14	13	12	29.2193	29.1239	29.3807	30.4823	30.2193	30.0737	30.6964	30.2979
WP_021455285.1;UPI0003914FEA	WP_021455285.1;UPI0003914FEA	WP_021455285.1 4-alpha-glucanotransferase [Vibrio coralliilyticus];UPI0003914FEA status=active	0.00274629	0.0187369	008-tssM2_008-hcp;008-WT_008-hcp	0.485273	0.698098	0.0430482	0.00167596	0.0170502	0.304857	26.5682	26.515	26.4441	26.8741	26.7389	26.6998	26.7771	26.8385	26.8264		+		+	008-WT_008-hcp	20	39.3	39.3	39.3	81.596	0	245.58	14	10	14	15	15	15	13	16	15	28.0762	27.6798	27.9977	29.5969	29.0479	29.0788	28.9456	28.9117
WP_021457965.1;UPI00039108F2	WP_021457965.1;UPI00039108F2	WP_021457965.1 peroxide stress protein YaaA [Vibrio coralliilyticus];UPI00039108F2 status=active	0.00283061	0.0192396	008-tssM2_008-hcp;008-WT_008-hcp	0.752187	0.870483	0.0344245	0.00790091	0.0458931	0.518696	27.5969	27.5315	27.7325	28.0711	28.0349	28.2077	28.1214	28.2979	27.9977		+		+	008-WT_008-hcp	18	76.3	76.3	76.3	29.199	0	307.17	13	13	11	14	15	15	16	15	16	28.8142	28.6075	28.9259	30.5109	30.0609	30.1483	30.2979	30.1724
WP_019277810.1;UPI0002F00102	WP_019277810.1;UPI0002F00102	WP_019277810.1 serine hydroxymethyltransferase [Vibrio coralliilyticus];UPI0002F00102 status=active	0.00286233	0.0193824	008-WT_008-hcp;008-tssM2_008-hcp	0.109375	0.338067	-0.121297	0.0384145	0.131918	0.188034	29.094	29.1214	29.1724	29.4113	29.4473	29.4571	29.249	29.2714	29.4314		+				20	41.3	41.3	41.3	45.205	0	112.46	16	14	14	14	19	18	19	18	18	30.5933	30.3724	30.5389	31.7373	31.2647	31.5203	31.7453	31.3568
WP_021457806.1;UPI000390A6C8	WP_021457806.1;UPI000390A6C8	WP_021457806.1 DNA-directed RNA polymerase subunit beta [Vibrio coralliilyticus];UPI000390A6C8 status=active	0.00290499	0.0195978	008-tssM2_008-hcp;008-WT_008-hcp	0.769878	0.879496	0.0179214	0.00104226	0.0131969	0.262293	29.837	29.8945	29.8519	30.2077	30.0479	30.0609	30.1724	30.0864	30.1115		+		+	008-WT_008-hcp	63	53.7	53.7	53.7	155.23	0	323.31	58	55	57	58	58	58	59	58	59	32.6	32.4605	32.4727	33.8422	33.4083	33.4209	33.7652	33.4458
WP_021456061.1;UPI0003912CEB	WP_021456061.1;UPI0003912CEB	WP_021456061.1 inositol 2-dehydrogenase [Vibrio coralliilyticus];UPI0003912CEB status=active	0.0029172	0.0196071	008-WT_008-hcp;008-tssM2_008-hcp	0.235413	0.494775	-0.0957737	0.0199092	0.082396	0.354668	25.1174	25.2679	25.3511	25.7234	25.654	25.7103	25.6348	25.6918	25.4738		+				9	36.1	36.1	36.1	35.886	0	85.053	7	8	7	8	7	9	9	9	8	26.0401	26.3778	26.3427	28.1115	26.9539	27.8682	28.2979	27.9088
WP_006962979.1;UPI0001B93C5E	WP_006962979.1;UPI0001B93C5E	WP_006962979.1 MULTISPECIES: superoxide dismutase [Fe] [Vibrio];UPI0001B93C5E status=active	0.00296228	0.0197907	008-tssM2_008-hcp;008-WT_008-hcp	0.753786	0.870483	0.0320676	0.000159733	0.00429691	0.427198	31.8901	31.947	31.9505	32.5014	32.1901	32.2814	32.3088	32.375	32.3854		+		+	008-WT_008-hcp	5	34.5	34.5	34.5	21.527	0	138.58	4	4	5	5	5	5	5	5	4	31.8234	31.5933	31.8719	33.1872	32.5573	32.6176	32.8737	32.7353
WP_021458228.1;UPI00039119DE	WP_021458228.1;UPI00039119DE	WP_021458228.1 tryptophanase [Vibrio coralliilyticus];UPI00039119DE status=active	0.00296642	0.0197907	008-tssM2_008-hcp;008-WT_008-hcp	0.51926	0.714062	0.0375182	0.00412959	0.029426	0.34708	29.1459	29.2803	29.3388	29.6441	29.4688	29.5808	29.588	29.6303	29.588		+		+	008-WT_008-hcp	25	54.4	54.4	54.4	52.304	0	255.25	21	22	18	23	22	23	23	22	22	31.0283	30.9045	31.0414	32.6692	32.0084	32.1331	32.4259	32.3276
WP_006959052.1;UPI0001B94FE3	WP_006959052.1;UPI0001B94FE3	WP_006959052.1 MULTISPECIES: MipA/OmpV family protein [Vibrio];UPI0001B94FE3 status=active	0.00299663	0.0198024	008-hcp_008-WT;008-hcp_008-tssM2	0.494398	0.703214	-0.192873	0.00087263	0.0125573	-1.18826	28.0137	27.9869	27.8504	27.3662	26.9088	26.5898	26.6458	26.632	27.0084		+		+	008-WT_008-hcp	5	23.5	23.5	23.5	27.47	0	21.642	5	4	5	5	4	4	5	4	4	28.1164	27.7389	27.9088	28.5052	27.5315	27.2625	27.726	27.2891
WP_019277250.1;UPI0002DF4A0F	WP_019277250.1;UPI0002DF4A0F	WP_019277250.1 MULTISPECIES: membrane-bound lytic murein transglycosylase MltC [Vibrio];UPI0002DF4A0F status=active	0.00300103	0.0198024	008-hcp_008-tssM2;008-hcp_008-WT	0.0641419	0.277948	0.354134	0.0203494	0.0836526	-0.485762	26.1155	26.0212	25.772	25.2133	25.2714	24.9043	25.5463	25.5812	25.3239		+				6	21.2	21.2	21.2	43.443	0	47.322	4	5	4	5	3	3	6	6	6	26.3629	26.2979	26.1488	26.632	25.7182	25.4583	27.0084	26.8623
WP_019277412.1;UPI00031E37CB	WP_019277412.1;UPI00031E37CB	WP_019277412.1 MULTISPECIES: YebC/PmpR family DNA-binding transcriptional regulator [Vibrio];UPI00031E37CB status=active	0.00311058	0.020364	008-WT_008-hcp;008-tssM2_008-hcp	0.684885	0.828799	-0.0271104	0.00221499	0.0200948	0.29078	27.5014	27.391	27.509	27.6663	27.8324	27.8564	27.7325	27.7517	27.7895		+		+	008-WT_008-hcp	6	34.9	34.9	34.9	26.124	0	80.885	4	5	3	5	5	4	6	6	4	28.5315	28.4032	27.7833	29.0243	29.673	29.114	29.8127	29.651
WP_006957422.1;UPI0001B94B69	WP_006957422.1;UPI0001B94B69	WP_006957422.1 MULTISPECIES: flagellar basal-body rod protein FlgG [Vibrio];UPI0001B94B69 status=active	0.00311993	0.020364	008-hcp_008-tssM2;008-hcp_008-WT	0.472426	0.689509	0.159004	0.0102333	0.0526347	-0.869401	28.1747	28.0296	27.7958	26.8623	27.2262	26.8264	27.0711	26.8974	27.4234		+				5	29.8	29.8	29.8	28.039	0	169.88	4	5	5	5	5	5	5	4	5	28.1984	28.1795	28.0609	28.1214	28.0137	27.8264	28.1984	27.7325
WP_021457432.1;UPI000390C6F4	WP_021457432.1;UPI000390C6F4	WP_021457432.1 AAA family ATPase [Vibrio coralliilyticus];UPI000390C6F4 status=active	0.00314069	0.0204258	008-tssM2_008-hcp;008-tssM2_008-WT	0.056855	0.258693	-0.263104	0.0113113	0.055921	0.216454	27.3745	27.3578	27.3828	27.9146	27.6798	27.9595	27.5682	27.6798	27.5165		+				11	29.7	29.7	29.7	50.551	0	47.107	6	8	6	8	9	9	7	9	10	27.3239	27.3662	27.391	29.1337	28.524	28.6146	28.4785	28.5718
WP_019277721.1;UPI0002DF12FE	WP_019277721.1;UPI0002DF12FE	WP_019277721.1 MULTISPECIES: DUF3332 domain-containing protein [Vibrio];UPI0002DF12FE status=active	0.00318312	0.0206275	008-hcp_008-WT;008-hcp_008-tssM2	0.710323	0.846009	-0.0836779	0.00295624	0.024049	-0.967531	26.0464	26.3049	26.1757	25.1135	25.6209	25.141	25.317	24.9495	25.3578		+		+	008-WT_008-hcp	2	10.6	10.6	10.6	19.669	0	7.1277	2	2	2	1	2	1	2	2	2	25.5841	25.6865	25.7389	25.1946	25.8336	24.8044	25.8264	25.1449
WP_006958311.1;UPI0001B951D9	WP_006958311.1;UPI0001B951D9	WP_006958311.1 MULTISPECIES: ribosome biogenesis factor YjgA [Vibrio];UPI0001B951D9 status=active	0.00319938	0.0206588	008-WT_008-hcp;008-tssM2_008-hcp	0.428019	0.657299	-0.27307	0.0120918	0.0581462	1.41766	23.4923	23.7995	23.0576	24.945	24.9539	25.5225	24.5522	25.3477	24.7024		+				5	33.1	33.1	33.1	20.451	0	31.886	1	2	2	3	3	3	3	5	4	22.5356	23.848	23.3376	26.3511	25.8385	26.4008	25.7846	26.673
WP_006963206.1;UPI0001B946A6	WP_006963206.1;UPI0001B946A6	WP_006963206.1 MULTISPECIES: 50S ribosomal protein L15 [Vibrio];UPI0001B946A6 status=active	0.00321158	0.0206638	008-WT_008-hcp;008-tssM2_008-hcp	0.339716	0.600506	-0.208606	0.00579993	0.037807	0.732985	30.0864	30.1239	30.3196	31.3196	30.8157	31.2193	30.7047	31.1052	30.9188		+		+	008-WT_008-hcp	5	33.3	33.3	33.3	14.878	0	36.816	5	5	5	5	5	5	5	5	5	30.362	30.2308	30.6285	32.1513	31.5754	31.7494	31.6198	31.6586
WP_021456487.1;UPI000390F6FF	WP_021456487.1;UPI000390F6FF	WP_021456487.1 2-oxoglutarate dehydrogenase E1 component [Vibrio coralliilyticus];UPI000390F6FF status=active	0.00322629	0.0206849	008-WT_008-hcp;008-tssM2_008-hcp	0.822441	0.904905	-0.0175921	0.0102877	0.0526347	0.381563	28.2216	28.019	28.1115	28.5682	28.55	28.4314	28.4433	28.6181	28.4354		+				25	34.1	34.1	34.1	106.09	0	323.31	17	18	20	22	20	22	21	23	22	29.3599	29.1747	29.4512	31.0017	30.611	30.5481	30.6629	30.611
WP_019274466.1;UPI00030A6EEE	WP_019274466.1;UPI00030A6EEE	WP_019274466.1 MULTISPECIES: transcription termination factor NusA [Vibrio];UPI00030A6EEE status=active	0.00327641	0.020932	008-tssM2_008-hcp;008-WT_008-hcp	0.583831	0.763582	0.0450001	0.000984392	0.0128367	0.339033	29.0609	29.0634	29.104	29.4688	29.3971	29.2445	29.4804	29.4113	29.3536		+		+	008-WT_008-hcp	18	39.2	39.2	39.2	55.028	0	187.83	15	13	14	14	16	14	18	17	16	30.3724	30.2077	30.4134	31.7533	31.341	31.1422	31.5709	31.2422
WP_006957816.1;UPI0001B93B55	WP_006957816.1;UPI0001B93B55	WP_006957816.1 MULTISPECIES: acetolactate synthase small subunit [Vibrio];UPI0001B93B55 status=active	0.00336789	0.0213467	008-tssM2_008-hcp;008-WT_008-hcp	0.971458	0.989365	0.00967916	0.00420951	0.0297539	1.1153	25.1293	25.0317	24.8288	26.3844	25.7389	26.1833	26.433	26.038	25.8647		+		+	008-WT_008-hcp	3	29.3	29.3	29.3	18.213	0	70.77	1	1	1	3	2	3	2	2	2	24.5345	23.6649	23.5638	27.524	26.3844	26.8264	27.2445	26.6181
WP_021456944.1;UPI0003915653	WP_021456944.1;UPI0003915653	WP_021456944.1 hypothetical protein [Vibrio coralliilyticus];UPI0003915653 status=active	0.00357924	0.0224697	008-hcp_008-tssM2;008-hcp_008-WT	0.241068	0.499519	0.297239	0.0167394	0.0725976	-1.1361	30.2535	30.1604	29.4976	28.632	28.726	28.2535	29.1239	28.5682	28.8112		+				9	38.9	38.9	38.9	36.755	0	129.73	8	8	7	5	7	6	8	9	7	31.3033	30.6198	30.0609	30.0349	30.0864	29.1984	31.1483	30.5014
WP_006962948.1;UPI0001B93A25	WP_006962948.1;UPI0001B93A25	WP_006962948.1 MULTISPECIES: YcgL domain-containing protein [Vibrio];UPI0001B93A25 status=active	0.00361599	0.022558	008-tssM2_008-hcp;008-WT_008-hcp	0.77555	0.881548	0.0652262	0.0122401	0.0585397	0.907224	25.1527	25.1055	25.0609	25.848	25.9716	26.0254	26.3049	26.1234	25.6125		+				3	26.9	26.9	26.9	10.777	0.0011628	2.6525	3	3	3	3	3	3	3	3	3	25.5667	25.4892	25.3511	26.9316	26.6865	26.5105	27.1984	26.7895
WP_165579551.1;UPI0013F491EC	WP_165579551.1;UPI0013F491EC	WP_165579551.1 chromosome partition protein MukB [Vibrio coralliilyticus];UPI0013F491EC status=active	0.00361827	0.022558	008-WT_008-hcp;008-tssM2_008-hcp	0.164505	0.404238	-0.142543	0.0298479	0.1099	0.343146	25.6918	25.7995	25.918	26.3187	26.2445	26.3031	26.0041	26.2838	26.1507		+				23	18.2	18.2	18.2	169.49	0	176.79	14	14	15	18	15	19	20	18	20	27.4314	27.6181	27.8623	29.6251	28.8974	29.1386	29.0453	28.8355
WP_021456013.1;UPI0003916D3D	WP_021456013.1;UPI0003916D3D	WP_021456013.1 ferredoxin--NADP reductase [Vibrio coralliilyticus];UPI0003916D3D status=active	0.00368377	0.022602	008-tssM2_008-hcp;008-WT_008-hcp	0.665518	0.817109	0.0645434	0.00141071	0.0155958	0.63445	24.7594	24.604	24.7796	25.4769	25.0484	25.3273	25.4073	25.4073	25.2317		+		+	008-WT_008-hcp	6	26	26	26	28.562	0	27.688	5	5	6	6	5	6	5	5	4	25.433	25.1642	25.6513	27.3324	26.3975	26.632	26.7517	26.6998
WP_019277263.1;UPI0002FE5658	WP_019277263.1;UPI0002FE5658	WP_019277263.1 MULTISPECIES: glutathione synthase [Vibrio];UPI0002FE5658 status=active	0.00370476	0.022602	008-WT_008-hcp;008-tssM2_008-hcp	0.501767	0.707436	-0.0502256	0.0194223	0.0811954	0.292957	26.3745	26.3695	26.4938	26.7389	26.7389	26.7895	26.7517	26.5754	26.7895		+				15	48.4	48.4	48.4	35.272	0	156.12	12	12	11	14	13	14	15	12	14	28.0243	27.673	27.8916	29.747	29.0788	28.9287	29.524	28.8916
WP_021456085.1;UPI0003912315	WP_021456085.1;UPI0003912315	WP_021456085.1 MULTISPECIES: thiamine ABC transporter substrate binding subunit [Vibrio];UPI0003912315 status=active	0.00370576	0.022602	008-hcp_008-WT;008-hcp_008-tssM2	0.0960204	0.317519	-0.105752	0.00345347	0.0261988	-0.309758	26.8974	26.9977	26.8385	26.7645	26.6181	26.7389	26.632	26.5682	26.604		+		+	008-WT_008-hcp	7	23.3	23.3	23.3	36.655	0	36.632	6	5	4	4	6	5	6	6	6	27.1214	27.0711	26.8019	27.9088	27.7708	27.7195	27.8385	27.6663
WP_021456335.1;UPI00039179ED	WP_021456335.1;UPI00039179ED	WP_021456335.1 aminopeptidase N [Vibrio coralliilyticus];UPI00039179ED status=active	0.00377513	0.0228872	008-tssM2_008-hcp;008-WT_008-hcp	0.190794	0.435257	0.124011	0.00525199	0.03475	0.435426	30.2422	30.1724	30.362	30.6798	30.5014	30.5296	30.7692	30.7292	30.5844		+		+	008-WT_008-hcp	37	54.5	54.5	54.5	97.983	0	323.31	30	33	29	34	32	34	34	32	34	32.0705	31.9643	31.978	33.5527	32.9242	32.9677	33.3828	33.0495
WP_019276833.1;UPI0002F8CC67	WP_019276833.1;UPI0002F8CC67	WP_019276833.1 MULTISPECIES: YjbF family lipoprotein [Vibrio];UPI0002F8CC67 status=active	0.00378499	0.0228872	008-hcp_008-WT;008-hcp_008-tssM2	0.281161	0.537979	-0.230096	0.00185511	0.0176486	-0.838568	25.1214	25.0732	25.1488	24.7182	24.5754	24.2243	24.3645	24.0526	24.4105		+		+	008-WT_008-hcp	2	9.5	9.5	9.5	25.626	0	3.8125	2	1	1	2	1	2	2	2	2	24.5812	24.0772	24.1488	25.2607	24.2679	24.4105	24.8997	24.391
WP_021456143.1;UPI0003914DBC	WP_021456143.1;UPI0003914DBC	WP_021456143.1 hypothetical protein [Vibrio coralliilyticus];UPI0003914DBC status=active	0.00388929	0.0234042	008-hcp_008-tssM2;008-hcp_008-WT	0.139934	0.368708	0.439299	0.0116375	0.0569088	-0.956423	25.5783	25.2207	24.9043	23.4041	24.1015	24.0105	24.4551	24.2535	24.1253		+				2	6.6	6.6	6.6	45.94	0	5.1689	2	2	2	1	2	2	2	2	2	25.0275	24.7077	24.8433	22.239	24.4551	24.3778	24.7945	24.6918
WP_021458442.1;UPI000390ADE1	WP_021458442.1;UPI000390ADE1	WP_021458442.1 histidine--tRNA ligase [Vibrio coralliilyticus];UPI000390ADE1 status=active	0.00389638	0.0234042	008-WT_008-hcp;008-tssM2_008-hcp	0.271506	0.530408	-0.123847	0.00644086	0.040466	0.335286	27.17	27.1984	27.2803	27.6865	27.5315	27.8081	27.5165	27.6595	27.4785		+		+	008-WT_008-hcp	16	45.7	45.7	45.7	47.115	0	186	13	13	12	15	16	14	14	15	16	28.5128	28.6251	28.8294	30.2647	29.8623	29.9539	29.9814	29.9259
WP_006962961.1;UPI0001B93A31	WP_006962961.1;UPI0001B93A31	WP_006962961.1 MULTISPECIES: nucleoid-associated protein YejK [Vibrio];UPI0001B93A31 status=active	0.0039235	0.023489	008-WT_008-hcp;008-tssM2_008-hcp	0.73357	0.857807	-0.0828444	0.0116728	0.0569088	0.913105	25.3376	25.2096	25.4707	26.521	26.1135	26.3712	26.1253	26.632	25.9998		+				4	17.4	17.4	17.4	37.666	0	48.242	2	2	1	3	2	4	4	4	3	25.0148	24.7645	23.5285	27.7064	26.4105	27.1984	27.141	27.7708
WP_021458382.1;UPI0003910CBD	WP_021458382.1;UPI0003910CBD	WP_021458382.1 hypothetical protein [Vibrio coralliilyticus];UPI0003910CBD status=active	0.00406913	0.0242006	008-hcp_008-tssM2;008-hcp_008-WT	0.190673	0.435257	0.268658	0.0188896	0.0795352	-0.623903	30.6544	30.7047	30.3724	29.8858	29.6781	29.49	30.0864	30.0737	29.6998		+				16	57.9	57.9	57.9	35.161	0	323.31	16	16	15	16	15	16	16	16	16	32.1842	32.1453	31.8157	32.5978	31.933	31.6022	32.4847	32.3672
WP_242704134.1;UPI0013F4356F	WP_242704134.1;UPI0013F4356F	WP_242704134.1 hypothetical protein [Vibrio coralliilyticus];UPI0013F4356F status=active	0.0042024	0.0247305	008-hcp_008-tssM2;008-hcp_008-WT	0.34208	0.600671	0.14065	0.0182206	0.0778355	-0.886705	24.8288	24.1253	24.3645	23.5754	23.3511	23.3101	23.3778	23.7286	23.5522		+				3	11.8	11.8	11.8	43.578	0	6.3807	2	2	2	2	2	2	2	3	2	24.4234	23.976	24.0691	24.2535	24.1642	24.019	24.317	24.6375
WP_019274409.1;UPI00030E2C1E	WP_019274409.1;UPI00030E2C1E	WP_019274409.1 MULTISPECIES: sigma-E factor regulatory protein RseB [Vibrio];UPI00030E2C1E status=active	0.00427588	0.0250187	008-WT_008-hcp;008-tssM2_008-hcp	0.603206	0.77404	-0.173145	0.011433	0.0563644	1.24014	23.6431	23.8093	24.1332	25.6237	24.9628	25.239	24.9361	25.5754	24.7945		+				6	19.3	19.3	19.3	36.247	0	13.695	3	2	3	4	4	4	5	5	3	24.6431	23.7077	24.239	26.3762	26.3695	25.5433	26.1469	26.1681
WP_006959910.1;UPI0001B95020	WP_006959910.1;UPI0001B95020	WP_006959910.1 MULTISPECIES: response regulator [Vibrio];UPI0001B95020 status=active	0.00429315	0.0250387	008-tssM2_008-hcp;008-WT_008-hcp	0.772556	0.880268	0.0272757	0.0038221	0.027964	0.465771	26.6181	26.3679	26.4441	27.0711	26.8974	26.7771	26.9203	26.9869	26.9203		+		+	008-WT_008-hcp	6	69.7	69.7	69.7	13.171	0	82.169	4	5	5	6	5	5	5	5	5	26.632	26.4661	26.6595	28.3578	27.8203	27.6998	28.0505	27.8858
WP_006957664.1;UPI0001B955BF	WP_006957664.1;UPI0001B955BF	WP_006957664.1 MULTISPECIES: ribosome-associated translation inhibitor RaiA [Vibrio];UPI0001B955BF status=active	0.00442114	0.0255811	008-WT_008-hcp	0.0865201	0.308285	0.418205	0.0074552	0.0446298	0.85029	28.5278	28.4113	28.509	28.9923	28.7517	29.0003	29.3001	29.6355	29.0634		+		+	008-WT_008-hcp	5	56.9	56.9	56.9	12.503	0	191.89	4	4	3	4	4	4	4	5	4	27.7195	27.5165	27.6798	29.8004	29.0889	29.3745	29.3557	29.5573
WP_095573291.1;UPI000BAB1AD5	WP_095573291.1;UPI000BAB1AD5	WP_095573291.1 signal recognition particle-docking protein FtsY [Vibrio coralliilyticus];UPI000BAB1AD5 status=active	0.00442859	0.0255811	008-WT_008-hcp;008-tssM2_008-hcp	0.93912	0.977259	-0.0115846	0.00627913	0.0400408	0.738747	26.4504	26.0567	26.4202	27.3066	26.9977	26.8741	26.9977	26.976	27.17		+		+	008-WT_008-hcp	3	13.5	13.5	13.5	44.315	0	58.161	2	3	2	3	3	3	3	3	3	26.3528	26.2481	26.3101	28.5463	27.8504	27.7325	28.1556	27.9031
WP_006959982.1;UPI0001B95234	WP_006959982.1;UPI0001B95234	WP_006959982.1 MULTISPECIES: HDOD domain-containing protein [Vibrio];UPI0001B95234 status=active	0.00451197	0.0258971	008-WT_008-hcp;008-tssM2_008-hcp	0.413588	0.643117	-0.0911274	0.0142725	0.0657582	0.387118	27.3662	27.2891	27.4707	27.8799	27.7325	27.9484	27.6251	27.8916	27.7708		+				12	57.6	57.6	57.6	30.369	0	95.291	10	10	11	11	11	11	12	11	11	28.7357	28.5389	28.8474	30.4234	29.8385	29.9677	30.0609	29.94
WP_021458330.1;UPI000390F866	WP_021458330.1;UPI000390F866	WP_021458330.1 Dps family protein [Vibrio coralliilyticus];UPI000390F866 status=active	0.00452992	0.0258971	008-tssM2_008-hcp	0.0852147	0.305598	-0.243692	0.0314222	0.113792	0.251635	24.7286	24.8191	24.7645	25.3545	25.1095	25.3342	25.1681	24.9495	24.9495		+				5	44.9	44.9	44.9	18.114	0	52.237	4	4	4	4	4	4	5	5	4	25.4953	25.8997	25.5955	27.2445	26.7129	26.965	27.2262	26.7645
WP_006962570.1;UPI0001B9485E	WP_006962570.1;UPI0001B9485E	WP_006962570.1 MULTISPECIES: maltoporin LamB [Vibrio];UPI0001B9485E status=active	0.00454059	0.0258971	008-hcp_008-WT;008-hcp_008-tssM2	0.100417	0.324095	-0.191181	0.00834336	0.0475672	-0.579622	26.5165	26.6181	26.2926	26.0547	26.1946	26.0127	25.8576	25.797	26.0338		+		+	008-WT_008-hcp	9	25.8	25.8	25.8	43.774	0	82.012	8	7	7	7	8	5	8	8	8	27.189	27.3745	26.8974	27.9031	27.4862	27.3066	27.7771	27.0401
WP_021457732.1;UPI00039164D7	WP_021457732.1;UPI00039164D7	WP_021457732.1 porphobilinogen synthase [Vibrio coralliilyticus];UPI00039164D7 status=active	0.00460154	0.0261062	008-WT_008-hcp;008-tssM2_008-hcp	0.0733116	0.286759	-0.153435	0.0525772	0.159545	0.228944	29.3766	29.3174	29.5128	29.8157	29.7517	29.7864	29.6663	29.5128	29.7146		+				15	51.7	51.7	51.7	38.519	0	323.31	14	12	13	11	13	14	14	14	13	30.7129	30.5573	30.8608	31.8719	31.8004	31.6671	31.8534	31.196
WP_021456397.1;UPI0003911BF7	WP_021456397.1;UPI0003911BF7	WP_021456397.1 outer membrane protein assembly factor BamA [Vibrio coralliilyticus];UPI0003911BF7 status=active	0.0046376	0.0261062	008-hcp_008-WT;008-hcp_008-tssM2	0.972925	0.989719	-0.00487264	8.99926e-05	0.00359971	-0.537656	26.673	26.632	26.5696	26.2243	26.228	25.824	26.0609	26.1135	26.0874		+		+	008-WT_008-hcp	12	21.5	21.5	21.5	89.001	0	78.61	10	9	9	10	10	9	10	8	9	27.7645	27.5754	27.5754	28.509	27.4862	27.3828	28.17	27.8324
WP_006958912.1;UPI0001B947D2	WP_006958912.1;UPI0001B947D2	WP_006958912.1 MULTISPECIES: amino acid aminotransferase [Vibrio];UPI0001B947D2 status=active	0.00464944	0.0261062	008-WT_008-hcp;008-tssM2_008-hcp	0.160079	0.398905	-0.182268	0.0199436	0.082396	0.426846	28.7325	28.632	28.9428	29.5147	29.2331	29.3869	29.1628	29.326	29.099		+				16	41.4	41.4	41.4	43.272	0	101.56	12	14	14	14	15	15	15	15	15	29.4032	29.2759	29.726	31.1783	30.6881	30.8385	30.7129	30.7849
WP_021455210.1;UPI0003910979	WP_021455210.1;UPI0003910979	WP_021455210.1 DUF1338 domain-containing protein [Vibrio coralliilyticus];UPI0003910979 status=active	0.00470089	0.0262321	008-tssM2_008-hcp;008-WT_008-hcp	0.585941	0.763971	0.0325921	0.00851644	0.0476691	0.296836	29.2714	29.4234	29.4053	29.6578	29.6814	29.5536	29.7389	29.6407	29.611		+		+	008-WT_008-hcp	16	64.3	64.3	64.3	29.293	0	313.24	14	10	12	13	15	14	14	15	15	30.2869	30.2193	30.3515	31.7453	31.5014	31.2647	31.7927	31.4032
WP_006958022.1;UPI0001B9439B	WP_006958022.1;UPI0001B9439B	WP_006958022.1 MULTISPECIES: stringent starvation protein SspA [Vibrio];UPI0001B9439B status=active	0.00485375	0.0268367	008-WT_008-hcp;008-tssM2_008-hcp	0.236373	0.495738	-0.206548	0.00960203	0.0507494	0.518813	27.8741	28.0609	28.1459	28.9705	28.5315	28.7549	28.459	28.6998	28.4785		+				12	49.3	49.3	49.3	24.185	0	111.75	11	11	12	12	11	12	12	12	11	29.2647	28.9484	29.2512	31.1604	30.5754	30.6629	30.8081	30.5844
WP_165579867.1;UPI0013F43EDA	WP_165579867.1;UPI0013F43EDA	WP_165579867.1 MalM family protein [Vibrio coralliilyticus];UPI0013F43EDA status=active	0.00500808	0.0274382	008-hcp_008-WT;008-hcp_008-tssM2	0.551504	0.732882	-0.113046	0.00779325	0.0455214	-0.763901	27.6798	27.6595	27.4629	26.9539	27.1312	26.7645	26.726	26.673	27.1115		+		+	008-WT_008-hcp	10	46.2	46.2	46.2	30.544	0	69.212	9	7	7	5	6	6	6	7	7	28.7517	28.5754	28.4976	28.8829	28.7064	28.2216	28.5646	28.3282
WP_165579564.1;UPI0013F45A4B	WP_165579564.1;UPI0013F45A4B	WP_165579564.1 ABC transporter substrate-binding protein [Vibrio coralliilyticus];UPI0013F45A4B status=active	0.00516594	0.0280481	008-WT_008-hcp;008-tssM2_008-hcp	0.361637	0.615852	-0.101629	0.00169738	0.0171133	0.314469	25.8433	25.8552	25.8741	26.3992	26.0995	26.3222	26.1488	26.2517	26.1155		+		+	008-WT_008-hcp	7	30	30	30	42.038	0	39.033	6	6	5	6	6	5	4	7	6	26.6458	26.4969	26.4488	28.3153	27.5014	27.4394	27.6798	27.976
WP_021456413.1;UPI0003915197	WP_021456413.1;UPI0003915197	WP_021456413.1 sporulation protein [Vibrio coralliilyticus];UPI0003915197 status=active	0.0051911	0.0280857	008-tssM2_008-hcp;008-WT_008-hcp	0.647595	0.804374	0.035024	0.0106794	0.0543228	0.335942	26.2058	26.2188	26.0752	26.4567	26.5419	26.4041	26.4282	26.4614	26.6181		+				7	46.6	46.6	46.6	27.064	0	114.33	7	6	6	6	7	6	7	7	7	27.2353	27.3494	27.2077	28.7453	28.5165	28.3153	28.7486	28.5315
WP_021456736.1;UPI000390B7F0	WP_021456736.1;UPI000390B7F0	WP_021456736.1 MULTISPECIES: decarboxylating NADP(+)-dependent phosphogluconate dehydrogenase [Vibrio];UPI000390B7F0 status=active	0.00525653	0.0282851	008-WT_008-hcp;008-tssM2_008-hcp	0.65963	0.813268	-0.0452347	0.000241323	0.0057583	0.343927	29.7113	29.6578	29.7292	30.2759	29.995	29.995	30.0609	30.0084	30.0609		+		+	008-WT_008-hcp	21	57.5	57.5	57.5	52.41	0	323.31	18	18	16	19	18	20	20	21	19	30.9188	30.7533	30.8309	32.3905	31.8347	31.8645	32.2222	32.025
UPI000390B449;WP_242704145.1	UPI000390B449;WP_242704145.1	UPI000390B449 status=active;WP_242704145.1 MULTISPECIES: hypothetical protein [Vibrio]	0.00557167	0.0296282	008-hcp_008-WT;008-hcp_008-tssM2	0.34542	0.60227	-0.196056	0.00567418	0.0371248	-0.774342	27.391	27.4938	27.5014	26.6458	27.0296	26.976	26.8142	26.4105	26.8385		+		+	008-WT_008-hcp	7	53.6	53.6	53.6	17.69	0	178.11	5	7	5	6	6	6	7	7	7	28.4194	28.5052	28.459	28.9977	28.9088	28.8173	29.0057	28.2891
WP_165579661.1;UPI0013F3D3B8	WP_165579661.1;UPI0013F3D3B8	WP_165579661.1 pyridoxamine 5-phosphate oxidase family protein [Vibrio coralliilyticus];UPI0013F3D3B8 status=active	0.00566499	0.0299602	008-tssM2_008-hcp	0.0933225	0.317519	-0.267605	0.0632568	0.178417	0.280748	24.7389	24.8623	24.8385	25.4892	25.2785	25.317	25.0443	25.2926	24.945		+				4	31.8	31.8	31.8	21.36	0	81.103	2	3	3	4	3	3	3	4	3	24.48	25.1015	24.9361	26.9316	26.275	26.3795	25.9088	26.1852
WP_021457973.1;UPI000390CE88	WP_021457973.1;UPI000390CE88	WP_021457973.1 MULTISPECIES: outer membrane protein OmpK [Vibrio];UPI000390CE88 status=active	0.00569605	0.0300246	008-hcp_008-tssM2;008-hcp_008-WT	0.484615	0.69797	0.10354	0.021671	0.0872792	-0.517071	28.5754	28.3196	28.3828	27.9031	27.8264	27.6865	28.003	27.673	28.0505		+				5	22.7	22.7	22.7	29.049	0	52.391	5	5	5	4	5	5	5	5	5	28.8203	28.5463	28.7581	29.1842	28.8916	28.5165	29.5109	28.7708
WP_021457840.1;UPI00039143F7	WP_021457840.1;UPI00039143F7	WP_021457840.1 tRNA-binding protein [Vibrio coralliilyticus];UPI00039143F7 status=active	0.00578387	0.0303989	008-WT_008-hcp	0.0793116	0.298346	0.15663	0.00780444	0.0455214	0.377657	27.9316	27.7453	27.7708	28.003	27.9814	28.1263	28.0965	28.258	28.2262		+		+	008-WT_008-hcp	8	46.2	46.2	46.2	12.983	0	41.912	6	4	6	5	6	3	7	6	5	28.1115	27.5682	28.0965	28.3282	28.673	28.1937	29.109	28.9316
WP_006963005.1;UPI0001B93E6B	WP_006963005.1;UPI0001B93E6B	WP_006963005.1 MULTISPECIES: uridine phosphorylase [Vibrio];UPI0001B93E6B status=active	0.00588681	0.0308503	008-WT_008-hcp	0.102866	0.327895	0.114754	0.00254746	0.0216596	0.234839	28.3324	28.3578	28.3578	28.5536	28.4154	28.4394	28.5682	28.6492	28.5352		+		+	008-WT_008-hcp	10	56	56	56	26.909	0	118.44	9	8	7	8	7	8	10	10	9	29.4032	29.2535	29.1819	30.6798	30.0864	30.196	30.7292	30.3515
WP_021456121.1;UPI000390A714	WP_021456121.1;UPI000390A714	WP_021456121.1 N-acetylmuramidase family protein [Vibrio coralliilyticus];UPI000390A714 status=active	0.00612381	0.031892	008-hcp_008-WT	0.138178	0.367472	-0.252888	0.000668131	0.0105938	-0.60627	27.2535	27.3578	27.4073	26.7517	27.1984	27.0084	26.6458	26.7645	26.7895		+		+	008-WT_008-hcp	8	45.9	45.9	45.9	32.547	0	84.492	5	4	4	4	7	4	8	7	7	27.0401	26.9428	27.0401	27.6458	27.8142	27.3494	27.6458	27.5463
WP_006959569.1;UPI0001B941D6	WP_006959569.1;UPI0001B941D6	WP_006959569.1 MULTISPECIES: ADP-forming succinate--CoA ligase subunit beta [Vibrio];UPI0001B941D6 status=active	0.00632162	0.0323081	008-WT_008-hcp	0.0984707	0.32003	0.173976	0.00013645	0.00400252	0.346736	31.3463	31.3463	31.393	31.6586	31.5573	31.3879	31.7453	31.6881	31.6923		+		+	008-WT_008-hcp	25	63.4	63.4	63.4	41.488	0	323.31	21	22	21	22	23	21	24	24	22	33.0495	32.8792	33.1239	34.4272	33.9763	33.87	34.3763	34.0266
WP_021456374.1;UPI000390DDBA	WP_021456374.1;UPI000390DDBA	WP_021456374.1 beta-N-acetylhexosaminidase [Vibrio coralliilyticus];UPI000390DDBA status=active	0.00632416	0.0323081	008-WT_008-hcp	0.0529702	0.254488	0.386686	0.00897679	0.0490657	0.783388	24.1642	23.8288	23.7796	24.317	24.1719	24.4738	24.6703	24.918	24.5345		+		+	008-WT_008-hcp	4	18.3	18.3	18.3	35.965	0	16.773	2	3	1	1	1	2	4	4	2	24.9495	24.9088	22.2792	23.8288	24.7846	24.4614	26.2114	25.8044
WP_021458209.1;UPI0003918828	WP_021458209.1;UPI0003918828	WP_021458209.1 sugar O-acetyltransferase [Vibrio coralliilyticus];UPI0003918828 status=active	0.00632582	0.0323081	008-tssM2_008-hcp;008-WT_008-hcp	0.903289	0.955724	0.0117753	0.0016317	0.0168929	0.350602	27.0609	27.1115	27.019	27.524	27.4394	27.2445	27.3992	27.4862	27.3578		+		+	008-WT_008-hcp	3	21	21	21	20.545	0	22.424	3	2	2	2	2	2	2	3	2	27.3992	27.0813	26.965	28.509	28.217	27.8203	28.4113	28.217
WP_031343344.1;UPI0004CF08A5	WP_031343344.1;UPI0004CF08A5	WP_031343344.1 ribosome maturation factor RimM [Vibrio coralliilyticus];UPI0004CF08A5 status=active	0.00661687	0.0336048	008-tssM2_008-hcp	0.0683644	0.283302	-0.171565	0.0393645	0.133092	0.121508	26.7771	26.726	26.7517	27.1604	26.9977	26.976	26.8142	26.9428	26.8623		+				3	23.1	23.1	23.1	20.941	0	7.5344	2	2	2	3	2	3	3	2	3	26.0935	25.7645	26.0567	27.6527	26.8741	26.9869	27.1795	26.9428
WP_021457050.1;UPI000391510E	WP_021457050.1;UPI000391510E	WP_021457050.1 class I SAM-dependent methyltransferase [Vibrio coralliilyticus];UPI000391510E status=active	0.00667499	0.033805	008-WT_008-hcp;008-tssM2_008-hcp	0.546406	0.729091	-0.143044	0.015042	0.0680563	1.00459	24.6096	25.2996	24.7695	25.902	25.8336	26.3861	25.7415	26.1565	25.7945		+				4	16.3	16.3	16.3	29.746	0	13.817	3	2	3	4	4	4	4	4	4	24.654	24.7286	24.9088	27.1984	26.6595	27.1604	26.7645	26.8504
WP_006957063.1;UPI0001B93B39	WP_006957063.1;UPI0001B93B39	WP_006957063.1 MULTISPECIES: 30S ribosomal protein S7 [Vibrio];UPI0001B93B39 status=active	0.00674666	0.0340725	008-WT_008-hcp;008-tssM2_008-hcp	0.487995	0.699334	-0.0409311	0.00836255	0.0475672	0.174095	30.2759	30.3196	30.2979	30.5933	30.4919	30.4532	30.5389	30.4334	30.4433		+		+	008-WT_008-hcp	10	41.7	41.7	41.7	17.715	0	139.48	9	10	10	10	10	10	10	10	10	31.6713	31.5844	31.6154	32.7829	32.5527	32.2591	32.7292	32.3698
WP_021454996.1;UPI000390DE3D	WP_021454996.1;UPI000390DE3D	WP_021454996.1 tol-pal system protein YbgF [Vibrio coralliilyticus];UPI000390DE3D status=active	0.00681313	0.034299	008-hcp_008-WT;008-hcp_008-tssM2	0.799009	0.893516	-0.0449454	0.0132789	0.0621546	-0.647735	28.3367	28.524	28.49	27.6865	27.976	27.8799	27.8264	27.5463	28.0349		+				12	59.3	59.3	59.3	28.888	0	214.51	10	9	7	11	10	11	11	9	10	29.4862	29.2353	28.4394	29.1337	29.7517	28.8081	29.9117	29.3174
WP_021456364.1;UPI000390FB20	WP_021456364.1;UPI000390FB20	WP_021456364.1 thymidylate synthase [Vibrio coralliilyticus];UPI000390FB20 status=active	0.00682945	0.034299	008-WT_008-hcp;008-tssM2_008-hcp	0.612452	0.779419	-0.0403124	0.000905287	0.0126453	0.240657	26.4754	26.4723	26.4676	26.8858	26.7129	26.6595	26.7645	26.673	26.6998		+		+	008-WT_008-hcp	6	27.6	27.6	27.6	32.795	0	46.466	5	6	3	6	6	6	5	5	5	26.965	27.019	26.5609	28.6285	28.0864	27.976	28.2077	27.8142
WP_021458291.1;UPI00039148B5	WP_021458291.1;UPI00039148B5	WP_021458291.1 carboxylating nicotinate-nucleotide diphosphorylase [Vibrio coralliilyticus];UPI00039148B5 status=active	0.00685885	0.0343305	008-WT_008-hcp;008-tssM2_008-hcp	0.448771	0.670599	-0.0737178	0.011291	0.055921	0.340477	24.5869	24.7338	24.5285	24.989	24.9271	25.1757	24.9225	25.0484	24.8997		+				6	29.5	29.5	29.5	32.257	0	28.179	3	3	5	5	3	5	4	4	3	24.4676	24.5105	25.2535	26.7895	25.5983	25.9869	26.0752	26.1565
WP_165579920.1;UPI0013F44683	WP_165579920.1;UPI0013F44683	WP_165579920.1 TonB-dependent hemoglobin/transferrin/lactoferrin family receptor [Vibrio coralliilyticus];UPI0013F44683 status=active	0.00688161	0.0343305	008-hcp_008-WT;008-hcp_008-tssM2	0.506779	0.709884	-0.119172	0.00801017	0.0462226	-0.744038	27.1507	27.3494	27.509	26.9316	26.6865	26.5165	26.6458	26.3795	26.7517		+		+	008-WT_008-hcp	7	18.7	18.7	18.7	78.99	0	13.544	6	6	4	4	6	5	4	6	4	27.7129	25.9517	25.0148	28.7325	25.2926	27.3992	25.2096	26.8264
WP_021455057.1;UPI000390B802	WP_021455057.1;UPI000390B802	WP_021455057.1 isoprenoid biosynthesis glyoxalase ElbB [Vibrio coralliilyticus];UPI000390B802 status=active	0.00709061	0.0350268	008-WT_008-hcp;008-tssM2_008-hcp	0.361539	0.615852	-0.0554193	0.0202901	0.0836313	0.270783	27.9428	27.7708	27.9869	28.2077	28.3109	28.1604	28.2262	28.1652	28.1214		+				6	53.2	53.2	53.2	22.77	0	174.35	4	5	5	6	5	6	6	6	6	29.0296	28.94	29.21	30.5573	30.2193	30.0737	30.4919	30.0864
WP_021458155.1;UPI000391097F	WP_021458155.1;UPI000391097F	WP_021458155.1 MULTISPECIES: transaldolase [Vibrio];UPI000391097F status=active	0.00735919	0.036156	008-WT_008-hcp;008-tssM2_008-hcp	0.393347	0.629769	-0.0463715	0.0241596	0.0949129	0.321526	30.0084	30.2759	30.2535	30.4727	30.5754	30.5933	30.5481	30.5109	30.4433		+				22	69	69	69	34.758	0	323.31	18	20	17	21	19	20	21	20	19	31.1483	31.463	31.4967	32.8737	32.6522	32.5435	32.6798	32.1931
WP_021455857.1;UPI000391231B	WP_021455857.1;UPI000391231B	WP_021455857.1 MULTISPECIES: enoyl-CoA hydratase [Vibrio];UPI000391231B status=active	0.00765751	0.0372201	008-tssM2_008-hcp;008-WT_008-hcp	0.21804	0.473001	0.110136	0.0159484	0.0704207	0.303372	27.6595	27.6251	27.6389	27.8324	27.8203	27.8504	28.0557	27.8019	27.976		+				13	67.6	67.6	67.6	28.013	0	159.77	11	10	10	11	11	9	13	13	11	29.1724	28.9896	29.0609	30.341	30.1361	29.9814	30.611	30.0479
WP_021457740.1;UPI0003913D40	WP_021457740.1;UPI0003913D40	WP_021457740.1 SUMF1/EgtB/PvdO family nonheme iron enzyme [Vibrio coralliilyticus];UPI0003913D40 status=active	0.0076787	0.0372201	008-tssM2_008-hcp;008-WT_008-hcp	0.271804	0.530408	0.127259	0.00861058	0.0478064	0.397706	25.5225	25.5522	25.5105	25.6918	25.8167	25.8881	25.8694	25.8215	26.0874		+		+	008-WT_008-hcp	16	36.3	36.3	36.3	68.338	0	166.62	10	9	9	11	12	12	13	13	8	27.1115	26.8741	26.7771	28.4274	28.3196	28.362	28.4314	28.1556
WP_021456738.1;UPI00039175DB	WP_021456738.1;UPI00039175DB	WP_021456738.1 glucose-6-phosphate dehydrogenase [Vibrio coralliilyticus];UPI00039175DB status=active	0.00775917	0.0373352	008-WT_008-hcp;008-tssM2_008-hcp	0.48204	0.696849	-0.0818144	0.00160011	0.016763	0.322858	27.524	27.5315	27.4938	28.1115	27.7895	27.8623	27.7895	27.9203	27.8081		+		+	008-WT_008-hcp	24	52	52	52	57.376	0	237.76	20	17	16	21	21	16	23	22	23	29.4433	29.1676	28.8474	30.94	30.3828	30.1842	30.4532	30.4032
WP_021457879.1;UPI000390D6E9	WP_021457879.1;UPI000390D6E9	WP_021457879.1 MULTISPECIES: NAD-dependent epimerase/dehydratase family protein [Vibrio];UPI000390D6E9 status=active	0.00784262	0.0373352	008-WT_008-hcp;008-tssM2_008-hcp	0.534567	0.722013	-0.0489184	0.000806865	0.0120346	0.233601	27.2353	27.2535	27.3066	27.6865	27.4551	27.5014	27.5165	27.509	27.4707		+		+	008-WT_008-hcp	11	35.1	35.1	35.1	41.578	0	41.573	9	8	7	9	9	9	10	9	8	28.3745	27.4785	27.5014	29.104	28.5463	28.5426	28.6898	28.4234
WP_165579856.1;UPI0013F4BB26	WP_165579856.1;UPI0013F4BB26	WP_165579856.1 M3 family metallopeptidase [Vibrio coralliilyticus];UPI0013F4BB26 status=active	0.00786765	0.0373352	008-WT_008-hcp;008-tssM2_008-hcp	0.223661	0.481062	-0.0529474	0.0449537	0.145172	0.107684	28.49	28.4354	28.4394	28.5898	28.611	28.6458	28.6146	28.5718	28.5014		+				19	36.9	36.9	36.9	69.621	0	237.46	14	15	15	17	16	15	15	17	15	29.9259	29.7645	29.8593	30.7047	30.4334	30.0737	30.5844	30.3088
WP_006957303.1;UPI0001B94570	WP_006957303.1;UPI0001B94570	WP_006957303.1 MULTISPECIES: thiosulfate sulfurtransferase GlpE [Vibrio];UPI0001B94570 status=active	0.00799141	0.0377245	008-hcp_008-WT	0.0649748	0.279365	-0.425625	0.00507105	0.033807	-0.880755	25.6403	25.4923	25.9716	25.1135	25.0732	25.5522	24.8858	24.6811	24.895		+		+	008-WT_008-hcp	2	29.6	29.6	29.6	12.025	0	9.4329	2	1	2	2	2	2	2	2	2	25.3031	24.239	25.654	26.0443	25.6784	26.0526	25.8881	25.4266
WP_006959094.1;UPI0001B95002	WP_006959094.1;UPI0001B95002	WP_006959094.1 MULTISPECIES: leucine-responsive transcriptional regulator Lrp [Vibrio];UPI0001B95002 status=active	0.00801341	0.0377298	008-WT_008-hcp;008-tssM2_008-hcp	0.408658	0.6391	-0.14292	0.0135326	0.0628427	0.506478	28.4354	28.3536	28.5969	29.2957	28.8829	29.1556	28.8916	29.1604	28.8534		+				14	65.2	65.2	65.2	18.741	0	71.948	9	8	10	10	11	12	14	14	13	29.0889	28.8741	29.3174	30.8081	30.4134	30.3303	30.8385	30.7533
WP_031342152.1;UPI0003FACB16	WP_031342152.1;UPI0003FACB16	WP_031342152.1 MULTISPECIES: Tol-Pal system beta propeller repeat protein TolB [Vibrio];UPI0003FACB16 status=active	0.0080721	0.0379074	008-hcp_008-tssM2;008-hcp_008-WT	0.883575	0.940494	0.0165501	0.00471109	0.0321425	-0.415515	27.9146	27.7064	27.7708	27.4862	27.4394	27.17	27.4394	27.3066	27.3992		+		+	008-WT_008-hcp	21	50.9	50.9	50.9	49.689	0	117.1	18	18	17	18	19	16	17	16	17	29.8065	29.5333	29.4532	30.6198	30.1239	29.7373	30.4134	30.0737
WP_006959402.1;UPI0001B93983	WP_006959402.1;UPI0001B93983	WP_006959402.1 MULTISPECIES: NAD(P)H nitroreductase [Vibrio];UPI0001B93983 status=active	0.00812871	0.0380744	008-WT_008-hcp;008-tssM2_008-hcp	0.352294	0.608852	-0.205063	0.00172561	0.0171133	0.577904	25.558	25.3545	25.4457	26.5565	25.9043	26.2463	25.9847	26.1312	25.976		+		+	008-WT_008-hcp	6	37.4	37.4	37.4	19.886	0	25.602	4	5	4	5	4	6	5	5	5	25.7286	26.1927	25.965	28.3324	27.2077	27.5536	27.6663	27.5898
WP_021457301.1;UPI0003917643	WP_021457301.1;UPI0003917643	WP_021457301.1 succinate dehydrogenase/fumarate reductase iron-sulfur subunit [Vibrio coralliilyticus];UPI0003917643 status=active	0.00820184	0.0382323	008-WT_008-hcp;008-tssM2_008-hcp	0.50059	0.707033	-0.0714525	0.0284619	0.105947	0.433287	25.7466	25.9539	26.0813	26.3645	26.4105	26.521	26.2961	26.2571	26.5285		+				6	29.1	29.1	29.1	28.235	0	27.711	4	3	4	5	6	5	5	6	5	26.5165	26.1214	26.6595	27.8264	27.8019	27.9316	27.6663	27.8623
WP_021456906.1;UPI0003917CBC	WP_021456906.1;UPI0003917CBC	WP_021456906.1 dihydroxy-acid dehydratase [Vibrio coralliilyticus];UPI0003917CBC status=active	0.00820471	0.0382323	008-tssM2_008-hcp	0.187292	0.432852	-0.0848821	0.0510046	0.156663	0.13916	27.9088	27.9372	27.976	28.1361	28.217	28.141	28.1214	27.9869	28.1312		+				26	51.5	51.5	51.5	65.844	0	289.76	19	19	20	24	20	23	21	21	20	29.3367	29.2239	29.537	31.0544	30.4727	30.2979	30.5481	30.196
WP_006958278.1;UPI0001B94FCC	WP_006958278.1;UPI0001B94FCC	WP_006958278.1 MULTISPECIES: ribonuclease G [Vibrio];UPI0001B94FCC status=active	0.00845751	0.0391079	008-tssM2_008-hcp;008-WT_008-hcp	0.969175	0.988178	0.0051562	0.0144067	0.066203	0.47956	25.604	25.5696	25.4073	26.1391	25.9933	25.8717	25.976	26.1908	25.8528		+				13	34.6	34.6	34.6	55.107	0	117.64	6	7	6	9	8	9	10	8	9	26.2874	25.9271	26.1135	27.7958	27.3324	27.632	27.7389	27.5969
WP_006959826.1;UPI0001B94DF8	WP_006959826.1;UPI0001B94DF8	WP_006959826.1 MULTISPECIES: ISC system 2Fe-2S type ferredoxin [Vibrio];UPI0001B94DF8 status=active	0.00848912	0.0391539	008-WT_008-hcp	0.142814	0.372961	0.155821	0.012626	0.0602216	0.398493	27.7895	27.8445	27.6595	28.0137	27.9316	28.0762	28.2353	28.2399	28.0137		+				7	92	92	92	12.276	0	146.78	6	6	5	5	5	5	7	7	7	28.0243	28.0762	28.0609	29.1164	28.9088	28.7802	29.4842	29.1507
WP_021457031.1;UPI0003911FF1	WP_021457031.1;UPI0003911FF1	WP_021457031.1 phosphodiesterase [Vibrio coralliilyticus];UPI0003911FF1 status=active	0.00859858	0.0395327	008-tssM2_008-hcp	0.0730047	0.286759	-0.394623	0.0714895	0.194305	0.468465	23.3645	23.867	23.6757	24.5285	24.3031	24.6649	23.867	24.2891	24.1565		+				1	8.3	8.3	8.3	20.122	0	6.2406	1	1	1	1	1	1	1	1	1	22.3645	22.7594	22.7161	24.6264	24.0105	24.3444	23.9043	24.002
WP_021456079.1;UPI00039112C2	WP_021456079.1;UPI00039112C2	WP_021456079.1 YtfJ family protein [Vibrio coralliilyticus];UPI00039112C2 status=active	0.00861498	0.0395327	008-hcp_008-WT;008-hcp_008-tssM2	0.56495	0.745397	-0.0488536	0.0157318	0.0702534	-0.365835	26.8741	26.726	26.9428	26.452	26.5359	26.604	26.5285	26.3545	26.5624		+				5	44.8	44.8	44.8	19.83	0	128	5	5	5	5	5	5	5	5	5	27.6458	27.3153	27.7517	28.2935	27.9203	28.0813	28.2077	27.8741
WP_165579475.1;UPI0013F3AB22	WP_165579475.1;UPI0013F3AB22	WP_165579475.1 DNA polymerase I [Vibrio coralliilyticus];UPI0013F3AB22 status=active	0.0088078	0.0398276	008-tssM2_008-hcp	0.138279	0.367472	-0.0929674	0.0194889	0.0812806	0.112059	26.8504	26.8019	26.8385	27.1214	26.9977	26.9869	26.9869	26.8974	26.9428		+				37	50.4	50.4	50.4	103.08	0	323.31	30	23	24	26	28	22	35	34	31	29.4032	29.0737	29.1937	30.6798	30.196	30.0609	30.5664	30.2308
WP_006881309.1;UPI0001B941D5	WP_006881309.1;UPI0001B941D5	WP_006881309.1 MULTISPECIES: succinate--CoA ligase subunit alpha [Vibrio];UPI0001B941D5 status=active	0.00887309	0.0398276	008-WT_008-hcp	0.0577512	0.260092	0.341988	0.0084831	0.0476691	0.526562	31.0349	30.9882	30.8901	31.3196	31.0673	31.08	31.6671	31.5062	31.3196		+		+	008-WT_008-hcp	16	72.1	72.1	72.1	29.995	0	323.31	16	15	15	15	15	16	16	15	15	32.3672	32.3006	32.3828	33.5978	33.2062	33.1177	33.8515	33.3303
WP_021456896.1;UPI000390A7E3	WP_021456896.1;UPI000390A7E3	WP_021456896.1 DNA topoisomerase (ATP-hydrolyzing) subunit B [Vibrio coralliilyticus];UPI000390A7E3 status=active	0.0088775	0.0398276	008-WT_008-hcp;008-tssM2_008-hcp	0.144191	0.37545	-0.0849056	0.0331846	0.1187	0.341864	25.9977	26.1927	26.3629	26.632	26.5285	26.673	26.5419	26.4892	26.5478		+				13	21.5	21.5	21.5	89.485	0	83.334	10	11	9	11	12	12	12	11	11	27.5165	27.3239	27.5969	29.3807	28.8415	28.9896	29.3848	29.1556
WP_165579862.1;UPI0013F3D373	WP_165579862.1;UPI0013F3D373	WP_165579862.1 aminotransferase class I/II-fold pyridoxal phosphate-dependent enzyme [Vibrio coralliilyticus];UPI0013F3D373 status=active	0.00894152	0.0400155	008-WT_008-hcp;008-tssM2_008-hcp	0.683926	0.828206	-0.093106	0.031704	0.114577	0.681021	23.0476	23.1825	23.1457	23.9933	23.8858	23.8191	23.4298	23.848	24.141		+				3	12	12	12	40.943	0	17.558	2	2	1	3	2	3	3	1	2	22.7512	22.9829	21.9243	25.8741	24.5105	25.217	25.0975	23.2463
WP_006957911.1;UPI0001B93D7C	WP_006957911.1;UPI0001B93D7C	WP_006957911.1 MULTISPECIES: translation elongation factor Ts [Vibrio];UPI0001B93D7C status=active	0.00900816	0.0402142	008-WT_008-hcp;008-tssM2_008-hcp	0.940267	0.977302	-0.00688871	0.0157571	0.0702534	0.342407	30.6881	30.7533	30.8755	31.0084	31.1901	31.1664	31.0927	31.015	31.2365		+				20	60	60	60	29.734	0	323.31	18	17	16	18	18	18	20	19	18	32.4007	32.3724	32.6756	33.8422	33.6088	33.5754	33.7353	33.4334
WP_021458020.1;UPI000390BA21	WP_021458020.1;UPI000390BA21	WP_021458020.1 CpxP family protein [Vibrio coralliilyticus];UPI000390BA21 status=active	0.00911429	0.0403692	008-hcp_008-tssM2;008-hcp_008-WT	0.226885	0.485156	0.136092	0.0272508	0.1026	-0.296671	27.1795	27.3153	27.391	26.7895	27.0084	26.7895	27.1214	26.9316	26.9428		+				1	12.1	12.1	12.1	18.953	0	48.679	1	1	1	1	1	1	1	1	1	26.7895	26.7771	27.019	27.4314	27.2714	27.0401	27.6931	27.2077
WP_021457067.1;UPI0003913F60	WP_021457067.1;UPI0003913F60	WP_021457067.1 bifunctional aconitate hydratase 2/2-methylisocitrate dehydratase [Vibrio coralliilyticus];UPI0003913F60 status=active	0.00934975	0.0411298	008-WT_008-hcp;008-tssM2_008-hcp	0.832068	0.909046	-0.0169779	0.0257512	0.098741	0.248913	31.0479	31.0864	31.1052	31.3828	31.362	31.2924	31.4134	31.1901	31.3828		+				58	74.6	74.6	74.6	93.664	0	323.31	51	52	49	55	50	55	54	56	55	33.5527	33.4702	33.5641	34.9848	34.5698	34.4642	34.933	34.5584
WP_021457842.1;UPI000390B47B	WP_021457842.1;UPI000390B47B	WP_021457842.1 RidA family protein [Vibrio coralliilyticus];UPI000390B47B status=active	0.00949636	0.0415725	008-WT_008-hcp;008-tssM2_008-hcp	0.235634	0.494775	-0.138406	0.0244142	0.0954865	0.273621	29.4804	29.4154	29.5682	30.0479	29.7958	29.8564	29.7357	29.6663	29.8829		+				14	69.1	69.1	69.1	45.599	0	323.31	13	12	14	12	11	14	12	12	13	30.7849	30.6285	30.995	32.4507	31.8347	31.8497	31.9916	31.717
WP_021457098.1;UPI00039106B6	WP_021457098.1;UPI00039106B6	WP_021457098.1 hypothetical protein [Vibrio coralliilyticus];UPI00039106B6 status=active	0.00955518	0.0416486	008-tssM2_008-hcp;008-WT_008-hcp	0.969846	0.988293	0.00314013	0.0251259	0.0971903	0.590867	22.2273	22.7614	22.3857	23.1031	22.9459	23.0886	22.9352	23.074	23.1379		+				2	13.4	13.4	13.4	30.866	0	10.967	1	1	1	1	2	1	2	2	2	20.9098	21.3266	21.002	22.9423	23.5522	22.5069	24.0691	23.7286
WP_006957352.1;UPI0001B9477C	WP_006957352.1;UPI0001B9477C	WP_006957352.1 MULTISPECIES: DUF493 family protein YbeD [Vibrio];UPI0001B9477C status=active	0.00957128	0.0416486	008-WT_008-hcp	0.204829	0.453807	0.202157	0.000377143	0.00790204	0.51115	28.1312	28.141	28.141	28.4194	28.6764	28.2445	28.632	28.579	28.7357		+		+	008-WT_008-hcp	7	71.7	71.7	71.7	10.274	0	18.203	6	6	6	7	5	7	7	6	6	28.2535	28.5278	28.3239	29.4194	28.9705	28.6527	29.2847	29.0583
WP_006957372.1;UPI0001B94790	WP_006957372.1;UPI0001B94790	WP_006957372.1 MULTISPECIES: cysteine synthase A [Vibrio];UPI0001B94790 status=active	0.00958287	0.0416486	008-tssM2_008-hcp;008-WT_008-hcp	0.246372	0.503567	0.172635	0.00946087	0.0505663	0.545735	31.5156	31.3196	31.2979	31.9224	31.6713	31.6586	32.0641	31.9609	31.7453		+				22	87.3	87.3	87.3	34.182	0	323.31	19	16	18	19	19	20	22	21	19	32.7006	32.5933	32.7513	34.2619	33.6522	33.6307	34.0753	33.7849
WP_019277509.1;UPI00031FD4A0	WP_019277509.1;UPI00031FD4A0	WP_019277509.1 MULTISPECIES: dihydroneopterin aldolase [Vibrio];UPI00031FD4A0 status=active	0.00964089	0.0418003	008-WT_008-hcp	0.114159	0.343823	0.431817	0.00993389	0.0515742	1.0296	25.9361	26.1075	25.558	26.7645	26.3049	26.3256	27.1214	26.965	26.604		+				2	37.6	37.6	37.6	12.919	0	88.487	2	2	2	2	2	2	2	2	2	25.6649	25.7129	25.2714	27.5014	26.5898	26.53	27.6527	27.2535
WP_021458632.1;UPI0003914B46	WP_021458632.1;UPI0003914B46	WP_021458632.1 hypothetical protein [Vibrio coralliilyticus];UPI0003914B46 status=active	0.00982731	0.0422311	008-hcp_008-WT;008-hcp_008-tssM2	0.168998	0.410989	-0.276667	0.00837832	0.0475672	-0.870317	25.9293	25.4202	25.4614	24.7338	25.2353	25.0609	24.5983	24.7441	24.8576		+		+	008-WT_008-hcp	1	9.7	9.7	9.7	19.654	0	15.517	1	1	1	1	1	1	1	1	1	25.0526	24.317	24.4862	24.8385	24.9495	24.7441	24.5983	24.4614
WP_021455286.1;UPI000391695A	WP_021455286.1;UPI000391695A	WP_021455286.1 1,4-alpha-glucan branching protein GlgB [Vibrio coralliilyticus];UPI000391695A status=active	0.00988144	0.0423356	008-tssM2_008-hcp;008-WT_008-hcp	0.385101	0.629264	0.142455	0.00759482	0.0451584	0.567051	28.0401	27.9869	27.8741	28.5862	28.2308	28.3578	28.5389	28.7096	28.3536		+		+	008-WT_008-hcp	18	32.6	32.6	32.6	84.157	0	239.14	14	18	15	16	15	15	17	16	16	29.5315	29.4254	29.3889	30.9045	30.6022	30.2308	31.1901	30.995
WP_021456034.1;UPI000390B4C8	WP_021456034.1;UPI000390B4C8	WP_021456034.1 aminoimidazole riboside kinase [Vibrio coralliilyticus];UPI000390B4C8 status=active	0.00995788	0.0425623	008-tssM2_008-hcp	0.134627	0.362836	-0.267008	0.0167722	0.0725976	0.384808	23.6209	23.7594	23.9495	24.3511	24.2317	24.7024	24.1253	24.1642	24.1946		+				6	31.1	31.1	31.1	33.505	0	27.846	2	2	2	4	3	3	4	3	3	23.2506	22.6971	23.5285	25.5609	24.7234	25.2856	25.2961	24.7543
WP_019274128.1;UPI000305B0BE	WP_019274128.1;UPI000305B0BE	WP_019274128.1 MULTISPECIES: peroxiredoxin C [Vibrio];UPI000305B0BE status=active	0.0102692	0.0435838	008-WT_008-hcp;008-tssM2_008-hcp	0.409338	0.6391	-0.0496114	0.00538283	0.0354823	0.162621	32.7353	32.6608	32.6756	33	32.8774	32.8309	32.8774	32.8157	32.8664		+		+	008-WT_008-hcp	15	82.2	82.2	82.2	22.16	0	323.31	13	13	13	14	14	14	15	15	13	33.9933	33.9417	33.9153	35.212	34.6522	34.6944	35.0552	34.8281
WP_019276803.1;UPI000316285C	WP_019276803.1;UPI000316285C	WP_019276803.1 aspartate carbamoyltransferase regulatory subunit [Vibrio coralliilyticus];UPI000316285C status=active	0.0103404	0.0436811	008-WT_008-hcp;008-tssM2_008-hcp	0.818987	0.904905	-0.0163447	0.00201973	0.0187908	0.22269	27.8203	27.8081	27.8799	28.189	27.9705	28.066	28.0453	28.1015	28.0296		+		+	008-WT_008-hcp	6	40.9	40.9	40.9	17.497	0	51.613	5	4	5	5	5	5	5	5	5	27.6798	27.8682	28.1984	29.4727	28.965	28.995	29.2512	28.6424
WP_021457121.1;UPI0003910DA3	WP_021457121.1;UPI0003910DA3	WP_021457121.1 gamma subclass chorismate mutase AroQ [Vibrio coralliilyticus];UPI0003910DA3 status=active	0.0104857	0.0441914	008-tssM2_008-hcp;008-WT_008-hcp	0.279395	0.536392	0.286304	0.016073	0.0704831	1.01294	24.3239	24.8576	24.5463	25.5105	25.2679	25.1293	25.824	25.7517	25.1908		+				9	59.7	59.7	59.7	19.613	0	42.289	5	5	4	7	9	8	8	8	7	24.5522	25.3066	24.7995	27.8385	27.2262	27.1604	28.003	27.4551
WP_005450559.1;UPI00000098A6	WP_005450559.1;UPI00000098A6	WP_005450559.1 MULTISPECIES: 30S ribosomal protein S13 [Vibrio];UPI00000098A6 status=active	0.0106938	0.0448748	008-tssM2_008-hcp;008-WT_008-hcp	0.529403	0.71778	0.055488	0.00770156	0.0454857	0.342153	29.9117	30.099	30.0349	30.2979	30.1842	30.4234	30.3828	30.4134	30.2759		+		+	008-WT_008-hcp	8	56.8	56.8	56.8	13.29	0	320.01	8	8	8	7	8	8	8	8	8	30.6713	30.7453	30.7849	32.0673	31.5664	31.7849	31.9916	31.8234
WP_021455108.1;UPI0003912786	WP_021455108.1;UPI0003912786	WP_021455108.1 hypothetical protein [Vibrio coralliilyticus];UPI0003912786 status=active	0.0106975	0.0448748	008-hcp_008-WT;008-hcp_008-tssM2	0.508343	0.709913	-0.100176	0.0116556	0.0569088	-0.729359	23.9225	24.1015	24.4614	23.3239	23.7695	23.5045	23.391	23.3778	23.5285		+				2	15.6	15.6	15.6	21.292	0.0011662	2.7088	2	2	2	1	1	1	1	1	1	24.0105	24.019	23.848	23.1063	23.5983	23.0241	23.1253	22.8249
WP_165579485.1;UPI0013F4B9BF	WP_165579485.1;UPI0013F4B9BF	WP_165579485.1 hypothetical protein [Vibrio coralliilyticus];UPI0013F4B9BF status=active	0.0109422	0.0454401	008-hcp_008-tssM2;008-hcp_008-WT	0.918635	0.965031	0.0191835	0.0133642	0.0622249	-0.67669	26.2838	25.9383	25.9271	25.5105	25.4738	25.0772	25.4234	25.1642	25.5315		+				10	35.4	35.4	35.4	55.797	0	110.31	10	10	8	7	9	8	9	9	9	27.4073	27.1015	27.0084	27.463	27.217	26.7771	27.5969	26.9977
WP_006957135.1;UPI0001B93D55	WP_006957135.1;UPI0001B93D55	WP_006957135.1 MULTISPECIES: 6-phosphofructokinase [Vibrio];UPI0001B93D55 status=active	0.0109482	0.0454401	008-tssM2_008-hcp	0.109061	0.338067	-0.3828	0.0483923	0.151819	0.422857	26.2408	26.0401	26.4138	26.965	26.8142	27.3324	26.5255	26.8623	26.5754		+				6	17.2	17.2	17.2	34.721	0	34.234	3	3	3	5	4	5	4	3	6	26.8974	26.8858	27.0401	28.8112	27.4314	28.604	27.9428	27.8385
WP_021458062.1;UPI000390BC73	WP_021458062.1;UPI000390BC73	WP_021458062.1 thiol peroxidase [Vibrio coralliilyticus];UPI000390BC73 status=active	0.0109579	0.0454401	008-tssM2_008-hcp	0.0701601	0.284642	-0.199423	0.109442	0.254449	0.159764	29.4032	29.2847	29.459	29.7178	29.8489	29.6578	29.6075	29.4254	29.5933		+				9	69.1	69.1	69.1	17.44	0	323.31	8	6	7	6	8	7	8	8	7	29.766	29.5463	29.846	31.1361	30.8682	30.7129	30.995	30.6713
WP_006957755.1;UPI0001B957E5	WP_006957755.1;UPI0001B957E5	WP_006957755.1 MULTISPECIES: polyribonucleotide nucleotidyltransferase [Vibrio];UPI0001B957E5 status=active	0.0110524	0.0455034	008-WT_008-hcp;008-tssM2_008-hcp	0.997988	0.998553	-0.000216802	0.00585571	0.0380297	0.284739	30.4727	30.5933	30.5389	30.947	30.7047	30.8081	30.8829	30.8309	30.7453		+		+	008-WT_008-hcp	35	60.4	60.4	60.4	76.898	0	323.31	31	30	31	34	31	31	30	32	30	32.8196	32.7593	32.8737	34.2549	33.6944	33.715	33.933	33.7353
WP_165579671.1;UPI0013F40E8F	WP_165579671.1;UPI0013F40E8F	WP_165579671.1 DUF2797 domain-containing protein [Vibrio coralliilyticus];UPI0013F40E8F status=active	0.0110883	0.0455034	008-WT_008-hcp;008-tssM2_008-hcp	0.441715	0.663511	-0.143274	0.0162065	0.0707779	0.607013	25.7846	25.4298	25.8552	26.604	26.141	26.5754	26.1449	26.3712	26.3745		+				4	17.2	17.2	17.2	30.767	0	22.962	2	3	4	4	4	4	2	2	2	25.8142	25.5983	26.2188	28.0762	26.9869	27.4707	27.0401	26.965
UPI0004CFAD26;WP_021456286.1	UPI0004CFAD26;WP_021456286.1	UPI0004CFAD26 status=active;WP_021456286.1 hypothetical protein [Vibrio coralliilyticus]	0.0110896	0.0455034	008-WT_008-hcp;008-tssM2_008-hcp	0.479367	0.694121	-0.108228	0.0236066	0.0933653	0.517216	24.6096	24.9043	24.9803	25.2926	25.6513	25.4266	25.3101	25.5225	25.2133		+				3	39.1	39.1	39.1	10.816	0	6.9378	2	2	2	3	3	3	3	3	2	23.6209	25.0233	24.8858	26.4754	26.2499	26.2114	26.1965	26.1833
WP_021456001.1;UPI000390CD3C	WP_021456001.1;UPI000390CD3C	WP_021456001.1 alpha/beta fold hydrolase [Vibrio coralliilyticus];UPI000390CD3C status=active	0.0111058	0.0455034	008-WT_008-hcp;008-tssM2_008-hcp	0.668886	0.818333	-0.055748	0.00297982	0.024049	0.375467	25.6891	25.6153	25.5725	26.2785	25.9271	25.965	25.9495	26.0955	25.9584		+		+	008-WT_008-hcp	5	10.6	10.6	10.6	49.648	0	9.9578	3	2	3	3	4	2	3	3	4	25.3745	25.1565	25.5404	27.0711	26.4089	26.2445	26.6181	26.4024
WP_165579907.1;UPI0013F49FFF	WP_165579907.1;UPI0013F49FFF	WP_165579907.1 type VI secretion system protein TssA [Vibrio coralliilyticus];UPI0013F49FFF status=active	0.0111242	0.0455034	008-WT_008-hcp;008-tssM2_008-hcp	0.475714	0.691095	-0.0578868	0.0375407	0.129782	0.244666	25.6703	25.7619	25.824	26.1155	26.0422	26.0062	25.8997	26.1234	25.9672		+				9	26.3	26.3	26.3	58.729	0	160.72	8	7	9	8	8	8	9	9	9	27.1507	26.8974	27.2262	28.459	27.6998	27.8799	28.2216	28.019
WP_021455387.1;UPI000390CC4D	WP_021455387.1;UPI000390CC4D	WP_021455387.1 DEAD/DEAH box helicase [Vibrio coralliilyticus];UPI000390CC4D status=active	0.0111695	0.0455617	008-tssM2_008-hcp;008-WT_008-hcp	0.355229	0.612129	0.481478	0.0173468	0.0744645	1.69124	24.1174	23.9043	23.867	25.48	24.8623	25.1757	25.5638	26.4314	24.9672		+				9	15.1	15.1	15.1	71.47	0	47.239	5	4	3	5	7	4	8	9	7	25.5898	25.0813	25.3975	27.189	26.5711	26.143	27.4862	27.7325
WP_006958072.1;UPI0001B94798	WP_006958072.1;UPI0001B94798	WP_006958072.1 MULTISPECIES: transcription elongation factor GreA [Vibrio];UPI0001B94798 status=active	0.0111956	0.0455617	008-WT_008-hcp;008-tssM2_008-hcp	0.60031	0.77389	-0.0439714	0.0108873	0.0549042	0.242309	28.8019	28.7031	28.7325	29.1532	29.0003	28.9428	28.9259	29.0762	28.9622		+				10	79	79	79	17.446	0	60.196	5	6	6	7	6	7	9	9	7	29.3704	29.1115	29.2647	30.7373	30.196	30.0737	30.5109	30.362
WP_021455636.1;UPI000390F7D5	WP_021455636.1;UPI000390F7D5	WP_021455636.1 alpha/beta hydrolase [Vibrio coralliilyticus];UPI000390F7D5 status=active	0.0112194	0.0455617	008-tssM2_008-hcp	0.0781007	0.295679	-0.28108	0.093685	0.231717	0.232773	23.7182	23.8191	23.9584	24.4923	24.1871	24.3578	23.9134	24.0935	24.1871		+				1	5.4	5.4	5.4	27.324	0	5.684	1	1	1	1	1	1	1	1	1	23.2679	23.2535	23.5754	25.217	24.4614	24.5463	24.4425	24.3376
UPI0013F4736F;WP_242704122.1	UPI0013F4736F;WP_242704122.1	UPI0013F4736F status=active;WP_242704122.1 ROK family protein [Vibrio coralliilyticus]	0.0112392	0.0455617	008-WT_008-hcp	0.0910214	0.315601	0.165541	0.0119658	0.0580162	0.429352	24.2891	24.417	24.1095	24.6595	24.4614	24.4862	24.7745	24.6971	24.632		+				4	21.7	21.7	21.7	31.654	0	14.754	1	2	1	3	3	4	3	2	3	22.9261	24.1174	22.7695	26.0254	25.2679	25.6431	25.6944	25.2821
WP_165579704.1;UPI0013F47A7F	WP_165579704.1;UPI0013F47A7F	WP_165579704.1 arginine--tRNA ligase [Vibrio coralliilyticus];UPI0013F47A7F status=active	0.0114075	0.0461404	008-WT_008-hcp;008-tssM2_008-hcp	0.430759	0.658239	-0.0401675	0.0487033	0.152252	0.152921	29.4073	29.4032	29.4957	29.6337	29.6163	29.6355	29.579	29.5147	29.6713		+				33	58.1	58.1	58.1	64.117	0	323.31	28	25	24	28	30	29	33	31	29	31.3515	31.2591	31.4871	32.7613	32.3276	32.341	32.6629	32.3303
WP_004747103.1;UPI00021C3050	WP_004747103.1;UPI00021C3050	WP_004747103.1 MULTISPECIES: 30S ribosomal protein S6 [Vibrio];UPI00021C3050 status=active	0.0114453	0.0461899	008-WT_008-hcp;008-tssM2_008-hcp	0.250221	0.50908	-0.334082	0.0425733	0.141643	0.800683	29.5033	29.7309	30.1604	31.099	30.6198	31.08	30.362	30.9814	30.4532		+				7	58.7	58.7	58.7	14.595	0	104.42	6	7	6	6	6	7	6	7	7	29.341	29.4254	29.6948	31.8901	31.0864	31.5062	31.2647	31.4919
WP_021457492.1;UPI000390E5B7	WP_021457492.1;UPI000390E5B7	WP_021457492.1 nucleoside triphosphate pyrophosphohydrolase family protein [Vibrio coralliilyticus];UPI000390E5B7 status=active	0.0114941	0.0461923	008-WT_008-hcp;008-tssM2_008-hcp	0.369428	0.620128	-0.113383	0.0362881	0.12672	0.530485	25.7441	26.2463	26.0813	26.5255	26.7517	26.726	26.673	26.3861	26.604		+				6	42.4	42.4	42.4	21.472	0	26.864	4	5	4	5	6	5	5	4	5	26.0296	26.5389	26.452	28.1795	27.9031	27.7581	27.9705	27.4862
WP_021457393.1;UPI000391226F	WP_021457393.1;UPI000391226F	WP_021457393.1 SLBB domain-containing protein [Vibrio coralliilyticus];UPI000391226F status=active	0.0116785	0.0466904	008-hcp_008-WT	0.126259	0.352876	-0.494769	0.00497703	0.0334335	-1.03627	24.3778	24.5225	24.1332	23.6209	23.5638	24.2243	23.1901	23.1363	23.5983		+		+	008-WT_008-hcp	1	2.1	2.1	2.1	97.828	0	3.1177	1	1	1	1	1	1	1	1	1	23.3778	23.417	23.1457	23.7995	23.2679	23.9043	23.1825	22.8576
WP_021455938.1;UPI000390BB02	WP_021455938.1;UPI000390BB02	WP_021455938.1 NPP1 family protein [Vibrio coralliilyticus];UPI000390BB02 status=active	0.0116799	0.0466904	008-hcp_008-tssM2	0.168754	0.41096	0.300588	0.0703566	0.191981	-0.395068	31.4823	31.5296	31.3303	30.947	30.6285	30.6798	31.196	31.2077	30.7533		+				16	75.8	75.8	75.8	29.249	0	323.31	15	16	15	15	15	16	13	14	16	33.5754	33.3698	33.4083	33.8328	33.3033	33.1887	34.0512	33.7652
WP_006962487.1;UPI0001B9445F	WP_006962487.1;UPI0001B9445F	WP_006962487.1 MULTISPECIES: class Ia ribonucleoside-diphosphate reductase subunit beta [Vibrio];UPI0001B9445F status=active	0.0117104	0.0466904	008-WT_008-hcp;008-tssM2_008-hcp	0.964138	0.987354	-0.00808398	0.0272821	0.1026	0.609059	27.5898	27.7195	27.9031	28.4512	28.2216	28.391	28.2625	28.6458	28.1312		+				14	36.6	36.6	36.6	43.777	0	111.77	8	9	9	9	11	13	13	12	11	28.1115	28.189	28.4394	29.837	29.5987	29.7146	29.9677	29.7146
WP_165579433.1;UPI0013F3CA53	WP_165579433.1;UPI0013F3CA53	WP_165579433.1 bifunctional [glutamate--ammonia ligase]-adenylyl-L-tyrosine phosphorylase/[glutamate--ammonia-ligase] adenylyltransferase [Vibrio coralliilyticus];UPI0013F3CA53 status=active	0.0117243	0.0466904	008-WT_008-hcp;008-tssM2_008-hcp	0.503302	0.70763	-0.158663	0.0344872	0.121638	0.928844	23.1871	23.9584	23.7895	24.4984	24.8997	24.7995	24.2961	24.5165	24.9088		+				11	15.4	15.4	15.4	109.17	0	46.336	3	6	4	8	7	8	9	9	6	24.3712	25.0233	24.9628	26.8019	26.3861	26.7389	26.7389	26.6181
WP_021458359.1;UPI000391437B	WP_021458359.1;UPI000391437B	WP_021458359.1 two-component system response regulator OmpR [Vibrio coralliilyticus];UPI000391437B status=active	0.0117683	0.0467253	008-tssM2_008-hcp	0.0513705	0.250527	-0.289573	0.144069	0.293135	0.244168	26.4984	26.7771	26.8142	27.1507	27.3324	27.2077	26.8623	26.8385	27.1214		+				5	25.9	25.9	25.9	27.142	0	30.033	3	4	4	5	4	5	3	3	3	26.038	26.8385	27.0711	28.4823	27.509	28.0914	27.1312	27.0296
UPI00039143E4;WP_051912483.1;WP_165579816.1;UPI0013F3D0D2	UPI00039143E4;WP_051912483.1	UPI00039143E4 status=active;WP_051912483.1 methyl-accepting chemotaxis protein [Vibrio coralliilyticus]	0.0118227	0.0467253	008-WT_008-hcp;008-tssM2_008-hcp	0.27881	0.536383	-0.0384108	0.037917	0.130595	0.228162	25.7796	25.7517	25.9803	26.067	26.0975	26.1469	26.0732	26.0275	26.0955		+				17	25.6	25.6	25.6	99.5	0	232.83	11	11	13	15	16	15	12	12	14	27.4234	27.2625	27.7771	29.0111	28.8234	28.6998	28.6931	28.258
WP_235284490.1;UPI0003914529	WP_235284490.1;UPI0003914529	WP_235284490.1 MULTISPECIES: TIGR04219 family outer membrane beta-barrel protein [Vibrio];UPI0003914529 status=active	0.0118297	0.0467253	008-hcp_008-WT;008-hcp_008-tssM2	0.733599	0.857807	-0.123666	0.0107755	0.0546538	-1.15835	26.2891	26.0567	26.2021	24.8044	25.5869	25.0526	25.1488	24.5463	25.3778		+				3	16.6	16.6	16.6	23.791	0	10.131	3	3	3	3	3	3	3	3	3	26.4298	26.2643	26.1871	25.7568	26.346	25.604	26.3645	25.5374
WP_021458596.1;UPI0003912B44	WP_021458596.1;UPI0003912B44	WP_021458596.1 aminoacyl-histidine dipeptidase [Vibrio coralliilyticus];UPI0003912B44 status=active	0.0118801	0.0467253	008-WT_008-hcp;008-tssM2_008-hcp	0.257706	0.516811	-0.171938	0.0203903	0.0836526	0.417405	28.673	29.0217	28.8623	29.6612	29.2445	29.4194	29.1913	29.3599	29.258		+				21	51.2	51.2	51.2	53.462	0	160	17	14	14	16	16	16	21	20	17	29.6915	29.6268	29.7676	31.6501	30.7771	30.9188	31.2759	31.2365
WP_021458391.1;UPI0003910548	WP_021458391.1;UPI0003910548	WP_021458391.1 2-isopropylmalate synthase [Vibrio coralliilyticus];UPI0003910548 status=active	0.0118874	0.0467253	008-WT_008-hcp;008-tssM2_008-hcp	0.24951	0.508218	-0.0584507	0.0376074	0.129782	0.26779	25.9825	26.0752	26.2679	26.4409	26.3695	26.4938	26.4234	26.3427	26.3629		+				13	33.4	33.4	33.4	56.299	0	105.91	10	10	8	8	11	9	11	11	10	27.1795	27.5389	27.4473	29.0349	28.7031	28.4314	28.9977	28.6389
WP_021455228.1;UPI0003910AF1	WP_021455228.1;UPI0003910AF1	WP_021455228.1 acetate--CoA ligase [Vibrio coralliilyticus];UPI0003910AF1 status=active	0.0119511	0.0467697	008-WT_008-hcp	0.19429	0.440391	0.278776	0.0127892	0.0606971	0.656385	30.7849	30.8157	30.7771	31.3568	31.08	31.0737	31.6458	31.5527	31.1483		+				42	76.3	76.3	76.3	71.948	0	323.31	32	34	28	33	38	33	40	39	38	32.8792	32.7907	32.859	34.2897	33.7849	33.7453	34.4209	34.1146
WP_021455126.1;UPI0003917C56	WP_021455126.1;UPI0003917C56	WP_021455126.1 isovaleryl-CoA dehydrogenase [Vibrio coralliilyticus];UPI0003917C56 status=active	0.0120071	0.0468253	008-WT_008-hcp;008-tssM2_008-hcp	0.269603	0.528414	-0.172706	0.0247122	0.0960121	0.437981	24.5754	24.6595	24.9271	25.1332	25.3204	25.5404	25.0567	25.1371	25.2821		+				7	19	19	19	42.343	0	44.168	5	5	4	7	7	7	5	6	7	25.2463	25.3031	25.6649	27.5682	26.8264	27.019	26.2714	26.8974
WP_019277857.1;UPI0002E18D17	WP_019277857.1;UPI0002E18D17	WP_019277857.1 outer membrane protein transport protein [Vibrio coralliilyticus];UPI0002E18D17 status=active	0.0122013	0.047339	008-hcp_008-tssM2	0.115033	0.343823	0.451662	0.0994806	0.240173	-0.432046	29.109	29.1747	28.8829	27.9977	28.4314	28.0864	28.9732	28.362	28.5352		+				9	30.9	30.9	30.9	48.187	0	144.14	8	7	6	6	8	6	9	9	9	30.196	30.099	29.8638	30.1115	30.2979	29.7802	30.9609	30.2647
WP_006959046.1;UPI0001B94DE6	WP_006959046.1;UPI0001B94DE6	WP_006959046.1 MULTISPECIES: formate C-acetyltransferase [Vibrio];UPI0001B94DE6 status=active	0.0126092	0.0486087	008-tssM2_008-hcp;008-tssM2_008-WT	0.0569702	0.258693	-0.379086	0.236287	0.401028	0.147273	27.5682	27.6389	27.7195	28.1556	27.9923	28.3578	27.5969	27.8799	27.8916		+				31	56.9	56.9	55	84.694	0	319.63	22	24	23	27	30	28	29	25	30	29.2123	29.189	29.5033	31.0217	30.6198	30.8004	30.393	30.3828
WP_019274196.1;UPI0002F892D9	WP_019274196.1;UPI0002F892D9	WP_019274196.1 MULTISPECIES: malate dehydrogenase [Vibrio];UPI0002F892D9 status=active	0.0128282	0.0490653	008-WT_008-hcp;008-tssM2_008-hcp	0.817088	0.904905	-0.0390193	0.000885307	0.0125573	0.503665	32.3276	32.1872	32.1453	33.0689	32.5458	32.6735	32.7494	32.7068	32.715		+		+	008-WT_008-hcp	20	82.6	82.6	82.6	32.155	0	323.31	19	19	20	20	20	20	20	20	20	33.5296	33.2336	33.4209	34.9548	34.2897	34.2759	34.8608	34.4581
WP_021456660.1;UPI000390AE3A	WP_021456660.1;UPI000390AE3A	WP_021456660.1 MULTISPECIES: lipopolysaccharide transport periplasmic protein LptA [Vibrio];UPI000390AE3A status=active	0.0128362	0.0490653	008-hcp_008-tssM2	0.141319	0.371251	0.163542	0.0932397	0.231129	-0.240466	25.5105	25.6568	25.4234	25.0975	25.1055	25.1757	25.4614	25.1984	25.2096		+				3	23.6	23.6	23.6	18.27	0	111.33	3	2	3	3	2	3	3	3	3	25.6891	25.341	25.6125	26.3239	25.6403	26.0401	26.673	26.2317
WP_165579437.1;UPI0013F4B032	WP_165579437.1;UPI0013F4B032	WP_165579437.1 DNA repair ATPase [Vibrio coralliilyticus];UPI0013F4B032 status=active	0.0129521	0.0492092	008-hcp_008-WT;008-hcp_008-tssM2	0.909119	0.957555	-0.0452207	0.00149255	0.0158246	-1.19441	25.065	25.1757	25.2243	24.6757	23.5522	23.7895	24.2535	23.8288	23.7995		+		+	008-WT_008-hcp	3	3.6	3.6	3.6	182.98	0	4.1195	2	2	2	2	2	3	3	2	2	24.7846	24.5754	24.558	24.5926	23.8858	24.6264	25.2426	23.9933
WP_031343013.1;UPI0003FD35E0	WP_031343013.1;UPI0003FD35E0	WP_031343013.1 phosphoenolpyruvate carboxylase [Vibrio coralliilyticus];UPI0003FD35E0 status=active	0.0129816	0.0492092	008-tssM2_008-hcp	0.0887908	0.312726	-0.23766	0.0992101	0.240173	0.216721	28.5754	28.7739	28.7833	29.1435	29.0479	29.3044	28.8112	28.9031	29.0686		+				27	32.7	32.7	32.7	98.781	0	137.3	12	13	12	21	20	20	20	21	20	28.9146	28.9896	29.249	30.5573	30.362	30.3828	30.4919	29.3641
WP_006963238.1;UPI0001B9489F	WP_006963238.1;UPI0001B9489F	WP_006963238.1 MULTISPECIES: arginine N-succinyltransferase [Vibrio];UPI0001B9489F status=active	0.0129827	0.0492092	008-WT_008-hcp	0.127192	0.352876	0.0749963	0.0193821	0.0811954	0.175917	29.6372	29.6181	29.5407	29.7096	29.7195	29.6697	29.843	29.7211	29.7597		+				10	44	44	44	37.758	0	277.73	7	7	6	8	9	9	9	9	7	30.362	30.0737	30.196	31.4871	31.13	31.015	31.5799	31.2077
WP_021458406.1;UPI0003912838	WP_021458406.1;UPI0003912838	WP_021458406.1 methionine--tRNA ligase [Vibrio coralliilyticus];UPI0003912838 status=active	0.0130479	0.0492785	008-tssM2_008-hcp	0.164835	0.404238	-0.107555	0.113024	0.260029	0.130157	28.7771	28.8415	28.8142	29.0505	29.0217	29.0737	28.8916	28.8682	29.0634		+				26	50.3	50.3	50.3	77.572	0	323.31	19	20	19	21	18	22	21	22	21	29.6764	29.6407	29.7178	30.9539	30.6713	30.7927	31.0217	30.6798
WP_021455706.1;UPI000390FFDB	WP_021455706.1;UPI000390FFDB	WP_021455706.1 hypothetical protein [Vibrio coralliilyticus];UPI000390FFDB status=active	0.0132094	0.0497554	008-tssM2_008-hcp;008-WT_008-hcp	0.688225	0.830856	0.0632985	0.012005	0.058046	0.516294	25.2714	25.1871	25.3778	25.8069	25.5285	25.8599	25.7466	25.9955	25.6431		+				10	29.5	29.5	29.5	40.736	0	66.451	9	9	7	9	8	6	10	10	10	26.8264	26.4953	26.6865	27.8324	27.7645	27.2535	28.4234	28.3367
WP_021455322.1;UPI000391856F	WP_021455322.1;UPI000391856F	WP_021455322.1 ROK family protein [Vibrio coralliilyticus];UPI000391856F status=active	0.013302	0.0498628	008-hcp_008-tssM2	0.0798103	0.29864	0.43364	0.135271	0.279761	-0.347522	26.2058	26.3135	26.5898	25.3745	25.7619	25.6292	26.1757	26.1623	25.7286		+				8	32.3	32.3	32.3	44.347	0	20.906	4	3	2	6	6	5	6	7	7	25.9562	25.9825	26.2262	27.0296	26.7517	26.4105	27.3153	27.17
WP_021456383.1;UPI0003914F0F	WP_021456383.1;UPI0003914F0F	WP_021456383.1 MULTISPECIES: class II glutamine amidotransferase [Vibrio];UPI0003914F0F status=active	0.0134243	0.0500434	008-tssM2_008-hcp	0.10733	0.335856	-0.553527	0.100598	0.242205	0.542152	24.8142	24.7234	24.3307	25.5812	25.5195	26.0547	25.0105	25.5754	24.9088						5	29.9	29.9	29.9	31.901	0	10.238	3	1	2	3	4	2	2	3	2	25.3239	22.7492	22.8327	26.4473	26.3943	25.2317	26.1371	26.5522
WP_019274188.1;UPI00031E57A5	WP_019274188.1;UPI00031E57A5	WP_019274188.1 molecular chaperone DnaK [Vibrio coralliilyticus];UPI00031E57A5 status=active	0.0138675	0.0515893	008-tssM2_008-hcp	0.0660986	0.282164	-0.106506	0.159045	0.312409	0.0917543	31.8937	32.0184	31.9435	32.1361	32.13	32.1842	31.9677	32.0673	32.0958						47	70.8	70.8	70.8	68.901	0	323.31	38	38	35	39	41	40	43	43	39	33.1694	32.8534	32.9882	33.9153	33.4083	33.4581	33.9591	33.8328
WP_006957769.1;UPI0001B957F1	WP_006957769.1;UPI0001B957F1	WP_006957769.1 MULTISPECIES: two-component system response regulator ArcA [Vibrio];UPI0001B957F1 status=active	0.0139014	0.0516094	008-tssM2_008-hcp;008-WT_008-hcp	0.234646	0.494775	0.294326	0.0230743	0.0922974	1.09069	26.8504	27.673	27.2891	28.1164	27.8916	28.1937	28.4938	28.604	27.9869						6	23.9	23.9	23.9	27.057	0	17.427	3	5	4	6	6	6	5	4	5	25.6431	26.6181	25.3477	28.7292	27.5315	28.1065	28.0243	30.7292
WP_021455717.1;UPI0003915DBE	WP_021455717.1;UPI0003915DBE	WP_021455717.1 TetR/AcrR family transcriptional regulator [Vibrio coralliilyticus];UPI0003915DBE status=active	0.0140138	0.0518137	008-tssM2_008-hcp	0.0945496	0.317519	-0.24819	0.0690795	0.1899	0.423999	24.918	25.1833	25.452	25.6918	25.9043	25.9738	25.5075	25.5609	25.7568						5	39.2	39.2	39.2	17.547	0	54.237	3	3	4	5	4	5	4	4	4	25.6891	25.8019	26.3222	27.6998	27.463	27.632	27.2445	26.6181
WP_019274467.1;UPI0002F6FD0D	WP_019274467.1;UPI0002F6FD0D	WP_019274467.1 MULTISPECIES: translation initiation factor IF-2 [Vibrio];UPI0002F6FD0D status=active	0.0142314	0.052404	008-tssM2_008-hcp	0.152638	0.38781	-0.14014	0.0371589	0.128739	0.15263	28.8887	28.9622	28.9539	29.1214	29.2123	29.3494	29.0164	29.0788	29.1676						43	47.6	47.6	47.6	98.048	0	323.31	31	31	31	36	33	39	36	36	35	30.5014	30.4334	30.6629	32.025	31.6372	31.8042	31.8234	31.5889
WP_006961342.1;UPI0001B9526B	WP_006961342.1;UPI0001B9526B	WP_006961342.1 MULTISPECIES: DEAD/DEAH box helicase [Vibrio];UPI0001B9526B status=active	0.0142816	0.0524821	008-WT_008-hcp	0.292989	0.552244	0.154598	0.0169343	0.0728714	0.513451	24.7995	24.5345	24.6865	24.8904	25.1293	25.0772	25.3745	25.0105	25.1757						2	8.5	8.5	8.5	44.514	0	20.571	2	2	2	1	1	1	1	2	2	24.1015	23.9316	23.9406	24.9933	24.8433	24.7645	25.4008	25.1604
WP_006957923.1;UPI0001B93D88	WP_006957923.1;UPI0001B93D88	WP_006957923.1 MULTISPECIES: transcriptional regulator NrdR [Vibrio];UPI0001B93D88 status=active	0.0143407	0.0525167	008-WT_008-hcp	0.29418	0.552591	0.299534	0.00209365	0.0192922	0.887916	23.2821	23.3101	23.48	23.6971	23.7492	24.391	24.2535	24.4298	24.0526				+	008-WT_008-hcp	4	28.2	28.2	28.2	17.085	0	7.8281	3	3	2	3	4	3	4	3	4	24.3376	23.6649	23.2961	24.8528	25.4425	24.918	26.002	24.9361
WP_019275649.1;UPI0002F5D204	WP_019275649.1;UPI0002F5D204	WP_019275649.1 MULTISPECIES: 4-hydroxyphenylpyruvate dioxygenase [Vibrio];UPI0002F5D204 status=active	0.0143492	0.0525167	008-tssM2_008-hcp;008-WT_008-hcp	0.844833	0.915313	0.0181643	0.00726781	0.0438988	0.317868	27.5754	27.6389	27.7517	27.8564	27.8974	28.1115	27.9923	27.9031	28.0243				+	008-WT_008-hcp	15	51.5	51.5	51.5	40.254	0	243.82	12	12	10	13	12	11	14	14	13	28.6998	29.0427	28.6931	29.6163	29.6475	29.7178	30.6022	30.2422
WP_021458502.1;UPI00039182AC	WP_021458502.1;UPI00039182AC	WP_021458502.1 hypothetical protein [Vibrio coralliilyticus];UPI00039182AC status=active	0.0145061	0.0529838	008-WT_008-hcp	0.345419	0.60227	0.376103	0.0159728	0.0704207	1.2178	25.7619	25.6264	25.6784	26.1661	26.726	26.6998	26.3049	27.217	27.1984						6	22.6	22.6	22.6	37.294	0	15.731	2	2	2	6	6	5	6	5	6	25.767	25.4645	25.8336	27.7958	27.8142	26.7389	27.2353	27.341
WP_006957902.1;UPI00037E649F	WP_006957902.1;UPI00037E649F	WP_006957902.1 MULTISPECIES: 3-hydroxyacyl-ACP dehydratase FabZ [Vibrio];UPI00037E649F status=active	0.0146865	0.053399	008-tssM2_008-hcp;008-WT_008-hcp	0.615961	0.781995	0.0629845	0.00286858	0.0237028	0.423584	28.3153	28.1312	28.1459	28.7708	28.5165	28.3869	28.6697	28.6181	28.5754				+	008-WT_008-hcp	6	48	48	48	16.884	0	70.38	4	6	5	6	6	5	5	5	6	29.0531	29.0349	29.2399	30.7927	30.0737	30.1115	30.6022	30.3303
WP_006960656.1;UPI0001B95027	WP_006960656.1;UPI0001B95027	WP_006960656.1 MULTISPECIES: cytidine/deoxycytidylate deaminase family protein [Vibrio];UPI0001B95027 status=active	0.0147083	0.053399	008-tssM2_008-hcp	0.128137	0.352876	-0.2084	0.0898467	0.2272	0.266884	26.4629	26.5565	26.7389	26.9977	27.189	26.9977	26.8858	26.6865	26.9869						2	22.7	22.7	22.7	16.96	0	66.78	2	2	2	2	2	2	2	2	2	26.0833	25.9803	24.317	27.7708	27.3324	27.341	27.4785	26.9203
WP_019274186.1;UPI00030BE7FC	WP_019274186.1;UPI00030BE7FC	WP_019274186.1 MULTISPECIES: nucleotide exchange factor GrpE [Vibrio];UPI00030BE7FC status=active	0.0148421	0.0536599	008-tssM2_008-hcp	0.0605858	0.269135	-0.193707	0.130535	0.274206	0.209547	28.2123	28.1459	28.4354	28.7292	28.6181	28.6561	28.341	28.5573	28.524						10	45.3	45.3	45.3	22.688	0	81.974	5	9	8	9	9	8	9	8	9	29.249	29.0003	29.2467	31.08	30.5014	30.1842	30.6022	30.5844
WP_165579436.1;UPI0013F3BEDF	WP_165579436.1;UPI0013F3BEDF	WP_165579436.1 pitrilysin family protein [Vibrio coralliilyticus];UPI0013F3BEDF status=active	0.0148692	0.0536599	008-hcp_008-tssM2;008-hcp_008-WT	0.503562	0.70763	0.14608	0.0223303	0.0897289	-0.676323	26.2372	25.824	25.7466	25.4298	25.0484	24.8623	25.1135	25.1946	25.4707						11	16.5	16.5	16.5	106.93	0	43.828	4	3	5	7	4	7	6	5	4	26.0505	25.3943	26.3239	26.8858	25.5841	26.1871	27.5754	26.0935
WP_242704128.1;UPI00039156DF	WP_242704128.1;UPI00039156DF	WP_242704128.1 hypothetical protein [Vibrio coralliilyticus];UPI00039156DF status=active	0.0154161	0.0551284	008-hcp_008-tssM2;008-hcp_008-WT	0.512146	0.710131	0.0666987	0.0430661	0.142493	-0.65513	24.6811	24.1015	24.0105	23.4923	23.4923	23.6431	23.6649	23.4551	23.7077						5	6.5	6.5	6.5	107.52	0	5.8836	4	2	1	1	4	2	3	3	4	25.2535	22.8614	22.2506	22.8113	25.1371	22.5427	25.1214	24.6757
WP_008075196.1;UPI0001F98EF3	WP_008075196.1;UPI0001F98EF3	WP_008075196.1 MULTISPECIES: aminoacyl-tRNA hydrolase [Vibrio];UPI0001F98EF3 status=active	0.0154286	0.0551284	008-tssM2_008-hcp	0.284957	0.542892	-0.195765	0.0813133	0.211703	0.365095	25.4953	25.3578	25.4551	26.0691	25.9134	26.0084	25.9781	25.4984	25.9271						3	17.9	17.9	17.9	21.475	0	10.445	2	2	2	2	2	2	3	2	2	24.8528	24.6264	25.2058	26.3629	25.848	25.8717	26.4202	25.705
WP_006959110.1;UPI0009B6DA7D	WP_006959110.1;UPI0009B6DA7D	WP_006959110.1 MULTISPECIES: ABC transporter ATP-binding protein [Vibrio];UPI0009B6DA7D status=active	0.0155778	0.0555516	008-hcp_008-WT	0.12808	0.352876	-0.211512	0.00141489	0.0155958	-0.422351	24.1015	24.002	24.1795	23.7895	23.7594	24.1015	23.6971	23.6431	23.6757				+	008-WT_008-hcp	2	9.3	9.3	9.3	36.043	0.0034227	2.3538	2	2	2	2	2	2	1	2	2	23.5285	23.4041	23.5285	24.1332	24.4425	24.558	22.0292	23.7182
WP_006957880.1;UPI0001B93B70	WP_006957880.1;UPI0001B93B70	WP_006957880.1 MULTISPECIES: D-sedoheptulose 7-phosphate isomerase [Vibrio];UPI0001B93B70 status=active	0.0156857	0.0557327	008-tssM2_008-hcp;008-WT_008-hcp	0.744117	0.864956	0.0268542	0.00825789	0.0473416	0.281486	28.7064	28.7389	28.8593	29.0375	28.8974	29.1337	29.0762	29.0914	28.9814				+	008-WT_008-hcp	9	62	62	62	20.777	0	137.92	4	4	4	8	6	8	7	9	6	28.3662	28.019	28.4274	30.3088	29.4453	29.9117	30.0737	29.8682
WP_021458348.1;UPI0003913346	WP_021458348.1;UPI0003913346	WP_021458348.1 cell envelope integrity protein TolA [Vibrio coralliilyticus];UPI0003913346 status=active	0.0158138	0.0560613	008-hcp_008-tssM2;008-hcp_008-WT	0.608675	0.778591	0.121881	0.00632875	0.0402116	-0.609172	27.0401	27.0401	27.2077	25.976	26.5433	26.5754	26.2838	26.5725	26.604				+	008-WT_008-hcp	2	18.1	18.1	18.1	12.801	0	4.0919	1	1	1	2	1	1	1	1	1	26.0401	25.9316	26.2299	26.0793	26.2571	26.2643	26.2838	26.2874
WP_021455783.1;UPI000391609B	WP_021455783.1;UPI000391609B	WP_021455783.1 ATP-dependent RNA helicase SrmB [Vibrio coralliilyticus];UPI000391609B status=active	0.0159634	0.0563972	008-tssM2_008-hcp	0.174073	0.415894	-0.198364	0.120297	0.264323	0.25108	23.6649	23.6757	23.5165	24.1253	24.0359	24.0443	23.8764	23.6649	24.0691						4	12.7	12.7	12.7	46.62	0	7.8091	2	3	3	3	3	3	4	3	3	23.1472	23.7077	24.0275	25.4394	25.4266	25.1293	25.3712	24.1332
WP_021456443.1;UPI0003913D83	WP_021456443.1;UPI0003913D83	WP_021456443.1 NAD(P)H-dependent oxidoreductase [Vibrio coralliilyticus];UPI0003913D83 status=active	0.0160549	0.0565832	008-WT_008-hcp;008-tssM2_008-hcp	0.683393	0.828128	-0.0692425	0.0168654	0.0727528	0.454259	25.6918	25.5955	25.7645	26.2553	25.9825	26.3844	25.9383	26.2891	26.1871						5	39	39	39	19.973	0	26.991	3	2	3	4	3	3	4	2	4	25.3745	25.0609	25.4008	26.726	26.2335	26.3014	26.4441	25.9803
WP_006960730.1;UPI0001B95440	WP_006960730.1;UPI0001B95440	WP_006960730.1 MULTISPECIES: 4a-hydroxytetrahydrobiopterin dehydratase [Vibrio];UPI0001B95440 status=active	0.0161994	0.0568945	008-tssM2_008-hcp;008-WT_008-hcp	0.492253	0.701659	0.325853	0.00117944	0.0141212	1.51863	23.5045	22.9189	23.0886	25.0609	23.5869	24.4425	24.7645	24.7338	24.5696				+	008-WT_008-hcp	1	12.7	12.7	12.7	12.89	0	49.903	1	1	1	1	1	1	1	1	1	23.1503	21.9777	22.6584	25.3975	23.9406	24.3511	25.1174	24.7024
WP_021456913.1;UPI0003913A83	WP_021456913.1;UPI0003913A83	WP_021456913.1 DUF3157 family protein [Vibrio coralliilyticus];UPI0003913A83 status=active	0.0162061	0.0568945	008-tssM2_008-hcp	0.138188	0.367472	-0.259717	0.12539	0.268626	0.291271	25.1719	25.2856	25.4394	25.8764	25.9293	25.7441	25.848	25.4769	25.4457						5	37.2	37.2	37.2	21.68	0	33.981	3	4	4	3	5	4	3	4	5	25.1488	25.2714	25.4953	26.8019	26.8019	26.5285	26.5696	26.1507
WP_165579686.1;UPI0013F45BC2	WP_165579686.1;UPI0013F45BC2	WP_165579686.1 peptidoglycan binding protein CsiV [Vibrio coralliilyticus];UPI0013F45BC2 status=active	0.0165354	0.0578261	008-hcp_008-WT;008-hcp_008-tssM2	0.582376	0.763582	-0.110825	0.0252083	0.097295	-0.602821	26.1234	26.0338	26.1115	25.6703	25.6703	25.452	25.5404	25.1681	25.7517						6	34.6	34.6	34.6	29.236	0	80.717	5	5	5	6	5	4	6	5	5	27.1795	27.0505	27.1312	27.9705	27.2353	26.8741	27.7517	26.976
WP_021458310.1;UPI000390A98F	WP_021458310.1;UPI000390A98F	WP_021458310.1 orotate phosphoribosyltransferase [Vibrio coralliilyticus];UPI000390A98F status=active	0.0166614	0.0581539	008-WT_008-hcp	0.294735	0.552591	0.111492	0.015807	0.0702534	0.318189	27.0084	27.019	27.0711	27.341	27.17	27.2077	27.4394	27.4154	27.1984						10	62.4	62.4	62.4	23.176	0	81.875	5	6	6	9	8	7	8	8	8	28.0243	27.8203	28.217	29.7276	28.9539	28.9923	29.668	29.2007
WP_006957707.1;UPI0001B955D5	WP_006957707.1;UPI0001B955D5	WP_006957707.1 MULTISPECIES: 4-hydroxy-3-methylbut-2-enyl diphosphate reductase [Vibrio];UPI0001B955D5 status=active	0.0169921	0.0590412	008-tssM2_008-hcp	0.189638	0.434864	-0.121515	0.0254632	0.0978704	0.191739	26.0233	25.8881	26.0588	26.4378	26.2926	26.1795	26.1546	26.217	26.1738						8	29.9	29.9	29.9	35.821	0	119.83	6	7	7	6	7	7	7	8	7	26.726	26.4473	26.8858	27.9484	27.6798	27.673	27.8623	27.7517
WP_021456876.1;UPI000391109A	WP_021456876.1;UPI000391109A	WP_021456876.1 ribonuclease T [Vibrio coralliilyticus];UPI000391109A status=active	0.0170135	0.0590412	008-tssM2_008-hcp	0.162175	0.401015	-0.64781	0.119475	0.263504	0.691109	24.1719	24.0854	23.8093	25.0233	25.417	25.6431	24.3645	25.3778	24.3975						3	16	16	16	24.225	0	8.078	3	3	1	3	3	1	2	2	3	24.558	24.5522	23.0542	26.2944	26.0105	24.848	25.2353	25.673
WP_021455700.1;UPI000390A60E	WP_021455700.1;UPI000390A60E	WP_021455700.1 phage repressor protein CI [Vibrio coralliilyticus];UPI000390A60E status=active	0.0172529	0.0597573	008-WT_008-hcp;008-tssM2_008-hcp	0.745513	0.86566	-0.0771993	0.0240386	0.0946488	0.684495	22.9601	23.3239	23.0493	24.0935	23.9495	23.5754	23.9134	23.9933	23.48						2	14.9	14.9	14.9	22.875	0	15.726	2	1	1	2	2	1	1	1	2	23.417	21.8689	21.6714	25.3066	25.3578	22.8385	23.4923	23.2961
WP_019276217.1;UPI0002F0C5F5	WP_019276217.1;UPI0002F0C5F5	WP_019276217.1 electron transfer flavoprotein subunit beta/FixA family protein [Vibrio coralliilyticus];UPI0002F0C5F5 status=active	0.0175087	0.0602965	008-tssM2_008-hcp	0.0665659	0.282887	-0.252028	0.177954	0.334973	0.231542	26.5595	26.7771	26.9088	27.2077	27.2714	27.217	26.9316	26.8385	27.17						10	48.2	48.2	48.2	26.632	0	98.418	9	9	9	10	10	10	10	9	10	28.0505	28.066	28.3578	29.747	29.5463	29.3662	29.391	29.0296
WP_021456464.1;UPI000390B99A	WP_021456464.1;UPI000390B99A	WP_021456464.1 methionine synthase [Vibrio coralliilyticus];UPI000390B99A status=active	0.0175569	0.0603475	008-tssM2_008-hcp	0.12755	0.352876	-0.230188	0.0332494	0.1187	0.236104	24.6865	24.7846	24.9225	25.4953	25.1214	25.1757	24.9977	25.0894	25.0148						7	28.1	28.1	28.1	38.825	0	27.067	4	4	3	5	4	5	7	5	5	25.2926	25.0609	25.2207	26.965	26.1946	26.4008	26.632	25.8288
WP_021455498.1;UPI0003917F89	WP_021455498.1;UPI0003917F89	WP_021455498.1 D-serine ammonia-lyase [Vibrio coralliilyticus];UPI0003917F89 status=active	0.0176299	0.0604837	008-WT_008-hcp;008-tssM2_008-hcp	0.898214	0.952635	-0.0112203	0.0436851	0.143712	0.650999	24.0854	24.7286	24.1174	24.9316	24.976	25.0105	25.0233	25.0567	24.8044						10	30.1	30.1	30.1	47.726	0	36.789	5	6	4	7	8	4	7	8	7	25.2317	25.5105	24.848	27.2891	27.0296	26.038	26.5667	26.7129
WP_019275883.1;UPI0003082F69	WP_019275883.1;UPI0003082F69	WP_019275883.1 amino acid aminotransferase [Vibrio coralliilyticus];UPI0003082F69 status=active	0.0177485	0.0607751	008-tssM2_008-hcp	0.266601	0.52606	-0.0920213	0.0715395	0.194305	0.195829	27.611	27.673	27.7833	28.0137	27.9088	28.0084	28.003	27.8623	27.7895						13	39.4	39.4	39.4	43.082	0	58.775	7	10	8	10	11	10	12	12	10	28.1842	28.4032	28.2216	29.7802	29.3066	29.1239	29.7942	29.3992
WP_021456069.1;UPI000390D1FD	WP_021456069.1;UPI000390D1FD	WP_021456069.1 50S ribosomal protein L9 [Vibrio coralliilyticus];UPI000390D1FD status=active	0.0179107	0.0611296	008-WT_008-hcp;008-tssM2_008-hcp	0.5458	0.729091	-0.0443923	0.0425553	0.141643	0.21302	31.0479	31.1483	31.2077	31.4483	31.3196	31.4083	31.4032	31.4032	31.2365						12	70	70	70	15.822	0	96.856	12	11	11	11	12	12	12	11	12	31.978	31.6285	31.8645	32.94	32.5732	32.5481	32.9347	32.7129
WP_021456416.1;UPI00039112D1	WP_021456416.1;UPI00039112D1	WP_021456416.1 formimidoylglutamase [Vibrio coralliilyticus];UPI00039112D1 status=active	0.0179196	0.0611296	008-WT_008-hcp	0.196107	0.443523	0.111531	0.00372701	0.0277947	0.248086	26.0609	26.0105	26.0629	26.2188	26.0609	26.2643	26.2335	26.2838	26.3612				+	008-WT_008-hcp	8	36.1	36.1	36.1	37.177	0	152.75	6	5	6	6	8	7	8	7	8	26.976	26.5898	26.9203	28.2262	27.632	27.9869	28.2891	28.1652
WP_021458182.1;UPI0003916B6E	WP_021458182.1;UPI0003916B6E	WP_021458182.1 propionyl-CoA synthetase [Vibrio coralliilyticus];UPI0003916B6E status=active	0.0183639	0.0621757	008-tssM2_008-hcp;008-WT_008-hcp	0.961953	0.986504	0.00809415	0.0347686	0.122386	0.552464	24.558	24.2535	24.5638	25.0567	24.8623	25.0894	25.0894	25.2096	24.7338						9	21.9	21.9	21.9	69.361	0	52.594	3	4	4	6	5	6	7	3	3	24.5225	24.9539	25.3712	27.0505	26.2553	26.5463	26.6998	25.8191
WP_021457817.1;UPI000390F66E	WP_021457817.1;UPI000390F66E	WP_021457817.1 MULTISPECIES: oligoribonuclease [Vibrio];UPI000390F66E status=active	0.0184025	0.0621757	008-WT_008-hcp;008-tssM2_008-hcp	0.853964	0.922256	-0.0184765	0.00299813	0.024049	0.262599	26.2207	26.2262	26.2188	26.4815	26.3679	26.6595	26.4707	26.5609	26.4218				+	008-WT_008-hcp	5	28.7	28.7	28.7	20.928	0	27.644	4	4	5	4	4	5	4	5	4	26.4138	26.4815	26.6865	27.7581	27.3828	27.7833	26.8504	27.463
WP_021456981.1;UPI0003914667	WP_021456981.1;UPI0003914667	WP_021456981.1 hypothetical protein [Vibrio coralliilyticus];UPI0003914667 status=active	0.018458	0.0621757	008-WT_008-hcp	0.437813	0.662325	0.190679	0.0061861	0.0397356	0.731352	24.3778	24.5225	24.5404	25.3811	24.8528	24.8288	25.1946	25.4425	24.9977				+	008-WT_008-hcp	15	17.6	17.6	17.6	129.44	0	80.454	5	6	6	8	10	7	13	13	10	25.4769	25.3135	25.3745	26.8974	27.1115	26.3811	27.6931	27.7325
WP_021458534.1;UPI0003910FC5	WP_021458534.1;UPI0003910FC5	WP_021458534.1 bifunctional tetrahydrofolate synthase/dihydrofolate synthase [Vibrio coralliilyticus];UPI0003910FC5 status=active	0.0187313	0.0626506	008-WT_008-hcp	0.0533756	0.254557	0.504582	0.00439028	0.0307844	0.706362	26.228	25.8528	25.9225	25.848	26.4488	26.3118	26.726	26.632	26.7645				+	008-WT_008-hcp	3	14	14	14	45.915	0	45.485	2	3	3	3	3	3	2	2	3	25.5045	25.4457	25.8647	26.5898	26.5754	26.4769	27.0296	26.604
WP_021455304.1;UPI0003913DAC	WP_021455304.1;UPI0003913DAC	WP_021455304.1 Slp family lipoprotein [Vibrio coralliilyticus];UPI0003913DAC status=active	0.0187689	0.0626506	008-hcp_008-WT;008-hcp_008-tssM2	0.487782	0.699334	-0.0932299	0.0192839	0.0810014	-0.567126	25.6998	25.7415	25.3135	24.9406	25.3031	25.0894	25.0443	24.8997	25.1095						5	40	40	40	20.492	0	25.492	3	4	4	3	3	4	4	4	2	25.7517	25.9672	25.9203	26.4234	26.0955	26.067	26.604	26.1055
WP_095562139.1;UPI000BAAAF20	WP_095562139.1;UPI000BAAAF20	WP_095562139.1 MULTISPECIES: UDP-N-acetylglucosamine 1-carboxyvinyltransferase [Vibrio];UPI000BAAAF20 status=active	0.0188654	0.0628152	008-WT_008-hcp	0.216744	0.471345	0.0831731	0.00918906	0.0497623	0.207069	27.341	27.2535	27.3239	27.5165	27.3662	27.4073	27.4551	27.5754	27.509				+	008-WT_008-hcp	13	42	42	42	44.742	0	155.94	12	10	9	12	11	12	12	12	13	28.8653	28.3452	28.6492	30.2422	29.4294	29.6407	30.0737	29.94
WP_021456417.1;UPI00039169CF	WP_021456417.1;UPI00039169CF	WP_021456417.1 urocanate hydratase [Vibrio coralliilyticus];UPI00039169CF status=active	0.0192805	0.0637966	008-tssM2_008-hcp;008-WT_008-hcp	0.885191	0.941081	0.012181	0.0334946	0.119092	0.321272	28.1747	28.4314	28.362	28.6355	28.5536	28.7064	28.7357	28.6798	28.5165						24	43.9	43.9	43.9	62.104	0	149.84	18	19	18	20	21	18	21	22	20	30.1724	30.1361	30.3515	31.8196	31.341	31.225	31.901	31.5754
WP_021458612.1;UPI0003910962	WP_021458612.1;UPI0003910962	WP_021458612.1 glutathione-disulfide reductase [Vibrio coralliilyticus];UPI0003910962 status=active	0.0193366	0.0637966	008-WT_008-hcp	0.098279	0.319995	0.279484	0.023323	0.0929686	0.461862	28.1214	28.1214	27.9595	28.3578	28.2216	28.17	28.7421	28.509	28.3367						10	40.8	40.8	40.8	48.77	0	254.62	8	9	7	9	9	10	7	7	8	29.2007	29.1913	28.7771	30.4532	29.9814	29.7864	30.8385	30.3515
WP_021457043.1;UPI0003913F40	WP_021457043.1;UPI0003913F40	WP_021457043.1 glutamate--tRNA ligase [Vibrio coralliilyticus];UPI0003913F40 status=active	0.0195957	0.0641831	008-tssM2_008-hcp;008-WT_008-hcp	0.773222	0.880268	0.0319341	0.0186455	0.0790748	0.327478	28.6424	28.5573	28.5203	28.9896	28.7517	28.8653	28.8294	29.0557	28.8173						25	62.1	62.1	62.1	53.331	0	323.31	20	20	20	23	22	24	22	21	21	30.2308	29.9814	30.1115	31.611	31.0017	31.2019	31.4134	31.2077
WP_006962923.1;UPI0001B93A0C	WP_006962923.1;UPI0001B93A0C	WP_006962923.1 MULTISPECIES: cysteine--tRNA ligase [Vibrio];UPI0001B93A0C status=active	0.0196607	0.0642796	008-tssM2_008-hcp	0.446589	0.669694	-0.0901572	0.0187077	0.0791478	0.315476	27.3324	27.1015	27.3066	27.8445	27.509	27.604	27.524	27.6389	27.524						19	46.1	46.1	46.1	52.139	0	137.41	13	12	14	13	14	14	14	14	15	28.6492	28.3578	28.7129	30.2759	29.7437	29.7786	29.94	29.8445
WP_031343071.1;UPI0004CF6349	WP_031343071.1;UPI0004CF6349	WP_031343071.1 MULTISPECIES: FHA domain-containing protein [Vibrio];UPI0004CF6349 status=active	0.0199729	0.0649478	008-tssM2_008-hcp;008-WT_008-hcp	0.723454	0.852711	0.0591666	0.0309271	0.112695	0.556065	24.8811	24.8142	25.1488	25.2961	25.4953	25.5433	25.6403	25.6403	25.2317						6	22.9	22.9	22.9	35.808	0	45.489	3	2	4	5	3	4	4	3	4	25.2785	24.0854	25.3811	26.7771	26.4409	26.6595	26.7771	26.7389
WP_006962268.1;UPI0001B93C2B	WP_006962268.1;UPI0001B93C2B	WP_006962268.1 MULTISPECIES: FNR family transcription factor [Vibrio];UPI0001B93C2B status=active	0.0203154	0.065943	008-WT_008-hcp	0.222646	0.480917	0.986274	0.00120387	0.0143163	2.22753	20	20	20	22.0224	21.7013	20	22.7471	21.8307	22.1047				+	008-WT_008-hcp	1	8	8	8	27.906	0	3.2597	0	0	0	1	1	0	1	1	1	NaN	NaN	NaN	22.2736	21.2419	NaN	22.5938	21.4972
WP_021457234.1;UPI0003915A78	WP_021457234.1;UPI0003915A78	WP_021457234.1 NAD-dependent protein deacylase [Vibrio coralliilyticus];UPI0003915A78 status=active	0.020356	0.0659564	008-WT_008-hcp	0.138092	0.367472	0.106578	0.00866448	0.0479543	0.231637	27.5754	27.5682	27.4473	27.5536	27.726	27.6865	27.7895	27.7129	27.7833				+	008-WT_008-hcp	8	31.4	31.4	31.4	27.382	0	54.314	5	5	6	7	6	5	7	6	6	28.3992	28.2891	28.3494	29.6492	29.2957	28.805	29.6831	29.3109
WP_019274348.1;UPI0002F30710	WP_019274348.1;UPI0002F30710	WP_019274348.1 MULTISPECIES: phage major capsid protein, P2 family [Vibrio];UPI0002F30710 status=active	0.0204422	0.0660684	008-hcp_008-WT	0.0701946	0.284642	-0.207822	0.0368906	0.12819	-1.10711	25.4984	24.4425	24.4488	23.9406	23.8288	23.9225	23.5404	23.7286	23.7995						2	8.7	8.7	8.7	38.577	0	4.5791	2	2	2	2	2	2	2	2	2	24.5285	24.3376	24.4551	24.7745	24.1015	24.3101	23.8576	23.8288
WP_021457858.1;UPI000390BE8E	WP_021457858.1;UPI000390BE8E	WP_021457858.1 cysteine desulfurase-like protein [Vibrio coralliilyticus];UPI000390BE8E status=active	0.0206248	0.0663461	008-WT_008-hcp;008-tssM2_008-hcp	0.708924	0.846009	-0.109194	0.00996465	0.0515817	0.753689	24.8764	24.9803	24.654	26.1681	25.391	25.5404	25.4892	25.8528	25.4298						10	36.7	36.7	36.7	45.385	0	85.032	3	3	2	6	6	6	6	7	7	24.3307	24.1719	23.6757	28.0349	25.8288	27.1795	26.521	26.6595
[truncated: 931 more rows]
[truncated: 11 more columns]

## Sheet: Description
Name	Description
Protein IDs	Identifiers of proteins contained in the protein group.
Majority protein IDs	These are the IDs of those proteins that have at least half of the peptides that the leading protein has.
Fasta headers	Fasta headers(s) of protein(s) contained in the group.
[truncated: 8 more rows]
