# Supplementary material for: The coral pathogen Vibrio coralliilyticus uses a T6SS to secrete a group of novel anti-eukaryotic effectors that contribute to virulence
Source: PLoS Biol. 2024 Sep 3;22(9):e3002734. doi: 10.1371/journal.pbio.3002734 (PMC11371242; doi:10.1371/journal.pbio.3002734)
Supplement: S5 Dataset — (XLSX) [file pbio.3002734.s006.xlsx]

## Sheet: 80368-76-proteinGroups-Perseus
			ANOVA test			t-test						Log2 of LFQ
Protein IDs	Majority protein IDs	Fasta headers	ANOVA p value	ANOVA q-value	Significant pairs	Student's T-test p-value 014 wt_014 tssM2	Student's T-test q-value 014 wt_014 tssM2	Student's T-test Difference 014 wt_014 tssM2	Student's T-test p-value 014 wt_014 hcp	Student's T-test q-value 014 wt_014 hcp	Student's T-test Difference 014 wt_014 hcp	LFQ intensity 014 hcp1 A	LFQ intensity 014 hcp1 B	LFQ intensity 014 hcp1 C	LFQ intensity 014 tssM2 A	LFQ intensity 014 tssM2 B	LFQ intensity 014 tssM2 C	LFQ intensity 014 wt A	LFQ intensity 014 wt B	LFQ intensity 014 wt C	Only identified by site	ANOVA Significant	Student's T-test Significant 014 wt_014 tssM2	Student's T-test Significant 014 wt_014 hcp	Student's T-test significant	Razor + unique peptides	Sequence coverage [%]	Unique + razor sequence coverage [%]	Unique sequence coverage [%]	Mol. weight [kDa]	Q-value	Score	Razor + unique peptides 014 hcp1 A	Razor + unique peptides 014 hcp1 B	Razor + unique peptides 014 hcp1 C	Razor + unique peptides 014 tssM2 A	Razor + unique peptides 014 tssM2 B	Razor + unique peptides 014 tssM2 C	Razor + unique peptides 014 wt A	Razor + unique peptides 014 wt B	Razor + unique peptides 014 wt C	Intensity 014 hcp1 A	Intensity 014 hcp1 B	Intensity 014 hcp1 C	Intensity 014 tssM2 A	Intensity 014 tssM2 B	Intensity 014 tssM2 C	Intensity 014 wt A	Intensity 014 wt B
WP_006957348.1;UPI0001B94778	WP_006957348.1;UPI0001B94778	WP_006957348.1 MULTISPECIES: hypothetical protein [Vibrio];UPI0001B94778 status=active	8.35639e-09	3.61292e-06	014 wt_014 tssM2;014 hcp_014 tssM2;014 hcp_014 wt	1.84278e-06	0.000922004	3.567	0.00186329	0.0560301	-0.495365	32.1392	31.9539	32.0705	28.0296	27.8504	28.0965	31.4775	31.6022	31.5978		+	+		014 wt_014 tssM2	11	64.9	64.9	64.9	20.66	0	219.68	11	11	11	10	9	10	11	11	11	33.6839	33.2336	32.9763	29.3869	28.7486	29.5165	32.8901	33.5062
WP_006962090.1;UPI0001B95291	WP_006962090.1;UPI0001B95291	WP_006962090.1 MULTISPECIES: type VI secretion system tube protein Hcp [Vibrio];UPI0001B95291 status=active	2.23477e-08	5.70093e-06	014 wt_014 tssM2;014 hcp_014 tssM2	4.33128e-06	0.00130025	4.77074	0.0170287	0.182572	-0.281375	33.7946	33.8138	33.6307	28.9088	28.4512	28.7227	33.4943	33.5179	33.3828		+	+		014 wt_014 tssM2	15	90.8	90.8	90.8	17.984	0	323.31	15	14	14	11	12	11	14	15	15	36.4396	36.2897	35.7378	31.9045	31.0217	31.8196	36.1716	36.5698
WP_038511668.1;UPI00051295B6	WP_038511668.1;UPI00051295B6	WP_038511668.1 type VI secretion system tip protein TssI/VgrG [Vibrio coralliilyticus];UPI00051295B6 status=active	1.13837e-07	1.58855e-05	014 wt_014 tssM2;014 hcp_014 tssM2;014 hcp_014 wt	9.98226e-06	0.00249723	3.05154	0.0204649	0.20077	-0.416789	28.3153	28.066	28.2353	24.7182	24.6264	24.867	27.6389	27.7958	27.9316		+	+		014 wt_014 tssM2	26	50.9	50.9	50.9	71.989	0	323.31	24	24	24	15	9	13	24	24	22	31.5527	31.3463	31.0673	27.8916	26.726	28.0813	31.0349	31.7453
WP_019278072.1;UPI0002DCC610	WP_019278072.1;UPI0002DCC610	WP_019278072.1 MULTISPECIES: PAAR domain-containing protein [Vibrio];UPI0002DCC610 status=active	5.31032e-07	5.82239e-05	014 hcp_014 tssM2;014 wt_014 tssM2	1.40556e-07	0.000210975	4.30117	0.65996	0.839492	0.105165	24.4984	24.3101	23.7796	20	20	20	24.2021	24.317	24.3844		+	+		014 wt_014 tssM2	2	36	36	36	9.8606	0	5.4867	2	2	2	0	0	0	2	2	2	25.7129	24.0105	23.0088	NaN	NaN	NaN	25.2643	25.9134
WP_006960006.1;UPI0001B9541C	WP_006960006.1;UPI0001B9541C	WP_006960006.1 MULTISPECIES: YopT-type cysteine protease domain-containing protein [Vibrio];UPI0001B9541C status=active	1.22606e-06	0.000125466	014 wt_014 tssM2;014 hcp_014 tssM2	7.5151e-05	0.0157109	5.8276	0.0115466	0.154861	-0.534821	29.2602	28.8858	28.9595	22.654	23.2821	22.0821	28.4629	28.579	28.459		+	+		014 wt_014 tssM2	6	40.2	40.2	40.2	22.745	0	27.498	5	5	5	2	2	3	5	5	6	30.7047	30.2422	30.2535	24.5983	25.228	23.8764	29.9539	30.5109
WP_040121922.1;UPI00051277AF	WP_040121922.1;UPI00051277AF	WP_040121922.1 ABC transporter substrate-binding protein [Vibrio coralliilyticus];UPI00051277AF status=active	1.44502e-06	0.00013795	014 wt_014 tssM2;014 hcp_014 tssM2	8.37357e-05	0.0157109	5.92761	0.204638	0.520613	-0.216572	27.8858	28.0084	28.1556	21.4375	21.6276	22.5522	28.0296	27.7453	27.6251		+	+		014 wt_014 tssM2	2	4.1	4.1	4.1	64.221	0.007874	2.9051	2	2	2	1	1	1	2	2	2	28.8203	29.3828	28.1556	22.4972	22.953	24.8288	29.066	29.267
WP_021457154.1;UPI00039134BB	WP_021457154.1;UPI00039134BB	WP_021457154.1 MULTISPECIES: hypothetical protein [Vibrio];UPI00039134BB status=active	6.09661e-05	0.00374332	014 wt_014 tssM2;014 hcp_014 tssM2	0.00115012	0.0719307	1.71668	0.0344692	0.26947	-0.479052	25.9157	26.2077	25.8552	23.7695	23.5045	24.1174	25.6811	25.5433	25.317		+				7	21.5	21.5	21.5	44.184	0	19.778	6	5	5	2	1	1	4	5	5	27.4154	27.2262	27.1115	25.5551	22.9477	25.2856	27.7517	27.8916
WP_019275648.1;UPI0003022D59	WP_019275648.1;UPI0003022D59	WP_019275648.1 MULTISPECIES: homogentisate 1,2-dioxygenase [Vibrio];UPI0003022D59 status=active	8.75921e-05	0.00463634	014 wt_014 tssM2;014 hcp_014 tssM2	0.00123575	0.0741943	1.05471	0.503996	0.743852	-0.0399628	26.4908	26.574	26.604	25.6486	25.2317	25.5045	26.5507	26.5667	26.4314		+				4	14.5	14.5	14.5	43.512	0	23.033	4	4	3	3	2	3	4	4	3	27.2353	27.2625	26.8504	26.4346	25.4362	26.4024	27.3153	27.7389
WP_040121739.1;UPI0005127347	WP_040121739.1;UPI0005127347	WP_040121739.1 hypothetical protein [Vibrio coralliilyticus];UPI0005127347 status=active	0.000155331	0.00644415	014 wt_014 tssM2;014 hcp_014 tssM2	0.00162626	0.0813674	5.33504	0.946654	0.982661	-0.0271912	26.4186	25.8142	25.7415	20	21.8876	20	25.4862	26.5609	25.8457		+				8	25.4	25.4	25.4	43.885	0	41.61	6	6	7	0	2	0	8	7	7	28.0609	27.7833	27.6798	NaN	22.5451	NaN	27.9484	28.4512
WP_019275649.1;UPI0002F5D204	WP_019275649.1;UPI0002F5D204	WP_019275649.1 MULTISPECIES: 4-hydroxyphenylpyruvate dioxygenase [Vibrio];UPI0002F5D204 status=active	0.000177984	0.00700528	014 hcp_014 tssM2;014 wt_014 tssM2	0.000881309	0.0661422	0.999107	0.279885	0.611066	0.140074	26.1757	26.0275	26.2661	25.4362	25.239	25.217	26.4723	26.2002	26.217		+				12	39.8	39.8	39.8	40.254	0	98.385	8	8	9	8	6	6	9	10	9	27.3992	27.8264	27.7064	27.0296	26.2838	26.8858	28.4194	28.6964
WP_040121552.1;UPI00051278A5	WP_040121552.1;UPI00051278A5	WP_040121552.1 pyruvate dehydrogenase (acetyl-transferring) E1 component subunit alpha [Vibrio coralliilyticus];UPI00051278A5 status=active	0.000230982	0.00886395	014 hcp_014 tssM2;014 wt_014 tssM2	0.00152198	0.0813674	1.01144	0.0298798	0.249164	0.171244	26.7517	26.8504	26.6998	26.1194	25.6838	25.9781	26.976	26.9539	26.8858		+				12	44.2	44.2	44.2	40.229	0	148.01	9	11	9	9	8	12	10	11	12	29.2077	29.1819	28.9456	28.6075	27.7581	28.7453	29.3971	30.0349
WP_038510863.1;UPI0005126D6F	WP_038510863.1;UPI0005126D6F	WP_038510863.1 acetylneuraminate cytidylyltransferase [Vibrio coralliilyticus];UPI0005126D6F status=active	0.000288435	0.0107987	014 wt_014 tssM2;014 hcp_014 tssM2	0.00271617	0.0999176	3.40329	0.305163	0.62049	-0.448342	28.9316	28.3662	28.203	25.0317	23.8288	25.0854	28.2262	28.4823	27.4473		+				2	11	11	11	41.013	0.0020619	3.5483	2	2	2	2	2	2	2	2	2	29.3431	28.4938	28.258	26.067	24.9628	26.0105	28.604	29.5278
WP_040121217.1;UPI0005127D75	WP_040121217.1;UPI0005127D75	WP_040121217.1 ABC transporter substrate-binding protein [Vibrio coralliilyticus];UPI0005127D75 status=active	0.000544252	0.018565	014 wt_014 tssM2;014 hcp_014 tssM2	0.00697156	0.189805	2.2831	0.00185674	0.0560301	-0.562155	23.6431	23.7695	23.7594	21.4118	20	21.2243	23.0325	23.211	23.2419		+				3	15.9	15.9	15.9	39.302	0	7.3571	3	2	1	1	0	1	2	2	2	24.3444	24.4298	23.3778	21.3045	NaN	21.5961	23.9584	24.6811
WP_040121455.1;UPI000512789A	WP_040121455.1;UPI000512789A	WP_040121455.1 4a-hydroxytetrahydrobiopterin dehydratase [Vibrio coralliilyticus];UPI000512789A status=active	0.00448826	0.0692952	014 wt_014 tssM2;014 wt_014 hcp	0.0109955	0.209435	1.6769	0.0105527	0.149225	1.04665	23.1395	23.1612	23.2679	22.9441	21.9742	22.7594	24.3844	24.5345	23.7895						1	12.7	12.7	12.7	12.908	0	9.8937	1	1	1	1	1	1	1	1	1	23.7695	23.7286	23.4041	23.3511	21.5823	23.2006	24.5225	25.1719
WP_038512703.1;UPI000512962B	WP_038512703.1;UPI000512962B	WP_038512703.1 o-succinylbenzoate synthase [Vibrio coralliilyticus];UPI000512962B status=active	0.00701621	0.0890073	014 hcp_014 tssM2	0.0167171	0.26694	2.67233	0.109327	0.406949	-1.74987	32.0927	29.1984	30.2193	27.3324	25.0443	25.867	28.8445	28.5718	28.8445						2	7.9	7.9	7.9	36.341	0	8.3328	1	2	1	2	1	2	2	2	1	31.5435	29.57	30.7453	25.0233	24.239	25.6944	29.995	28.4512
WP_038513149.1;UPI00051279C8	WP_038513149.1;UPI00051279C8	WP_038513149.1 DUF4250 domain-containing protein [Vibrio coralliilyticus];UPI00051279C8 status=active	0.0164482	0.145942	014 wt_014 tssM2	0.000781852	0.0651977	3.15225	0.191584	0.502	1.4464	20	22.6649	22.4526	20	20	20	23.7995	23.0275	22.6298						1	25.4	25.4	25.4	7.0941	0.0033944	3.3099	0	1	1	1	1	1	1	1	1	NaN	20.7634	22.4425	23.5983	22.6453	23.0156	23.7695	24.4298
WP_040121541.1;UPI0005127578	WP_040121541.1;UPI0005127578	WP_040121541.1 methylcrotonoyl-CoA carboxylase [Vibrio coralliilyticus];UPI0005127578 status=active	0.0617067	0.283561		0.0342341	0.351496	1.19033	0.191661	0.502	0.646994	24.6153	23.8858	23.6096	23.9316	23.0691	23.48	24.5812	24.2535	25.217						2	6.9	6.9	6.9	58.203	0	17.047	1	2	1	1	1	2	1	2	1	24.9225	24.6918	22.2477	24.4551	21.3538	24.6595	24.9225	25.7208
WP_040121454.1;UPI00051285AA	WP_040121454.1;UPI00051285AA	WP_040121454.1 phenylalanine 4-monooxygenase [Vibrio coralliilyticus];UPI00051285AA status=active	0.157536	0.445021		0.0355228	0.357471	3.41763	0.209715	0.526349	2.3079	20	24.989	24.1253	20	22.0258	23.7594	25.2133	25.6264	25.1984						3	12.2	12.2	12.2	30.659	0	5.9236	1	3	3	1	3	1	2	3	2	21.8346	25.1565	24.417	20.7876	22.6693	24.4298	25.2535	26.2133
WP_038512207.1;UPI0005127D9A	WP_038512207.1;UPI0005127D9A	WP_038512207.1 membrane protein [Vibrio coralliilyticus];UPI0005127D9A status=active	2.56198e-09	3.61292e-06	014 tssM2_014 hcp;014 tssM2_014 wt	1.24784e-06	0.000922004	-4.26914	NaN	NaN	0	20	20	20	24.2317	24.4425	24.1332	20	20	20		+	+		014 wt_014 tssM2	1	7.7	7.7	7.7	23.146	0	7.5645	0	0	0	1	1	1	0	0	0	NaN	NaN	NaN	24.417	24.1488	24.4105	NaN	NaN
WP_019277923.1;UPI0002E6FD8F	WP_019277923.1;UPI0002E6FD8F	WP_019277923.1 MULTISPECIES: hypothetical protein [Vibrio];UPI0002E6FD8F status=active	1.56036e-08	4.79031e-06	014 tssM2_014 hcp;014 tssM2_014 wt	4.16056e-06	0.00130025	-3.91647	NaN	NaN	0	20	20	20	23.8288	23.7796	24.141	20	20	20		+	+		014 wt_014 tssM2	1	11.3	11.3	11.3	15.314	0	7.183	0	0	0	1	1	1	0	0	0	NaN	NaN	NaN	24.019	23.48	24.4234	NaN	NaN
WP_040121867.1;UPI000512701C	WP_040121867.1;UPI000512701C	WP_040121867.1 pullulanase-type alpha-1,6-glucosidase [Vibrio coralliilyticus];UPI000512701C status=active	0.000124797	0.00580495	014 hcp_014 wt;014 tssM2_014 wt;014 tssM2_014 hcp	0.000533359	0.0611909	-1.00001	0.00167695	0.0535555	-0.480651	26.2661	26.1015	26.0813	26.509	26.6595	26.8385	25.6649	25.6264	25.7155		+				31	24.5	24.5	24.5	220.11	0	323.31	22	24	24	26	21	26	19	20	22	29.509	29.2625	28.6595	29.9259	29.5165	30.2647	28.6798	28.9677
WP_038513660.1;UPI0005128E97	WP_038513660.1;UPI0005128E97	WP_038513660.1 RNA polymerase factor sigma-54 [Vibrio coralliilyticus];UPI0005128E97 status=active	0.0427293	0.24071	014 tssM2_014 wt	0.000571987	0.0611909	-4.64675	0.116152	0.411608	-3.40046	25.1488	20	25.0526	25.1946	25.0275	23.7182	20	20	20						2	5.6	5.6	5.6	54.607	0.002059	3.542	1	0	1	1	2	2	0	0	0	25.1015	NaN	24.5638	25.3712	25.2821	24.6375	NaN	NaN
WP_038512631.1;UPI0005126E4F	WP_038512631.1;UPI0005126E4F	WP_038512631.1 chitin-binding protein [Vibrio coralliilyticus];UPI0005126E4F status=active	0.166596	0.449063		0.0419346	0.393399	-2.19761	0.380746	0.661437	-1.19082	22.9079	20	22.8651	22.8014	22.8034	23.1886	20	20	22.2006						1	2.2	2.2	2.2	71.313	0	4.5161	1	1	1	1	1	1	0	0	1	22.8249	NaN	22.2933	22.8365	22.3565	23.7077	NaN	NaN
WP_038511042.1;UPI0005126DE8	WP_038511042.1;UPI0005126DE8	WP_038511042.1 GntR family transcriptional regulator [Vibrio coralliilyticus];UPI0005126DE8 status=active	0.229408	0.532741		0.0327242	0.342659	-0.997022	0.972469	0.993653	0.0250492	27.2714	25.3778	25.1984	26.8019	27.4938	26.6181	25.824	26.2944	25.8044						2	5.8	5.8	5.8	27.452	0	4.1849	2	2	2	1	2	2	2	2	2	27.1507	25.5812	24.989	26.8504	27.1214	26.8504	26.17	27.2262
WP_038511974.1;UPI0005128153	WP_038511974.1;UPI0005128153	WP_038511974.1 fumarylacetoacetate hydrolase family protein [Vibrio coralliilyticus];UPI0005128153 status=active	1.56589e-05	0.00120182	014 wt_014 tssM2;014 hcp_014 tssM2	0.00060715	0.0611909	0.640295	0.000725519	0.0375519	-0.13567	26.6998	26.6865	26.6595	26.0212	25.8997	25.797	26.5419	26.5345	26.5624		+		+	014 wt_014 hcp	9	37.5	37.5	37.5	36.185	0	168.89	7	9	7	9	6	9	9	9	9	28.6458	28.7833	28.203	28.4234	27.2262	28.3282	28.7739	29.3494
WP_038513771.1;UPI0005128D08	WP_038513771.1;UPI0005128D08	WP_038513771.1 ribonuclease R [Vibrio coralliilyticus];UPI0005128D08 status=active	1.91241e-05	0.00139788	014 wt_014 hcp;014 tssM2_014 hcp;014 tssM2_014 wt	0.000127124	0.0212014	-0.495907	0.0388863	0.282015	0.150306	24.0275	24.141	23.9933	24.654	24.7024	24.7441	24.239	24.1642	24.2096		+	+		014 wt_014 tssM2	5	9	9	9	93.412	0	16.241	4	3	4	5	3	5	4	4	5	25.3135	25.9517	24.5926	26.2481	25.4707	26.1852	25.5783	25.8904
WP_040121384.1;UPI0005128ADB	WP_040121384.1;UPI0005128ADB	WP_040121384.1 ribose ABC transporter substrate-binding protein RbsB [Vibrio coralliilyticus];UPI0005128ADB status=active	0.000102538	0.00524653	014 tssM2_014 wt;014 tssM2_014 hcp	0.000678309	0.0611909	-0.568527	0.00833288	0.137977	-0.159248	28.1747	28.0914	28.1604	28.4394	28.604	28.611	27.9484	28.019	27.9814		+				9	42.1	42.1	42.1	30.644	0	168.29	7	8	8	8	7	9	8	8	8	29.4093	29.4532	29.1628	29.94	29.7927	30.4334	29.4053	29.8974
WP_006963222.1;UPI0001B9488F	WP_006963222.1;UPI0001B9488F	WP_006963222.1 MULTISPECIES: amidohydrolase [Vibrio];UPI0001B9488F status=active	0.000133996	0.00601057	014 wt_014 tssM2;014 hcp_014 tssM2	0.00211912	0.0883553	0.642241	0.109219	0.406949	-0.10051	27.0505	26.976	26.9977	26.3135	26.3729	26.1095	26.8264	26.976	26.9203		+				10	28.7	28.7	28.7	51.166	0	66.98	9	8	10	7	8	8	8	8	9	28.3578	28.1652	27.965	27.726	27.4073	27.5463	28.0914	28.7064
WP_040121703.1;UPI0005128CB5	WP_040121703.1;UPI0005128CB5	WP_040121703.1 type VI secretion system ATPase TssH [Vibrio coralliilyticus];UPI0005128CB5 status=active	0.000137049	0.00601057	014 wt_014 hcp;014 tssM2_014 hcp;014 tssM2_014 wt	0.0196075	0.278998	-0.399972	0.00407462	0.0940925	0.621498	24.2821	24.3031	24.1253	25.2058	25.3745	25.1946	25.0317	24.7389	24.8044		+				11	17	17	17	97.359	0	49.901	6	4	6	10	6	10	8	7	9	25.6944	25.8191	25.5696	27.0401	26.3578	27.5826	26.425	26.7129
WP_040121304.1;UPI000512778A	WP_040121304.1;UPI000512778A	WP_040121304.1 hemolysin [Vibrio coralliilyticus];UPI000512778A status=active	0.000142578	0.00607935	014 tssM2_014 wt;014 hcp_014 wt	0.000865519	0.0661422	-0.486021	0.00115869	0.0459633	-0.572012	28.976	28.8324	28.976	28.8355	28.8081	28.8829	28.2759	28.3452	28.4473		+		+	014 wt_014 hcp	31	42.9	42.9	42.9	103.25	0	323.31	28	27	28	28	27	29	27	28	28	32.196	31.9848	31.7453	32.2365	31.7613	32.2019	31.5527	31.9505
WP_006957111.1;UPI0001B93D42	WP_006957111.1;UPI0001B93D42	WP_006957111.1 MULTISPECIES: DNA-directed RNA polymerase subunit beta [Vibrio];UPI0001B93D42 status=active	0.000176908	0.00700528	014 wt_014 hcp;014 wt_014 tssM2	0.00066028	0.0611909	0.187794	0.00124072	0.0459633	0.248725	29.8697	29.9259	29.8415	29.9259	29.94	29.9539	30.1604	30.1239	30.099		+		+	014 wt_014 hcp	64	53.9	53.9	53.9	155.22	0	323.31	52	56	53	57	55	58	55	55	54	33.1422	33.2077	32.6902	33.5179	32.9695	33.5754	33.5754	33.8883
WP_040122037.1;UPI0005127B7E	WP_040122037.1;UPI0005127B7E	WP_040122037.1 nuclear transport factor 2 family protein [Vibrio coralliilyticus];UPI0005127B7E status=active	0.000472675	0.0172751	014 hcp_014 wt;014 hcp_014 tssM2	0.0190746	0.278998	-0.186918	0.00138961	0.0485071	-0.555016	29.9117	29.6848	29.8142	29.4314	29.5109	29.3641	29.2077	29.2445	29.2935		+		+	014 wt_014 hcp	5	30	30	30	20.904	0	51.878	5	5	5	5	5	5	5	5	4	30.3196	30.0737	29.7911	30.0217	29.7988	30.099	29.6355	30.2535
WP_006961110.1;UPI0001B94627	WP_006961110.1;UPI0001B94627	WP_006961110.1 MULTISPECIES: class I poly(R)-hydroxyalkanoic acid synthase [Vibrio];UPI0001B94627 status=active	0.000498845	0.0178076	014 tssM2_014 hcp;014 tssM2_014 wt	0.00261023	0.0999176	-0.308453	0.883815	0.965802	0.0064462	27.726	27.6527	27.6458	27.9259	28.0349	28.0084	27.6998	27.6181	27.726		+				17	33.5	33.5	33.5	67.668	0	166.43	16	15	16	14	16	16	15	15	15	30.1604	29.6898	29.7276	30.4234	30.1604	30.5203	29.9677	30.2422
WP_038514319.1;UPI0005128438	WP_038514319.1;UPI0005128438	WP_038514319.1 aerolysin family beta-barrel pore-forming toxin [Vibrio coralliilyticus];UPI0005128438 status=active	0.000511596	0.0178477	014 hcp_014 wt;014 tssM2_014 wt	0.00247559	0.0999176	-0.553277	0.00644762	0.115213	-0.436177	28.3992	28.3066	28.362	28.5128	28.4512	28.4551	27.7645	27.9705	28.0243		+				15	40.8	40.8	40.8	55.032	0	144.52	12	13	13	14	15	13	12	11	13	30.6544	30.5844	30.4727	31.3515	30.9746	31.3033	30.3088	30.7373
WP_040121357.1;UPI0005127065	WP_040121357.1;UPI0005127065	WP_040121357.1 DsbA family protein [Vibrio coralliilyticus];UPI0005127065 status=active	0.000625431	0.0204263	014 tssM2_014 wt;014 hcp_014 wt;014 hcp_014 tssM2	0.0116622	0.216111	-0.161625	0.000422103	0.0243683	-0.294006	28.9456	28.877	28.9622	28.7988	28.7325	28.8564	28.6181	28.6424	28.6424		+		+	014 wt_014 hcp	10	44.6	44.6	44.6	25.831	0	312.87	8	9	9	10	7	9	9	10	7	30.393	30.3303	29.9117	30.4334	29.7818	30.5203	30.1842	30.6798
WP_038512521.1;UPI0005127AC8	WP_038512521.1;UPI0005127AC8	WP_038512521.1 lipid A deacylase LpxR family protein [Vibrio coralliilyticus];UPI0005127AC8 status=active	0.000931932	0.0280039	014 hcp_014 wt;014 hcp_014 tssM2	0.0369405	0.364787	-0.136052	0.00225526	0.0662255	-0.350531	27.6389	27.5165	27.6181	27.3828	27.4234	27.3239	27.217	27.1984	27.3066		+				7	35.1	35.1	35.1	36.522	0	145.58	7	7	7	7	7	7	7	7	7	29.1676	28.9814	28.6998	29.1747	28.9174	28.9539	28.7581	29.21
WP_019274188.1;UPI00031E57A5	WP_019274188.1;UPI00031E57A5	WP_019274188.1 molecular chaperone DnaK [Vibrio coralliilyticus];UPI00031E57A5 status=active	0.000948666	0.0280039	014 hcp_014 tssM2;014 wt_014 tssM2	0.00211111	0.0883553	0.215483	0.0684444	0.35498	0.0764777	31.6671	31.6923	31.7333	31.5527	31.5933	31.5296	31.781	31.7292	31.8119		+				38	59.8	59.8	59.8	68.901	0	323.31	35	34	34	37	33	35	38	36	35	33.6198	33.6088	33.1544	33.3169	32.7593	33.5412	33.6735	34.1679
WP_040121546.1;UPI00051276D2	WP_040121546.1;UPI00051276D2	WP_040121546.1 3-hydroxyisobutyrate dehydrogenase [Vibrio coralliilyticus];UPI00051276D2 status=active	0.00110758	0.0307192	014 wt_014 tssM2;014 hcp_014 tssM2	0.00342355	0.122351	0.286902	0.64899	0.833202	-0.0256602	27.8019	27.6865	27.7895	27.3992	27.4938	27.4473	27.6998	27.6931	27.8081		+				7	28	28	28	31.205	0	64.228	7	7	7	7	7	7	7	7	7	29.3787	29.1214	28.8829	29.1507	28.7739	29.3662	29.2285	29.7211
WP_038509598.1;UPI0005127967	WP_038509598.1;UPI0005127967	WP_038509598.1 hypothetical protein [Vibrio coralliilyticus];UPI0005127967 status=active	0.00114071	0.0307192	014 tssM2_014 wt;014 tssM2_014 hcp	0.00145665	0.0809792	-0.971502	0.51767	0.750747	-0.11721	28.0965	27.7389	27.673	28.5682	28.6798	28.8234	27.6798	27.5682	27.9088		+				6	44.4	44.4	44.4	21.423	0	25.859	4	3	4	5	4	5	4	5	4	28.906	28.4473	28.0453	29.7047	29.2512	30.0864	28.463	28.8445
WP_040121206.1;UPI00052AD71B	WP_040121206.1;UPI00052AD71B	WP_040121206.1 tandem large repeat [Vibrio coralliilyticus];UPI00052AD71B status=active	0.00125497	0.0328588	014 tssM2_014 wt;014 hcp_014 wt	0.00737997	0.194339	-0.273537	0.00102659	0.0437522	-0.350048	31.4334	31.5156	31.4032	31.4234	31.2759	31.4234	31.0544	31.1177	31.13		+		+	014 wt_014 hcp	61	43.3	43.3	31.3	225.97	0	323.31	54	53	56	59	53	55	54	56	54	34.6787	34.6576	34.1975	34.8515	34.3892	34.9505	34.3033	34.8375
WP_038511013.1;UPI00051283AF	WP_038511013.1;UPI00051283AF	WP_038511013.1 DNRLRE domain-containing protein [Vibrio coralliilyticus];UPI00051283AF status=active	0.0013009	0.0332814	014 tssM2_014 wt;014 tssM2_014 hcp	0.0035651	0.124447	-0.707303	0.0385849	0.282015	-0.279692	26.673	26.5075	26.5898	26.8623	27.1507	27.0401	26.3187	26.17	26.4425		+				14	26.6	26.6	26.6	86.916	0	179.12	10	9	12	12	11	13	11	9	10	28.8682	28.632	28.4194	29.4938	28.7064	29.49	28.611	28.7096
WP_038512850.1;UPI00051289B6	WP_038512850.1;UPI00051289B6	WP_038512850.1 ABC transporter substrate-binding protein [Vibrio coralliilyticus];UPI00051289B6 status=active	0.00137695	0.0346494	014 hcp_014 tssM2;014 wt_014 tssM2	0.0040702	0.138849	0.417457	0.862673	0.956569	0.00986989	26.6458	26.632	26.7771	26.1585	26.3828	26.2909	26.6998	26.6458	26.7389		+				8	34.3	34.3	34.3	32.903	0	43.873	8	7	6	6	6	6	7	7	7	28.8203	28.7421	28.3869	28.3023	28.17	28.7031	28.9174	29.341
WP_038513802.1;UPI0005128951	WP_038513802.1;UPI0005128951	WP_038513802.1 hypothetical protein [Vibrio coralliilyticus];UPI0005128951 status=active	0.00152509	0.0367734	014 hcp_014 wt;014 tssM2_014 wt	0.00689022	0.189805	-0.437467	0.00926563	0.141915	-0.409216	27.2077	27.141	27.2077	27.1984	27.2445	27.1984	26.673	26.9428	26.7129		+				2	16.8	16.8	16.8	11.939	0	5.9194	1	2	1	2	2	2	2	2	2	26.3427	27.7645	25.8974	28.1459	27.8682	28.1795	27.4154	28.1507
WP_006962123.1;UPI0001B954A1	WP_006962123.1;UPI0001B954A1	WP_006962123.1 MULTISPECIES: amino acid ABC transporter substrate-binding protein [Vibrio];UPI0001B954A1 status=active	0.00159482	0.0376622	014 hcp_014 tssM2;014 wt_014 tssM2	0.00112159	0.0719307	0.628973	0.701379	0.863248	0.0446447	28.1507	28.217	27.8799	27.632	27.4473	27.4154	28.0914	28.1937	28.0965		+				15	45.6	45.6	45.6	36.767	0	190.92	12	13	13	13	14	12	14	15	15	30.4532	30.4433	30.0084	30.2979	29.6198	30.1239	30.5933	31.1901
WP_040121573.1;UPI0005127E0F	WP_040121573.1;UPI0005127E0F	WP_040121573.1 lytic polysaccharide monooxygenase [Vibrio coralliilyticus];UPI0005127E0F status=active	0.00163661	0.0380636	014 tssM2_014 wt;014 hcp_014 wt	0.0234447	0.285891	-0.304749	0.00447928	0.0988736	-0.537261	26.5478	26.4769	26.6458	26.3844	26.3135	26.275	25.9738	25.9111	26.1738		+				12	37.4	37.4	37.4	54.137	0	82.024	10	9	8	9	9	10	8	10	9	29.0686	28.6798	28.2445	28.8173	28.1937	28.8173	28.2123	28.4976
WP_040122270.1;UPI0005129073	WP_040122270.1;UPI0005129073	WP_040122270.1 lamin tail domain-containing protein [Vibrio coralliilyticus];UPI0005129073 status=active	0.00167356	0.0380951	014 hcp_014 wt;014 tssM2_014 wt	0.00191337	0.0883553	-0.591417	0.0106862	0.149225	-0.422789	26.143	25.8881	25.9517	26.1273	26.0793	26.2821	25.5285	25.5075	25.6784		+				5	29.1	29.1	29.1	29.418	0	60.259	5	5	5	5	5	5	5	5	5	27.7645	27.4154	27.0401	27.9814	27.341	28.249	27.1795	27.6458
WP_038512841.1;UPI0005127F3F	WP_038512841.1;UPI0005127F3F	WP_038512841.1 prepilin-type N-terminal cleavage/methylation domain-containing protein [Vibrio coralliilyticus];UPI0005127F3F status=active	0.00169071	0.0380951	014 hcp_014 wt;014 hcp_014 tssM2	0.0460518	0.402817	-0.21656	0.00103842	0.0437522	-0.517769	22.8858	22.7098	22.7119	22.4247	22.6119	22.3672	22.2302	22.239	22.2849		+		+	014 wt_014 hcp	1	10	10	10	19.949	0.0078999	2.9297	1	1	1	1	1	1	1	1	1	22.8614	22.6006	22.1946	22.5093	22.2621	22.7056	22.2905	22.8113
WP_040122303.1;UPI0005127804	WP_040122303.1;UPI0005127804	WP_040122303.1 M9 family metallopeptidase [Vibrio coralliilyticus];UPI0005127804 status=active	0.00188445	0.0407412	014 hcp_014 wt;014 tssM2_014 wt	0.000481372	0.0611909	-0.584517	0.0139521	0.165333	-0.423802	24.5285	24.3031	24.6375	24.5638	24.6486	24.7389	24.1015	24.019	24.0772		+				5	8.7	8.7	8.7	92.139	0	35.075	4	4	4	5	4	4	5	3	4	25.8312	25.5105	25.3066	26.0813	25.6703	26.3222	25.4266	25.2926
WP_038513670.1;UPI0005128347	WP_038513670.1;UPI0005128347	WP_038513670.1 assimilatory sulfite reductase (NADPH) hemoprotein subunit [Vibrio coralliilyticus];UPI0005128347 status=active	0.001926	0.0410613	014 tssM2_014 hcp;014 tssM2_014 wt	0.0100006	0.209054	-0.453187	0.307131	0.62049	0.0556272	25.8552	25.7363	25.8385	26.2499	26.2021	26.5045	25.8312	25.9248	25.8409		+				21	49.3	49.3	49.3	64.72	0	141.88	16	18	17	18	13	18	16	21	16	28.8534	28.7325	28.2714	29.5898	28.509	29.8579	28.7708	29.4214
WP_038509662.1;UPI00051287CF	WP_038509662.1;UPI00051287CF	WP_038509662.1 pyruvate dehydrogenase (acetyl-transferring), homodimeric type [Vibrio coralliilyticus];UPI00051287CF status=active	0.00198655	0.0417721	014 hcp_014 tssM2;014 wt_014 tssM2	0.00423102	0.141128	0.193209	0.0259791	0.230377	0.0708294	30.9045	30.947	30.9609	30.846	30.846	30.7533	30.9882	31.0283	31.0084		+				57	62.5	62.5	62.5	99.288	0	323.31	51	50	53	53	48	55	50	55	55	34.4581	34.5062	34.1377	34.6787	34.1901	34.6787	34.5754	35.1262
WP_038511578.1;UPI000512730B	WP_038511578.1;UPI000512730B	WP_038511578.1 DUF3466 family protein [Vibrio coralliilyticus];UPI000512730B status=active	0.00219398	0.0455102	014 hcp_014 wt;014 hcp_014 tssM2	0.0123817	0.226646	-0.213738	0.00459999	0.100066	-0.47566	31.7333	31.7292	31.9643	31.525	31.6242	31.4919	31.2759	31.3515	31.3724		+				18	41.4	41.4	41.4	56.296	0	323.31	16	16	17	15	18	16	16	16	16	33.9933	33.87	33.6522	33.9848	33.5867	33.9153	33.4943	34.043
WP_006960025.1;UPI0001B95426	WP_006960025.1;UPI0001B95426	WP_006960025.1 MULTISPECIES: extracellular solute-binding protein [Vibrio];UPI0001B95426 status=active	0.00222601	0.0455591	014 wt_014 tssM2;014 hcp_014 tssM2	0.0238817	0.285891	0.439074	0.0922346	0.386036	-0.281176	24.3712	24.5983	24.5225	23.7286	23.7077	23.895	24.4041	24.0275	24.217		+				2	8.1	8.1	8.1	41.309	0	14.261	2	2	2	2	2	2	2	2	2	25.217	25.2961	24.7441	24.8623	24.1642	24.9672	25.0732	25.5667
WP_038509337.1;UPI0005126EF4	WP_038509337.1;UPI0005126EF4	WP_038509337.1 2,3-bisphosphoglycerate-independent phosphoglycerate mutase [Vibrio coralliilyticus];UPI0005126EF4 status=active	0.00238011	0.0480719	014 wt_014 tssM2;014 hcp_014 tssM2	0.00985366	0.209054	0.213403	0.960214	0.988501	-0.00126139	29.5754	29.6251	29.6128	29.3971	29.459	29.3131	29.5736	29.5987	29.6372		+				20	50	50	50	55.054	0	323.31	16	18	18	17	16	18	20	19	17	31.4134	31.7849	31.4384	31.7573	31.225	31.5389	31.9259	32.333
WP_040121592.1;UPI0005127741	WP_040121592.1;UPI0005127741	WP_040121592.1 MULTISPECIES: ABC transporter substrate-binding protein [Vibrio];UPI0005127741 status=active	0.00246984	0.0490605	014 wt_014 tssM2;014 hcp_014 tssM2	0.0045001	0.143716	0.843689	0.258749	0.589014	-0.226405	25.2499	25.417	25.8167	24.1795	24.4234	24.6703	25.2996	25.3101	25.1946		+				2	7.8	7.8	7.8	28.497	0	5.6205	2	2	1	2	1	2	2	2	2	25.6513	25.7338	25.3342	24.7945	24.1332	25.3444	25.7129	26.2589
WP_038513642.1;UPI00051285D1	WP_038513642.1;UPI00051285D1	WP_038513642.1 RidA family protein [Vibrio coralliilyticus];UPI00051285D1 status=active	0.00249298	0.0490605	014 hcp_014 tssM2;014 wt_014 tssM2	0.00937851	0.205577	0.273666	0.764356	0.896326	0.0167592	30.2535	30.3088	30.2979	30.0609	29.9677	30.0609	30.3303	30.2077	30.3724		+				5	47.3	47.3	47.3	13.774	0	79.723	5	4	4	5	5	5	5	5	5	31.325	30.947	30.8004	31.2869	30.9814	31.3672	31.225	31.6372
WP_038512672.1;UPI0005126DED	WP_038512672.1;UPI0005126DED	WP_038512672.1 hypothetical protein [Vibrio coralliilyticus];UPI0005126DED status=active	0.00261144	0.0500839	014 tssM2_014 hcp;014 tssM2_014 wt	0.0218007	0.281883	-0.367237	0.0381536	0.282015	0.308127	25.8433	25.7024	25.5315	26.3031	26.5448	26.2553	26.0127	25.9157	26.0732						6	34	34	34	21.761	0	57.882	6	6	5	6	6	6	5	6	6	27.2714	26.9977	26.3959	28.141	27.9259	28.1652	27.5165	27.9031
WP_038512589.1;UPI000512929B	WP_038512589.1;UPI000512929B	WP_038512589.1 M28 family metallopeptidase [Vibrio coralliilyticus];UPI000512929B status=active	0.00264286	0.0500839	014 hcp_014 tssM2;014 hcp_014 wt	0.0353613	0.357471	0.304785	0.0186553	0.190598	-0.326269	31.4823	31.7211	31.4775	31.099	30.7771	30.9117	31.2703	31.2535	31.1783						8	24.9	24.9	24.9	54.1	0	323.31	8	8	8	8	8	8	8	8	8	33.9505	34.1453	33.5978	33.87	33.0641	33.7946	33.7047	34.2689
WP_038513276.1;UPI00051293D5	WP_038513276.1;UPI00051293D5	WP_038513276.1 isocitrate lyase [Vibrio coralliilyticus];UPI00051293D5 status=active	0.00290452	0.0543712	014 tssM2_014 wt;014 tssM2_014 hcp	0.0020647	0.0883553	-0.724939	0.0670362	0.35498	-0.327721	24.1719	24.1253	23.8288	24.3578	24.3844	24.5754	23.5638	23.7796	23.7995						3	10.5	10.5	10.5	48.092	0	20.018	2	1	1	1	1	2	2	2	1	24.48	24.0526	23.3376	24.5404	24.0854	24.8528	24.1871	25.0233
WP_006958092.1;UPI0001B947A6	WP_006958092.1;UPI0001B947A6	WP_006958092.1 MULTISPECIES: ABC transporter substrate-binding protein [Vibrio];UPI0001B947A6 status=active	0.00297846	0.0550836	014 tssM2_014 wt	0.00645087	0.186207	-0.28086	0.0493944	0.320511	-0.137152	28.0243	27.9539	27.9923	28.1065	28.1015	28.1937	27.7645	27.9088	27.8858						20	37	37	37	63.076	0	262.31	17	17	16	17	17	18	17	19	18	30.2308	30.0217	29.6424	30.393	30.1604	30.5754	29.843	30.5933
WP_006957928.1;UPI0001B93F6C	WP_006957928.1;UPI0001B93F6C	WP_006957928.1 MULTISPECIES: oxytetracycline resistance phosphoribosyltransferase domain-containing protein Tet(34) [Vibrio];UPI0001B93F6C status=active	0.00310127	0.0566721	014 wt_014 tssM2;014 hcp_014 tssM2	0.0192849	0.278998	0.137176	0.129956	0.420395	-0.0447032	28.7708	28.726	28.726	28.6005	28.579	28.4976	28.6798	28.6764	28.7325						7	48.1	48.1	48.1	17.485	0	244.25	6	6	6	6	5	5	7	7	6	30.1483	30.0217	29.7453	30.1842	29.6407	30.1239	29.7973	30.4823
WP_038514347.1;UPI00051272E1	WP_038514347.1;UPI00051272E1	WP_038514347.1 DNA polymerase I [Vibrio coralliilyticus];UPI00051272E1 status=active	0.00319472	0.0568776	014 tssM2_014 hcp;014 wt_014 hcp	0.016391	0.26694	0.0931772	0.00495512	0.101441	0.213207	26.604	26.506	26.48	26.673	26.673	26.604	26.7389	26.7517	26.7389						25	35.8	35.8	35.8	103.09	0	201.05	23	22	21	20	18	25	22	22	19	29.5444	29.4012	28.9787	29.6216	29.1913	29.8667	29.5862	30.1239
WP_038512638.1;UPI00051270D9	WP_038512638.1;UPI00051270D9	WP_038512638.1 DUF1343 domain-containing protein [Vibrio coralliilyticus];UPI00051270D9 status=active	0.00320254	0.0568776	014 tssM2_014 wt;014 hcp_014 wt	0.0501365	0.410989	-0.261908	0.000301625	0.0196843	-0.462914	25.6513	25.6292	25.6971	25.5492	25.5433	25.2821	25.2643	25.1642	25.1604				+	014 wt_014 hcp	5	17.6	17.6	17.6	44.414	0	32.592	5	5	5	5	3	5	5	5	5	27.0711	26.8974	26.632	26.6595	26.2944	26.9316	26.6181	27.0401
WP_235284644.1	WP_235284644.1	WP_235284644.1 hypothetical protein [Vibrio coralliilyticus]	0.00322368	0.0568776	014 tssM2_014 hcp;014 tssM2_014 wt	0.0450609	0.402817	-0.46565	0.0194461	0.194591	0.322042	25.6375	25.6513	25.5492	26.3679	26.1738	26.6595	25.8019	26.0752	25.9271						4	31.9	31.9	31.9	16.758	0	23.084	4	3	3	3	3	4	3	4	3	26.6865	26.5477	26.2553	27.4938	27.3578	27.8385	26.7517	27.6181
WP_006958217.1;UPI0001B94DB0	WP_006958217.1;UPI0001B94DB0	WP_006958217.1 MULTISPECIES: glutamine--fructose-6-phosphate transaminase (isomerizing) [Vibrio];UPI0001B94DB0 status=active	0.00340015	0.0586431	014 hcp_014 tssM2;014 wt_014 tssM2	0.00443709	0.143716	0.284151	0.364657	0.658718	0.0516688	29.2077	29.1913	29.0788	28.9539	28.8504	28.976	29.1795	29.2714	29.1819						24	46.4	46.4	46.4	66.798	0	323.31	22	22	21	19	17	23	21	20	22	31.7333	31.6066	31.0349	31.6372	30.8309	31.7613	31.7613	32.3698
WP_040122495.1;UPI00051288BE	WP_040122495.1;UPI00051288BE	WP_040122495.1 ABC transporter substrate-binding protein [Vibrio coralliilyticus];UPI00051288BE status=active	0.00357011	0.0602211	014 wt_014 tssM2;014 hcp_014 tssM2	0.0201918	0.280002	0.622554	0.0661404	0.35498	-0.164924	25.019	25.0732	25.2133	24.2891	24.6096	24.0443	24.9803	24.9539	24.8764						4	19	19	19	41.056	0	9.6289	4	3	3	2	2	4	3	3	4	25.5955	25.4953	25.1095	24.7695	24.5926	24.9847	25.4984	25.9361
WP_040121866.1;UPI0005127E92	WP_040121866.1;UPI0005127E92	WP_040121866.1 NADPH-dependent 7-cyano-7-deazaguanine reductase QueF [Vibrio coralliilyticus];UPI0005127E92 status=active	0.0036808	0.0614133	014 tssM2_014 hcp;014 tssM2_014 wt	0.00272926	0.0999176	-0.747602	0.386978	0.661565	0.175966	23.5754	23.0902	23.654	24.317	24.5638	24.2096	23.5522	23.5983	23.6971						3	23.5	16.5	16.5	31.191	0	16.047	2	2	2	2	2	3	1	3	2	24.417	23.9847	24.1253	25.3975	25.1908	25.3844	23.48	24.945
WP_038513204.1;UPI000512833F	WP_038513204.1;UPI000512833F	WP_038513204.1 MULTISPECIES: glutamine-hydrolyzing GMP synthase [Vibrio];UPI000512833F status=active	0.0041804	0.0675464	014 wt_014 tssM2;014 hcp_014 tssM2	0.0343203	0.351496	0.196824	0.0590796	0.347759	-0.0866578	29.7146	29.7178	29.6781	29.5278	29.3536	29.3787	29.6663	29.5609	29.6233						22	52	52	52	57.559	0	323.31	20	20	19	17	20	21	21	19	22	31.9153	32.0349	31.7252	31.9916	31.7413	32.1084	31.781	32.4309
WP_052131818.1	WP_052131818.1	WP_052131818.1 hybrid non-ribosomal peptide synthetase/type I polyketide synthase [Vibrio coralliilyticus]	0.00442888	0.0692952	014 tssM2_014 hcp;014 tssM2_014 wt	0.0089037	0.202895	-0.445642	0.549224	0.769734	0.0777779	24.3444	24.1095	24.3712	24.8044	24.8623	24.7286	24.5045	24.2096	24.3444						11	5.1	5.1	5.1	282.03	0	41.189	6	10	6	7	8	11	5	6	9	26.4041	26.4186	25.6971	26.8264	26.6865	27.463	26.0169	26.3762
WP_019277700.1;UPI000365E48F	WP_019277700.1;UPI000365E48F	WP_019277700.1 MULTISPECIES: type VI secretion system baseplate subunit TssK [Vibrio];UPI000365E48F status=active	0.00446988	0.0692952	014 tssM2_014 hcp;014 tssM2_014 wt	0.0189524	0.278998	-0.209963	0.062238	0.3512	0.150703	25.8528	25.6971	25.6622	26.0629	26.2058	26.0254	25.8881	25.895	25.8811						15	37.4	37.4	37.4	49.419	0	323.31	12	9	10	14	11	12	12	13	15	28.5128	27.8974	27.141	29.1628	28.2308	28.7292	28.6527	29.203
WP_006962136.1;UPI0001B95690	WP_006962136.1;UPI0001B95690	WP_006962136.1 MULTISPECIES: RNA chaperone ProQ [Vibrio];UPI0001B95690 status=active	0.00459626	0.0694791	014 wt_014 hcp;014 wt_014 tssM2	0.00196061	0.0883553	0.593723	0.00978628	0.146892	0.764473	26.1332	26.5653	26.6458	26.515	26.5898	26.7517	27.1312	27.2262	27.2803						3	22	22	22	23.211	0	55.843	3	3	3	3	2	3	3	3	3	27.217	26.965	27.4394	27.7958	26.7895	28.2077	28.4073	28.9484
WP_038511678.1;UPI00051276A1	WP_038511678.1;UPI00051276A1	WP_038511678.1 type VI secretion system contractile sheath large subunit [Vibrio coralliilyticus];UPI00051276A1 status=active	0.00461685	0.0694791	014 tssM2_014 hcp	0.00557204	0.170686	-0.158275	0.0665868	0.35498	0.198575	29.673	29.4194	29.5862	29.8974	29.9259	29.9259	29.7849	29.7031	29.7864						23	58.3	58.3	58.3	54.282	0	323.31	22	22	22	22	22	23	22	21	22	32.5109	32.1664	32.0017	32.9626	32.5319	33.1208	32.6285	32.9933
WP_038161519.1;UPI000506FA25	WP_038161519.1;UPI000506FA25	WP_038161519.1 MULTISPECIES: hypothetical protein [Vibrionaceae];UPI000506FA25 status=active	0.00483509	0.0715444	014 hcp_014 wt;014 tssM2_014 wt	0.00162333	0.0813674	-0.470788	0.0180031	0.18897	-0.39986	28.0762	27.8081	27.7708	27.976	28.0296	27.8623	27.4785	27.4234	27.5536						5	37.5	37.5	37.5	21.905	0	51.701	3	4	4	5	3	5	5	5	5	28.4862	26.7517	28.0401	28.9539	28.3324	29.0057	28.2399	28.7581
WP_038512718.1;UPI0005128053	WP_038512718.1;UPI0005128053	WP_038512718.1 glycosyl hydrolase family 18 protein [Vibrio coralliilyticus];UPI0005128053 status=active	0.00498617	0.0715444	014 tssM2_014 wt;014 hcp_014 wt	0.0111873	0.209901	-0.558363	0.00581029	0.111494	-0.612876	25.0732	24.7695	24.867	24.9933	24.9043	24.6486	24.3975	24.1565	24.317						3	6.2	6.2	6.2	102.82	0	23.523	2	2	2	3	2	3	1	2	3	25.8361	25.4488	25.0772	25.824	25.2607	25.6486	23.4041	25.3975
WP_200887213.1;UPI00051271BC	WP_200887213.1;UPI00051271BC	WP_200887213.1 hypothetical protein [Vibrio coralliilyticus];UPI00051271BC status=active	0.00498714	0.0715444	014 wt_014 tssM2;014 hcp_014 tssM2	0.00641171	0.186207	0.585836	0.774197	0.902228	-0.0444883	25.5725	25.5463	25.8997	24.9628	25.1757	24.989	25.4551	25.673	25.7568						5	17.2	17.2	17.2	61.862	0	23.036	4	5	3	3	2	4	5	5	3	26.3528	26.4676	26.038	25.9495	25.0443	26.1642	26.4298	27.0711
WP_006957464.1;UPI0001B94D87	WP_006957464.1;UPI0001B94D87	WP_006957464.1 MULTISPECIES: amino acid ABC transporter substrate-binding protein [Vibrio];UPI0001B94D87 status=active	0.00534111	0.0739477	014 hcp_014 tssM2;014 wt_014 tssM2	0.0104938	0.209435	0.546937	0.279179	0.611066	0.0986411	29.7129	29.8887	29.8916	29.5844	29.2123	29.3515	29.9677	29.995	29.8264						19	65.7	65.7	65.7	27.481	0	259.36	18	18	16	16	12	16	17	17	16	32.2731	32.341	32.025	32.2952	31.6501	32.2393	32.4967	33.0167
WP_040121996.1;UPI0005127390	WP_040121996.1;UPI0005127390	WP_040121996.1 ABC transporter substrate-binding protein [Vibrio coralliilyticus];UPI0005127390 status=active	0.00565526	0.0764246	014 hcp_014 tssM2;014 wt_014 tssM2	0.0105013	0.209435	0.589828	0.489289	0.735049	0.0719426	26.7771	26.8019	26.5667	26.3118	25.965	26.3153	26.7645	26.8974	26.6998						8	40.4	40.4	40.4	36.698	0	143.26	8	8	8	8	6	8	7	8	8	29.0084	28.9372	28.2535	28.5969	27.4938	28.9567	28.8234	29.6022
WP_019275328.1;UPI00031494FE	WP_019275328.1;UPI00031494FE	WP_019275328.1 MULTISPECIES: cysteine--tRNA ligase [Vibrio];UPI00031494FE status=active	0.00625214	0.0813309	014 hcp_014 tssM2;014 wt_014 tssM2	0.0172171	0.26927	0.149213	0.592247	0.794426	0.0215715	28.0296	28.0453	28.0401	27.9203	27.8916	27.9203	28.0084	28.0401	28.1312						20	45.2	45.2	45.2	52.153	0	163.3	18	17	18	16	15	19	16	17	17	30.1239	30.0609	29.6663	30.2647	29.6612	30.3515	30.1842	30.8385
WP_038510123.1;UPI00051271AE	WP_038510123.1;UPI00051271AE	WP_038510123.1 3-deoxy-8-phosphooctulonate synthase [Vibrio coralliilyticus];UPI00051271AE status=active	0.006465	0.0833931	014 wt_014 tssM2;014 hcp_014 tssM2	0.0427363	0.395703	0.123699	0.130653	0.421742	-0.0729542	27.673	27.673	27.7389	27.5536	27.4629	27.4785	27.6389	27.5609	27.6663						11	48.4	48.4	48.4	30.752	0	62.004	9	8	9	10	6	9	9	10	10	29.588	29.0375	29.1189	29.8157	28.5052	29.4492	29.6424	30.0609
WP_006959389.1;UPI0001B9397C	WP_006959389.1;UPI0001B9397C	WP_006959389.1 MULTISPECIES: YbaB/EbfC family nucleoid-associated protein [Vibrio];UPI0001B9397C status=active	0.00851379	0.101751	014 wt_014 hcp;014 wt_014 tssM2	0.00128618	0.0742519	0.63455	0.0173251	0.184432	0.951971	27.2714	27.1015	26.5045	27.2262	27.341	27.2625	28.019	27.9372	27.7771						3	35.8	35.8	35.8	12.007	0	62.441	3	2	2	3	3	3	3	3	3	27.9259	27.9539	24.5638	27.4473	27.7325	28.4154	28.8474	29.203
WP_040122264.1;UPI0005129552	WP_040122264.1;UPI0005129552	WP_040122264.1 hypothetical protein [Vibrio coralliilyticus];UPI0005129552 status=active	0.00908978	0.106645	014 tssM2_014 hcp;014 tssM2_014 wt	0.0110229	0.209435	-0.468482	0.657157	0.839434	0.0680326	25.141	24.8288	24.8093	25.4266	25.4041	25.558	24.8858	25.1795	24.918						7	36.2	36.2	36.2	26.58	0	59.896	6	7	6	6	5	7	6	6	7	26.8264	26.4923	26.3861	27.1604	26.5255	27.8623	26.4892	27.2714
WP_040121272.1;UPI0005126B6C	WP_040121272.1;UPI0005126B6C	WP_040121272.1 phospho-sugar mutase [Vibrio coralliilyticus];UPI0005126B6C status=active	0.00910133	0.106645	014 hcp_014 tssM2;014 wt_014 tssM2	0.0131956	0.233018	0.477656	0.112377	0.410409	0.158065	25.8927	25.9781	26.0813	25.5638	25.8599	25.5696	26.1546	26.0401	26.2317						9	17.9	17.9	17.9	62.589	0	51.128	4	7	7	5	6	8	6	8	6	27.0296	27.673	27.2891	26.8142	27.2077	27.6181	27.0084	28.2216
WP_040121914.1;UPI0005126E25	WP_040121914.1;UPI0005126E25	WP_040121914.1 FAD-dependent oxidoreductase [Vibrio coralliilyticus];UPI0005126E25 status=active	0.00979048	0.112152	014 tssM2_014 wt;014 tssM2_014 hcp	0.0263214	0.300334	-0.838977	0.467119	0.719862	-0.0592518	24.1642	24.1332	24.1253	25.2714	24.48	25.0105	24.217	24.0609	23.9672						6	18.5	18.5	18.5	46.076	0	9.9764	3	2	2	5	3	4	3	2	3	24.7182	24.275	24.0935	26.4298	25.3545	26.0752	24.976	25.1642
WP_038512687.1;UPI00051293DB	WP_038512687.1;UPI00051293DB	WP_038512687.1 PLP-dependent cysteine synthase family protein [Vibrio coralliilyticus];UPI00051293DB status=active	0.0100961	0.114164	014 wt_014 tssM2	0.0184638	0.278998	0.691347	0.00355019	0.0879407	0.389509	23.7492	23.6649	23.7389	23.6971	23.4425	23.1079	24.0105	24.2096	24.1015						6	24	24	24	39.405	0	18.239	1	4	5	3	2	4	6	5	4	23.5045	25.1449	24.9803	25.0732	24.4614	25.2207	25.867	26.3342
WP_006959055.1;UPI0001B94FE6	WP_006959055.1;UPI0001B94FE6	WP_006959055.1 MULTISPECIES: SpoVR family protein [Vibrio];UPI0001B94FE6 status=active	0.0110436	0.119401	014 tssM2_014 wt;014 tssM2_014 hcp	0.00855187	0.202895	-0.552839	0.711733	0.86784	-0.0476875	24.5522	24.1871	24.5225	24.8093	25.1488	24.8191	24.4234	24.3645	24.3307						5	10.9	10.9	10.9	60.482	0	21.989	5	5	5	5	5	5	5	4	5	26.3844	25.976	25.8019	26.7645	26.5898	26.8504	26.2785	26.4425
WP_038513672.1;UPI000512830E	WP_038513672.1;UPI000512830E	WP_038513672.1 assimilatory sulfite reductase (NADPH) flavoprotein subunit [Vibrio coralliilyticus];UPI000512830E status=active	0.0110456	0.119401	014 tssM2_014 wt;014 tssM2_014 hcp	0.00905659	0.202895	-0.615815	0.224505	0.544397	-0.185439	27.4629	27.0914	27.2353	27.6595	27.524	27.8974	26.9869	27.0296	27.217						22	41.5	41.5	41.5	67.972	0	188.3	17	14	15	17	14	17	19	20	14	29.726	29.3217	29.1937	30.2422	29.5736	30.6022	29.4214	29.9259
WP_038514198.1;UPI0005128AB5	WP_038514198.1;UPI0005128AB5	WP_038514198.1 DUF2860 domain-containing protein [Vibrio coralliilyticus];UPI0005128AB5 status=active	0.0119314	0.122917	014 hcp_014 wt;014 tssM2_014 wt	0.0149842	0.255582	-0.36283	0.0393724	0.284125	-0.272839	27.4314	27.2535	27.3662	27.5165	27.4551	27.3494	27.0914	26.9428	27.1984						8	30.5	30.5	30.5	36.059	0	184.37	8	8	8	8	8	7	8	8	7	29.5052	29.2803	28.6964	29.7833	29.0557	29.668	29.1984	29.141
WP_038509693.1;UPI00051279F6	WP_038509693.1;UPI00051279F6	WP_038509693.1 Fe(3+) ABC transporter substrate-binding protein [Vibrio coralliilyticus];UPI00051279F6 status=active	0.0124301	0.125056	014 wt_014 tssM2;014 hcp_014 tssM2	0.0217604	0.281883	0.423063	0.658616	0.839492	-0.0452773	29.8474	29.9259	29.651	29.4881	29.1361	29.3951	29.7581	29.8489	29.6814						18	57.6	57.6	57.6	37.48	0	323.31	15	16	15	17	13	17	16	16	16	31.7573	31.8645	31.0217	31.6629	30.8309	31.7965	31.7333	32.4943
WP_021456738.1;UPI00039175DB	WP_021456738.1;UPI00039175DB	WP_021456738.1 glucose-6-phosphate dehydrogenase [Vibrio coralliilyticus];UPI00039175DB status=active	0.0125707	0.125056	014 wt_014 tssM2	0.0145802	0.251983	0.310431	0.0552452	0.33577	0.115183	28.217	28.0711	28.1312	27.976	28.0557	27.8019	28.2625	28.2625	28.2399						23	51.6	51.6	51.6	57.376	0	262.65	19	21	19	21	16	19	19	21	21	30.6285	30.4919	30.1361	30.7373	30.1604	30.6881	30.7692	31.2924
WP_040121333.1;UPI0005127355	WP_040121333.1;UPI0005127355	WP_040121333.1 MULTISPECIES: M20/M25/M40 family metallo-hydrolase [Vibrio];UPI0005127355 status=active	0.0134713	0.129576	014 tssM2_014 wt	0.0208907	0.281883	-0.588088	0.0499488	0.321773	-0.260166	29.8653	29.7613	29.7227	30.0737	29.8974	30.362	29.5184	29.3807	29.6697						20	33.7	33.7	33.7	64.985	0	323.31	18	16	17	18	19	19	18	17	18	32.1574	31.9505	31.3196	32.5799	31.9574	32.9814	31.7692	32.2222
WP_040122635.1;UPI00051281E8	WP_040122635.1;UPI00051281E8	WP_040122635.1 RICIN domain-containing protein [Vibrio coralliilyticus];UPI00051281E8 status=active	0.0135651	0.129576	014 hcp_014 wt	0.0321951	0.342659	-0.227423	0.0102686	0.149225	-0.391135	25.8093	25.5315	25.5926	25.4234	25.4008	25.6181	25.2317	25.2463	25.2821						10	18.3	18.3	18.3	87.376	0	90.237	7	8	9	6	7	8	8	6	8	27.5754	27.4551	27.019	27.4938	27.2803	27.9372	27.2891	27.5898
WP_006963298.1;UPI0001B94C98	WP_006963298.1;UPI0001B94C98	WP_006963298.1 MULTISPECIES: PadR family transcriptional regulator [Vibrio];UPI0001B94C98 status=active	0.0136186	0.129576	014 wt_014 tssM2;014 hcp_014 tssM2	0.0260045	0.300334	0.823278	0.896761	0.966474	-0.0227566	25.0567	24.7594	25.1871	24.1095	24.5463	23.8093	24.8336	24.918	25.1833						4	30.2	30.2	30.2	20.501	0	11.953	4	2	4	2	4	4	3	4	3	26.3049	25.2785	26.2426	25.0854	25.6264	25.989	26.17	27.0711
WP_019276844.1;UPI0002FC2DBE	WP_019276844.1;UPI0002FC2DBE	WP_019276844.1 MULTISPECIES: 23S rRNA pseudouridine(1911/1915/1917) synthase RluD [Vibrio];UPI0002FC2DBE status=active	0.0138272	0.130213	014 wt_014 tssM2	0.000978917	0.0699693	0.305895	0.0812545	0.365652	0.201921	26.1332	25.867	25.9338	25.8623	25.8881	25.8717	26.1155	26.1908	26.2335						5	16.9	16.9	16.9	36.733	0	18.298	5	5	5	5	4	5	5	5	4	28.0243	27.5014	27.1604	28.0137	27.189	27.6865	28.1842	28.8858
WP_038510024.1;UPI0005126D76	WP_038510024.1;UPI0005126D76	WP_038510024.1 PTS glucose transporter subunit IIA [Vibrio coralliilyticus];UPI0005126D76 status=active	0.0150146	0.13884	014 wt_014 tssM2	0.0213078	0.281883	0.335007	0.124991	0.414813	0.147147	31.1664	31.0864	31.0673	31.0084	30.8081	30.94	31.1783	31.393	31.1901						9	49.7	49.7	49.7	17.984	0	116.72	9	8	7	9	8	9	9	9	7	32.6132	32.4871	32.1021	32.7513	32.1208	32.7494	32.7006	33.2479
WP_038510855.1;UPI0005126DDE	WP_038510855.1;UPI0005126DDE	WP_038510855.1 inositol 2-dehydrogenase [Vibrio coralliilyticus];UPI0005126DDE status=active	0.0153748	0.141319	014 tssM2_014 wt	0.0101895	0.209435	-0.271011	0.0851319	0.371462	-0.141633	26.2408	26.065	26.1565	26.3578	26.2961	26.1965	26.0484	25.9406	26.0484						11	39.1	39.1	39.1	35.918	0	123.42	10	10	8	11	7	10	9	10	10	28.1312	27.9146	27.509	28.5426	27.6595	28.7325	27.9484	28.5426
WP_038512507.1;UPI0005127EF4	WP_038512507.1;UPI0005127EF4	WP_038512507.1 hypothetical protein [Vibrio coralliilyticus];UPI0005127EF4 status=active	0.0155363	0.141615	014 tssM2_014 hcp;014 tssM2_014 wt	0.0224841	0.283602	-0.331199	0.649632	0.833202	0.0417309	25.797	25.705	25.9584	26.3528	26.0854	26.141	25.9428	25.8019	25.8409						10	34.5	34.5	34.5	40.9	0	78.518	7	9	9	6	6	9	7	7	10	27.4707	27.3662	27.1507	27.8974	27.0609	28.1164	27.3239	27.9088
WP_144397626.1;UPI00051293CE	WP_144397626.1;UPI00051293CE	WP_144397626.1 hypothetical protein [Vibrio coralliilyticus];UPI00051293CE status=active	0.0155915	0.141615	014 hcp_014 wt;014 tssM2_014 wt	0.022428	0.283602	-0.528547	0.0379585	0.282015	-0.461299	27.4707	27.1984	27.3494	27.2803	27.5165	27.4234	26.6458	26.8974	27.0914						7	34	34	34	34.004	0	323.31	5	5	4	7	4	4	5	6	5	29.1435	28.7613	28.6492	29.1337	28.6697	28.8203	28.604	29.2193
WP_038509701.1;UPI00051288ED	WP_038509701.1;UPI00051288ED	WP_038509701.1 N,N-diacetylchitobiose phosphorylase [Vibrio coralliilyticus];UPI00051288ED status=active	0.0163067	0.145528	014 tssM2_014 wt;014 tssM2_014 hcp	0.0146053	0.251983	-0.316379	0.842914	0.944894	-0.0201213	25.065	24.8433	25.0317	25.2785	25.2058	25.3444	24.8288	25.0233	25.0275						15	28.2	28.2	28.2	89.926	0	131.13	11	11	8	11	9	13	14	11	12	27.7708	27.4394	26.8142	27.9705	27.2625	28.4032	27.5463	28.1312
WP_038161057.1;UPI000505318D	WP_038161057.1;UPI000505318D	WP_038161057.1 MULTISPECIES: outer membrane protein transport protein [Vibrio];UPI000505318D status=active	0.0169609	0.148795	014 hcp_014 wt;014 tssM2_014 wt	0.0253062	0.296754	-0.380847	0.0138451	0.165333	-0.346345	29.9814	30.0217	30.1724	29.9814	30.2759	30.0217	29.6798	29.6303	29.8264						9	29.2	29.2	29.2	48.338	0	199.31	9	8	8	9	8	9	9	9	9	30.9882	30.7692	30.995	31.1842	31.5664	31.2703	30.7292	31.1901
WP_038513593.1;UPI000512707D	WP_038513593.1;UPI000512707D	WP_038513593.1 pitrilysin family protein [Vibrio coralliilyticus];UPI000512707D status=active	0.0171499	0.148795	014 tssM2_014 wt	0.00191146	0.0883553	-0.293248	0.0684872	0.35498	-0.222732	26.1214	25.8433	26.0062	26.0732	26.0484	26.0609	25.7415	25.7155	25.8457						21	26.8	26.8	26.8	106.97	0	95.637	14	16	13	15	11	17	15	15	14	28.5969	28.2714	28.1312	28.6595	27.6595	28.9567	28.1984	28.5052
WP_040121671.1;UPI0005128FB0	WP_040121671.1;UPI0005128FB0	WP_040121671.1 glycerol-3-phosphate dehydrogenase subunit GlpB [Vibrio coralliilyticus];UPI0005128FB0 status=active	0.017236	0.148795	014 tssM2_014 hcp;014 tssM2_014 wt	0.0485917	0.407465	-0.524013	0.664184	0.842615	0.0867494	23.7077	23.5869	23.5165	24.275	24.275	24.0935	23.8858	23.848	23.3376						1	3.5	3.5	3.5	47.966	0	6.0415	1	1	1	1	1	1	1	1	1	23.6757	23.5045	23.0359	24.4614	23.976	24.3712	23.8858	24.3645
WP_006962570.1;UPI0001B9485E	WP_006962570.1;UPI0001B9485E	WP_006962570.1 MULTISPECIES: maltoporin LamB [Vibrio];UPI0001B9485E status=active	0.0172529	0.148795	014 tssM2_014 wt	0.0107165	0.209435	-0.349904	0.152617	0.450056	-0.167213	25.9473	25.7492	25.7363	25.918	26.0588	26.0041	25.6348	25.5345	25.7619						9	26.2	26.2	26.2	43.774	0	49.491	3	7	7	7	6	7	6	5	6	27.1984	27.509	27.1604	27.7389	27.5315	28.249	27.3745	27.5898
UPI00051279B7;WP_080749101.1	UPI00051279B7;WP_080749101.1	UPI00051279B7 status=active;WP_080749101.1 Si-specific NAD(P)(+) transhydrogenase [Vibrio coralliilyticus]	0.0174172	0.149237	014 tssM2_014 hcp;014 tssM2_014 wt	0.0508064	0.410989	-0.404872	0.429293	0.694364	0.0834796	24.918	24.7745	24.7695	25.3101	25.5195	25.0975	25.065	24.848	24.7995						6	17.2	17.2	17.2	51.106	0	23.915	4	4	5	4	4	6	3	5	3	26.2021	26.1174	25.8361	26.8504	25.9406	27.1015	26.0609	26.9203
WP_040121764.1;UPI0005126C06	WP_040121764.1;UPI0005126C06	WP_040121764.1 decarboxylating NADP(+)-dependent phosphogluconate dehydrogenase [Vibrio coralliilyticus];UPI0005126C06 status=active	0.0175448	0.149237	014 wt_014 hcp;014 wt_014 tssM2	0.0393291	0.382845	0.223312	0.0126564	0.163769	0.235048	29.3807	29.2979	29.3088	29.4492	29.2602	29.3131	29.5736	29.6424	29.4765						22	60.6	60.6	60.6	52.437	0	323.31	20	20	20	19	19	18	21	20	19	31.8004	31.8271	31.5343	32.2077	31.8347	32.1842	32.1361	32.715
WP_038509543.1;UPI000512748A	WP_038509543.1;UPI000512748A	WP_038509543.1 phosphoglycerate kinase [Vibrio coralliilyticus];UPI000512748A status=active	0.0176762	0.149237	014 wt_014 tssM2	0.00778085	0.194651	0.157135	0.133309	0.424835	0.072087	29.94	30.0349	29.9259	29.8858	29.8339	29.9259	30.0217	30.0217	30.0737						21	67.4	67.4	67.4	40.694	0	198.37	17	19	20	17	18	19	19	18	19	32.3698	32.3542	31.9295	32.5573	32.1901	32.6777	32.3594	32.9206
UPI0005127CA3;WP_052131827.1	UPI0005127CA3;WP_052131827.1	UPI0005127CA3 status=active;WP_052131827.1 phosphate/phosphite/phosphonate ABC transporter substrate-binding protein [Vibrio coralliilyticus]	0.0183299	0.150668	014 tssM2_014 wt;014 hcp_014 wt	0.0219722	0.281883	-0.140858	0.022382	0.211291	-0.171579	27.9539	27.8203	27.8974	27.9088	27.8142	27.8564	27.6663	27.7325	27.7581						10	43.9	43.9	43.9	29.042	0	102.08	9	9	8	9	8	10	9	10	10	29.6216	29.3869	29.0839	29.8564	29.3807	29.94	29.4473	29.94
WP_038510142.1;UPI0005128177	WP_038510142.1;UPI0005128177	WP_038510142.1 outer membrane protein assembly factor BamC [Vibrio coralliilyticus];UPI0005128177 status=active	0.0185958	0.150668	014 hcp_014 wt;014 tssM2_014 wt	0.0264118	0.300334	-0.2795	0.0155414	0.174085	-0.265273	26.0588	25.9869	25.8927	25.9157	26.1293	25.9361	25.772	25.6264	25.7441						14	55.7	55.7	55.7	38.525	0	117.96	10	10	11	12	12	12	11	12	12	28.3704	28.4073	27.7517	28.7708	28.5278	28.7708	28.4668	28.7708
WP_038513734.1;UPI0005129388	WP_038513734.1;UPI0005129388	WP_038513734.1 2,3-cyclic-nucleotide 2-phosphodiesterase [Vibrio coralliilyticus];UPI0005129388 status=active	0.0186495	0.150668	014 hcp_014 tssM2;014 wt_014 tssM2	0.0107728	0.209435	0.341499	0.526476	0.757453	0.0629406	29.7676	29.8638	29.5951	29.5844	29.3951	29.4113	29.7227	29.8799	29.8127						33	59.9	59.9	59.9	72.187	0	323.31	31	28	30	31	24	31	30	31	29	32.8865	32.9081	32.2365	32.9729	32.1483	32.7771	32.8497	33.4458
WP_038512413.1;UPI0005128655	WP_038512413.1;UPI0005128655	WP_038512413.1 hypothetical protein [Vibrio coralliilyticus];UPI0005128655 status=active	0.0189113	0.151225	014 tssM2_014 wt	0.0260431	0.300334	-0.492735	0.0753141	0.365269	-0.341627	26.6998	26.5898	26.5195	26.7389	26.8504	26.673	26.0505	26.2262	26.5075						7	26.1	26.1	26.1	44.993	0	83.513	6	7	7	7	6	7	7	5	7	28.5898	28.4551	28.0401	28.7802	28.3536	28.8294	27.9259	28.3196
WP_006963376.1;UPI0001B950BB	WP_006963376.1;UPI0001B950BB	WP_006963376.1 MULTISPECIES: 4-hydroxy-2-oxovalerate aldolase [Vibrio];UPI0001B950BB status=active	0.0189154	0.151225	014 tssM2_014 hcp	0.0173704	0.26927	-0.398637	0.470459	0.721055	0.107452	27.5898	27.1604	27.3494	27.7645	27.8081	28.0453	27.4938	27.3745	27.5536						14	41.5	41.5	41.5	38.236	0	139.98	13	13	11	13	12	13	13	13	12	29.94	29.4532	29.109	30.341	29.651	30.6629	29.9259	30.2647
WP_006961113.1;UPI0001B9462A	WP_006961113.1;UPI0001B9462A	WP_006961113.1 MULTISPECIES: SDR family oxidoreductase [Vibrio];UPI0001B9462A status=active	0.0207062	0.156114	014 tssM2_014 hcp	0.0415964	0.393399	-0.343866	0.437528	0.700885	0.112451	28.4154	28.1263	28.1795	28.6831	28.5898	28.8173	28.5278	28.1984	28.3324						11	59.3	59.3	59.3	26.425	0	174.19	10	6	8	10	9	10	10	9	8	30.0609	29.5071	29.21	30.4919	30.3196	30.8157	30.1604	30.3303
WP_040122283.1;UPI0005127559	WP_040122283.1;UPI0005127559	WP_040122283.1 tryptophanase [Vibrio coralliilyticus];UPI0005127559 status=active	0.0208252	0.156114	014 hcp_014 tssM2;014 wt_014 tssM2	0.0290624	0.323404	0.330818	0.64957	0.833202	0.0392818	26.7895	26.9088	26.7389	26.6458	26.3795	26.5374	26.8623	26.9539	26.7389						13	32.3	32.3	32.3	52.333	0	80.398	13	11	11	12	9	11	13	12	11	29.0137	28.9456	28.4032	29.0322	28.1065	28.9923	29.0243	29.6146
WP_019277079.1;UPI0002EDDF95	WP_019277079.1;UPI0002EDDF95	WP_019277079.1 MULTISPECIES: manganese-dependent inorganic pyrophosphatase [Vibrio];UPI0002EDDF95 status=active	0.0222847	0.163811	014 wt_014 tssM2	0.0237369	0.285891	0.396976	0.0781445	0.365628	0.177451	28.4354	28.6251	28.524	28.4234	28.1115	28.391	28.726	28.7833	28.6075						12	51.2	51.2	51.2	33.177	0	322.83	11	11	10	10	9	11	11	12	12	30.3828	30.4433	29.8974	30.4823	29.7786	30.5933	30.4727	31.0927
WP_235284721.1	WP_235284721.1	WP_235284721.1 glycoside hydrolase family 18 protein [Vibrio coralliilyticus]	0.0229128	0.165274	014 tssM2_014 wt	0.0395343	0.382845	-0.47024	0.000472929	0.0262914	-0.383772	26.4536	26.3811	26.4057	26.5255	26.7517	26.2225	26.0464	26.0711	25.9716				+	014 wt_014 hcp	7	17.3	17.3	17.3	62.106	0	43.001	6	6	5	6	7	6	5	6	5	27.8142	27.632	27.2262	28.066	27.8081	27.5315	27.0401	27.8564
WP_006962916.1;UPI0001B958EE	WP_006962916.1;UPI0001B958EE	WP_006962916.1 MULTISPECIES: type I DNA topoisomerase [Vibrio];UPI0001B958EE status=active	0.0229871	0.165274	014 wt_014 tssM2	0.0300312	0.328451	0.270945	0.00555329	0.109677	0.187211	26.8019	26.7645	26.6998	26.632	26.8264	26.5565	26.9088	26.965	26.9539						23	33	33	33	97.818	0	129.48	16	20	19	16	15	17	18	19	21	29.4234	29.668	29.17	29.5352	29.1842	29.5481	29.8638	30.2869
WP_038510326.1;UPI0005128C69	WP_038510326.1;UPI0005128C69	WP_038510326.1 TAXI family TRAP transporter solute-binding subunit [Vibrio coralliilyticus];UPI0005128C69 status=active	0.0230415	0.165274	014 tssM2_014 wt	0.0155405	0.256333	-0.523848	0.0547069	0.33577	-0.446772	24.4234	24.5522	24.8385	24.6811	24.5696	24.7945	24.0854	24.0105	24.3778						4	15.5	15.5	15.5	36.237	0	10.487	4	2	2	4	2	3	3	2	3	25.7182	24.5983	25.2535	26.317	24.4105	25.5696	25.0732	24.7024
WP_038510084.1;UPI0002ECE362	WP_038510084.1;UPI0002ECE362	WP_038510084.1 MULTISPECIES: OmpA family protein [Vibrio];UPI0002ECE362 status=active	0.0231894	0.165562	014 tssM2_014 wt	0.0154271	0.256333	-0.36962	0.143817	0.441248	-0.20929	27.7771	27.5315	27.5969	27.8019	27.7581	27.8264	27.3828	27.2979	27.5969						8	26.9	26.9	26.9	34.613	0	123.81	7	8	6	8	7	8	8	7	6	29.3745	28.6561	28.6561	29.8355	29.2979	29.2913	29.2239	28.9622
WP_038513528.1;UPI000512786E	WP_038513528.1;UPI000512786E	WP_038513528.1 translation elongation factor 4 [Vibrio coralliilyticus];UPI000512786E status=active	0.0238341	0.169096	014 tssM2_014 hcp	0.00269693	0.0999176	-0.379617	0.290808	0.617401	0.241846	24.8623	24.2021	24.5522	25.1449	25.1795	25.1565	24.6811	24.8764	24.7846						3	6.4	6.4	6.4	66.112	0	8.7678	2	1	3	2	2	2	1	2	2	25.3612	24.1095	24.8385	25.7771	25.275	25.7543	24.6703	25.8834
WP_006961625.1;UPI0001B9403B	WP_006961625.1;UPI0001B9403B	WP_006961625.1 MULTISPECIES: hypothetical protein [Vibrio];UPI0001B9403B status=active	0.0245477	0.171276	014 tssM2_014 wt	0.00113535	0.0719307	-0.759127	0.152551	0.450056	-0.417847	31.4532	30.7373	30.8234	31.2365	31.3828	31.4184	30.4629	30.5844	30.7129						6	67.6	67.6	67.6	14.648	0	156.75	5	5	6	6	5	5	5	5	6	32.781	31.9153	31.7731	32.7692	32.5203	32.9435	31.8157	32.2979
WP_006957411.1;UPI0001B9498F	WP_006957411.1;UPI0001B9498F	WP_006957411.1 MULTISPECIES: flagellar assembly lipoprotein FlgP [Vibrio];UPI0001B9498F status=active	0.0248899	0.172099	014 tssM2_014 wt	0.0344237	0.351496	-0.257741	0.448854	0.708511	-0.0701046	26.0935	26.0105	26.0275	26.217	26.2679	26.2096	25.9517	25.848	26.1214						4	28	28	28	16.241	0	18.935	3	4	2	3	2	3	3	3	3	26.8142	26.8019	26.5359	27.2891	26.965	27.341	26.8142	27.189
WP_006958143.1;UPI0001B94B90	WP_006958143.1;UPI0001B94B90	WP_006958143.1 MULTISPECIES: 50S ribosomal protein L19 [Vibrio];UPI0001B94B90 status=active	0.025222	0.172838	014 wt_014 tssM2	0.0208273	0.281883	0.319716	0.471256	0.721055	0.0818914	30.2759	30.1361	30.3515	29.995	30.0737	29.9814	30.1842	30.362	30.4629						9	61.5	61.5	61.5	13.294	0	171.37	9	9	9	9	8	9	8	9	9	32.1239	32.1239	31.6066	32.2535	31.5933	32.2507	32.1115	32.87
WP_006963075.1;UPI0001B9408D	WP_006963075.1;UPI0001B9408D	WP_006963075.1 MULTISPECIES: endonuclease III [Vibrio];UPI0001B9408D status=active	0.0256452	0.174183	014 wt_014 tssM2	0.0175948	0.269488	0.232766	0.218287	0.537129	0.0993722	24.5983	24.7077	24.7543	24.5638	24.604	24.4923	24.7286	24.8858	24.7441						4	23	23	23	24.081	0	11.55	2	4	3	3	2	3	4	4	2	24.8433	25.8457	24.8044	25.1055	24.7286	25.705	25.8881	26.0894
WP_006963259.1;UPI0001B94A88	WP_006963259.1;UPI0001B94A88	WP_006963259.1 MULTISPECIES: arginine repressor [Vibrio];UPI0001B94A88 status=active	0.0258513	0.174809	014 tssM2_014 hcp	0.0447066	0.402817	-0.304368	0.295114	0.619332	0.161473	24.7286	24.7024	25.0484	25.2714	25.4298	25.1757	25.1371	24.9271	24.8997						4	27.2	27.2	27.2	17.562	0	51.198	2	4	4	2	3	4	2	3	3	25.3273	25.8858	25.6348	25.9517	26.0254	26.7645	25.6649	26.5029
WP_038513273.1;UPI0005126CDC	WP_038513273.1;UPI0005126CDC	WP_038513273.1 substrate-binding domain-containing protein [Vibrio coralliilyticus];UPI0005126CDC status=active	0.0261988	0.175612	014 tssM2_014 wt	0.000693035	0.0611909	-0.383648	0.0617843	0.3512	-0.343269	25.2317	25.4041	25.6811	25.5315	25.4234	25.4831	25.0484	25.1015	25.1371						6	19.4	19.4	19.4	33.749	0	28.281	4	6	6	5	6	5	5	4	5	26.673	27.1312	27.0609	26.8741	26.9977	27.4785	26.0233	27.2625
WP_038513819.1;UPI0005128B06	WP_038513819.1;UPI0005128B06	WP_038513819.1 ExeM/NucH family extracellular endonuclease [Vibrio coralliilyticus];UPI0005128B06 status=active	0.0288679	0.188968	014 tssM2_014 wt	0.0174012	0.26927	-0.273431	0.052431	0.33347	-0.206037	29.6612	29.4995	29.4492	29.5591	29.5352	29.7178	29.2781	29.3044	29.4093						40	62	62	62	94.292	0	323.31	34	36	32	33	30	33	35	35	32	32.829	32.7047	32.1664	32.9574	32.3061	33.2479	32.4678	33.0101
WP_021455271.1;UPI0003913BF3	WP_021455271.1;UPI0003913BF3	WP_021455271.1 MULTISPECIES: S8 family peptidase [Vibrio];UPI0003913BF3 status=active	0.029685	0.192463	014 tssM2_014 wt	0.0246748	0.291629	-0.877323	0.127125	0.414813	-0.316199	29.1652	29.0557	28.6355	29.5184	29.0813	29.94	28.6663	28.5718	28.6697						14	48.5	48.5	48.5	54.78	0	226.79	11	10	11	12	13	14	9	11	12	30.5109	30.5573	30.1239	30.995	30.6881	31.8901	30.1483	30.6458
WP_006960150.1;UPI0001B9585F	WP_006960150.1;UPI0001B9585F	WP_006960150.1 MULTISPECIES: N-acetylmuramidase family protein [Vibrio];UPI0001B9585F status=active	0.0303801	0.1935	014 tssM2_014 wt	0.0376858	0.369715	-0.526162	0.487807	0.733665	-0.131235	24.7441	24.5285	24.7077	25.1719	25.0526	24.9406	24.8093	24.2607	24.5165						3	14.5	14.5	14.5	32.563	0	11.157	2	1	1	2	2	3	1	2	2	24.9803	24.4488	24.2821	25.6292	24.9316	25.4892	24.8044	25.0732
WP_038513808.1;UPI00051289CD	WP_038513808.1;UPI00051289CD	WP_038513808.1 SpvB/TcaC N-terminal domain-containing protein [Vibrio coralliilyticus];UPI00051289CD status=active	0.0310887	0.196598	014 hcp_014 wt	0.0153708	0.256333	-0.433041	0.0362491	0.27565	-0.511492	24.1095	23.6757	24.1565	24.0359	23.7389	23.9316	23.5869	23.3778	23.4425						2	7.6	7.6	7.6	41.81	0	11.096	1	2	2	1	2	2	1	2	2	24.1174	23.632	24.2317	24.239	24.2317	24.6375	23.5045	23.9406
WP_038513167.1;UPI0005128F1D	WP_038513167.1;UPI0005128F1D	WP_038513167.1 nucleotide exchange factor GrpE [Vibrio coralliilyticus];UPI0005128F1D status=active	0.0328642	0.205067	014 wt_014 hcp	0.0203333	0.280002	0.315077	0.0495393	0.320511	0.396051	27.9923	27.6251	27.6663	27.8682	27.8564	27.8019	28.3196	28.0965	28.0557						13	52.2	52.2	52.2	22.658	0	88.852	10	10	11	12	10	10	12	12	13	30.3303	29.8667	29.5052	30.5754	30.0217	30.6372	30.7047	31.1361
WP_006959688.1;UPI0001B945FB	WP_006959688.1;UPI0001B945FB	WP_006959688.1 MULTISPECIES: IMP dehydrogenase [Vibrio];UPI0001B945FB status=active	0.0334123	0.206806	014 wt_014 hcp	0.0494297	0.409912	0.272388	0.0233625	0.216464	0.286008	29.1065	28.9231	29.027	29.0243	29.17	28.9031	29.3282	29.1913	29.3951						23	61	61	61	51.568	0	323.31	18	19	15	19	15	19	19	19	18	31.7652	31.6881	31.1115	31.7927	31.3879	31.8309	31.8719	32.2019
WP_006960378.1;UPI0001B941F1	WP_006960378.1;UPI0001B941F1	WP_006960378.1 MULTISPECIES: phosphoenolpyruvate synthase [Vibrio];UPI0001B941F1 status=active	0.0336242	0.207281	014 tssM2_014 hcp	0.0464416	0.402941	-0.176404	0.876988	0.964602	0.010842	29.7325	29.6022	29.6544	29.8218	29.9117	29.8173	29.7276	29.5664	29.7276						30	43.8	43.8	43.8	87.306	0	323.31	22	26	23	26	23	28	25	27	24	31.9224	31.6458	31.4678	32.2222	31.9259	32.3303	31.9365	32.3303
WP_038511487.1;UPI0005127E33	WP_038511487.1;UPI0005127E33	WP_038511487.1 FAD-binding protein [Vibrio coralliilyticus];UPI0005127E33 status=active	0.0340875	0.208463	014 tssM2_014 wt	0.0461589	0.402817	-0.499296	0.873319	0.963861	-0.0194194	28.632	28.6216	28.362	29.0479	28.7292	29.2781	28.4032	28.5014	28.6527						13	36.6	36.6	36.6	59.897	0	144.6	9	8	9	10	11	9	9	11	8	27.6595	27.1214	26.673	27.9428	31.6022	28.4032	27.189	27.9259
WP_038509380.1;UPI0005129534	WP_038509380.1;UPI0005129534	WP_038509380.1 glucose-6-phosphate isomerase [Vibrio coralliilyticus];UPI0005129534 status=active	0.0344607	0.209909	014 wt_014 hcp	0.000386402	0.057999	0.199109	0.0531762	0.334628	0.239857	28.2979	28.4668	28.1652	28.3536	28.3704	28.3282	28.524	28.5682	28.5573						18	44	44	44	60.861	0	203.92	17	18	17	18	16	17	17	18	18	31.1361	31.3879	30.7129	31.4919	30.9746	31.5799	31.3879	32.1021
WP_006075338.1;UPI00015428B8	WP_006075338.1;UPI00015428B8	WP_006075338.1 MULTISPECIES: Trm112 family protein [Vibrio];UPI00015428B8 status=active	0.0352586	0.213921	014 wt_014 tssM2	0.00630214	0.186207	0.245193	0.0542788	0.33577	0.228782	26.4629	26.5898	26.7517	26.5898	26.6595	26.506	26.8019	26.8385	26.8504						3	49.2	49.2	49.2	6.799	0	21.681	3	3	3	3	2	3	3	3	3	27.4234	27.5165	27.4073	27.7771	27.2353	27.7453	27.7325	28.2847
WP_006957480.1;UPI0001B94D8F	WP_006957480.1;UPI0001B94D8F	WP_006957480.1 MULTISPECIES: glycine--tRNA ligase subunit alpha [Vibrio];UPI0001B94D8F status=active	0.037679	0.225927	014 wt_014 tssM2	0.0328733	0.342659	0.151009	0.119375	0.411608	0.103828	27.9031	27.9146	27.9923	27.8682	27.9203	27.8799	28.1015	28.066	27.9539						6	22.1	22.1	22.1	35.218	0	55.562	5	6	6	5	6	5	5	5	6	29.6389	29.5315	29.1164	29.7389	29.4354	29.7292	29.7613	30.2077
WP_038511629.1;UPI00052ACF52	WP_038511629.1;UPI00052ACF52	WP_038511629.1 Ig-like domain-containing protein [Vibrio coralliilyticus];UPI00052ACF52 status=active	0.0379269	0.226528	014 tssM2_014 wt	0.0325432	0.342659	-0.218689	0.12992	0.420395	-0.148668	24.6811	24.5812	24.7182	24.7492	24.7389	24.7024	24.6096	24.3844	24.5404						15	7.7	7.7	7.7	568.55	0	80.558	11	10	10	10	10	12	12	10	11	27.2262	27.1604	26.6181	27.391	26.965	27.611	27.2891	27.2714
WP_038509790.1;UPI00051273FC	WP_038509790.1;UPI00051273FC	WP_038509790.1 outer membrane channel protein TolC [Vibrio coralliilyticus];UPI00051273FC status=active	0.0388978	0.229647	014 tssM2_014 wt	0.0228654	0.283644	-0.279573	0.110391	0.407117	-0.181709	29.4995	29.3239	29.5352	29.5609	29.6303	29.461	29.326	29.1507	29.3367						22	57	57	57	47.956	0	323.31	20	22	21	21	19	22	21	21	21	32.3463	32.1269	31.8157	32.7109	32.1544	32.7272	32.2193	32.463
WP_040121374.1;UPI0005127168	WP_040121374.1;UPI0005127168	WP_040121374.1 D-2-hydroxyacid dehydrogenase family protein [Vibrio coralliilyticus];UPI0005127168 status=active	0.0424912	0.24071	014 tssM2_014 hcp	0.0166479	0.26694	-0.211762	0.60792	0.805373	0.0571969	25.4488	25.3031	25.141	25.5404	25.5783	25.5812	25.2607	25.4394	25.3645						3	13.5	13.5	13.5	36.463	0	20.554	3	3	3	3	3	3	3	3	3	26.8264	26.2714	26.1055	27.17	26.5898	27.2445	26.7129	27.2803
WP_038514141.1;UPI000512861F	WP_038514141.1;UPI000512861F	WP_038514141.1 translational GTPase TypA [Vibrio coralliilyticus];UPI000512861F status=active	0.0427095	0.24071	014 wt_014 tssM2	0.0214545	0.281883	0.262724	0.126394	0.414813	0.151242	28.877	28.6595	28.8173	28.7195	28.7389	28.5609	29.019	28.8682	28.9203						17	31.2	31.2	31.2	67.263	0	186.43	16	15	15	15	14	15	16	15	15	31.2814	30.9882	30.5389	31.3776	30.7613	31.2535	31.5109	31.7211
WP_038510544.1;UPI000512951B	WP_038510544.1;UPI000512951B	WP_038510544.1 mannose-6-phosphate isomerase, class I [Vibrio coralliilyticus];UPI000512951B status=active	0.0427124	0.24071	014 wt_014 tssM2	0.0301974	0.328451	0.444958	0.234601	0.559834	0.141984	26.3578	26.2838	26.0359	26.1871	25.792	25.7895	26.4122	26.3778	26.3135						9	31.7	31.7	31.7	43.541	0	91.268	9	8	7	8	6	8	8	8	8	28.3662	27.8019	27.0505	28.2847	26.9316	27.9869	28.4113	28.8945
WP_038512622.1;UPI0005128869	WP_038512622.1;UPI0005128869	WP_038512622.1 hypothetical protein [Vibrio coralliilyticus];UPI0005128869 status=active	0.0440655	0.245074	014 tssM2_014 wt	0.0470273	0.405678	-0.473517	0.147681	0.443338	-0.301203	28.4032	28.3066	28.1984	28.509	28.3662	28.55	27.7708	27.9316	28.3023						15	53	53	53	31.639	0	119.66	13	13	14	14	12	14	14	13	14	30.6198	30.5296	30.196	31.0673	30.7927	31.325	30.0864	30.8385
WP_006959826.1;UPI0001B94DF8	WP_006959826.1;UPI0001B94DF8	WP_006959826.1 MULTISPECIES: ISC system 2Fe-2S type ferredoxin [Vibrio];UPI0001B94DF8 status=active	0.044784	0.245512	014 wt_014 tssM2	0.0482301	0.406704	0.322779	0.00903275	0.141289	0.179046	27.7453	27.673	27.6251	27.7129	27.3239	27.5754	27.8682	27.8799	27.8324						6	65.2	65.2	65.2	12.276	0	102.39	5	5	6	4	6	6	4	5	6	28.8264	28.7988	28.2714	28.877	28.1984	29.0839	28.8081	29.4649
WP_038512965.1;UPI00051296AE	WP_038512965.1;UPI00051296AE	WP_038512965.1 insulinase family protein [Vibrio coralliilyticus];UPI00051296AE status=active	0.0466534	0.252158		0.0234438	0.285891	0.632151	0.723319	0.873452	0.0741062	22.9654	22.5117	22.3294	22.2707	22.1519	21.7098	22.6364	22.7715	22.6209						2	2.7	2.7	2.7	105.49	0	5.1926	2	1	2	2	2	1	2	2	2	23.391	22.3778	22.7307	23.3645	23.0658	21.9134	23.2961	24.002
WP_040122353.1;UPI0005126F41	WP_040122353.1;UPI0005126F41	WP_040122353.1 fatty acid cis/trans isomerase [Vibrio coralliilyticus];UPI0005126F41 status=active	0.0472646	0.253675	014 tssM2_014 hcp	0.0315732	0.340945	-0.432801	0.527557	0.757453	0.152321	22.3884	21.7836	21.8987	22.654	22.6822	22.4898	22.3538	21.9495	22.2243						1	1.5	1.5	1.5	90.161	0.0020819	3.6523	1	1	1	1	1	1	1	1	1	22.3321	21.7013	21.3962	22.823	22.3699	22.7492	22.4451	22.4874
WP_038510096.1;UPI000512758D	WP_038510096.1;UPI000512758D	WP_038510096.1 flagellar basal body P-ring formation chaperone FlgA [Vibrio coralliilyticus];UPI000512758D status=active	0.0482401	0.254453		0.0198886	0.278998	0.468015	0.0733513	0.361183	0.376235	23.7182	23.848	23.3778	23.7492	23.5285	23.391	24.1488	23.9134	24.0105						3	25.4	25.4	25.4	27.285	0	7.0809	1	3	3	2	3	2	3	2	2	23.0241	24.7441	23.7695	24.7645	24.7745	24.3975	24.9539	24.9539
WP_038509419.1;UPI000512803F	WP_038509419.1;UPI000512803F	WP_038509419.1 alanine--glyoxylate aminotransferase family protein [Vibrio coralliilyticus];UPI000512803F status=active	0.048346	0.254453		0.0239989	0.285891	-0.201817	0.099869	0.398679	-0.164397	26.7645	26.8019	26.9539	26.8264	26.8974	26.9088	26.6181	26.7771	26.632						11	38.6	38.6	38.6	40.532	0	96.649	8	8	7	8	7	9	10	9	8	28.6075	28.7927	28.4433	28.9031	28.6251	29.21	28.5536	29.391
UPI0005127970;WP_235284699.1	UPI0005127970;WP_235284699.1	UPI0005127970 status=active;WP_235284699.1 hypothetical protein [Vibrio coralliilyticus]	0.0485699	0.254453	014 tssM2_014 wt	0.00803573	0.197732	-0.828754	0.168688	0.472389	-0.451134	25.2785	24.4862	24.48	24.9672	24.9584	25.452	24.217	24.3031	24.3712						3	6.8	6.8	6.8	69.897	0	56.28	3	3	3	3	3	3	3	2	3	26.3477	25.4008	25.217	26.2803	25.8457	26.7517	25.3545	25.6431
WP_038511697.1;UPI0005128C00	WP_038511697.1;UPI0005128C00	WP_038511697.1 type VI secretion system lipoprotein TssJ [Vibrio coralliilyticus];UPI0005128C00 status=active	0.0493039	0.256181	014 tssM2_014 wt	0.0411478	0.393394	-0.777285	0.180225	0.483068	-0.274451	24.1332	24.019	24.5045	24.5285	25.2133	24.4234	23.895	23.8288	24.1095						3	25.6	25.6	25.6	17.919	0	10.245	3	2	3	3	1	3	2	3	3	25.3745	24.5869	24.8288	25.7441	25.0148	25.7234	23.7389	25.1908
WP_038513437.1;UPI0005128A1F	WP_038513437.1;UPI0005128A1F	WP_038513437.1 isoleucine--tRNA ligase [Vibrio coralliilyticus];UPI0005128A1F status=active	0.0519199	0.260448	014 wt_014 tssM2	0.0447796	0.402817	0.297683	0.168113	0.472132	0.122779	28.6527	28.8294	28.7162	28.5754	28.3951	28.7031	28.7549	28.8858	28.9259						33	37.7	37.7	37.7	105.34	0	320.49	28	28	27	30	27	29	31	31	29	31.9117	31.9983	31.4184	31.947	31.225	32.0958	32.0705	32.635
WP_040121540.1;UPI0005127207	WP_040121540.1;UPI0005127207	WP_040121540.1 enoyl-CoA hydratase/isomerase family protein [Vibrio coralliilyticus];UPI0005127207 status=active	0.0529212	0.263781	014 hcp_014 tssM2	0.00483719	0.151263	0.285187	0.501536	0.743638	-0.117437	24.8528	24.3307	24.6595	24.1946	24.1871	24.2535	24.4676	24.4362	24.5869						2	8.9	8.9	8.9	29.718	0	10.697	2	2	2	2	2	2	2	2	2	25.4984	25.019	24.976	25.1488	24.7389	25.3342	25.2096	25.6891
WP_040121600.1;UPI0005127F84	WP_040121600.1;UPI0005127F84	WP_040121600.1 bifunctional 4-hydroxy-2-oxoglutarate aldolase/2-dehydro-3-deoxy-phosphogluconate aldolase [Vibrio coralliilyticus];UPI0005127F84 status=active	0.0529281	0.263781		0.0418578	0.393399	0.123124	0.0620069	0.3512	0.150854	24.141	24.2891	24.2679	24.2607	24.2961	24.2243	24.3239	24.4488	24.3778						9	62	62	62	22.29	0	38.214	6	8	8	9	8	8	5	6	7	25.5014	26.5754	26.2891	26.3307	26.3926	26.7895	25.8264	26.7771
WP_038509883.1;UPI000512860A	WP_038509883.1;UPI000512860A	WP_038509883.1 Na(+)-translocating NADH-quinone reductase subunit A [Vibrio coralliilyticus];UPI000512860A status=active	0.0562021	0.273007		0.0474107	0.406648	0.338287	0.96064	0.988501	0.00507545	25.7234	25.5522	25.3943	25.275	24.9977	25.3975	25.5315	25.5926	25.5609						5	15.5	15.5	15.5	47.604	0	41.925	4	4	5	4	4	5	5	4	5	27.141	26.8504	26.2803	26.8385	26.2058	26.673	26.9316	27.391
WP_021455366.1;UPI000390E16E	WP_021455366.1;UPI000390E16E	WP_021455366.1 MULTISPECIES: Dabb family protein [Vibrio];UPI000390E16E status=active	0.0601718	0.281597		0.0432347	0.395703	-0.218783	0.0745574	0.365269	-0.224965	26.4154	26.5345	26.6595	26.4488	26.5898	26.5522	26.4089	26.1965	26.329						3	39.8	39.8	39.8	11.32	0	67.98	1	2	2	2	1	2	2	2	3	26.3795	26.6458	26.7645	26.8142	26.2944	27.0084	26.9428	26.8741
WP_040121700.1;UPI0005126F9A	WP_040121700.1;UPI0005126F9A	WP_040121700.1 DUF2169 domain-containing protein [Vibrio coralliilyticus];UPI0005126F9A status=active	0.0613061	0.283448		0.0290836	0.323404	-0.332954	0.476835	0.725891	0.152525	23.2229	23.0241	22.632	23.391	23.5404	23.4041	23.2229	23.1749	22.9388						3	19	19	19	37.227	0	15.427	2	3	3	3	2	3	3	3	3	24.0609	24.217	23.5165	25.1174	24.5045	25.141	24.7286	25.2891
WP_038514562.1;UPI0005128110	WP_038514562.1;UPI0005128110	WP_038514562.1 alpha/beta fold hydrolase [Vibrio coralliilyticus];UPI0005128110 status=active	0.0669915	0.295494		0.0455117	0.402817	0.371736	0.54619	0.769091	0.0664616	26.0691	26.1115	26.3894	26.143	25.7492	25.7619	26.2571	26.2732	26.239						3	13.3	13.3	13.3	30.303	0	45.079	3	3	3	3	3	3	3	3	3	27.0084	26.9977	26.726	26.9869	26.5551	27.0609	27.0914	27.4862
WP_040121924.1;UPI0005127A1D	WP_040121924.1;UPI0005127A1D	WP_040121924.1 ABC transporter substrate-binding protein [Vibrio coralliilyticus];UPI0005127A1D status=active	0.0688244	0.300129		0.0189176	0.278998	-0.445227	0.157692	0.459604	-0.277324	26.189	25.9134	26.4202	26.2679	26.5359	26.2225	25.9517	25.7695	25.9694						6	22.6	22.6	22.6	28.504	0	17.288	6	5	5	6	5	4	6	6	5	28.4073	27.6998	27.9088	28.5352	28.2216	28.0401	28.2077	28.4512
WP_040122306.1;UPI00051286D4	WP_040122306.1;UPI00051286D4	WP_040122306.1 UDP-N-acetylglucosamine 2-epimerase (non-hydrolyzing) [Vibrio coralliilyticus];UPI00051286D4 status=active	0.0770613	0.319192		0.0357398	0.357471	-0.343917	0.358306	0.658718	-0.129161	26.0609	25.7389	26.0169	26.1035	26.0422	26.3153	25.9111	25.6676	25.8504						5	21.5	21.5	21.5	41.464	0	56.649	4	4	3	4	4	4	4	4	4	27.7325	27.1795	26.8264	26.9869	27.5754	27.2077	26.5477	27.6865
WP_019275016.1;UPI0002F547A3	WP_019275016.1;UPI0002F547A3	WP_019275016.1 MULTISPECIES: elongation factor G [Vibrio];UPI0002F547A3 status=active	0.0795672	0.322169		0.0408954	0.393394	0.173414	0.158568	0.460369	0.0998198	28.8623	28.8445	28.7096	28.8264	28.6629	28.7064	28.8445	28.9203	28.9512						28	54.8	54.8	54.8	77.459	0	319.85	24	24	23	23	21	23	26	25	25	31.5978	31.611	31.08	31.8234	31.325	31.6923	31.5978	32.1783
WP_040121676.1;UPI0005127AFF	WP_040121676.1;UPI0005127AFF	WP_040121676.1 ATP-dependent zinc protease [Vibrio coralliilyticus];UPI0005127AFF status=active	0.0906391	0.341845		0.0507426	0.410989	-0.443707	0.122794	0.414813	-0.237911	24.8336	24.4862	24.8576	24.8623	25.2353	24.6971	24.5285	24.48	24.4551						9	38.5	38.5	38.5	24.84	0	41.675	8	8	9	7	8	8	7	7	8	26.8858	26.6181	26.9539	27.1015	27.0505	27.0609	26.673	27.019
WP_038510743.1;UPI00051287BA	WP_038510743.1;UPI00051287BA	WP_038510743.1 phenylalanine--tRNA ligase subunit beta [Vibrio coralliilyticus];UPI00051287BA status=active	0.0933628	0.347021		0.0480655	0.406704	0.186773	0.239651	0.566481	0.0880667	28.7708	28.6697	28.5862	28.6629	28.4707	28.5969	28.6998	28.8203	28.7708						30	51.6	51.6	51.6	86.824	0	323.31	27	27	26	25	25	28	25	27	25	31.6798	31.5978	31.1901	31.8309	31.1177	31.7771	31.7453	32.2814
WP_038509698.1;UPI000512904A	WP_038509698.1;UPI000512904A	WP_038509698.1 phosphoglucomutase/phosphomannomutase family protein [Vibrio coralliilyticus];UPI000512904A status=active	0.0992933	0.357782		0.0423434	0.394767	-0.27117	0.23647	0.561191	-0.155246	27.217	26.9428	26.976	27.1795	27.0505	27.2535	26.8385	26.8019	27.0296						4	8.7	8.7	8.7	51.992	0	8.8322	4	4	3	4	4	4	3	4	3	27.0505	27.1015	27.0813	27.3992	27.019	27.3745	27.2077	27.6251
WP_038510078.1;UPI0005127929	WP_038510078.1;UPI0005127929	WP_038510078.1 glutamate--tRNA ligase [Vibrio coralliilyticus];UPI0005127929 status=active	0.105198	0.369111		0.012883	0.23298	0.109418	0.665427	0.842874	0.02329	28.6831	28.7895	28.8474	28.6458	28.6964	28.7195	28.7802	28.8234	28.7864						27	55.4	55.4	55.4	53.245	0	323.31	25	26	24	24	20	24	27	25	23	31.3196	31.3303	31.0017	31.3724	30.8682	31.5889	31.4433	31.8974
WP_038511180.1;UPI0005127D85	WP_038511180.1;UPI0005127D85	WP_038511180.1 MipA/OmpV family protein [Vibrio coralliilyticus];UPI0005127D85 status=active	0.110285	0.37496		0.0457082	0.402817	-0.245979	0.0992373	0.398276	-0.278827	30.1604	29.9539	29.7502	29.9814	29.7895	29.995	29.6163	29.7849	29.6268						8	56.2	56.2	56.2	28.321	0	294.67	6	6	6	7	6	8	5	7	6	31.393	31.1664	30.5109	31.5664	30.6798	31.4284	30.9188	31.5889
WP_038513088.1;UPI0005129779	WP_038513088.1;UPI0005129779	WP_038513088.1 MULTISPECIES: nucleotide 5-monophosphate nucleosidase PpnN [Vibrio];UPI0005129779 status=active	0.113372	0.378796		0.0490072	0.408665	-0.705282	0.372257	0.658718	-0.274774	24.848	25.4488	24.6757	25.3679	25.8069	25.0894	24.6264	24.5285	24.9933						3	8.2	8.2	8.2	50.535	0	12.478	3	2	2	3	3	2	3	3	2	25.4583	25.5725	24.6649	26.3135	26.1488	25.7821	25.5869	25.8433
WP_040121472.1;UPI0005129032	WP_040121472.1;UPI0005129032	WP_040121472.1 isoprenoid biosynthesis glyoxalase ElbB [Vibrio coralliilyticus];UPI0005129032 status=active	0.116149	0.378796		0.0197404	0.278998	-0.374367	0.88398	0.965802	0.0318489	26.1488	25.7871	25.4676	26.1776	26.0833	26.3612	25.7286	25.8457	25.9248						5	37	37	37	22.827	0	48.803	5	5	4	4	4	4	5	5	4	27.3239	27.3662	26.632	27.9031	26.632	27.4314	27.4314	28.0453
WP_038509540.1;UPI000512735B	WP_038509540.1;UPI000512735B	WP_038509540.1 erythrose-4-phosphate dehydrogenase [Vibrio coralliilyticus];UPI000512735B status=active	0.117107	0.378796		0.0228328	0.283644	0.284719	0.16962	0.473199	0.249864	25.5374	25.5463	25.1527	25.433	25.3578	25.341	25.5638	25.6153	25.8069						4	18.6	18.6	18.6	37.844	0	13.397	4	4	2	3	2	3	1	4	3	26.2408	26.2499	23.7695	26.3066	23.9043	26.1546	25.8623	26.8385
WP_040122052.1;UPI00051272A7	WP_040122052.1;UPI00051272A7	WP_040122052.1 6-carboxytetrahydropterin synthase [Vibrio coralliilyticus];UPI00051272A7 status=active	0.122646	0.387369		0.00945026	0.205577	-0.164932	0.124349	0.414813	-0.183299	22.9654	22.8969	23.2066	22.9985	23.0658	22.9495	22.8346	22.8249	22.8595						2	8.6	8.6	8.6	32.618	0	8.6508	1	1	1	1	1	2	1	1	1	22.9725	22.7955	22.6475	23.2679	22.9171	23.2535	22.7492	23.2419
WP_040121290.1;UPI0005127E9B	WP_040121290.1;UPI0005127E9B	WP_040121290.1 UDP-N-acetyl-D-mannosamine dehydrogenase VpsB [Vibrio coralliilyticus];UPI0005127E9B status=active	0.13715	0.41442		0.0193683	0.278998	-0.290476	0.167606	0.472001	-0.260848	26.7771	26.3324	26.346	26.5029	26.4234	26.6181	26.1234	26.2535	26.2961						9	36.8	36.8	36.8	44.567	0	56.759	7	8	7	8	6	7	9	8	8	28.3951	28.1937	27.3153	28.5898	27.7895	28.8112	28.066	28.6998
UPI0005127F34;WP_235284725.1	UPI0005127F34;WP_235284725.1	UPI0005127F34 status=active;WP_235284725.1 hypothetical protein [Vibrio coralliilyticus]	0.141453	0.422608		0.00708133	0.189805	-0.34126	0.295431	0.619332	-0.212449	24.1565	23.7492	23.5983	24.019	23.9672	23.9043	23.7182	23.5165	23.632						2	31.2	31.2	31.2	15.723	0	7.239	1	2	1	2	2	1	1	2	2	24.1253	24.1332	23.1269	24.6865	24.1719	24.1871	23.7182	24.558
WP_038514484.1;UPI0005128AC2	WP_038514484.1;UPI0005128AC2	WP_038514484.1 cyclin-dependent kinase inhibitor 3 family protein [Vibrio coralliilyticus];UPI0005128AC2 status=active	0.146252	0.430896		0.006839	0.189805	0.457434	0.175761	0.478514	0.427444	23.9406	23.2961	24.141	23.8576	23.8093	23.6209	24.1174	24.2891	24.2535						2	18.4	18.4	18.4	17.529	0	16.339	2	2	2	2	2	2	2	2	2	24.6264	24.0854	24.1488	24.6865	24.3578	24.2535	24.7745	25.2021
WP_006957194.1;UPI0001B93F65	WP_006957194.1;UPI0001B93F65	WP_006957194.1 MULTISPECIES: Fe-S biogenesis protein NfuA [Vibrio];UPI0001B93F65 status=active	0.148703	0.434779		0.021581	0.281883	0.258432	0.630539	0.819428	0.0690842	28.8916	28.7162	28.4668	28.6005	28.4707	28.4354	28.7357	28.8564	28.6898						7	47.2	47.2	47.2	21.312	0	109.77	7	7	7	7	7	7	7	7	7	30.4919	30.1483	29.7739	30.341	29.9117	30.2535	29.995	30.8081
WP_038514472.1;UPI0005129392	WP_038514472.1;UPI0005129392	WP_038514472.1 membrane protein [Vibrio coralliilyticus];UPI0005129392 status=active	0.150256	0.436822		0.0291929	0.323404	-0.292236	0.301001	0.62049	-0.159313	25.2058	24.8433	24.7995	25.1332	24.9271	25.1871	24.8623	24.7338	24.7745						5	20.6	20.6	20.6	55.692	0	60.36	5	4	5	4	2	4	2	4	4	26.8974	26.0833	26.1527	26.7389	25.7945	26.673	25.3679	26.5463
WP_038513392.1;UPI0005127B14	WP_038513392.1;UPI0005127B14	WP_038513392.1 outer membrane protein assembly factor BamD [Vibrio coralliilyticus];UPI0005127B14 status=active	0.155236	0.444565		0.0359615	0.357471	-0.500102	0.234152	0.559652	-0.371291	24.0359	24.7543	24.6865	24.7182	24.7024	24.4425	24.3376	24.1488	23.8764						6	26.1	26.1	26.1	27.803	0	13.74	5	5	4	5	3	5	5	5	3	26.0691	26.019	25.4583	26.5315	25.2821	26.5225	26.2785	26.673
WP_038510351.1;UPI0005128953	WP_038510351.1;UPI0005128953	WP_038510351.1 Hpt domain-containing protein [Vibrio coralliilyticus];UPI0005128953 status=active	0.159602	0.445142		0.0505842	0.410989	-0.165404	0.566417	0.775016	-0.0553621	24.7543	24.8093	24.9847	25.002	24.9539	24.9225	24.8811	24.8093	24.6918						2	7.3	7.3	7.3	45.842	0	32.379	2	2	2	2	1	2	2	2	2	25.1908	25.3135	25.2021	25.6811	24.6595	25.7695	25.4073	25.9066
WP_038514344.1;UPI00051280B5	WP_038514344.1;UPI00051280B5	WP_038514344.1 porphobilinogen synthase [Vibrio coralliilyticus];UPI00051280B5 status=active	0.163411	0.447718		0.0293024	0.323404	-0.0598685	0.357331	0.658718	0.0790799	28.5898	28.341	28.4073	28.5826	28.6005	28.5718	28.5352	28.4938	28.5463						12	43.1	43.1	43.1	38.564	0	165.77	10	10	9	10	11	9	9	10	10	30.4727	30.1239	29.8504	30.6629	30.2308	30.7692	30.3515	30.8534
WP_038509779.1;UPI0005127540	WP_038509779.1;UPI0005127540	WP_038509779.1 glutamate synthase large subunit [Vibrio coralliilyticus];UPI0005127540 status=active	0.163623	0.447718		0.043082	0.395703	-0.155425	0.675192	0.845963	-0.0387465	27.7389	27.509	27.5463	27.6798	27.7064	27.7581	27.4938	27.5315	27.6527						42	33	33	33	163.1	0	283.52	36	38	37	38	30	39	35	38	37	31.0084	30.7849	30.4727	31.2193	30.6798	31.3724	30.7927	31.3828
WP_038509469.1;UPI0005128564	WP_038509469.1;UPI0005128564	WP_038509469.1 metalloprotease TldD [Vibrio coralliilyticus];UPI0005128564 status=active	0.169496	0.450912		0.0456215	0.402817	0.137064	0.305101	0.62049	0.0768159	27.3662	27.4938	27.2891	27.391	27.3239	27.2535	27.4785	27.4073	27.4938						13	28.3	28.3	28.3	51.599	0	108.96	11	12	13	12	9	13	13	13	12	29.0711	29.1015	28.4707	29.2714	28.463	29.2759	29.2123	29.7833
WP_006958760.1;UPI0001B941BA	WP_006958760.1;UPI0001B941BA	WP_006958760.1 MULTISPECIES: leukocidin family pore-forming toxin [Vibrio];UPI0001B941BA status=active	0.205673	0.509207		0.0480804	0.406704	-0.278209	0.215243	0.534015	-0.269077	25.2785	25.2821	24.7945	25.0732	25.0813	25.228	24.7543	24.7745	25.019						8	36.4	36.4	36.4	34.275	0	31.545	5	6	5	6	3	5	5	4	4	26.3562	26.2696	26.2979	27.0711	26.2481	26.4908	26.5711	26.9088
WP_038510639.1;UPI0005128EF2	WP_038510639.1;UPI0005128EF2	WP_038510639.1 adenylosuccinate lyase [Vibrio coralliilyticus];UPI0005128EF2 status=active	0.22084	0.522325		0.0130931	0.233018	0.0934569	0.537663	0.763512	0.0381565	27.965	27.9869	28.1361	27.9705	27.9977	27.9539	28.0711	28.0965	28.0349						19	44.1	44.1	44.1	51.4	0	162.96	17	18	18	18	18	18	18	18	18	30.9609	31.0479	30.8157	31.4433	30.8608	31.3568	31.2422	31.8901
WP_019277892.1;UPI0002D8019A	WP_019277892.1;UPI0002D8019A	WP_019277892.1 HTH-type transcriptional regulator CysB [Vibrio coralliilyticus];UPI0002D8019A status=active	0.231331	0.533975		0.0321663	0.342659	-0.188659	0.194402	0.506592	-0.24902	24.6153	24.895	25.1449	24.867	24.8528	24.7543	24.7024	24.6595	24.5463						3	9.6	9.6	9.6	35.981	0	5.2348	2	3	2	2	2	3	2	3	3	25.4707	25.4645	25.4831	25.9134	25.5869	26.0711	25.6292	26.0894
WP_006957918.1;UPI0001B93D83	WP_006957918.1;UPI0001B93D83	WP_006957918.1 MULTISPECIES: transcription antitermination factor NusB [Vibrio];UPI0001B93D83 status=active	0.299795	0.594553		0.00766086	0.194651	0.510657	0.395193	0.667249	0.352042	24.7182	25.7103	25.8552	25.341	25.217	25.2499	25.8093	25.9293	25.6012						7	51.6	51.6	51.6	17.573	0	37.895	4	5	5	5	5	5	5	5	5	26.4862	27.726	27.5609	27.5014	27.2262	27.6798	27.8445	28.1984
WP_038513399.1;UPI0005127412	WP_038513399.1;UPI0005127412	WP_038513399.1 prephenate dehydratase [Vibrio coralliilyticus];UPI0005127412 status=active	0.306099	0.600999		0.00892731	0.202895	0.204909	0.292903	0.618351	0.195267	25.9473	25.4645	25.945	25.7745	25.7077	25.8457	25.9781	25.9539	26.0105						7	24	24	24	44.275	0	90.417	4	4	4	5	4	5	4	5	3	27.2077	26.7517	26.4676	27.4707	26.6595	27.3828	27.1507	27.8916
WP_038514519.1;UPI00051278AE	WP_038514519.1;UPI00051278AE	WP_038514519.1 transcriptional repressor LexA [Vibrio coralliilyticus];UPI00051278AE status=active	0.309741	0.603881		0.0100279	0.209054	0.610549	0.248123	0.578311	1.99334	24.4105	24.417	20	24.3101	24.217	24.4488	25.1527	24.8904	24.7645						3	17.1	17.1	17.1	22.595	0	8.695	1	2	0	1	1	1	2	2	1	24.7796	21.3699	NaN	24.8142	24.141	21.7876	25.558	25.4298
WP_040121617.1;UPI0005127AA0	WP_040121617.1;UPI0005127AA0	WP_040121617.1 DUF3069 domain-containing protein [Vibrio coralliilyticus];UPI0005127AA0 status=active	0.371065	0.642147		0.00899852	0.202895	0.112863	0.375738	0.658718	0.0944354	27.2714	27.3745	27.5898	27.3992	27.4234	27.3578	27.4785	27.5165	27.524						6	44.1	44.1	44.1	16.638	0	114.37	6	6	6	6	6	5	6	6	6	29.1771	29.1771	28.9814	29.3683	28.9705	29.003	29.2759	29.8945
WP_006960853.1;UPI0001B939AC	WP_006960853.1;UPI0001B939AC	WP_006960853.1 MULTISPECIES: hypothetical protein [Vibrio];UPI0001B939AC status=active	0.420868	0.674355		0.0087942	0.202895	-0.603134	0.564849	0.77499	0.710808	23.5983	23.1363	20	23.7182	23.5285	23.4298	22.8746	22.85	23.1426						1	14.6	14.6	14.6	15.653	0	9.5588	1	1	0	1	1	1	1	1	1	23.5522	23.0493	NaN	23.895	23.2214	23.6971	22.8802	23.3511
WP_038512427.1;UPI0005128881	WP_038512427.1;UPI0005128881	WP_038512427.1 MULTISPECIES: MarR family transcriptional regulator [Vibrio];UPI0005128881 status=active	0.463684	0.706107		0.0509286	0.410989	0.188068	0.821451	0.932676	0.0421302	23.4676	23.7182	24.0526	23.6096	23.6865	23.5045	23.867	23.7796	23.7182						1	7.9	7.9	7.9	17.215	0.0034014	3.3477	1	1	1	1	1	1	1	1	1	23.417	23.6757	23.5404	23.7695	23.4298	23.7695	23.848	24.3511
WP_038514856.1;UPI0005127E88	WP_038514856.1;UPI0005127E88	WP_038514856.1 NADPH-dependent 7-cyano-7-deazaguanine reductase QueF [Vibrio coralliilyticus];UPI0005127E88 status=active	0.53463	0.758426		0.00771342	0.194651	0.143782	0.906742	0.968698	0.0200583	26.0567	25.6649	25.5255	25.6012	25.6181	25.6568	25.8167	25.7492	25.7415						6	28.1	28.1	21.4	32.166	0	67.954	5	5	5	5	4	6	5	6	5	27.4551	27.1115	26.6458	27.4394	27.17	27.8445	27.3494	27.7517
WP_235284670.1;UPI00052A9B5F	WP_235284670.1;UPI00052A9B5F	WP_235284670.1 structural protein [Vibrio coralliilyticus];UPI00052A9B5F status=active	0.0161946	0.145373	014 hcp_014 tssM2	0.0862645	0.457537	2.56941	1.491e-05	0.00178488	-1.25993	24.8997	24.9316	25.0609	23.4041	20	20	23.7077	23.6865	23.7182				+	014 wt_014 hcp	2	22.7	22.7	22.7	14.267	0	10.852	2	2	2	2	0	0	1	2	2	25.767	25.7645	24.7745	24.3645	NaN	NaN	23.6431	25.1174
WP_040122069.1;UPI00051281A6	WP_040122069.1;UPI00051281A6	WP_040122069.1 hypothetical protein [Vibrio coralliilyticus];UPI00051281A6 status=active	0.019102	0.15165	014 hcp_014 tssM2	0.116312	0.500391	3.08742	0.265723	0.595074	-2.00202	25.2353	24.8764	25.1565	20	20	20	20	24.5285	24.7338						1	3.3	3.3	3.3	44.727	0.0021201	3.8667	1	1	1	0	0	0	0	1	1	25.1984	24.7945	24.6757	NaN	NaN	NaN	NaN	25.0443
WP_006961912.1;UPI0001B94C43	WP_006961912.1;UPI0001B94C43	WP_006961912.1 MULTISPECIES: urease subunit gamma [Vibrio];UPI0001B94C43 status=active	0.0266428	0.177811	014 wt_014 hcp	0.337987	0.718321	1.33976	0.000256952	0.0180525	3.72715	20	20	20	23.5638	20	23.5983	24.0691	23.9933	23.119	+			+	014 wt_014 hcp	1	17	17	17	10.957	1	-2	0	0	0	1	0	1	1	1	1	NaN	NaN	NaN	23.7286	NaN	23.8093	24.2961	24.4425
WP_021457102.1;UPI00039141F8	WP_021457102.1;UPI00039141F8	WP_021457102.1 MULTISPECIES: nitrite reductase large subunit NirB [Vibrio];UPI00039141F8 status=active	0.0279672	0.185842	014 wt_014 hcp	0.362553	0.729194	1.12841	9.96565e-05	0.00879908	3.27682	20	20	20	23.391	20	23.0542	22.9601	23.1946	23.6757				+	014 wt_014 hcp	1	1.8	1.8	1.8	93.504	0	8.0654	0	1	0	1	1	1	1	1	1	NaN	NaN	NaN	23.5754	NaN	23.3376	22.9601	23.7077
WP_040122096.1;UPI0005126F98	WP_040122096.1;UPI0005126F98	WP_040122096.1 peroxiredoxin [Vibrio coralliilyticus];UPI0005126F98 status=active	0.0422356	0.24071		0.0802979	0.456229	2.55774	0.47381	0.722753	-0.102168	23.8288	23.5754	23.8576	23.2821	20	20	23.7182	23.4676	23.7695						2	14.6	14.6	14.6	16.826	0	6.0347	2	2	2	1	1	1	2	2	2	24.0526	23.7995	23.8288	22.0789	22.882	24.1253	24.2961	24.895
WP_038156762.1;UPI000504B6F1	WP_038156762.1;UPI000504B6F1	WP_038156762.1 MULTISPECIES: hypothetical protein [Vibrio];UPI000504B6F1 status=active	0.0471257	0.253675	014 hcp_014 tssM2	0.155463	0.54906	1.26732	0.0265959	0.230754	-0.67241	22.9459	22.5708	22.4451	20	20	22.1426	21.8913	21.823	22.2302						1	9.6	9.6	9.6	18.422	0.0046512	3.0909	1	1	1	0	0	1	1	1	1	23.2492	22.3778	21.85	NaN	NaN	22.3565	21.7056	22.1174
WP_006957541.1;UPI0001B94FB6	WP_006957541.1;UPI0001B94FB6	WP_006957541.1 MULTISPECIES: hypothetical protein [Vibrio];UPI0001B94FB6 status=active	0.053569	0.266111		0.0870238	0.459032	2.29856	0.861451	0.956389	0.0458444	23.119	23.211	23.4041	22.976	20	20	22.9654	23.7389	23.1673						3	28.7	28.7	28.7	10.716	0	8.2996	1	1	1	3	0	0	2	1	1	22.8614	23.0037	22.9725	24.1719	NaN	NaN	24.0105	23.8191
WP_038512052.1;UPI0005128258	WP_038512052.1;UPI0005128258	WP_038512052.1 hypothetical protein [Vibrio coralliilyticus];UPI0005128258 status=active	0.120469	0.38489		0.381177	0.736563	1.05714	0.26165	0.589694	-1.19814	23.4298	22.8152	22.4196	21.8987	20	20	22.1825	22.8876	20						1	11.3	11.3	11.3	15.122	0.0021157	3.8356	1	1	1	1	0	1	1	1	0	23.3778	22.7223	22.0054	22.0723	NaN	NaN	22.1916	23.391
WP_001145625.1;UPI0000009926	WP_001145625.1;UPI0000009926	WP_001145625.1 MULTISPECIES: 30S ribosomal protein S21 [Vibrio];UPI0000009926 status=active	0.16472	0.447718		0.182158	0.586617	1.87778	0.68171	0.852706	0.0660966	22.8404	23.2679	22.8191	20	23.4923	20	22.9795	23.0886	23.0576						2	15.5	15.5	15.5	8.4869	0.0020633	3.5648	2	1	1	0	1	0	2	2	1	23.5165	23.1916	21.8802	NaN	23.417	NaN	23.7182	24.3578
WP_006961041.1;UPI0001B9421D	WP_006961041.1;UPI0001B9421D	WP_006961041.1 MULTISPECIES: response regulator [Vibrio];UPI0001B9421D status=active	0.186423	0.480883		0.307839	0.705445	1.20671	0.117663	0.411608	1.74923	20	20	20	21.6276	20	20	22.4601	22.7876	20						3	15.7	15.7	15.7	23.415	0	5.8567	0	0	0	1	0	0	1	2	1	NaN	NaN	NaN	21.3484	NaN	NaN	22.823	23.7594
WP_235284747.1	WP_235284747.1	WP_235284747.1 replication initiation protein [Vibrio coralliilyticus]	0.194622	0.491357		0.444612	0.775102	1.36232	0.318569	0.629652	-1.38512	23.9584	23.5638	23.895	23.1749	20	20	23.6865	23.5754	20						3	15.2	15.2	15.2	36.492	0	8.5602	2	1	1	1	0	0	1	2	0	24.9271	23.7695	23.2961	23.2492	NaN	NaN	23.5754	24.4676
WP_006957442.1;UPI0001B94B7D	WP_006957442.1;UPI0001B94B7D	WP_006957442.1 MULTISPECIES: F0F1 ATP synthase subunit epsilon [Vibrio];UPI0001B94B7D status=active	0.207495	0.511245		0.226345	0.653122	2.11162	0.767343	0.897725	-0.0300147	24.989	25.0772	24.895	23.5869	20	24.9495	24.7995	25.0401	25.0317						1	16.4	16.4	16.4	15.258	0	22.246	1	1	1	1	0	1	1	1	1	25.8118	25.7466	24.4614	25.1253	NaN	26.0854	25.6676	26.2821
WP_040122381.1;UPI0005128AE0	WP_040122381.1;UPI0005128AE0	WP_040122381.1 NIPSNAP family protein [Vibrio coralliilyticus];UPI0005128AE0 status=active	0.210649	0.51427		0.075069	0.456229	3.15422	0.296966	0.619953	1.68353	24.2463	20	24.0609	20	23.895	20	24.4298	24.0609	24.867						3	28.8	28.8	28.8	12.654	0	7.3274	3	2	2	1	3	2	3	3	3	25.1833	24.1946	24.4862	24.6811	24.7286	24.4984	25.2244	25.6012
WP_040121648.1;UPI0005126F2B	WP_040121648.1;UPI0005126F2B	WP_040121648.1 nitrate reductase cytochrome c-type subunit [Vibrio coralliilyticus];UPI0005126F2B status=active	0.212807	0.516412		0.182512	0.586617	1.46202	0.054475	0.33577	0.436418	22.6497	22.7634	23.002	22.8932	20	22.4451	23.2679	23.0139	23.4425						2	19.9	19.9	19.9	16.605	0	6.1698	1	1	1	1	0	1	2	1	1	22.3725	22.5568	22.6276	23.0821	NaN	22.2764	23.654	23.654
WP_006959441.1;UPI0001B93BB5	WP_006959441.1;UPI0001B93BB5	WP_006959441.1 MULTISPECIES: protein phosphatase CheZ [Vibrio];UPI0001B93BB5 status=active	0.213325	0.516412		0.0927247	0.473401	1.89384	0.214444	0.533099	1.17561	22.2877	22.4144	20	22.5475	20	20	22.8689	22.4576	22.9024						1	5.4	5.4	5.4	26.949	0.0020548	3.5052	1	1	0	1	0	0	1	1	1	21.9951	22.2066	NaN	22.7348	NaN	NaN	22.7594	22.882
WP_006959028.1;UPI0001B94DD6	WP_006959028.1;UPI0001B94DD6	WP_006959028.1 MULTISPECIES: response regulator [Vibrio];UPI0001B94DD6 status=active	0.214016	0.516412		0.117511	0.500391	3.48513	0.358594	0.658718	2.232	23.7594	20	20	20	20	20	25.5374	24.918	20						1	7.3	7.3	7.3	18.581	0.00071174	3.9593	1	0	0	0	0	0	1	1	0	23.0609	NaN	NaN	NaN	NaN	NaN	25.2856	25.9316
WP_038514512.1;UPI00051290F4	WP_038514512.1;UPI00051290F4	WP_038514512.1 chorismate lyase [Vibrio coralliilyticus];UPI00051290F4 status=active	0.214303	0.516412		0.0982871	0.478969	2.22333	0.138335	0.431687	2.11326	23.3778	20	20	20	20	23.0476	22.85	23.3511	23.5165						2	19.6	19.6	19.6	20.415	0	8.8795	2	1	1	2	1	2	2	2	2	23.9134	23.1503	22.019	23.1856	22.9477	24.1871	23.9847	24.5869
WP_038510665.1;UPI0005126B86	WP_038510665.1;UPI0005126B86	WP_038510665.1 DUF2750 domain-containing protein [Vibrio coralliilyticus];UPI0005126B86 status=active	0.216379	0.518971		0.116119	0.500391	4.31532	0.973455	0.993729	-0.109503	26.8623	20	26.4122	20	20	20	26.4583	20	26.4877						1	10.9	10.9	10.9	15.347	0	6.4635	1	0	1	0	0	0	1	0	1	26.8019	NaN	25.9248	NaN	NaN	NaN	26.4441	NaN
WP_038510926.1;UPI000512928E	WP_038510926.1;UPI000512928E	WP_038510926.1 hypothetical protein [Vibrio coralliilyticus];UPI000512928E status=active	0.220545	0.522325		0.117515	0.500391	2.42168	0.984901	0.993762	-0.0350323	20	23.3511	24.019	20	20	20	23.417	20	23.848						2	5.3	5.3	5.3	46.871	0	5.3547	0	1	2	0	0	0	1	0	1	NaN	23.2961	24.3239	NaN	NaN	NaN	23.48	NaN
WP_200887239.1	WP_200887239.1	WP_200887239.1 hypothetical protein [Vibrio coralliilyticus]	0.225846	0.526798		0.238683	0.661798	1.25656	0.840923	0.944618	-0.0325616	23.2535	23.1961	22.8404	22.7796	20	22.6431	23.0821	22.9171	23.1931						2	20.8	20.8	20.8	14.185	0.0033625	3.2151	1	1	2	1	1	2	1	1	1	23.2096	23.1734	22.9388	22.9548	22.3672	23.8385	23.0707	23.417
WP_040122391.1;UPI0005127356	WP_040122391.1;UPI0005127356	WP_040122391.1 helix-turn-helix transcriptional regulator [Vibrio coralliilyticus];UPI0005127356 status=active	0.235458	0.538642		0.324971	0.71497	1.09261	0.176317	0.478514	-0.43865	23.9225	23.2821	23.178	22.8269	20	22.9619	22.7975	23.0156	23.2535						1	7.1	7.1	7.1	21.373	0.0078947	2.9258	1	1	1	1	0	1	1	1	1	23.6649	23.4551	22.8442	22.8132	NaN	23.1749	22.5662	23.5165
WP_040121612.1;UPI0005128A7F	WP_040121612.1;UPI0005128A7F	WP_040121612.1 MULTISPECIES: NirD/YgiW/YdeI family stress tolerance protein [Vibrio];UPI0005128A7F status=active	0.249831	0.550352		0.236266	0.660401	3.36917	0.240233	0.566965	0.32723	25.7103	25.3031	25.3477	20	27.2353	20	26.1681	25.6703	25.5045						2	22.1	22.1	22.1	13.223	0	31.504	2	1	1	1	2	1	2	2	2	25.726	25.2785	24.867	NaN	24.4105	NaN	27.7389	27.4394
WP_080749082.1;UPI0005126C02	WP_080749082.1;UPI0005126C02	WP_080749082.1 GNAT family N-acetyltransferase [Vibrio coralliilyticus];UPI0005126C02 status=active	0.259674	0.562993		0.238904	0.661798	1.61098	0.79329	0.913864	-0.184481	22.7675	24.7182	24.3778	22.6387	20	23.8385	23.2961	24.2243	23.7895						4	28.1	28.1	28.1	19.37	0	6.1892	3	3	2	4	0	4	2	3	3	24.7645	24.9584	23.2258	24.9316	NaN	25.4738	24.3844	25.4425
WP_006963172.1;UPI0001B9449B	WP_006963172.1;UPI0001B9449B	WP_006963172.1 MULTISPECIES: PTS IIA-like nitrogen regulatory protein PtsN [Vibrio];UPI0001B9449B status=active	0.272727	0.573177		0.27222	0.673151	1.24006	0.879131	0.964602	-0.0114047	23.0805	23.1946	23.3101	22.7915	20	23.0393	23.2051	23.1363	23.2096						1	10.1	10.1	10.1	16.446	0.003367	3.2239	1	1	1	1	0	1	1	1	1	23.0002	23.1871	23.0105	22.6453	NaN	23.2346	23.2821	23.6649
WP_040122218.1;UPI0005129002	WP_040122218.1;UPI0005129002	WP_040122218.1 glycosyltransferase family 4 protein [Vibrio coralliilyticus];UPI0005129002 status=active	0.278599	0.576874		0.101392	0.481833	2.42804	0.405013	0.676975	1.13935	23.7286	20	23.5285	23.391	20	20	23.9225	23.4425	23.3101						2	6.5	6.5	6.5	50.633	0.0096525	2.6002	1	0	2	1	0	2	2	1	2	23.848	NaN	23.5638	23.3778	NaN	NaN	24.5869	23.976
UPI0001B93E77;WP_029236080.1	UPI0001B93E77;WP_029236080.1	UPI0001B93E77 status=active;WP_029236080.1 MULTISPECIES: Hpt domain-containing protein [Vibrio]	0.281029	0.578066		0.11644	0.500391	2.27151	0.487765	0.733665	1.19526	23.2288	20	20	20	20	20	23.3101	23.5045	20						2	19.5	19.5	19.5	12.264	0.0014164	3.8959	2	1	0	0	0	0	1	1	0	23.1612	NaN	NaN	NaN	NaN	NaN	23.3645	23.9933
WP_038511596.1;UPI00051293EA	WP_038511596.1;UPI00051293EA	WP_038511596.1 ABC transporter ATP-binding protein [Vibrio coralliilyticus];UPI00051293EA status=active	0.28379	0.581599		0.29291	0.687643	2.02018	0.542311	0.766508	-0.177275	25.9977	25.4234	25.1015	20	24.5926	25.3376	25.2856	25.2785	25.4266	+					1	1.7	1.7	1.7	66.955	1	-2	1	1	1	1	1	1	1	1	1	26.7389	25.5522	24.4984	NaN	23.6757	25.7389	25.3545	25.8528
WP_006962961.1;UPI0001B93A31	WP_006962961.1;UPI0001B93A31	WP_006962961.1 MULTISPECIES: nucleoid-associated protein YejK [Vibrio];UPI0001B93A31 status=active	0.285571	0.583691		0.3575	0.727585	1.83418	0.111986	0.410409	3.59063	20	25.2821	20	25.2207	20	25.3307	25.48	25.0484	25.5255						3	13.5	13.5	13.5	37.666	0	13.238	1	2	1	3	1	3	1	3	3	24.0105	25.7077	23.8764	26.2679	24.2607	26.4473	25.4923	26.4138
WP_006960580.1;UPI0001B94A12	WP_006960580.1;UPI0001B94A12	WP_006960580.1 MULTISPECIES: DUF2999 family protein [Vibrio];UPI0001B94A12 status=active	0.290261	0.587023		0.261739	0.670683	1.33477	0.666836	0.843914	0.149453	23.0951	23.0576	23.2288	22.9812	20	22.8442	22.8746	23.9043	23.0509						1	20.5	20.5	20.5	9.2796	0.0033875	3.2712	1	1	1	1	0	1	1	1	1	23.1704	23.0526	22.9882	23.1642	NaN	22.9812	22.7634	24.2096
WP_021458648.1;UPI0003913D3A	WP_021458648.1;UPI0003913D3A	WP_021458648.1 type I DNA topoisomerase [Vibrio coralliilyticus];UPI0003913D3A status=active	0.296401	0.592415		0.291811	0.687612	1.3559	0.633263	0.8206	-0.0264486	23.6757	23.6209	23.5522	23.3778	20	23.3239	23.6209	23.5165	23.632						2	12.9	12.9	12.9	21.97	0.0033738	3.2499	1	1	1	2	0	1	1	1	2	23.7695	23.6209	22.7756	24.4984	NaN	23.391	23.6971	24.002
WP_019275007.1;UPI0002F04EB2	WP_019275007.1;UPI0002F04EB2	WP_019275007.1 MULTISPECIES: FtsH protease activity modulator HflK [Vibrio];UPI0002F04EB2 status=active	0.298592	0.594474		0.10689	0.490648	2.93017	0.453104	0.709926	1.27557	24.6971	20	24.4984	24.2317	20	20	24.4551	24.1565	24.4105						3	10.3	10.3	10.3	43.777	0	9.6398	3	2	3	2	2	2	3	2	3	26.002	25.228	25.2535	25.2607	24.9539	25.3477	25.9933	25.4008
WP_038514250.1;UPI0005127D48	WP_038514250.1;UPI0005127D48	WP_038514250.1 tRNA uridine-5-carboxymethylaminomethyl(34) synthesis enzyme MnmG [Vibrio coralliilyticus];UPI0005127D48 status=active	0.299385	0.594553		0.258985	0.66922	1.85596	0.401362	0.67237	0.282476	24.3444	24.6431	24.0691	24.1795	20	24.1565	25.1055	24.5522	24.2463						2	4.1	4.1	4.1	70.296	0	6.3041	2	2	1	2	0	1	2	2	1	25.0526	25.2426	22.0559	25.141	NaN	22.9899	25.6971	25.8361
WP_038514332.1;UPI0005127144	WP_038514332.1;UPI0005127144	WP_038514332.1 HDOD domain-containing protein [Vibrio coralliilyticus];UPI0005127144 status=active	0.303066	0.597183		0.127068	0.514094	1.03037	0.515682	0.750747	0.524864	21.5165	20	20	20	20	20	21.8034	20	21.2877						1	6.9	6.9	6.9	30.213	0.0078844	2.9072	1	0	0	1	0	0	1	0	1	21.4775	NaN	NaN	NaN	NaN	NaN	21.8034	NaN
WP_021455059.1;UPI0003910C90	WP_021455059.1;UPI0003910C90	WP_021455059.1 pyrimidine 5-nucleotidase [Vibrio coralliilyticus];UPI0003910C90 status=active	0.307694	0.600999		0.116136	0.500391	2.90277	0.541435	0.766508	1.39526	24.5225	20	20	20	20	20	24.3239	24.3844	20	+					1	4	4	4	25.349	1	-2	1	0	0	0	0	0	1	1	0	24.5812	NaN	NaN	NaN	NaN	NaN	24.217	24.895
WP_038156077.1;UPI000500A229	WP_038156077.1;UPI000500A229	WP_038156077.1 MULTISPECIES: putative quinol monooxygenase [Vibrio];UPI000500A229 status=active	0.311215	0.603935		0.127994	0.515066	2.37848	0.362963	0.658718	1.23415	23.7895	23.3511	20	23.7077	20	20	23.6757	23.3778	23.7895						2	27.7	27.7	27.7	10.754	0	4.2786	1	2	0	1	0	0	1	1	1	23.9495	23.867	NaN	24.0105	NaN	NaN	23.7492	23.6757
WP_006963138.1;UPI0001B94482	WP_006963138.1;UPI0001B94482	WP_006963138.1 MULTISPECIES: transcriptional regulator ArgR [Vibrio];UPI0001B94482 status=active	0.316818	0.609878		0.449769	0.778485	1.75895	0.118604	0.411608	3.94091	20	20	25.9473	25.8336	20	26.6595	25.8881	26.217	25.6649						3	14.7	14.7	14.7	17.159	0	77.892	0	0	3	2	2	2	2	1	1	NaN	NaN	25.772	26.1852	23.8093	26.9977	26.0401	26.726
WP_038511438.1;UPI000512820F	WP_038511438.1;UPI000512820F	WP_038511438.1 gamma-glutamyl-gamma-aminobutyrate hydrolase family protein [Vibrio coralliilyticus];UPI000512820F status=active	0.319703	0.612336		0.117162	0.500391	2.02392	0.564388	0.77499	0.934637	23.2679	20	20	20	20	20	22.8802	23.1916	20						1	3.2	3.2	3.2	42.515	0.0084967	2.8467	1	1	0	0	0	0	1	1	1	23.2317	NaN	NaN	NaN	NaN	NaN	23.7796	23.7077
WP_038513997.1;UPI0005126B72	WP_038513997.1;UPI0005126B72	WP_038513997.1 glycosyltransferase family protein [Vibrio coralliilyticus];UPI0005126B72 status=active	0.327183	0.612513		0.567834	0.842213	1.26838	0.124971	0.414813	2.73856	20	20	20	20	24.4105	20	20	24.7234	23.4923						1	6	6	6	28.561	0	11.272	0	0	0	1	1	1	0	1	1	NaN	NaN	NaN	NaN	24.5045	NaN	NaN	25.0567
WP_038513867.1;UPI0005127EE9	WP_038513867.1;UPI0005127EE9	WP_038513867.1 hemolysin family protein [Vibrio coralliilyticus];UPI0005127EE9 status=active	0.330937	0.614255		0.131322	0.521687	4.70041	0.431576	0.696554	2.18442	27.4938	27.5014	20	20	20	27.4473	27.0711	27.2979	27.1795	+					1	4.4	4.4	4.4	40.773	1	-2	1	1	1	0	0	1	1	1	1	27.6389	27.3578	NaN	NaN	NaN	27.8682	26.8264	27.8019
WP_040122208.1;UPI0005128A53	WP_040122208.1;UPI0005128A53	WP_040122208.1 2,5-didehydrogluconate reductase DkgB [Vibrio coralliilyticus];UPI0005128A53 status=active	0.340151	0.617841		0.391545	0.74022	1.10083	0.0663703	0.35498	-0.354874	23.7286	23.5165	23.9584	20	23.6209	23.2155	23.48	23.2679	23.391						1	4.1	4.1	4.1	30.086	0.0090323	2.6506	1	1	1	0	1	1	1	1	1	23.6865	23.4551	23.4676	NaN	23.3778	23.48	23.5045	23.7286
WP_040121466.1;UPI0005127A83	WP_040121466.1;UPI0005127A83	WP_040121466.1 dienelactone hydrolase family protein [Vibrio coralliilyticus];UPI0005127A83 status=active	0.362678	0.634915		0.301114	0.698697	1.179	0.353813	0.658718	0.171369	23.0139	22.7244	23.2273	20	23.0275	22.9152	23.1719	23.2821	23.0258						2	11.5	11.5	11.5	26.64	0	6.1156	1	1	1	1	1	2	2	1	2	23.0309	22.6276	23.2214	22.7655	22.7895	24.4234	24.0105	23.7695
WP_006962948.1;UPI0001B93A25	WP_006962948.1;UPI0001B93A25	WP_006962948.1 MULTISPECIES: YcgL domain-containing protein [Vibrio];UPI0001B93A25 status=active	0.375916	0.644656		0.316504	0.70762	2.02797	0.125609	0.414813	0.259247	25.4738	25.3943	25.0691	25.2499	20	25.3811	25.48	25.6595	25.5754						2	17.2	17.2	17.2	10.777	0.0090498	2.7108	2	2	2	2	1	1	2	2	2	25.9157	25.8167	25.4738	26.1352	25.3844	24.1253	26.0793	26.3049
WP_021455148.1;UPI000390CAFE	WP_021455148.1;UPI000390CAFE	WP_021455148.1 MULTISPECIES: phosphotransferase [Vibrio];UPI000390CAFE status=active	0.37884	0.646851		0.343241	0.722173	1.12638	0.986578	0.993762	-0.00274976	23.3376	23.2821	23.0122	23.0275	20	23.217	22.976	23.3376	23.3101						1	3.9	3.9	3.9	32.605	0.0091324	2.8049	1	1	1	1	0	1	1	1	1	23.2961	23.2361	22.4324	23.2096	NaN	23.5045	22.8633	23.9225
WP_006962928.1;UPI0001B93A11	WP_006962928.1;UPI0001B93A11	WP_006962928.1 MULTISPECIES: DUF1315 family protein [Vibrio];UPI0001B93A11 status=active	0.381297	0.647377		0.325333	0.71497	1.56078	0.564465	0.77499	0.157637	24.2021	23.976	24.2317	24.3239	20	23.8764	24.0772	24.7695	24.0359						2	40	40	40	10.782	0	6.693	1	2	2	1	0	1	2	2	2	24.1719	23.7895	24.0105	24.5754	NaN	24.002	24.5404	25.3612
WP_006957099.1;UPI0001B93B48	WP_006957099.1;UPI0001B93B48	WP_006957099.1 MULTISPECIES: small ribosomal subunit biogenesis GTPase RsgA [Vibrio];UPI0001B93B48 status=active	0.383407	0.648161		0.304569	0.702794	1.53716	0.357307	0.658718	0.339769	23.8858	23.4298	23.9225	23.8764	20	23.7695	24.417	24.3239	23.5165						4	15.1	15.1	15.1	39.394	0	13.74	2	3	2	3	2	3	3	3	4	24.7846	24.4862	24.1946	25.0854	24.6918	25.1095	25.3877	25.7389
WP_038513411.1;UPI0005126DE3	WP_038513411.1;UPI0005126DE3	WP_038513411.1 murein transglycosylase [Vibrio coralliilyticus];UPI0005126DE3 status=active	0.38547	0.648894		0.381686	0.736563	1.07919	0.36962	0.658718	-0.169605	23.6209	23.1658	23.5165	23.391	20	23.1658	23.4298	23.0967	23.2679						3	5.4	5.4	5.4	75.42	0	8.4886	2	3	2	1	2	1	2	2	2	24.2607	23.7895	23.8385	23.141	23.3511	22.9916	24.4041	24.4488
WP_006957124.1;UPI0001B93D4F	WP_006957124.1;UPI0001B93D4F	WP_006957124.1 MULTISPECIES: ribonuclease E activity regulator RraA [Vibrio];UPI0001B93D4F status=active	0.385955	0.648894		0.368283	0.729194	2.21879	0.0262455	0.230377	-0.187433	26.7389	26.8019	26.8142	26.5667	20	26.5696	26.5165	26.5898	26.6865						2	12.2	12.2	12.2	18.531	0	11.876	1	2	1	2	0	2	1	2	2	25.9043	27.611	25.5345	27.7129	NaN	27.7129	25.7208	27.976
WP_019274563.1;UPI0002E384F3	WP_019274563.1;UPI0002E384F3	WP_019274563.1 MULTISPECIES: chorismate synthase [Vibrio];UPI0002E384F3 status=active	0.387294	0.649461		0.39365	0.74022	1.69212	0.0762533	0.365628	-0.321257	25.6292	25.3778	25.6209	25.4984	20	25.0894	25.391	25.2499	25.0233						6	22.4	22.4	22.4	39.068	0	15.03	3	2	3	4	1	3	4	2	2	26.7517	24.5638	25.5522	26.0041	24.1871	26.6998	26.6595	26.2353
WP_080749077.1;UPI00051274E6	WP_080749077.1;UPI00051274E6	WP_080749077.1 OmpA family protein [Vibrio coralliilyticus];UPI00051274E6 status=active	0.402247	0.66296		0.367885	0.729194	1.9878	0.521742	0.754737	-0.0703494	26.1391	25.8457	25.9383	26.002	20	25.7466	26.0041	25.867	25.8409						1	10.3	10.3	10.3	22.532	0	9.6748	1	1	1	1	0	1	1	1	1	26.0955	25.7594	25.4892	26.1795	NaN	26.019	25.9955	26.3712
WP_019275867.1;UPI0002FE7C29	WP_019275867.1;UPI0002FE7C29	WP_019275867.1 L-cystine transporter [Vibrio coralliilyticus];UPI0002FE7C29 status=active	0.40355	0.66296		0.352784	0.727361	1.31841	0.971049	0.992878	0.0099233	24.2607	23.6431	23.5165	23.6757	20	23.8191	23.9316	23.5869	23.9316						1	3.5	3.5	3.5	47.475	0.0040188	3.1922	1	1	1	1	0	1	1	1	1	24.3101	23.5983	22.8708	23.895	NaN	24.0359	23.9043	24.141
WP_038513502.1;UPI0005127E2D	WP_038513502.1;UPI0005127E2D	WP_038513502.1 general secretion pathway protein GspB [Vibrio coralliilyticus];UPI0005127E2D status=active	0.412742	0.671164		0.371981	0.729194	2.25719	0.691477	0.858724	-0.0480143	26.6458	26.9539	26.7895	26.6595	20	26.8142	26.673	26.8858	26.6865						2	12.6	12.6	12.6	28.534	0.0020675	3.5963	1	2	1	2	0	2	1	2	2	26.7517	27.17	22.391	27.3153	NaN	27.3153	27.2077	27.6798
WP_038512410.1;UPI000512921E	WP_038512410.1;UPI000512921E	WP_038512410.1 transporter substrate-binding domain-containing protein [Vibrio coralliilyticus];UPI000512921E status=active	0.413192	0.671164		0.312758	0.70762	1.64079	0.441538	0.703854	0.347063	24.6153	23.3376	24.4488	24.2961	20	24.2243	24.48	24.5983	24.3645						2	10.7	10.7	10.7	26.834	0	5.6966	1	1	1	1	0	1	1	2	1	24.8528	22.2564	24.0854	24.4362	NaN	24.391	24.6209	24.9361
WP_038513179.1;UPI00051274F2	WP_038513179.1;UPI00051274F2	WP_038513179.1 M15 family metallopeptidase [Vibrio coralliilyticus];UPI00051274F2 status=active	0.425007	0.675572		0.404407	0.748928	1.04931	0.445218	0.7075	-0.150711	23.654	23.1348	23.5522	20	23.3239	23.417	23.4425	23.1642	23.2821						3	14.9	14.9	14.9	30.129	0	5.2758	1	3	2	0	3	2	1	2	3	23.5522	24.1095	23.976	NaN	24.1565	24.2535	23.417	24.391
WP_038510017.1;UPI0005128AA2	WP_038510017.1;UPI0005128AA2	WP_038510017.1 rRNA maturation RNase YbeY [Vibrio coralliilyticus];UPI0005128AA2 status=active	0.445161	0.687235		0.325101	0.71497	1.78852	0.185935	0.49289	2.20059	24.2317	20	23.9672	25.0772	20	24.3578	25.019	25.1833	24.5983						2	16	16	16	17.653	0	7.8965	1	0	1	2	0	2	2	2	1	24.2821	NaN	23.1627	25.8528	NaN	25.7024	25.6891	26.7895
WP_038513629.1;UPI0005126E44	WP_038513629.1;UPI0005126E44	WP_038513629.1 D-2-hydroxyacid dehydrogenase [Vibrio coralliilyticus];UPI0005126E44 status=active	0.446042	0.687235		0.396226	0.74022	1.02268	0.754256	0.89024	-0.0332483	23.0641	23.3376	23.217	23.2821	20	23.1688	23.2679	23.0625	23.1886						2	7.5	7.5	7.5	35.011	0.0040323	3.2145	1	2	2	1	0	2	1	2	2	22.9079	23.8385	23.1961	23.3778	NaN	23.5522	23.1749	24.7492
WP_006957412.1;UPI0001B94990	WP_006957412.1;UPI0001B94990	WP_006957412.1 MULTISPECIES: flagellar export chaperone FlgN [Vibrio];UPI0001B94990 status=active	0.47956	0.718872		0.358932	0.727585	1.29436	0.393082	0.665933	0.35918	23.3101	23.7389	22.9985	23.4425	20	23.7995	23.5754	24.2961	23.2535						2	26.2	26.2	26.2	15.471	0	20.202	2	2	2	1	1	1	1	2	2	23.8858	24.2535	23.391	23.6431	22.4775	24.0359	23.632	25.1681
WP_006958276.1;UPI0001B94FCA	WP_006958276.1;UPI0001B94FCA	WP_006958276.1 MULTISPECIES: carbon-nitrogen hydrolase family protein [Vibrio];UPI0001B94FCA status=active	0.482714	0.720083		0.395736	0.74022	1.11705	0.735872	0.880115	0.0855611	23.6431	23.0967	23.3239	23.417	20	23.5522	23.7895	23.2961	23.2346						2	14	14	14	30.083	0	11.74	1	2	1	2	0	2	2	2	2	23.4041	23.867	22.4923	24.5754	NaN	24.7895	24.6971	24.4425
WP_006959110.1;UPI0001B951FC	WP_006959110.1;UPI0001B951FC	WP_006959110.1 MULTISPECIES: ABC transporter ATP-binding protein [Vibrio];UPI0001B951FC status=active	0.488379	0.722914		0.435411	0.771678	1.15701	0.466493	0.719787	-0.0870228	23.976	23.9225	23.8288	24.0105	23.9847	20	23.867	23.632	23.9672						3	10.2	10.2	10.2	36.043	0	4.7562	1	2	3	2	1	1	2	3	1	23.9584	24.1871	24.1488	24.6375	23.7077	22.2361	24.2021	25.4394
WP_040122636.1;UPI0005126E0D	WP_040122636.1;UPI0005126E0D	WP_040122636.1 protease inhibitor I42 family protein [Vibrio coralliilyticus];UPI0005126E0D status=active	0.491003	0.72474		0.253634	0.664406	2.28839	0.299624	0.620326	2.07725	25.3712	25.0526	20	23.9933	20	25.797	25.792	25.341	25.5225						4	29.2	29.2	29.2	27.267	0	6.7457	3	3	1	2	0	2	2	3	4	26.1852	26.0422	22.2707	25.0935	NaN	26.1174	25.7821	27.3494
WP_006961857.1;UPI0001B94A38	WP_006961857.1;UPI0001B94A38	WP_006961857.1 MULTISPECIES: hydroxyisourate hydrolase [Vibrio];UPI0001B94A38 status=active	0.502659	0.733433		0.412411	0.751455	1.166	0.279917	0.611066	0.0917918	23.5754	23.5404	23.7389	23.6649	23.9672	20	23.7695	23.7286	23.632						1	12.8	12.8	12.8	13.079	0.0021008	3.7735	1	1	1	1	1	0	1	1	1	23.391	23.2821	23.2821	23.848	23.9134	NaN	23.8093	24.239
WP_038512955.1;UPI0005129223	WP_038512955.1;UPI0005129223	WP_038512955.1 chemotaxis protein CheA [Vibrio coralliilyticus];UPI0005129223 status=active	0.511664	0.738856		0.439049	0.771678	1.50852	0.855543	0.951942	-0.036403	25.2058	24.7846	25.1565	25.2021	20	25.3101	25.2426	25.0105	24.7846						4	13.4	13.4	13.4	80.919	0	21.026	3	4	2	3	0	4	2	3	4	25.867	25.654	24.2961	26.5255	NaN	26.3393	25.6891	26.4202
WP_006961342.1;UPI0001B9526B	WP_006961342.1;UPI0001B9526B	WP_006961342.1 MULTISPECIES: DEAD/DEAH box helicase [Vibrio];UPI0001B9526B status=active	0.521468	0.748087		0.375193	0.729489	1.1146	0.176794	0.478514	0.492459	23.1063	22.8633	22.4451	23.4041	20	23.1441	23.2961	23.6971	22.8987						2	8.5	8.5	8.5	44.514	0	7.6973	1	1	1	1	0	1	1	2	1	23.2096	22.8651	21.9352	23.5285	NaN	23.3645	23.239	24.1565
WP_038512354.1;UPI0005129259	WP_038512354.1;UPI0005129259	WP_038512354.1 ATP-dependent RNA helicase HrpA [Vibrio coralliilyticus];UPI0005129259 status=active	0.526705	0.75288		0.39527	0.74022	1.14342	0.0782828	0.365628	0.334357	23.3511	23.087	23.1519	23.4551	20	23.7077	23.6649	23.2961	23.632						4	4	4	4	149.94	0	10.096	3	4	2	2	1	1	3	1	3	24.8288	24.7077	23.5754	25.0691	22.3538	24.6096	25.3545	24.4298
WP_038509373.1;UPI0005128E95	WP_038509373.1;UPI0005128E95	WP_038509373.1 MULTISPECIES: bacterioferritin [Vibrio];UPI0005128E95 status=active	0.600645	0.803827		0.436497	0.771678	1.43202	0.0621892	0.3512	0.604139	23.8288	24.5165	24.0443	25.1214	20	24.7846	24.6264	24.9716	24.604						2	18.8	18.8	18.8	18.613	0	9.5135	2	1	2	2	0	2	2	2	2	24.6431	24.5754	24.3307	26.0338	NaN	25.0275	25.3477	26.2077
WP_040121777.1;UPI0005127921	WP_040121777.1;UPI0005127921	WP_040121777.1 siderophore-interacting protein [Vibrio coralliilyticus];UPI0005127921 status=active	0.631787	0.819774		0.396108	0.74022	1.7174	0.511034	0.749816	1.4343	20	20	24.0854	23.2361	20	20	23.5165	20	24.8717						2	13.3	13.3	13.3	28.73	0	9.7303	0	0	1	1	0	0	1	0	2	NaN	NaN	23.6096	23.417	NaN	NaN	23.5165	NaN
WP_038511301.1;UPI0005126C9B	WP_038511301.1;UPI0005126C9B	WP_038511301.1 SDR family oxidoreductase [Vibrio coralliilyticus];UPI0005126C9B status=active	0.639981	0.826911		0.39574	0.74022	1.28735	0.469361	0.720966	0.768707	24.1946	23.5522	21.2821	24.3778	20	23.0951	24.4738	23.1534	23.7077						2	7.1	7.1	7.1	27.558	0.0034176	3.4458	2	1	1	2	1	1	2	1	1	24.4738	23.4425	20.7876	24.976	NaN	23.6649	24.9584	23.6431
WP_006959336.1;UPI0001B95A64	WP_006959336.1;UPI0001B95A64	WP_006959336.1 MULTISPECIES: integration host factor subunit beta [Vibrio];UPI0001B95A64 status=active	0.657741	0.837175		0.425327	0.761833	1.87784	0.846399	0.94751	0.443003	20	24.2243	24.141	20	24.0609	20	20	25.2021	24.4923						1	11.8	11.8	11.8	10.692	0.0020804	3.6498	1	1	1	1	1	0	1	1	1	26.6595	24.141	23.654	27.1604	23.7594	NaN	26.9869	25.7155
WP_038510022.1;UPI0005126DE0	WP_038510022.1;UPI0005126DE0	WP_038510022.1 2-octaprenyl-3-methyl-6-methoxy-1,4-benzoquinol hydroxylase [Vibrio coralliilyticus];UPI0005126DE0 status=active	0.717863	0.873154		0.488155	0.791275	1.4286	0.914569	0.970841	0.211448	20	23.9316	23.5869	23.867	20	20	20	24.1253	24.0275						2	8.1	8.1	8.1	42.626	0	4.0303	1	2	2	2	1	1	1	2	2	24.1946	24.3778	23.417	24.1871	23.5404	23.7492	23.4923	24.4105
WP_038513060.1;UPI0005127FCF	WP_038513060.1;UPI0005127FCF	WP_038513060.1 ammonia-forming nitrite reductase cytochrome c552 subunit [Vibrio coralliilyticus];UPI0005127FCF status=active	0.719687	0.873295		0.506962	0.799584	1.40461	0.515118	0.750672	1.38564	24.1095	20	20	24.0526	20	20	24.1332	24.1332	20						2	5.9	5.9	5.9	53.481	0	5.3366	2	1	0	2	0	0	2	2	0	25.3943	NaN	NaN	24.5105	NaN	NaN	24.5105	24.6096
WP_038510814.1;UPI0005127314	WP_038510814.1;UPI0005127314	WP_038510814.1 efflux RND transporter permease subunit [Vibrio coralliilyticus];UPI0005127314 status=active	0.744372	0.886868		0.539294	0.822642	1.96499	0.983016	0.993762	-0.0657775	20	26.0752	26.3393	20	20	26.3222	20	26.2002	26.0169						2	2.1	2.1	2.1	115.41	0	4.4579	0	1	1	0	0	1	1	1	2	NaN	26.0609	25.9203	NaN	NaN	26.3066	NaN	26.7771
WP_040122124.1;UPI0005127C2A	WP_040122124.1;UPI0005127C2A	WP_040122124.1 lactonase family protein [Vibrio coralliilyticus];UPI0005127C2A status=active	0.0105744	0.116775	014 tssM2_014 hcp;014 tssM2_014 wt	0.0541846	0.415126	-2.49921	0.373901	0.658718	0.863831	20	20	20	22.695	23.7077	23.6865	22.5915	20	20						1	6.1	6.1	6.1	37.502	0.0096463	2.5982	0	0	0	1	1	1	1	0	0	NaN	NaN	NaN	22.58	23.3645	24.1565	22.5427	NaN
WP_040122557.1;UPI00051274D1	WP_040122557.1;UPI00051274D1	WP_040122557.1 aminotransferase class V-fold PLP-dependent enzyme [Vibrio coralliilyticus];UPI00051274D1 status=active	0.0176945	0.149237	014 tssM2_014 hcp	0.231121	0.653319	-1.91475	0.119385	0.411608	2.63844	20	20	20	24.1795	25.0062	24.4738	24.317	23.5983	20						1	3.2	3.2	3.2	45.192	0	6.4507	0	0	0	1	1	1	1	1	0	NaN	NaN	NaN	24.3712	24.7129	24.7543	24.317	24.1095
WP_038514428.1;UPI0005128230	WP_038514428.1;UPI0005128230	WP_038514428.1 guanosine-5-triphosphate,3-diphosphate diphosphatase [Vibrio coralliilyticus];UPI0005128230 status=active	0.0260393	0.175308	014 tssM2_014 hcp	0.340859	0.718915	-1.26981	0.116138	0.411608	2.30327	20	20	20	23.3511	24.0443	23.3239	20	23.48	23.4298						2	5.4	5.4	5.4	54.663	0.0090674	2.7204	1	1	1	2	2	2	1	2	2	23.9933	22.937	22.6736	24.2021	24.1095	24.4923	23.8764	24.4041
WP_038514531.1;UPI0005127CDB	WP_038514531.1;UPI0005127CDB	WP_038514531.1 ATPase [Vibrio coralliilyticus];UPI0005127CDB status=active	0.0867248	0.333458		0.131028	0.521687	-1.55107	0.105698	0.403696	-1.72828	22.3936	22.2361	22.9566	22.0426	22.6342	22.3778	20	20	22.4015						1	8.1	8.1	8.1	25.049	0	6.8172	1	1	1	1	1	1	1	1	1	22.3699	22.1734	22.5356	22.2419	22.3538	22.5754	NaN	NaN
UPI0005128108;WP_167335781.1	UPI0005128108;WP_167335781.1	UPI0005128108 status=active;WP_167335781.1 outer membrane beta-barrel protein [Vibrio coralliilyticus]	0.118806	0.381762		0.11313	0.500391	-1.94926	0.186517	0.49289	-1.53327	23.0935	22.8346	23.8385	23.1441	24.1946	23.6757	20	22.0493	23.1174						2	6.1	6.1	6.1	45.281	0	6.5923	1	1	2	2	2	2	0	1	2	22.4849	22.7816	24.002	24.1565	24.4862	24.5638	NaN	22.5708
WP_038513470.1;UPI000512908D	WP_038513470.1;UPI000512908D	WP_038513470.1 lipoprotein NlpI [Vibrio coralliilyticus];UPI000512908D status=active	0.124578	0.390644		0.0544406	0.415126	-1.0176	0.104195	0.402884	-0.826886	23.7594	23.3101	24.6264	24.275	24.6153	23.3778	22.9116	23.1658	23.1379						6	24.6	24.6	24.6	34.89	0	11.93	4	5	4	4	2	2	4	4	3	25.5463	25.1253	25.0609	26.0169	24.6209	24.0691	25.2499	25.5638
UPI00036F36CC;WP_229629425.1	UPI00036F36CC;WP_229629425.1	UPI00036F36CC status=active;WP_229629425.1 MULTISPECIES: hypothetical protein [Vibrio]	0.139482	0.419108		0.0965435	0.478969	-1.45138	0.455664	0.711708	-0.622059	24.0105	25.2133	24.5463	25.4831	25.3135	25.4614	22.6342	24.7234	24.5463						3	8.7	8.7	8.7	53.916	0	8.6405	3	2	3	2	2	2	2	3	2	25.2207	25.2244	25.5725	25.5522	25.6865	25.654	24.3975	26.1546
WP_038513911.1;UPI0005128990	WP_038513911.1;UPI0005128990	WP_038513911.1 nitroreductase family protein [Vibrio coralliilyticus];UPI0005128990 status=active	0.226303	0.526798		0.199378	0.609503	-1.72799	0.293614	0.61898	-1.33786	23.4425	23.3778	23.7796	23.5285	23.9043	24.3376	20	23.1565	23.4298						1	4	4	4	25.149	0.0078637	2.8963	1	1	1	1	1	1	0	1	1	23.391	23.3511	23.2679	23.7995	23.5869	24.5926	NaN	23.6757
WP_040122563.1;UPI0005128C07	WP_040122563.1;UPI0005128C07	WP_040122563.1 hypothetical protein [Vibrio coralliilyticus];UPI0005128C07 status=active	0.241229	0.542942		0.0822138	0.456229	-2.13861	0.458038	0.714673	-1.11641	23.1472	22.9243	20	22.9079	23.417	22.8132	22.7223	20	20						1	13.8	13.8	13.8	10.884	0.0040027	3.1558	1	1	0	1	1	1	1	0	0	23.3645	22.8764	NaN	23.1095	23.0037	23.0122	22.5545	NaN
WP_040121796.1;UPI0005127443	WP_040121796.1;UPI0005127443	WP_040121796.1 sugar O-acetyltransferase [Vibrio coralliilyticus];UPI0005127443 status=active	0.242275	0.543235		0.366846	0.729194	-1.24792	0.466591	0.719787	1.32697	20	20	23.3376	23.9406	23.4676	23.654	23.6865	20	23.632						2	14.1	14.1	14.1	20.115	0.0020604	3.542	0	0	1	2	2	1	2	0	1	NaN	NaN	22.7975	24.8997	24.0691	23.8764	24.7796	NaN
WP_038509847.1;UPI0005127A4F	WP_038509847.1;UPI0005127A4F	WP_038509847.1 hemerythrin domain-containing protein [Vibrio coralliilyticus];UPI0005127A4F status=active	0.253279	0.55515		0.30911	0.70593	-1.52974	0.522319	0.754737	1.3018	20	20	23.9495	24.1946	24.0105	24.239	24.0854	20	23.7695						1	13.1	13.1	13.1	22.02	0	4.8205	0	0	1	1	1	1	1	0	1	NaN	NaN	23.2821	24.4676	23.5983	24.6431	24.0526	NaN
WP_040122125.1;UPI0005128F8B	WP_040122125.1;UPI0005128F8B	WP_040122125.1 beta-N-acetylhexosaminidase [Vibrio coralliilyticus];UPI0005128F8B status=active	0.274524	0.575546		0.202307	0.613449	-1.47885	0.886592	0.965802	0.188581	20	20	22.3348	22.3294	22.3936	22.6141	22.9006	20	20						1	1.7	1.7	1.7	92.574	0	4.1427	0	0	1	1	1	1	1	0	0	NaN	NaN	21.6757	22.5356	22.1174	22.8557	23.0088	NaN
WP_006962138.1;UPI0001B95692	WP_006962138.1;UPI0001B95692	WP_006962138.1 MULTISPECIES: hypothetical protein [Vibrio];UPI0001B95692 status=active	0.275063	0.575546		0.258623	0.66922	-1.54207	0.284063	0.612614	-1.45124	25.0148	25.4892	25.2243	25.5135	25.1095	25.3778	24.5522	21.502	25.3204						2	10	10	10	25.17	0	4.8231	1	1	1	1	2	2	1	1	2	25.5255	25.1293	25.3239	25.6458	25.5463	26.2353	24.9977	23.4425
WP_006960640.1;UPI0001B94E25	WP_006960640.1;UPI0001B94E25	WP_006960640.1 MULTISPECIES: maltose/maltodextrin ABC transporter ATP-binding protein MalK [Vibrio];UPI0001B94E25 status=active	0.288246	0.585882		0.120406	0.500391	-1.93172	0.373901	0.658718	-0.923843	20	22.7715	20	22.5961	20	23.1991	20	20	20	+					1	4	4	4	41.275	1	-2	0	1	0	1	0	1	0	0	0	NaN	22.6929	NaN	22.7836	NaN	23.48	NaN	NaN
WP_038513893.1;UPI0005128E5C	WP_038513893.1;UPI0005128E5C	WP_038513893.1 capsule biosynthesis GfcC family protein [Vibrio coralliilyticus];UPI0005128E5C status=active	0.294988	0.590361		0.116329	0.500391	-1.73365	0.373901	0.658718	-0.862307	20	22.5869	20	22.5404	22.6606	20	20	20	20						1	8.1	8.1	8.1	28.093	0.0033693	3.2247	0	1	0	1	1	0	1	0	0	NaN	22.5356	NaN	22.7098	22.3565	NaN	NaN	NaN
WP_038512788.1;UPI00051282B2	WP_038512788.1;UPI00051282B2	WP_038512788.1 Maf family protein [Vibrio coralliilyticus];UPI00051282B2 status=active	0.316018	0.609406		0.12778	0.515066	-2.21571	0.531404	0.759655	-1.1017	23.6431	23.0918	20	23.5869	23.4676	23.0224	20	20	23.4298						1	14	14	14	21.606	0.0078689	2.8985	1	1	0	1	1	1	0	0	1	23.6096	23.0224	NaN	23.7796	23.184	23.3101	NaN	NaN
WP_006962962.1;UPI0001B93A32	WP_006962962.1;UPI0001B93A32	WP_006962962.1 MULTISPECIES: YejL family protein [Vibrio];UPI0001B93A32 status=active	0.321925	0.612336		0.401849	0.748356	-1.9038	0.524835	0.75675	2.00498	26.143	20	20	25.9562	25.7129	26.2002	25.9803	26.1776	20						1	18.9	18.9	18.9	7.8778	0	10.265	1	1	1	1	1	1	1	1	1	26.329	23.6096	22.8327	26.3376	25.6676	26.673	26.1965	26.8741
WP_038514399.1;UPI0005127214	WP_038514399.1;UPI0005127214	WP_038514399.1 GAF domain-containing protein [Vibrio coralliilyticus];UPI0005127214 status=active	0.322927	0.612513		0.26468	0.672365	-1.65953	0.370568	0.658718	-1.28896	24.1015	23.7077	23.6757	24.1795	24.4676	23.9495	23.9316	23.6865	20						2	17.2	17.2	17.2	16.58	0	5.7909	2	2	2	2	2	2	2	2	1	24.7389	24.7182	24.002	25.2926	24.5983	25.2207	24.6153	25.3778
WP_006957771.1;UPI0001B957F3	WP_006957771.1;UPI0001B957F3	WP_006957771.1 MULTISPECIES: bifunctional D-glycero-beta-D-manno-heptose-7-phosphate kinase/D-glycero-beta-D-manno-heptose 1-phosphate adenylyltransferase HldE [Vibrio];UPI0001B957F3 status=active	0.324145	0.612513		0.57413	0.845167	-1.22431	0.373901	0.658718	1.47661	20	20	20	23.8858	20	24.217	20	24.4298	20						3	8.6	8.6	8.6	50.991	0	17.947	1	2	2	2	2	2	1	1	1	22.8746	22.4041	23.9495	25.0275	25.1015	24.9803	23.4923	24.945
WP_006963408.1;UPI0001B950DC	WP_006963408.1;UPI0001B950DC	WP_006963408.1 MULTISPECIES: ribonuclease PH [Vibrio];UPI0001B950DC status=active	0.325232	0.612513		0.159195	0.553128	-3.1097	0.643964	0.829691	-1.16144	20	24.2535	24.6153	24.9977	25.0894	24.6264	25.3844	20	20						2	9.7	9.7	9.7	25.824	0	6.6571	1	2	2	2	1	2	1	0	0	24.0854	25.002	24.239	26.0732	24.7945	25.6649	25.3844	NaN
WP_038510911.1;UPI0005127179	WP_038510911.1;UPI0005127179	WP_038510911.1 hypothetical protein [Vibrio coralliilyticus];UPI0005127179 status=active	0.333429	0.615161		0.244802	0.661798	-1.00174	0.217702	0.536898	-0.809319	28.5718	28.3153	29.3578	30.0864	28.4823	28.2535	28.019	27.1115	28.6865						3	9.1	9.1	9.1	39.919	0	18.462	3	3	3	2	3	3	3	2	3	27.1795	26.8858	30.0864	30.4134	27.0401	27.17	26.6998	26.673
WP_006957145.1;UPI0001B93D5C	WP_006957145.1;UPI0001B93D5C	WP_006957145.1 MULTISPECIES: ribulose-phosphate 3-epimerase [Vibrio];UPI0001B93D5C status=active	0.336093	0.617841		0.221172	0.647134	-1.86431	0.407749	0.67928	-1.18282	25.5609	25.5255	27.3745	26.527	28.0401	25.9383	22.7369	26.3204	25.8552						4	15.7	15.7	15.7	24.471	0	8.016	2	4	3	1	2	3	4	4	3	25.1984	26.7771	27.8858	26.2643	28.189	27.2077	25.824	27.7389
WP_038509260.1;UPI0005129641	WP_038509260.1;UPI0005129641	WP_038509260.1 N-acetyl-gamma-glutamyl-phosphate reductase [Vibrio coralliilyticus];UPI0005129641 status=active	0.34572	0.618918		0.321584	0.711943	-1.81996	0.320891	0.631269	-1.82094	25.1984	24.918	24.9847	25.2133	24.824	25.0609	24.8191	24.8191	20						2	16.5	16.5	16.5	36.139	0	33.38	1	1	1	1	2	1	1	1	0	25.1565	24.8433	24.4984	25.3975	24.8336	25.3712	24.8093	25.317
WP_038511192.1;UPI0005128416	WP_038511192.1;UPI0005128416	WP_038511192.1 glycerate kinase [Vibrio coralliilyticus];UPI0005128416 status=active	0.346401	0.618918		0.307494	0.705445	-1.2448	0.332292	0.642744	-1.18691	23.3101	23.002	23.5983	23.4923	23.3239	23.2679	23.3511	22.9985	20						2	6.3	6.3	6.3	38.916	0	5.8221	2	1	1	2	1	2	2	2	0	23.8288	22.8307	23.1612	24.1095	21.6141	24.1565	23.976	24.2607
WP_040121306.1;UPI00051282D2	WP_040121306.1;UPI00051282D2	WP_040121306.1 trypsin-like serine protease [Vibrio coralliilyticus];UPI00051282D2 status=active	0.354003	0.627057		0.45869	0.780604	-1.44606	0.262831	0.590583	-2.26541	26.1681	25.6595	25.2891	25.4041	24.1174	25.1371	25.2679	20	25.0526						2	16.7	16.7	16.7	35.69	0	28.176	2	2	2	2	2	2	1	0	2	26.8974	26.3477	25.7312	26.3444	24.7129	26.1984	24.7234	NaN
WP_006961232.1;UPI0001B94C2A	WP_006961232.1;UPI0001B94C2A	WP_006961232.1 MULTISPECIES: response regulator [Vibrio];UPI0001B94C2A status=active	0.369845	0.642147		0.373901	0.729194	-0.994893	0.117354	0.411608	-1.57677	22.4972	20	22.2332	22.9847	20	20	20	20	20						1	6.9	6.9	6.9	36.765	0	4.0462	1	0	1	1	0	0	0	0	0	22.6186	NaN	21.6453	23.1111	NaN	NaN	NaN	NaN
WP_040122090.1;UPI00051274DD	WP_040122090.1;UPI00051274DD	WP_040122090.1 alpha/beta hydrolase [Vibrio coralliilyticus];UPI00051274DD status=active	0.37541	0.644656		0.373901	0.729194	-1.97038	0.134629	0.427226	-3.22974	20	23.7895	25.8997	20	25.9111	20	20	20	20						1	4.9	4.9	4.9	35.038	0.0020776	3.6426	0	1	1	0	1	0	0	0	0	NaN	23.9847	25.3745	NaN	25.5869	NaN	NaN	NaN
UPI00051285C2;WP_052131693.1	UPI00051285C2;WP_052131693.1	UPI00051285C2 status=active;WP_052131693.1 hypothetical protein [Vibrio coralliilyticus]	0.376789	0.644784		0.294371	0.689314	-1.48552	0.330916	0.642076	-1.33123	22.9243	23.2679	24.4614	23.2535	24.7695	23.0935	23.3778	23.2821	20						2	12.2	12.2	12.2	21.087	0	5.4156	1	1	2	1	1	1	1	1	0	22.9261	23.391	24.3239	23.654	24.2317	23.4923	23.632	24.002
WP_038513298.1;UPI0005129337	WP_038513298.1;UPI0005129337	WP_038513298.1 tRNA-binding protein [Vibrio coralliilyticus];UPI0005129337 status=active	0.38883	0.649461		0.33087	0.716119	-1.19861	0.372472	0.658718	-1.08776	23.3239	23.3645	23.0409	23.5404	23.3239	23.1976	23.1285	20	23.3376	+					1	10	10	10	12.459	1	-2	1	1	1	1	1	1	1	1	1	23.0105	22.9006	22.1457	23.3376	23.5522	23.7796	24.895	23.178
WP_052131709.1	WP_052131709.1	WP_052131709.1 glycoside hydrolase family protein [Vibrio coralliilyticus]	0.399154	0.66238		0.556866	0.836926	-1.14577	0.177092	0.478514	-2.14721	23.6209	23.1704	23.5638	23.7077	20	23.6431	23.9134	20	20						3	22.7	22.7	22.7	19.195	0	12.253	3	1	1	1	0	2	2	0	0	24.8997	22.7995	22.7895	24.2244	NaN	24.2463	24.8717	NaN
WP_019277742.1;UPI0002F10264	WP_019277742.1;UPI0002F10264	WP_019277742.1 MULTISPECIES: heme utilization cystosolic carrier protein HutX [Vibrio];UPI0002F10264 status=active	0.416716	0.672617		0.346894	0.724876	-1.57058	0.393968	0.666352	-1.40039	24.5638	24.2821	24.1095	24.6153	24.7492	24.1015	20	24.5225	24.2317						1	12.6	12.6	12.6	18.805	0	15.056	1	1	1	1	1	1	0	1	1	24.5225	24.2021	23.5869	24.848	24.4488	24.3778	NaN	25.0317
WP_040121258.1;UPI00051273F3	WP_040121258.1;UPI00051273F3	WP_040121258.1 hypothetical protein [Vibrio coralliilyticus];UPI00051273F3 status=active	0.424174	0.675572		0.37104	0.729194	-1.10974	0.366293	0.658718	-1.08787	23.1946	23.2961	23.181	23.1472	23.7594	22.8307	23.2317	20	23.1765						1	3.9	3.9	3.9	35.67	0.0090615	2.7191	1	1	1	1	1	1	1	0	1	23.1174	23.2051	22.6929	23.3239	23.6096	22.9477	23.2273	NaN
WP_038512445.1;UPI0005127FBA	WP_038512445.1;UPI0005127FBA	WP_038512445.1 3-phosphoserine/phosphohydroxythreonine transaminase [Vibrio coralliilyticus];UPI0005127FBA status=active	0.445146	0.687235		0.333017	0.716131	-1.0737	0.720981	0.873441	-0.366432	22.4425	22.1238	22.1886	23.0542	23.2821	22.5404	23.0459	20	22.6096						1	4.2	4.2	4.2	39.67	0	5.5151	1	1	1	1	1	1	1	1	1	22.5189	22.0526	21.7348	23.1301	22.8727	22.9654	22.9352	NaN
WP_021457582.1;UPI000390B03D	WP_021457582.1;UPI000390B03D	WP_021457582.1 NUDIX hydrolase [Vibrio coralliilyticus];UPI000390B03D status=active	0.454466	0.697105		0.32234	0.712565	-1.82398	0.874159	0.964079	0.353153	24.1719	20	24.1565	24.8093	24.3376	25.7129	24.5983	24.7895	20						1	8.8	8.8	8.8	15.566	0.002079	3.6432	1	0	1	1	1	1	1	1	0	25.239	NaN	23.8764	25.3844	24.239	25.3477	25.3273	25.9847
WP_038513104.1;UPI00051274A0	WP_038513104.1;UPI00051274A0	WP_038513104.1 1-deoxy-D-xylulose-5-phosphate synthase [Vibrio coralliilyticus];UPI00051274A0 status=active	0.472492	0.712405		0.235505	0.659501	-1.2856	0.947745	0.982736	-0.0937525	23.1961	22.5869	20	23.1991	23.0325	23.1269	22.6141	20	22.8876						1	2.4	2.4	2.4	67.729	0.0020935	3.7403	1	1	0	1	1	1	1	0	1	23.1596	22.5069	NaN	23.391	22.7369	23.4041	22.6141	NaN
WP_006960052.1;UPI0001B95439	WP_006960052.1;UPI0001B95439	WP_006960052.1 MULTISPECIES: hypothetical protein [Vibrio];UPI0001B95439 status=active	0.556856	0.774953		0.482553	0.788153	-1.04705	0.446367	0.708242	-1.13655	24.0854	23.6431	23.6971	24.0772	23.6757	23.4041	23.8288	20	24.1871						1	21.7	21.7	21.7	4.9305	0	4.7977	1	1	1	1	1	1	1	1	1	24.002	23.632	23.2961	24.217	23.4551	23.6865	23.7895	NaN
WP_038510598.1;UPI00051289DF	WP_038510598.1;UPI00051289DF	WP_038510598.1 porin [Vibrio coralliilyticus];UPI00051289DF status=active	0.653852	0.834994		0.430453	0.768127	-1.04418	0.464318	0.717806	-0.93667	22.7935	20	22.3321	22.6929	20	22.7553	22.3156	20	20						1	5.5	5.5	5.5	37.587	0.0040134	3.1847	1	0	1	1	0	1	1	0	0	22.9916	NaN	21.6186	23.0156	NaN	22.9566	22.0723	NaN
WP_040121890.1;UPI0005128A63	WP_040121890.1;UPI0005128A63	WP_040121890.1 aminotransferase class I/II-fold pyridoxal phosphate-dependent enzyme [Vibrio coralliilyticus];UPI0005128A63 status=active	0.667074	0.841169		0.429676	0.767791	-1.44986	0.553911	0.772943	-0.949724	20	23.1704	22.8839	23.6971	23.8576	20	20	23.2051	20						3	11.8	11.8	11.8	40.689	0	11.394	1	2	2	2	3	1	1	2	1	22.7056	23.7695	22.9777	24.558	23.8385	23.1222	22.7574	24.4862
WP_038513870.1;UPI0005128073	WP_038513870.1;UPI0005128073	WP_038513870.1 D-2-hydroxyacid dehydrogenase [Vibrio coralliilyticus];UPI0005128073 status=active	0.669839	0.841722		0.47509	0.787506	-1.4033	0.998316	0.998729	0.00380198	23.5869	20	20	23.5404	24.2679	20	23.5983	20	20						1	3.9	3.9	3.9	34.48	0.0096339	2.5666	1	0	0	1	1	0	1	0	0	23.5983	NaN	NaN	23.7492	23.8858	NaN	23.6757	NaN
WP_038514192.1;UPI000512855B	WP_038514192.1;UPI000512855B	WP_038514192.1 serine/threonine protein kinase [Vibrio coralliilyticus];UPI000512855B status=active	0.677019	0.844777		0.498164	0.79632	-1.34357	0.962817	0.988501	0.0849768	20	20	23.5045	24.0105	23.7796	20	20	23.7594	20						2	7	7	7	38.741	0	6.1212	0	1	1	1	1	0	1	1	1	NaN	22.4601	23.0258	24.1946	23.48	NaN	21.7307	24.2679
WP_038511304.1;UPI000512912A	WP_038511304.1;UPI000512912A	WP_038511304.1 TetR/AcrR family transcriptional regulator [Vibrio coralliilyticus];UPI000512912A status=active	0.678023	0.844777		0.452998	0.778485	-1.32707	0.485346	0.73283	-1.20343	20	23.7895	23.0002	20	23.7182	23.4425	20	20	23.1795						2	9.7	9.7	9.7	28.055	0	5.1418	0	1	2	0	2	2	0	1	1	NaN	23.4298	23.4551	NaN	24.0275	24.0691	NaN	NaN
WP_006959276.1;UPI0001B95830	WP_006959276.1;UPI0001B95830	WP_006959276.1 MULTISPECIES: PTS glucose transporter subunit IIBC [Vibrio];UPI0001B95830 status=active	0.67885	0.845122		0.373127	0.729194	-1.70653	0.929871	0.974312	-0.233142	25.726	20	25.1449	25.2714	24.8288	25.1908	20	24.918	25.2535						2	5.7	5.7	5.7	49.322	0	7.1275	2	2	2	2	2	2	2	2	2	25.4041	26.509	24.3844	26.9428	24.5045	27.1214	24.2821	25.4892
WP_040121795.1;UPI000512846F	WP_040121795.1;UPI000512846F	WP_040121795.1 hypothetical protein [Vibrio coralliilyticus];UPI000512846F status=active	0.698702	0.860694		0.457327	0.77917	-1.32392	0.594146	0.796262	-0.829924	20	23.1642	22.5141	23.9316	23.2288	20	23.1886	20	20						1	5.2	5.2	5.2	31.37	0.0091146	2.7802	0	1	1	1	1	1	1	0	0	NaN	23.2346	22.3988	23.9134	23.1488	NaN	23.3645	NaN
WP_038510709.1;UPI000512805E	WP_038510709.1;UPI000512805E	WP_038510709.1 GspS/AspS pilotin family protein [Vibrio coralliilyticus];UPI000512805E status=active	0.719447	0.873295		0.482252	0.788153	-1.11072	0.56299	0.77499	-0.843186	20	22.5846	22.8783	20	22.928	23.3376	20	20	22.9334						1	9.8	9.8	9.8	14.432	0.004008	3.1755	0	1	1	0	1	1	0	0	1	NaN	22.3073	22.3403	NaN	22.6074	23.7895	NaN	NaN
WP_038510537.1;UPI0005127707	WP_038510537.1;UPI0005127707	WP_038510537.1 YbhB/YbcL family Raf kinase inhibitor-like protein [Vibrio coralliilyticus];UPI0005127707 status=active	7.35076e-09	3.61292e-06	014 hcp_014 tssM2;014 hcp_014 wt	NaN	NaN	0	2.51928e-06	0.000835302	-4.22608	24.417	24.217	24.0443	20	20	20	20	20	20		+		+	014 wt_014 hcp	2	16.9	16.9	16.9	18.919	0	4.3401	1	1	1	1	1	0	1	1	0	24.3511	24.2317	23.4923	24.6865	24.1795	NaN	24.1946	24.3844
WP_006961152.1;UPI0001B94821	WP_006961152.1;UPI0001B94821	WP_006961152.1 MULTISPECIES: Hcp family type VI secretion system effector [Vibrio];UPI0001B94821 status=active	9.41478e-09	3.61292e-06	014 tssM2_014 hcp;014 wt_014 hcp	0.710358	0.893005	0.0634829	1.0082e-06	0.000504434	9.07439	24.3101	24.7077	24.0935	33.6415	33.3956	33.1068	33.4943	33.3698	33.4702		+		+	014 wt_014 hcp	16	78.5	78.5	78.5	19.228	0	323.31	7	7	6	14	15	15	14	13	15	26.9869	26.6181	25.9293	36.8399	36.2828	36.4626	36.4535	36.9086
WP_040122119.1;UPI00051296C7	WP_040122119.1;UPI00051296C7	WP_040122119.1 hypothetical protein [Vibrio coralliilyticus];UPI00051296C7 status=active	2.59977e-08	5.70093e-06	014 wt_014 hcp;014 tssM2_014 hcp	0.060608	0.43115	-0.243174	4.20295e-07	0.000504434	3.29762	26.2481	26.2096	26.0732	29.7014	29.5646	29.8872	29.459	29.4862	29.4785		+		+	014 wt_014 hcp	23	35.7	35.7	35.7	80.652	0	157.19	8	7	7	22	17	21	19	21	17	27.4154	27.1214	26.7517	31.4384	30.8385	31.6881	31.0217	31.4483
WP_040121707.1;UPI00051284A2	WP_040121707.1;UPI00051284A2	WP_040121707.1 hypothetical protein [Vibrio coralliilyticus];UPI00051284A2 status=active	4.70633e-08	9.03027e-06	014 wt_014 hcp;014 tssM2_014 hcp	0.304829	0.702794	-0.114996	8.23716e-06	0.0012364	6.57742	22.3752	22.2989	21.714	28.8711	28.726	28.8682	28.8593	28.5646	28.6964		+		+	014 wt_014 hcp	21	48.6	48.6	48.6	62.71	0	320.4	5	6	4	19	16	20	17	19	17	25.7492	25.6375	24.6757	31.4871	30.8829	31.5109	31.0737	31.5062
WP_040121702.1;UPI0005128A74	WP_040121702.1;UPI0005128A74	WP_040121702.1 type VI secretion system tip protein VgrG [Vibrio coralliilyticus];UPI0005128A74 status=active	7.43713e-08	1.26844e-05	014 wt_014 hcp;014 tssM2_014 hcp	0.0835663	0.456229	-0.233347	7.27929e-06	0.0012364	4.45264	27.0609	26.7517	26.5898	31.5573	31.3142	31.5889	31.1483	31.3196	31.2924		+		+	014 wt_014 hcp	35	58.7	58.7	58.7	77.156	0	323.31	18	15	14	32	32	33	34	33	32	29.5987	28.7927	28.6931	34.7353	34.13	34.8138	34.13	34.7302
UPI0005127E80;WP_235284713.1	UPI0005127E80;WP_235284713.1	UPI0005127E80 status=active;WP_235284713.1 hypothetical protein [Vibrio coralliilyticus]	1.04025e-07	1.58855e-05	014 wt_014 hcp;014 tssM2_014 hcp	0.118173	0.500391	-0.129022	1.03449e-05	0.00141161	2.96105	25.1095	24.8858	24.7645	28.0557	27.9031	28.0711	27.9259	27.8081	27.9088		+		+	014 wt_014 hcp	23	26	26	26	130.06	0	220.92	11	9	8	20	21	21	20	21	21	27.3153	26.8385	26.1871	30.846	30.0084	30.995	30.5664	30.933
WP_235284669.1	WP_235284669.1	WP_235284669.1 hypothetical protein [Vibrio coralliilyticus]	1.29783e-07	1.66014e-05	014 wt_014 hcp;014 tssM2_014 hcp	0.356315	0.727361	-0.180086	7.95011e-06	0.0012364	6.76972	21.7182	21.4067	22.1765	28.6831	28.4512	29.0164	28.4862	28.6458	28.4785		+		+	014 wt_014 hcp	24	49.4	49.4	49.4	72.276	0	323.31	4	4	5	23	19	23	22	23	21	24.8623	24.3778	24.654	31.2591	30.2979	31.4083	30.6798	31.4184
WP_006960713.1;UPI0001B95249	WP_006960713.1;UPI0001B95249	WP_006960713.1 MULTISPECIES: NupC/NupG family nucleoside CNT transporter [Vibrio];UPI0001B95249 status=active	5.261e-07	5.82239e-05	014 wt_014 hcp;014 tssM2_014 hcp	0.636629	0.863216	-0.249553	8.92776e-07	0.000504434	9.25951	20	20	20	29.5033	30.2979	28.726	29.6198	29.1239	29.0349		+		+	014 wt_014 hcp	1	4.7	4.7	4.7	42.22	0.0033921	3.3098	0	0	0	1	1	1	1	1	1	NaN	NaN	NaN	29.6251	29.94	29.0322	29.5555	29.7958
WP_040121705.1;UPI0005127398	WP_040121705.1;UPI0005127398	WP_040121705.1 OmpA family protein [Vibrio coralliilyticus];UPI0005127398 status=active	1.52779e-06	0.00013795	014 wt_014 hcp;014 tssM2_014 hcp	0.563091	0.838796	-0.110078	6.42256e-05	0.00642684	6.26723	21.6584	22.5475	21.3752	28.267	28.4976	27.9484	28.2714	28.066	28.0453		+		+	014 wt_014 hcp	53	42.1	42.1	42.1	175.41	0	323.31	7	6	4	47	41	47	47	49	44	25.8927	26.0833	25.7155	32.0769	31.7088	31.8422	31.8755	32.2048
WP_038511522.1;UPI00052A5269	WP_038511522.1;UPI00052A5269	WP_038511522.1 major capsid protein P2 [Vibrio coralliilyticus];UPI00052A5269 status=active	5.17016e-06	0.000440899	014 hcp_014 tssM2;014 hcp_014 wt	0.0701317	0.449201	0.348876	4.86232e-06	0.00104262	-1.72092	29.3683	29.2736	29.2445	27.3239	27.3992	26.9539	27.509	27.632	27.5826		+		+	014 wt_014 hcp	12	40.4	40.4	40.4	29.362	0	92.47	11	11	12	7	7	8	8	7	10	31.6458	31.1842	31.1724	29.524	29.249	29.196	29.2692	29.5627
WP_052131801.1;UPI00051282A7	WP_052131801.1;UPI00051282A7	WP_052131801.1 hypothetical protein [Vibrio coralliilyticus];UPI00051282A7 status=active	7.7502e-06	0.000626134	014 wt_014 hcp;014 tssM2_014 hcp	0.765828	0.9233	-0.112042	1.54586e-05	0.00178488	4.22697	20	20	20	24.0105	24.9539	24.0526	24.4551	24.3307	23.895		+		+	014 wt_014 hcp	5	8.9	8.9	8.9	85.3	0	15.215	0	0	0	2	5	3	2	4	4	NaN	NaN	NaN	23.9672	26.0833	24.6757	23.848	26.1273
WP_019274562.1;UPI0002DD2E5B	WP_019274562.1;UPI0002DD2E5B	WP_019274562.1 MULTISPECIES: 50S ribosomal protein L3 N(5)-glutamine methyltransferase [Vibrio];UPI0002DD2E5B status=active	3.11779e-05	0.00217536	014 wt_014 hcp;014 tssM2_014 hcp	0.603566	0.858382	-0.337346	2.78248e-06	0.000835302	5.58225	20	20	20	25.3778	27.0813	25.2996	25.8694	25.3943	25.4831		+		+	014 wt_014 hcp	2	15.5	15.5	15.5	35.389	0	6.4191	0	1	0	1	1	2	1	1	2	NaN	NaN	NaN	25.7895	26.6865	25.8834	25.767	26.141
WP_040122624.1;UPI00051278B7	WP_040122624.1;UPI00051278B7	WP_040122624.1 MULTISPECIES: tryptophanase [Vibrio];UPI00051278B7 status=active	5.18806e-05	0.00346247	014 wt_014 hcp;014 tssM2_014 hcp	0.23798	0.661798	-0.351442	4.18252e-06	0.00104262	2.03459	20	20	20	22.821	21.9672	22.3699	21.9847	22.1519	21.9672		+		+	014 wt_014 hcp	3	5	5	5	52.417	0	4.8313	0	1	0	2	2	2	1	1	1	NaN	28.8829	NaN	23.8858	22.5869	23.9672	21.6409	22.4874
WP_052131815.1	WP_052131815.1	WP_052131815.1 hypothetical protein [Vibrio coralliilyticus]	6.09302e-05	0.00374332	014 wt_014 hcp;014 tssM2_014 hcp	0.682789	0.883642	-0.195374	0.000107071	0.00892857	3.70014	20	20	20	23.7895	24.5869	23.3101	24.0105	23.2229	23.867		+		+	014 wt_014 hcp	3	9.6	9.6	9.6	50.56	0	9.1761	0	0	0	3	2	1	3	3	3	NaN	NaN	NaN	24.9933	24.4551	23.5754	25.0732	24.9406
WP_038511512.1;UPI00052A4777	WP_038511512.1;UPI00052A4777	WP_038511512.1 hypothetical protein [Vibrio coralliilyticus];UPI00052A4777 status=active	7.45053e-05	0.00439868	014 hcp_014 tssM2;014 hcp_014 wt	0.696868	0.88899	0.0767275	0.000114899	0.00907703	-1.61052	25.4769	25.3273	25.2021	23.9847	23.4676	23.4923	23.867	23.6757	23.632		+		+	014 wt_014 hcp	2	16.8	16.8	16.8	16.87	0	23.734	2	2	2	1	2	1	1	1	2	26.189	25.8811	25.6181	24.1642	23.632	24.2463	24.2891	24.6971
WP_235284657.1	WP_235284657.1	WP_235284657.1 hypothetical protein [Vibrio coralliilyticus]	7.8935e-05	0.0044876	014 wt_014 hcp;014 tssM2_014 hcp	0.403182	0.748928	-0.305979	8.99323e-05	0.00843677	2.82132	25.1214	25.275	25.6622	28.4823	29.0322	27.9259	28.0711	28.3153	28.1361		+		+	014 wt_014 hcp	2	22.4	22.4	22.4	9.2807	0	12.162	2	2	2	2	2	2	2	2	2	25.7568	25.8142	25.8647	29.4053	29.5165	28.9705	28.7517	29.5898
WP_038511497.1;UPI000512970C	WP_038511497.1;UPI000512970C	WP_038511497.1 hypothetical protein [Vibrio coralliilyticus];UPI000512970C status=active	8.7122e-05	0.00463634	014 wt_014 hcp;014 tssM2_014 hcp	0.392376	0.74022	-0.412303	0.000949514	0.0437522	7.21329	20	22.0983	22.695	28.8264	30.0479	28.7958	28.5682	28.9705	28.8945		+		+	014 wt_014 hcp	4	47.4	47.4	47.4	10.554	0	32.53	0	1	2	4	3	2	4	4	4	NaN	22.8802	23.7389	30.2647	30.94	29.7723	29.7421	30.362
WP_021455353.1;UPI0003916545	WP_021455353.1;UPI0003916545	WP_021455353.1 DUF4150 domain-containing protein [Vibrio coralliilyticus];UPI0003916545 status=active	0.000109989	0.00530918	014 wt_014 hcp;014 tssM2_014 hcp	0.133527	0.523301	-0.227589	0.00158328	0.052811	5.39585	20	20	22.1111	26.5225	26.2643	26.1946	26.2207	26.0955	25.9825		+				4	14.1	11.5	11.5	53.148	0	35.56	0	0	1	4	4	4	3	3	3	NaN	NaN	21.6186	27.3578	26.5696	27.1115	26.8504	27.2535
WP_040122118.1;UPI00051296CE	WP_040122118.1;UPI00051296CE	WP_040122118.1 DUF4150 domain-containing protein [Vibrio coralliilyticus];UPI00051296CE status=active	0.00011068	0.00530918	014 tssM2_014 hcp;014 wt_014 hcp	0.809645	0.945999	0.0608813	0.00128611	0.0459633	6.18317	20.5731	22.5961	23.0526	28.4354	27.7581	28.3951	28.3951	28.0914	28.2847		+		+	014 wt_014 hcp	13	36.3	36.3	33.6	51.759	0	223.76	3	2	3	13	10	12	13	13	12	23.2961	24.7182	24.867	29.9259	29.3951	29.7849	29.3704	29.7818
WP_021458603.1;UPI0003913854	WP_021458603.1;UPI0003913854	WP_021458603.1 MULTISPECIES: CTP synthase [Vibrio];UPI0003913854 status=active	0.000603147	0.0201268	014 tssM2_014 hcp;014 wt_014 hcp	0.140108	0.532063	0.18418	0.000405885	0.0243683	0.753709	23.6096	23.6209	23.8093	24.3031	24.3844	24.0609	24.4551	24.3844	24.4614		+		+	014 wt_014 hcp	3	6.2	6.2	6.2	60.117	0	6.1778	3	3	2	2	2	2	1	1	3	24.7594	24.4923	23.8385	25.0526	24.8433	25.1604	24.4488	24.9672
WP_006960194.1;UPI0001B93990	WP_006960194.1;UPI0001B93990	WP_006960194.1 MULTISPECIES: HD domain-containing protein [Vibrio];UPI0001B93990 status=active	0.000697458	0.0223041	014 wt_014 hcp;014 tssM2_014 hcp	0.0512938	0.411722	-0.266153	0.0130843	0.164774	0.428862	23.5754	23.4676	23.6431	24.1719	24.3031	24.2961	24.1642	23.895	23.9134		+				3	8.2	8.2	8.2	47.848	0	7.2718	3	2	1	3	2	2	3	3	1	24.9977	23.5045	23.0805	25.6622	24.8044	25.2679	25.5492	25.7594
WP_040121369.1;UPI0005128E50	WP_040121369.1;UPI0005128E50	WP_040121369.1 M4 family metallopeptidase [Vibrio coralliilyticus];UPI0005128E50 status=active	0.000780377	0.0243956	014 hcp_014 tssM2;014 hcp_014 wt	0.0810765	0.456229	0.174285	0.00315658	0.0846075	-0.322606	33.7353	33.8328	33.7946	33.3828	33.1724	33.3169	33.3956	33.5412	33.4581		+				30	62.8	62.8	62.8	65.536	0	323.31	28	29	28	29	27	28	28	30	27	35.6813	35.6787	35.1679	35.6361	34.9286	35.5498	35.3033	35.8815
WP_006957427.1;UPI0001B94B6E	WP_006957427.1;UPI0001B94B6E	WP_006957427.1 MULTISPECIES: flagellar hook-associated protein FlgL [Vibrio];UPI0001B94B6E status=active	0.000794645	0.0243956	014 hcp_014 wt;014 hcp_014 tssM2	0.755358	0.918794	-0.0127481	0.00400549	0.0939412	-0.395814	30.2193	30.1842	30.0217	29.8035	29.7096	29.7629	29.7014	29.7942	29.7421		+				27	73	73	73	45.26	0	323.31	23	23	24	24	21	23	22	25	23	32.8004	32.6923	32.3436	32.7109	32.1513	32.7593	32.2703	32.9695
WP_006959043.1;UPI0001B94DE3	WP_006959043.1;UPI0001B94DE3	WP_006959043.1 MULTISPECIES: ABC transporter substrate-binding protein [Vibrio];UPI0001B94DE3 status=active	0.00103337	0.0299288	014 hcp_014 tssM2;014 hcp_014 wt	0.454364	0.778485	0.0395762	0.000916842	0.0437522	-0.242256	29.2399	29.189	29.2467	28.9287	29.0243	28.877	28.9428	29.0111	28.995		+		+	014 wt_014 hcp	17	69.5	69.5	69.5	28.091	0	240.09	14	16	16	15	13	16	14	16	14	31.4433	31.325	30.933	31.3196	30.7533	31.3982	31.0349	31.6154
WP_006959524.1;UPI0001B93FBD	WP_006959524.1;UPI0001B93FBD	WP_006959524.1 MULTISPECIES: flagellar filament capping protein FliD [Vibrio];UPI0001B93FBD status=active	0.00105864	0.0300929	014 hcp_014 wt;014 hcp_014 tssM2	0.937751	0.989848	-0.0047423	0.00354018	0.0879407	-0.386758	29.8814	29.7389	29.7341	29.4032	29.4727	29.3324	29.3578	29.3578	29.4785		+				47	73.3	73.3	73.3	73.064	0	323.31	39	37	40	43	33	39	40	43	39	33.2193	33.088	32.6671	33.13	32.4284	33.025	32.8215	33.3436
WP_019274764.1;UPI000318CA5E	WP_019274764.1;UPI000318CA5E	WP_019274764.1 MULTISPECIES: flagellar hook assembly protein FlgD [Vibrio];UPI000318CA5E status=active	0.0011235	0.0307192	014 hcp_014 tssM2;014 hcp_014 wt	0.948512	0.991739	0.00513395	0.0015526	0.052811	-0.393304	30.3515	30.3088	30.2759	29.9259	30.0084	29.8065	29.8534	29.8945	30.0084		+				17	88.6	88.6	88.6	25.217	0	323.31	16	15	16	16	15	15	17	16	16	33.2019	33.0266	32.6394	33	32.4823	32.947	32.6285	33.1842
WP_021458639.1;UPI000390FE8D	WP_021458639.1;UPI000390FE8D	WP_021458639.1 flagellin [Vibrio coralliilyticus];UPI000390FE8D status=active	0.00126298	0.0328588	014 hcp_014 tssM2;014 hcp_014 wt	0.24726	0.661798	0.0890001	0.00363246	0.0879407	-0.353772	32.1208	32.0447	31.9539	31.6501	31.6586	31.4823	31.6458	31.6629	31.7494		+				25	70.2	70.2	61.2	40.229	0	323.31	24	24	23	23	20	23	24	24	24	34.8838	34.7702	34.1901	34.6415	34.0592	34.4458	34.402	34.8974
WP_040121305.1;UPI000512794B	WP_040121305.1;UPI000512794B	WP_040121305.1 trypsin-like serine protease [Vibrio coralliilyticus];UPI000512794B status=active	0.00143093	0.0354271	014 hcp_014 wt;014 hcp_014 tssM2	0.759218	0.921496	-0.0307242	0.00362146	0.0879407	-0.480398	30.9882	30.9188	30.94	30.5933	30.5014	30.4032	30.3828	30.4032	30.6198		+				8	33.8	33.8	33.8	35.65	0	174.66	8	8	8	8	8	8	8	8	8	33.1694	32.9882	32.5573	32.8534	32.3672	32.8403	32.5366	32.9135
WP_038510101.1;UPI0005126F39	WP_038510101.1;UPI0005126F39	WP_038510101.1 flagellar hook protein FlgE [Vibrio coralliilyticus];UPI0005126F39 status=active	0.00153322	0.0367734	014 hcp_014 wt;014 hcp_014 tssM2	0.178469	0.585101	-0.111643	0.00369486	0.0880315	-0.444473	31.9814	31.9295	31.8196	31.6198	31.6154	31.4967	31.3982	31.4234	31.5754		+				26	81.6	81.6	81.6	47.016	0	323.31	26	26	25	26	24	24	25	25	26	34.5238	34.4334	33.9848	34.5062	34.0673	34.1679	34.0592	34.4519
WP_040122504.1;UPI0005128969	WP_040122504.1;UPI0005128969	WP_040122504.1 starch-binding protein [Vibrio coralliilyticus];UPI0005128969 status=active	0.00171242	0.0380951	014 hcp_014 tssM2;014 hcp_014 wt	0.632436	0.861347	0.0424525	0.00586812	0.111494	-0.373887	27.9539	27.976	27.9088	27.6181	27.5165	27.4551	27.4394	27.6527	27.6251		+				18	31.7	31.7	31.7	72.602	0	106.57	17	16	15	17	14	17	16	15	15	30.463	30.3828	29.94	30.3828	29.5916	30.3088	29.9117	30.6285
WP_019275317.1;UPI0002DE8C38	WP_019275317.1;UPI0002DE8C38	WP_019275317.1 MULTISPECIES: hypothetical protein [Vibrio];UPI0002DE8C38 status=active	0.00174164	0.0381916	014 hcp_014 tssM2;014 hcp_014 wt	0.604744	0.858382	0.0577933	0.000264593	0.0180525	-0.47605	29.066	29.0505	29.158	28.6831	28.632	28.3578	28.5933	28.6561	28.5969		+		+	014 wt_014 hcp	7	51.7	51.7	51.7	12.297	0	168.08	7	7	7	7	7	7	7	7	7	30.4334	30.341	30.3303	30.2422	30.5109	30.0737	30.0349	30.6713
WP_040121787.1;UPI0005128CA4	WP_040121787.1;UPI0005128CA4	WP_040121787.1 endonuclease [Vibrio coralliilyticus];UPI0005128CA4 status=active	0.00262067	0.0500839	014 hcp_014 tssM2;014 hcp_014 wt	0.0674073	0.443764	0.165207	0.0108364	0.149225	-0.249276	29.4214	29.588	29.4571	29.196	29.0375	28.9896	29.1984	29.2445	29.2759						19	45.8	45.8	45.8	59.18	0	323.31	19	19	18	17	18	18	18	17	18	32.1177	32.3169	31.8829	31.9609	31.5062	31.9712	31.8081	32.4083
WP_038510800.1;UPI0005128F32	WP_038510800.1;UPI0005128F32	WP_038510800.1 CoA-acylating methylmalonate-semialdehyde dehydrogenase [Vibrio coralliilyticus];UPI0005128F32 status=active	0.0032952	0.0574787	014 hcp_014 wt;014 hcp_014 tssM2	0.141522	0.532392	-0.158773	0.00247591	0.0688211	-0.515085	25.0609	25.1015	25.2821	24.8717	24.8717	24.632	24.6209	24.6971	24.5812						3	7.8	7.8	7.8	54.048	0	16.617	2	2	3	3	3	3	3	3	3	25.5075	25.772	26.0975	26.3926	25.8409	26.2151	25.9584	26.5754
WP_006958942.1;UPI0001B949D2	WP_006958942.1;UPI0001B949D2	WP_006958942.1 MULTISPECIES: tryptophan synthase subunit beta [Vibrio];UPI0001B949D2 status=active	0.00346921	0.0591694	014 wt_014 hcp;014 tssM2_014 hcp	0.530013	0.817626	-0.150357	0.00330404	0.0855064	0.959797	22.5498	22.1238	22.2155	23.6096	23.6096	23.0002	23.0935	23.3511	23.3239						2	8.1	8.1	8.1	42.988	0	22.835	1	1	1	2	2	1	1	1	1	22.3988	22.7876	22.4144	23.6431	24.9134	23.976	23.7695	24.5404
WP_038512598.1;UPI0005128EC3	WP_038512598.1;UPI0005128EC3	WP_038512598.1 lytic polysaccharide monooxygenase [Vibrio coralliilyticus];UPI0005128EC3 status=active	0.00374782	0.0614935	014 hcp_014 tssM2;014 hcp_014 wt	0.66946	0.879143	0.0506426	0.00946675	0.143531	-0.536315	27.9923	27.8445	28.141	27.3992	27.5463	27.2714	27.3494	27.4154	27.604						8	33.1	33.1	33.1	43.215	0	68.83	6	8	8	8	6	7	7	8	8	29.3724	29.2803	29.1164	29.094	28.6492	29.0164	28.7453	29.4374
WP_006959525.1;UPI0001B93FBE	WP_006959525.1;UPI0001B93FBE	WP_006959525.1 MULTISPECIES: flagellar protein FlaG [Vibrio];UPI0001B93FBE status=active	0.00376573	0.0614935	014 hcp_014 wt;014 hcp_014 tssM2	0.896325	0.971561	-0.0133127	0.00639805	0.115213	-0.472014	29.4938	29.2759	29.4214	28.9677	29.0453	28.8019	28.8081	28.94	29.027						11	74.6	74.6	74.6	16.091	0	323.31	10	10	9	10	9	9	10	11	9	31.7088	31.3776	31.13	31.4284	30.9117	31.3303	31.0479	31.7573
WP_019274079.1;UPI00030208A6;REV__WP_019274079.1;REV__UPI00030208A6	WP_019274079.1;UPI00030208A6	WP_019274079.1 MULTISPECIES: elongation factor G [Vibrio];UPI00030208A6 status=active	0.00435354	0.0692952	014 wt_014 hcp;014 tssM2_014 hcp	0.78192	0.932218	-0.0236715	0.0137201	0.165333	0.419957	29.4433	29.21	29.2216	29.8279	29.6915	29.6865	29.8355	29.6848	29.6146						31	52.7	52.7	52.7	76.121	0	323.31	27	28	27	30	24	27	27	29	30	32.5109	31.9117	31.6964	33.1239	32.5435	33.0816	32.9609	33.2759
WP_006957426.1;UPI0001B94B6D	WP_006957426.1;UPI0001B94B6D	WP_006957426.1 MULTISPECIES: flagellar hook-associated protein FlgK [Vibrio];UPI0001B94B6D status=active	0.00451434	0.0692952	014 hcp_014 tssM2;014 hcp_014 wt	0.102401	0.481833	0.126978	0.0257843	0.230377	-0.253427	29.4093	29.3766	29.21	29.0375	28.8829	28.9344	29.0057	29.141	29.0889						35	63.1	63.1	63.1	68.276	0	323.31	32	30	30	31	28	29	33	32	28	32.2077	31.7292	31.7373	31.7292	31.5844	32.0349	31.8119	32.0832
WP_038511331.1;UPI0005128CD3	WP_038511331.1;UPI0005128CD3	WP_038511331.1 peptidoglycan DD-metalloendopeptidase family protein [Vibrio coralliilyticus];UPI0005128CD3 status=active	0.00487371	0.0715444	014 hcp_014 wt;014 hcp_014 tssM2	0.432338	0.769798	-0.0802987	0.01039	0.149225	-0.441343	27.3239	27.1604	27.17	26.9428	26.8019	26.8264	26.8858	26.6181	26.8264						4	14.6	14.6	14.6	40.83	0	10	2	2	2	4	1	3	2	3	2	27.3066	26.976	26.8504	27.141	26.5255	27.4073	26.8504	27.2077
WP_038511964.1;UPI000512774C	WP_038511964.1;UPI000512774C	WP_038511964.1 DUF3334 family protein [Vibrio coralliilyticus];UPI000512774C status=active	0.00490201	0.0715444	014 tssM2_014 hcp;014 wt_014 hcp	0.954669	0.991739	0.00799561	0.0115052	0.154861	0.649118	23.1946	23.1504	22.8614	23.6757	23.867	23.5869	23.7796	23.5165	23.8576						3	10.1	10.1	10.1	25.392	0	6.0455	2	2	2	2	2	3	2	2	3	23.5869	23.5638	24.1565	24.141	24.9088	25.2096	25.0233	25.1681
WP_144397580.1	WP_144397580.1	WP_144397580.1 hemagglutinin repeat-containing protein [Vibrio coralliilyticus]	0.00529915	0.0739477	014 hcp_014 wt;014 hcp_014 tssM2	0.600998	0.858382	-0.0599155	0.0100242	0.148973	-0.740184	26.2803	26.1719	26.6865	25.8069	25.7895	25.5014	25.6012	25.7129	25.604						8	5.1	5.1	5.1	265.17	0	27.302	5	6	6	6	4	5	6	8	5	26.6458	27.0914	28.0084	26.6181	25.867	26.2077	26.9869	27.0914
WP_006962204.1;UPI0001769A0B	WP_006962204.1;UPI0001769A0B	WP_006962204.1 MULTISPECIES: leukocidin family pore-forming toxin [Vibrio];UPI0001769A0B status=active	0.0053035	0.0739477	014 hcp_014 wt;014 hcp_014 tssM2	0.309462	0.70593	-0.0648384	0.000986636	0.0437522	-0.2415	29.6022	29.6233	29.5754	29.524	29.3724	29.3745	29.3367	29.3324	29.4073				+	014 wt_014 hcp	15	33.1	33.1	33.1	53.063	0	98.455	14	14	13	14	12	15	14	14	12	31.2924	31.2759	30.7129	31.4083	30.6798	31.393	31.015	31.5343
WP_040122300.1;UPI0005128F05	WP_040122300.1;UPI0005128F05	WP_040122300.1 collagenase [Vibrio coralliilyticus];UPI0005128F05 status=active	0.00534735	0.0739477	014 hcp_014 wt;014 hcp_014 tssM2	0.758964	0.921496	-0.0511589	0.00186643	0.0560301	-0.638617	27.3828	27.2445	27.2262	26.8858	26.4282	26.7771	26.5285	26.632	26.7771						10	20.8	20.8	20.8	91.323	0	220.13	8	9	9	7	6	10	8	10	8	29.4765	29.3282	28.805	29.0864	27.5969	29.0737	28.5315	29.3153
WP_040121388.1;UPI000512875E	WP_040121388.1;UPI000512875E	WP_040121388.1 sugar ABC transporter ATPase [Vibrio coralliilyticus];UPI000512875E status=active	0.00558913	0.0764246	014 hcp_014 wt	0.0803753	0.456229	-0.244717	0.00290635	0.079317	-0.563044	25.3811	25.1719	25.4266	25.0772	25.1332	24.8142	24.7077	24.7492	24.8336						1	4	4	4	36.38	0.0046481	3.0864	1	1	1	1	1	1	1	1	1	25.3444	25.0935	24.9406	25.2643	24.8385	25.0935	24.7077	25.2607
WP_038509976.1;UPI0005128A3E	WP_038509976.1;UPI0005128A3E	WP_038509976.1 proline--tRNA ligase [Vibrio coralliilyticus];UPI0005128A3E status=active	0.00567583	0.0764246	014 wt_014 hcp	0.0632163	0.434773	0.105609	0.00602188	0.111591	0.2537	27.8799	27.8081	27.7325	27.9595	27.8916	28.0137	28.0914	28.0711	28.019						13	28.9	28.9	28.9	63.003	0	95.156	11	10	11	11	13	11	10	10	11	29.2979	28.9732	28.8799	29.4374	29.3848	29.7453	29.3848	29.8653
WP_235284531.1;UPI0005128F74	WP_235284531.1;UPI0005128F74	WP_235284531.1 DUF4344 domain-containing metallopeptidase [Vibrio coralliilyticus];UPI0005128F74 status=active	0.00613116	0.0813309	014 hcp_014 tssM2;014 hcp_014 wt	0.561275	0.838796	0.0370178	0.0186662	0.190598	-0.410924	25.8264	25.5725	25.4862	25.0975	25.1795	25.2643	25.1642	25.2096	25.2785						4	26.1	26.1	26.1	28.481	0	28.917	3	3	4	2	2	3	2	3	3	26.4138	26.4041	26.1115	25.8788	25.2535	26.0422	25.4298	26.4057
WP_019274129.1;UPI0002E87FA2	WP_019274129.1;UPI0002E87FA2	WP_019274129.1 tRNA preQ1(34) S-adenosylmethionine ribosyltransferase-isomerase QueA [Vibrio coralliilyticus];UPI0002E87FA2 status=active	0.00617649	0.0813309	014 tssM2_014 hcp;014 wt_014 hcp	0.940708	0.990695	0.00748062	0.000373307	0.0233473	0.353645	25.9694	26.0233	25.9998	26.2445	26.2625	26.524	26.4008	26.3477	26.3049				+	014 wt_014 hcp	3	9.1	9.1	9.1	39.026	0	7.1134	2	3	3	3	1	3	3	3	3	26.1719	26.3204	25.7466	26.6181	25.9584	27.0505	26.632	27.1214
WP_200887215.1	WP_200887215.1	WP_200887215.1 hypothetical protein [Vibrio coralliilyticus]	0.00620702	0.0813309	014 hcp_014 tssM2;014 hcp_014 wt	0.46808	0.782396	0.0955569	0.0246476	0.222868	-0.388069	25.2353	25.2317	25.1642	24.654	24.824	24.7024	24.632	24.8288	25.0062						8	17	17	17	63.334	0	51.064	7	7	7	6	5	7	6	5	4	26.6998	26.7389	26.2944	26.1852	25.7594	26.673	26.4234	26.673
WP_038514069.1;UPI00052A2403	WP_038514069.1;UPI00052A2403	WP_038514069.1 filamentous hemagglutinin N-terminal domain-containing protein [Vibrio coralliilyticus];UPI00052A2403 status=active	0.00699401	0.0890073	014 hcp_014 wt;014 hcp_014 tssM2	0.98672	0.997705	-0.00211271	0.00835973	0.137977	-0.445494	26.8858	26.7895	26.9088	26.4488	26.2589	26.5463	26.4645	26.2517	26.5315						11	17.4	17.4	17.4	114.86	0	106.03	10	11	9	10	7	9	10	11	10	29.2935	29.1676	28.8534	29.1435	28.1115	29.3001	28.9896	29.1795
WP_006962259.1;UPI0001B93A08	WP_006962259.1;UPI0001B93A08	WP_006962259.1 MULTISPECIES: cytochrome-c oxidase, cbb3-type subunit II [Vibrio];UPI0001B93A08 status=active	0.00718111	0.0903525	014 hcp_014 wt	0.0656924	0.438242	-0.281553	0.00551178	0.109677	-0.512139	24.5105	24.3578	24.5404	24.141	24.4041	24.1719	24.0772	23.8191	23.976						1	8.3	8.3	8.3	23.384	0.00071225	3.9597	1	1	1	1	1	1	1	1	1	24.4676	24.275	24.0526	24.3239	24.1015	24.4425	24.1174	24.3444
WP_006962089.1;UPI0001B95290	WP_006962089.1;UPI0001B95290	WP_006962089.1 MULTISPECIES: type VI secretion system contractile sheath small subunit [Vibrio];UPI0001B95290 status=active	0.00747988	0.0933465	014 tssM2_014 hcp	0.0620554	0.433837	-0.231581	0.0665862	0.35498	0.236748	29.1239	28.9923	28.8741	29.3787	29.5951	29.4214	29.1937	29.3536	29.1532						10	58.3	58.3	58.3	18.945	0	146.58	9	9	6	9	6	10	8	10	8	30.4032	30.0609	29.8294	30.8234	30.5933	30.9677	30.5203	31.0017
WP_052131750.1	WP_052131750.1	WP_052131750.1 tandem large repeat [Vibrio coralliilyticus]	0.00778802	0.0964082	014 hcp_014 wt	0.136631	0.528564	-0.209179	0.00104935	0.0437522	-0.482706	30.2077	30.0609	30.1483	29.9117	30.0217	29.6629	29.6595	29.5898	29.7195				+	014 wt_014 hcp	38	38.2	38.2	38.2	159.91	0	323.31	34	35	36	35	33	34	34	35	33	33.2004	33.056	32.7333	33.2048	32.7829	32.9966	32.7573	33.2004
WP_006957112.1;UPI0001B93D43	WP_006957112.1;UPI0001B93D43	WP_006957112.1 MULTISPECIES: DNA-directed RNA polymerase subunit beta [Vibrio];UPI0001B93D43 status=active	0.00800231	0.0982684	014 wt_014 hcp	0.183647	0.589004	0.0814565	0.0156572	0.174085	0.212276	29.3787	29.4154	29.4374	29.5352	29.5609	29.5278	29.7178	29.55	29.6005						67	58.3	58.3	58.3	149.72	0	323.31	62	63	62	60	54	63	62	65	64	33.2759	33.2619	32.7712	33.5754	33.1872	33.7353	33.6198	33.9848
WP_021458028.1;UPI000390B939	WP_021458028.1;UPI000390B939	WP_021458028.1 MULTISPECIES: glycerol kinase GlpK [Vibrio];UPI000390B939 status=active	0.00834565	0.100962	014 tssM2_014 hcp;014 wt_014 hcp	0.374297	0.729194	0.139498	0.00480966	0.101441	0.566456	28.9287	28.805	28.7549	29.3869	29.3452	29.0375	29.5664	29.2935	29.3282						21	49.8	49.8	49.8	55.455	0	265.79	19	19	18	19	19	21	20	19	19	30.0479	32.0316	29.7276	30.9882	30.463	30.947	30.8901	31.0737
WP_038510789.1;UPI0005126B99	WP_038510789.1;UPI0005126B99	WP_038510789.1 hypothetical protein [Vibrio coralliilyticus];UPI0005126B99 status=active	0.0083532	0.100962	014 hcp_014 wt	0.0954812	0.478969	-0.306338	0.000510705	0.0273775	-0.567176	33.4334	33.4702	33.3828	33.2336	32.9135	33.3568	32.7633	32.9117	32.9099				+	014 wt_014 hcp	21	73.8	73.8	73.8	38.345	0	323.31	21	20	20	20	18	20	20	21	19	35.1753	34.9153	34.9461	35.4672	34.8654	35.5698	34.8234	35.3436
WP_038511513.1;UPI00052A9B82	WP_038511513.1;UPI00052A9B82	WP_038511513.1 hypothetical protein [Vibrio coralliilyticus];UPI00052A9B82 status=active	0.00855103	0.101751	014 hcp_014 tssM2;014 hcp_014 wt	0.351313	0.727361	0.146358	0.0265257	0.230754	-1.24688	23.9495	25.0233	23.9225	23.0002	22.6364	23.0789	23.074	23.0821	22.9985						2	14.4	14.4	14.4	19.698	0	5.9161	2	2	2	1	1	2	1	1	1	25.3745	25.1833	24.9271	22.3294	21.1206	24.002	22.9742	22.8191
WP_006963103.1;UPI0001B9428C	WP_006963103.1;UPI0001B9428C	WP_006963103.1 MULTISPECIES: lipoprotein insertase outer membrane protein LolB [Vibrio];UPI0001B9428C status=active	0.00956121	0.11111	014 tssM2_014 hcp;014 tssM2_014 wt	0.0577576	0.420846	-0.396421	0.160312	0.46364	0.191586	24.141	24.0854	24.002	24.4488	24.7441	24.7995	24.3578	24.0609	24.3844						3	25.4	25.4	25.4	23.427	0	10.895	2	3	2	3	1	2	2	3	3	24.8904	25.0484	24.141	25.2856	24.4984	24.6703	24.7745	25.7024
WP_040122120.1;UPI00051285C0	WP_040122120.1;UPI00051285C0	WP_040122120.1 MULTISPECIES: hypothetical protein [Vibrio];UPI00051285C0 status=active	0.00962709	0.11111	014 hcp_014 wt;014 hcp_014 tssM2	0.292505	0.687643	-0.084645	0.0130222	0.164774	-0.269204	26.7645	26.726	26.7771	26.506	26.6181	26.5898	26.3778	26.4923	26.5898						10	45.4	45.4	45.4	27.855	0	58.005	8	9	10	8	8	9	10	9	10	28.3951	28.2891	28.1604	28.4862	27.7895	28.8385	28.1312	28.5754
WP_038512123.1;UPI0005126C3C	WP_038512123.1;UPI0005126C3C	WP_038512123.1 DNA starvation/stationary phase protection protein [Vibrio coralliilyticus];UPI0005126C3C status=active	0.0101148	0.114164	014 tssM2_014 hcp	0.0979846	0.478969	-0.36587	0.0719362	0.357537	0.289284	24.0854	24.141	24.0443	24.7895	24.5105	24.9361	24.3645	24.5869	24.1871						4	36.7	36.7	36.7	18.1	0	29.881	4	3	3	4	3	4	3	4	4	25.8457	25.6622	24.989	27.019	25.673	27.141	26.0127	26.8974
WP_006957413.1;UPI0001B94991	WP_006957413.1;UPI0001B94991	WP_006957413.1 MULTISPECIES: flagellar biosynthesis anti-sigma factor FlgM [Vibrio];UPI0001B94991 status=active	0.0102869	0.115258	014 hcp_014 tssM2;014 hcp_014 wt	0.437208	0.771678	0.0976359	0.0131731	0.164774	-0.363935	31.9224	31.8937	31.7292	31.4823	31.4823	31.196	31.4532	31.3982	31.6022						13	91.3	91.3	91.3	10.992	0	323.31	12	12	10	12	13	12	12	12	10	34.3892	34.3033	33.8138	34.1146	33.7047	34.0017	33.9505	34.3956
WP_040121685.1;UPI000512855A	WP_040121685.1;UPI000512855A	WP_040121685.1 immune inhibitor A [Vibrio coralliilyticus];UPI000512855A status=active	0.0103715	0.115364	014 tssM2_014 wt;014 hcp_014 wt	0.0518499	0.411781	-0.414621	0.00328687	0.0855064	-0.574669	25.5374	25.4457	25.5841	25.1293	25.5667	25.391	25.1095	24.8904	24.8433						4	6.8	6.8	6.8	101.4	0	22.498	4	3	3	4	3	4	4	4	2	26.7895	26.4218	26.0752	26.5507	25.8019	26.8623	26.2133	26.5667
WP_038513116.1;UPI0005128435	WP_038513116.1;UPI0005128435	WP_038513116.1 2-oxoglutarate dehydrogenase E1 component [Vibrio coralliilyticus];UPI0005128435 status=active	0.0107168	0.117502	014 wt_014 hcp;014 tssM2_014 hcp	0.176034	0.585101	-0.10895	0.0620315	0.3512	0.251956	27.3066	27.1115	27.0711	27.524	27.5389	27.509	27.5463	27.3578	27.341						20	25.6	25.6	25.6	106.09	0	202.49	19	16	16	19	16	17	19	19	17	29.4532	29.0453	28.5165	29.8355	29.0864	29.8415	29.5826	30.0609
WP_038513189.1;UPI0005128485	WP_038513189.1;UPI0005128485	WP_038513189.1 S8 family serine peptidase [Vibrio coralliilyticus];UPI0005128485 status=active	0.0112923	0.121215	014 hcp_014 wt	0.0782969	0.456229	-0.176566	0.00903646	0.141289	-0.372413	29.7864	29.5646	29.6233	29.5109	29.537	29.3388	29.217	29.362	29.2781						24	50.4	50.4	50.4	82.107	0	323.31	22	23	22	23	23	23	23	22	23	31.9712	31.7731	31.2703	31.9435	31.4184	31.947	31.5109	32.1239
WP_038513330.1;UPI000512960E	WP_038513330.1;UPI000512960E	WP_038513330.1 hypothetical protein [Vibrio coralliilyticus];UPI000512960E status=active	0.0114845	0.121285	014 hcp_014 tssM2	0.0585901	0.424849	0.523763	0.0908889	0.384997	-0.394908	25.8142	26.3101	25.945	25.4105	24.8093	25.0935	25.433	25.7024	25.7492						11	19	19	19	84.874	0	42.994	9	9	7	9	4	7	9	8	10	27.2262	28.0349	26.8504	27.1214	25.0317	26.5029	26.8504	28.1507
WP_019277805.1;UPI000311517B	WP_019277805.1;UPI000311517B	WP_019277805.1 penicillin-binding protein 2 [Vibrio coralliilyticus];UPI000311517B status=active	0.0114953	0.121285	014 wt_014 hcp;014 tssM2_014 hcp	0.482174	0.788153	-0.0839507	0.0333505	0.263723	4.33592	24.0359	24.1253	20	27.341	27.0609	27.019	26.9977	27.1312	27.0401	+					1	1.6	1.6	1.6	71.239	1	-2	1	1	0	1	1	1	1	1	1	24.275	24.3307	NaN	27.509	26.7517	27.2803	26.976	27.632
WP_038513025.1;UPI0005128333	WP_038513025.1;UPI0005128333	WP_038513025.1 flagellar hook-length control protein FliK [Vibrio coralliilyticus];UPI0005128333 status=active	0.0115369	0.121285	014 hcp_014 wt;014 hcp_014 tssM2	0.910322	0.981786	-0.0160605	0.0044546	0.0988736	-0.456567	30.0084	29.8799	29.995	29.5969	29.6713	29.2935	29.4688	29.4093	29.6355						43	64	64	64	70.848	0	323.31	39	40	40	39	33	40	39	39	39	33.6088	33.4823	33.2193	33.4823	32.9677	33.2759	33.1315	33.5527
WP_038509321.1;UPI00052AB3A7	WP_038509321.1;UPI00052AB3A7	WP_038509321.1 MULTISPECIES: elongation factor Tu [Vibrio];UPI00052AB3A7 status=active	0.0116149	0.121285	014 tssM2_014 hcp;014 wt_014 hcp	0.280947	0.68458	0.136203	0.0131118	0.164774	0.541137	30.1604	29.9539	29.7942	30.5296	30.2422	30.3515	30.6022	30.5573	30.3724						24	76.6	76.6	76.6	43.323	0	323.31	19	21	20	22	22	22	22	23	22	32.9206	32.6458	32.3115	33.4083	32.8081	33.3828	33.4083	33.7946
WP_038514181.1;UPI0005127F22	WP_038514181.1;UPI0005127F22	WP_038514181.1 sporulation protein [Vibrio coralliilyticus];UPI0005127F22 status=active	0.0118412	0.122813	014 tssM2_014 hcp	0.114826	0.500391	-0.356576	0.0652777	0.35498	0.401523	25.2856	24.9225	25.1095	25.6209	25.902	26.0691	25.3376	25.4457	25.7389						2	9.8	9.8	9.8	30.046	0	8.9071	1	1	1	1	2	1	2	2	2	25.5638	25.0443	24.9495	26.0975	25.9338	26.3477	25.4614	26.0567
WP_038512372.1;UPI0005127516	WP_038512372.1;UPI0005127516	WP_038512372.1 alanine-phosphoribitol ligase [Vibrio coralliilyticus];UPI0005127516 status=active	0.0121416	0.12425	014 tssM2_014 hcp	0.0751571	0.456229	-0.299545	0.0565826	0.338487	0.188793	24.8142	24.6865	24.654	25.0359	25.1604	25.4234	24.9672	24.8044	24.9495						4	8.9	8.9	8.9	46.31	0	11.715	4	2	3	4	4	4	3	4	4	25.9781	25.4614	24.3101	26.632	26.1642	26.8858	25.7208	26.2714
WP_006959526.1;UPI0001B93FBF	WP_006959526.1;UPI0001B93FBF	WP_006959526.1 MULTISPECIES: flagellin [Vibrio];UPI0001B93FBF status=active	0.0122804	0.124837	014 hcp_014 tssM2;014 hcp_014 wt	0.687444	0.883977	0.0405095	0.0123012	0.160557	-0.370204	33.1422	32.8664	32.9557	32.6022	32.7191	32.4108	32.5664	32.635	32.6522						23	80.4	80.4	68.4	39.733	0	323.31	23	20	18	20	19	20	21	21	18	34.4334	34.099	33.7946	34.1975	33.9063	34.1377	34.043	34.5238
WP_019277137.1;UPI0002E94BBA	WP_019277137.1;UPI0002E94BBA	WP_019277137.1 arsenate reductase (glutaredoxin) [Vibrio coralliilyticus];UPI0002E94BBA status=active	0.0126134	0.125056	014 wt_014 hcp	0.0811489	0.456229	0.477544	0.00163771	0.0534393	0.738984	25.1795	25.2317	25.2096	25.6292	25.6703	25.1055	25.8118	26.1332	25.8927						3	33.3	33.3	33.3	12.959	0	18.369	2	2	2	3	1	2	3	3	2	25.4362	25.4707	25.0317	26.2317	25.4457	25.6375	26.1391	27.0296
WP_006959262.1;UPI0001B95829	WP_006959262.1;UPI0001B95829	WP_006959262.1 MULTISPECIES: ROK family protein [Vibrio];UPI0001B95829 status=active	0.0126279	0.125056	014 hcp_014 tssM2	0.0973018	0.478969	0.279324	0.052962	0.334628	-0.369741	26.2262	25.9271	25.8093	25.4953	25.4105	25.1095	25.558	25.5667	25.7286						3	9.9	9.9	9.9	44.333	0	5.9282	1	1	1	1	3	1	1	1	1	26.189	25.848	25.3273	25.6811	25.7568	25.391	25.558	26.0813
WP_038509898.1;UPI000512705C	WP_038509898.1;UPI000512705C	WP_038509898.1 Ig-like domain-containing protein [Vibrio coralliilyticus];UPI000512705C status=active	0.0130433	0.128343	014 hcp_014 wt	0.317028	0.70762	-0.192394	0.0143193	0.165333	-0.595984	25.8385	25.8019	25.8118	25.2463	25.5463	25.4488	25.2785	24.9495	25.4362						2	3.9	3.9	3.9	88.259	0	17.721	1	1	2	1	2	2	1	1	2	25.792	25.6757	26.515	25.4645	25.1681	26.9316	24.9977	25.4614
WP_019274601.1;UPI000380DF59	WP_019274601.1;UPI000380DF59	WP_019274601.1 MULTISPECIES: conjugal transfer protein TraF [Vibrio];UPI000380DF59 status=active	0.0134072	0.129576	014 hcp_014 wt	0.19052	0.598264	-0.168543	0.0162761	0.177032	-0.442035	28.4473	28.2308	28.3745	28.0401	28.189	28.003	27.7645	27.8858	28.0762						7	23.8	23.8	23.8	43.632	0	152.65	6	6	6	7	7	6	7	7	7	30.7692	30.6458	30.1483	30.6713	30.2422	30.7211	30.2308	30.8081
WP_006958122.1;UPI0001B949AA	WP_006958122.1;UPI0001B949AA	WP_006958122.1 MULTISPECIES: LuxR/HapR/OpaR family quorum-sensing transcriptional regulator [Vibrio];UPI0001B949AA status=active	0.013482	0.129576	014 tssM2_014 hcp	0.099074	0.478969	-0.27886	0.162015	0.464221	0.194	27.4314	27.509	27.4314	27.8019	27.9484	28.0401	27.4314	27.7453	27.7771						4	22.9	22.9	22.9	23.243	0	45.974	4	3	4	4	3	3	4	3	3	29.196	29.1532	28.7486	29.7421	29.5463	30.1115	29.1795	30.0084
WP_006963105.1;UPI0001B9428E	WP_006963105.1;UPI0001B9428E	WP_006963105.1 MULTISPECIES: ribose-phosphate pyrophosphokinase [Vibrio];UPI0001B9428E status=active	0.0136751	0.129576	014 wt_014 hcp;014 tssM2_014 hcp	0.604718	0.858382	-0.0707417	0.0192393	0.193813	0.421349	26.5898	26.3307	26.3778	27.019	27.0296	26.726	27.0084	26.7895	26.7645						9	39.8	39.8	39.8	34.04	0	79.204	6	8	6	9	8	9	9	9	8	28.1115	28.0349	27.463	28.906	28.4746	28.7389	28.6595	28.9977
WP_019277527.1;UPI0002D3076A	WP_019277527.1;UPI0002D3076A	WP_019277527.1 carboxylating nicotinate-nucleotide diphosphorylase [Vibrio coralliilyticus];UPI0002D3076A status=active	0.0139125	0.130218	014 tssM2_014 hcp	0.239698	0.661798	-0.251707	0.0656371	0.35498	0.404218	22.5475	22.4349	22.5475	22.9795	23.2821	23.2361	22.7182	23.2229	22.8014						2	6.1	6.1	6.1	32.288	0.0021097	3.8136	2	2	1	2	1	1	2	2	2	22.9079	22.6865	21.9847	23.3376	23.2679	23.4298	23.2332	23.9316
WP_038511123.1;UPI000512895D	WP_038511123.1;UPI000512895D	WP_038511123.1 phosphoribosylaminoimidazolesuccinocarboxamide synthase [Vibrio coralliilyticus];UPI000512895D status=active	0.0148441	0.138095	014 wt_014 hcp;014 tssM2_014 hcp	0.279114	0.683441	-0.138199	0.0459877	0.305432	0.601732	22.7594	22.3129	22.0951	23.2081	23.2066	22.9725	23.1348	22.9707	22.867						4	16.3	16.3	16.3	41.15	0	15.032	2	2	1	3	3	3	3	4	3	24.0443	23.5522	21.8423	24.6486	24.2891	24.5225	24.654	24.918
WP_038512473.1;UPI0005127883	WP_038512473.1;UPI0005127883	WP_038512473.1 hypothetical protein [Vibrio coralliilyticus];UPI0005127883 status=active	0.0161508	0.145373	014 hcp_014 wt;014 hcp_014 tssM2	0.452953	0.778485	-0.091828	0.0185302	0.190598	-0.544009	28.6931	28.7453	29.1015	28.3153	28.579	28.2891	28.189	28.3239	28.3951						4	54.3	54.3	54.3	11.354	0	87.657	4	4	4	4	4	4	4	4	4	30.2647	30.3724	29.6663	30.1361	29.7146	30.341	29.846	30.6713
WP_004747601.1;UPI00021C13E9	WP_004747601.1;UPI00021C13E9	WP_004747601.1 MULTISPECIES: 50S ribosomal protein L11 [Vibrio];UPI00021C13E9 status=active	0.0172544	0.148795	014 wt_014 hcp;014 tssM2_014 hcp	0.788267	0.93523	-0.0191727	0.0292267	0.24508	0.248408	30.3196	30.2535	30.1239	30.5933	30.4532	30.4532	30.5754	30.4433	30.4234						6	47.9	47.9	47.9	14.775	0	78.184	5	6	6	6	6	6	6	5	6	31.3672	31.3033	30.7927	31.8719	31.1544	31.933	31.7252	32.0832
WP_040121620.1;UPI000512938C	WP_040121620.1;UPI000512938C	WP_040121620.1 Re/Si-specific NAD(P)(+) transhydrogenase subunit alpha [Vibrio coralliilyticus];UPI000512938C status=active	0.0179675	0.150115	014 hcp_014 tssM2	0.148064	0.543507	0.278055	0.136439	0.429341	-0.250845	25.1015	25.0105	25.0526	24.5869	24.3645	24.6264	24.5463	24.9847	24.8811						6	15.3	15.3	15.3	54.067	0	22.749	4	4	5	4	4	6	6	3	4	25.8811	26.0588	25.6348	25.9495	25.5812	26.3118	25.9495	26.0254
WP_040122250.1;UPI0005129072	WP_040122250.1;UPI0005129072	WP_040122250.1 hypothetical protein [Vibrio coralliilyticus];UPI0005129072 status=active	0.0180299	0.150115	014 hcp_014 wt;014 hcp_014 tssM2	0.765131	0.923201	-0.0399666	0.0352137	0.271055	-0.394232	25.8927	25.7771	25.8312	25.5315	25.4769	25.4298	25.2821	25.3578	25.6784						2	8	8	8	34.759	0	26.988	2	2	2	2	2	2	2	2	2	26.6595	26.4892	26.1194	26.4953	25.9847	26.4862	26.0629	26.632
WP_144397592.1	WP_144397592.1	WP_144397592.1 hypothetical protein [Vibrio coralliilyticus]	0.018092	0.150115	014 hcp_014 wt	0.11447	0.500391	-0.173395	0.0107639	0.149225	-0.336004	29.1937	29.2331	29.0634	29.1312	28.9622	28.9088	28.7357	28.9231	28.8234						37	46.5	46.5	46.5	121.59	0	323.31	34	35	33	32	30	33	35	35	35	32.779	32.7692	32.0414	32.8829	32.1783	32.7026	32.3828	32.9117
WP_006957703.1;UPI0001B955D3	WP_006957703.1;UPI0001B955D3	WP_006957703.1 MULTISPECIES: DUF2799 domain-containing protein [Vibrio];UPI0001B955D3 status=active	0.0183581	0.150668	014 hcp_014 wt	0.104949	0.486201	-0.231887	0.0239643	0.219331	-0.491123	24.2317	23.9225	23.9672	23.867	23.6971	23.7796	23.6649	23.3511	23.632						1	12.1	12.1	12.1	13.23	0	4.1875	1	1	1	1	1	1	1	1	1	24.6865	23.8576	23.7995	24.0609	23.4041	24.0526	23.6209	23.7286
WP_038514010.1;UPI00051273BE	WP_038514010.1;UPI00051273BE	WP_038514010.1 ADP-glyceromanno-heptose 6-epimerase [Vibrio coralliilyticus];UPI00051273BE status=active	0.0184551	0.150668	014 tssM2_014 hcp	0.38727	0.739558	-0.0686022	0.0700581	0.355212	0.197256	26.4831	26.3477	26.3629	26.632	26.6595	26.6998	26.6998	26.6181	26.4676						7	28.1	28.1	28.1	34.969	0	61.616	7	5	6	7	5	7	7	7	7	27.9484	27.391	27.0711	28.3153	27.2535	28.4862	28.1312	28.5754
WP_006961074.1;UPI0001B94422	WP_006961074.1;UPI0001B94422	WP_006961074.1 MULTISPECIES: hypothetical protein [Vibrio];UPI0001B94422 status=active	0.0192945	0.15165	014 hcp_014 wt;014 hcp_014 tssM2	0.693138	0.886957	-0.0619755	0.0216377	0.208099	-0.523221	26.2874	25.9803	26.217	25.7363	25.848	25.5165	25.5135	25.5463	25.8552						3	37	37	37	10.565	0	21.793	3	3	3	3	2	3	3	3	3	27.3578	27.0505	26.8264	27.0084	26.506	26.9088	26.6181	27.2077
WP_235284685.1	WP_235284685.1	WP_235284685.1 FG-GAP-like repeat-containing protein [Vibrio coralliilyticus]	0.0193864	0.15165	014 hcp_014 wt	0.157206	0.551323	-0.104127	0.0242289	0.22041	-0.382763	24.632	24.3511	24.6865	24.2821	24.3645	24.1871	24.1795	24.1174	24.2243						15	11.7	11.7	11.7	208.45	0	56.525	12	10	10	13	5	13	10	10	6	27.2625	26.8142	26.5898	27.141	25.5983	27.17	26.604	27.0609
WP_006957943.1;UPI0001B93F7B	WP_006957943.1;UPI0001B93F7B	WP_006957943.1 MULTISPECIES: NADH:ubiquinone reductase (Na(+)-transporting) subunit F [Vibrio];UPI0001B93F7B status=active	0.019425	0.15165	014 hcp_014 tssM2	0.087436	0.459032	0.259902	0.0695951	0.355212	-0.122447	27.5682	27.4785	27.5389	27.2625	26.9316	27.2445	27.3324	27.4785	27.4073						7	25.6	25.6	25.6	45.175	0	23.815	5	6	6	5	6	5	5	6	6	28.2803	28.2399	27.8564	28.1795	27.6181	28.3153	28.0965	28.6285
WP_038509460.1;UPI0005127C5D	WP_038509460.1;UPI0005127C5D	WP_038509460.1 polymer-forming cytoskeletal protein [Vibrio coralliilyticus];UPI0005127C5D status=active	0.0194688	0.15165	014 hcp_014 tssM2	0.0945114	0.478969	0.268042	0.119707	0.411608	-0.271222	29.2891	28.9372	29.003	28.6798	28.3745	28.5573	28.6355	28.8829	28.8974						15	17.8	17.8	17.8	160.38	0	240.93	11	8	9	10	7	10	11	12	12	29.4938	29.3303	29.0349	29.4334	28.6285	29.4551	29.2445	29.8519
WP_006960936.1;UPI0001B93C01	WP_006960936.1;UPI0001B93C01	WP_006960936.1 MULTISPECIES: GNAT family N-acetyltransferase [Vibrio];UPI0001B93C01 status=active	0.0196324	0.15165	014 wt_014 hcp;014 tssM2_014 hcp	0.790714	0.93523	-0.0487035	0.0411588	0.287346	0.55435	24.7594	25.002	25.1332	25.4488	25.7234	25.5315	25.6784	25.6622	25.217						5	28.5	28.5	28.5	21.301	0	10.025	4	4	5	3	4	4	3	5	4	26.2679	26.2335	26.2732	26.4008	26.8623	26.632	26.2891	27.1604
WP_038510732.1;UPI0005126D3B	WP_038510732.1;UPI0005126D3B	WP_038510732.1 TetR/AcrR family transcriptional regulator [Vibrio coralliilyticus];UPI0005126D3B status=active	0.0196602	0.15165	014 wt_014 hcp	0.189037	0.596101	0.125389	0.0150522	0.169875	0.347289	21.895	21.6843	21.6757	21.8913	22.1015	21.928	22.1673	22.0122	22.1174						1	6.8	6.8	6.8	21.738	0.0034223	3.4811	1	1	1	1	1	1	1	1	1	21.8538	21.6006	21.1581	22.0756	21.8423	22.2155	22.1612	22.5189
WP_038513561.1;UPI000512707A	WP_038513561.1;UPI000512707A	WP_038513561.1 acetolactate synthase 3 large subunit [Vibrio coralliilyticus];UPI000512707A status=active	0.020371	0.156114	014 tssM2_014 hcp	0.0813123	0.456229	-0.439188	0.075682	0.365269	0.264319	23.2821	23.654	23.4551	23.8858	24.5225	24.0935	23.7796	23.6865	23.7182						2	4.4	4.4	4.4	62.755	0	5.4524	2	2	2	1	2	2	1	1	2	23.8385	24.3239	23.895	24.1565	24.7796	24.9134	23.8288	24.217
WP_006959371.1;UPI0001B93975	WP_006959371.1;UPI0001B93975	WP_006959371.1 MULTISPECIES: ABC transporter substrate-binding protein [Vibrio];UPI0001B93975 status=active	0.0208104	0.156114	014 wt_014 hcp	0.0824991	0.456229	0.28869	0.0303654	0.250431	0.741058	21.9916	22.6431	22.4476	22.8932	22.7369	22.8093	22.8764	23.1612	23.2679						2	6.5	6.5	6.5	44.587	0	7.099	1	2	2	2	2	2	2	2	1	21.1015	23.2961	22.9477	24.0609	23.4551	23.9225	23.654	24.239
WP_040121539.1;UPI0005128BA7	WP_040121539.1;UPI0005128BA7	WP_040121539.1 hydroxymethylglutaryl-CoA lyase [Vibrio coralliilyticus];UPI0005128BA7 status=active	0.0208119	0.156114	014 hcp_014 tssM2;014 hcp_014 wt	0.641009	0.864469	0.0620422	0.0467323	0.308416	-0.357944	23.6971	23.9134	23.867	23.2961	23.417	23.5045	23.4676	23.2821	23.654						2	8.6	8.6	8.6	31.81	0	7.4415	1	2	1	1	1	2	1	1	2	23.6757	24.3645	23.3511	23.4923	23.0292	24.4041	23.48	23.7995
WP_006959053.1;UPI0001B94FE4	WP_006959053.1;UPI0001B94FE4	WP_006959053.1 MULTISPECIES: PrkA family serine protein kinase [Vibrio];UPI0001B94FE4 status=active	0.0208491	0.156114	014 tssM2_014 hcp	0.156267	0.550227	-0.337921	0.0286881	0.241915	0.394662	25.3578	25.1095	25.5075	25.7945	26.433	25.945	25.7568	25.7182	25.6838						16	33.4	33.4	33.4	74.113	0	82.083	12	12	12	13	11	14	12	14	12	27.217	26.9977	27.2262	27.7771	28.5862	28.3494	27.6998	28.3239
WP_031343405.1;UPI0004CE1033	WP_031343405.1;UPI0004CE1033	WP_031343405.1 MULTISPECIES: recombinase RecA [Vibrio];UPI0004CE1033 status=active	0.0220535	0.163811	014 tssM2_014 hcp;014 wt_014 hcp	0.678011	0.882649	0.0951398	0.00913894	0.141418	0.744072	25.9869	25.5165	25.7129	26.3695	26.7389	26.0547	26.632	26.3645	26.452						6	22.4	22.4	22.4	37.455	0	53.157	5	5	6	6	5	6	6	6	6	26.9869	26.4122	26.2926	26.8264	27.6798	27.3578	27.8741	28.1263
WP_006957608.1;UPI0001B951CE	WP_006957608.1;UPI0001B951CE	WP_006957608.1 MULTISPECIES: ABC transporter substrate-binding protein [Vibrio];UPI0001B951CE status=active	0.0220965	0.163811	014 hcp_014 tssM2	0.122978	0.501603	0.196808	0.0701199	0.355212	-0.189638	29.5844	29.7988	29.6216	29.3787	29.0965	29.3704	29.4214	29.5555	29.459						31	70.2	70.2	70.2	57.328	0	323.31	27	26	25	27	20	25	25	25	25	32.1872	32.2336	31.6154	32.1604	31.2979	32.0349	31.9983	32.5458
WP_006959338.1;UPI0001B93962	WP_006959338.1;UPI0001B93962	WP_006959338.1 MULTISPECIES: 30S ribosomal protein S1 [Vibrio];UPI0001B93962 status=active	0.0223039	0.163811	014 wt_014 hcp	0.366627	0.729194	0.0990677	0.00425984	0.0968791	0.329043	29.203	29.0839	29.21	29.2602	29.5646	29.362	29.5718	29.4571	29.4551						21	39	39	39	60.961	0	323.31	16	17	17	19	17	19	18	18	16	31.4532	31.5296	30.9539	31.8234	31.4823	31.9505	31.9153	32.245
WP_006958859.1;UPI0001B945DA	WP_006958859.1;UPI0001B945DA	WP_006958859.1 MULTISPECIES: YcbK family protein [Vibrio];UPI0001B945DA status=active	0.0226024	0.165038	014 hcp_014 wt	0.239328	0.661798	-0.182315	0.0159473	0.174722	-0.544111	25.4831	25.7441	25.867	25.3811	25.1293	25.4984	25.0317	25.2891	25.141						3	16.8	16.8	16.8	19.981	0	7.6662	2	3	2	1	1	2	2	1	1	25.9955	26.6865	26.1871	25.5463	24.8336	26.1055	25.5754	25.7821
WP_038156109.1;UPI00050671D5	WP_038156109.1;UPI00050671D5	WP_038156109.1 MULTISPECIES: bifunctional acetaldehyde-CoA/alcohol dehydrogenase [Vibrio];UPI00050671D5 status=active	0.022686	0.165038	014 wt_014 hcp;014 tssM2_014 hcp	0.9554	0.991739	-0.00863647	0.00127404	0.0459633	0.409704	26.0772	26.1965	26.1908	26.4831	26.8504	26.3861	26.5898	26.604	26.4999				+	014 wt_014 hcp	18	28.7	28.7	28.7	97.044	0	261.21	13	13	12	15	14	16	15	17	14	28.6898	28.7645	28.3023	29.4012	29.2979	29.3217	29.3787	29.8711
WP_006961328.1;UPI0001B9525D	WP_006961328.1;UPI0001B9525D	WP_006961328.1 MULTISPECIES: extracellular solute-binding protein [Vibrio];UPI0001B9525D status=active	0.0239842	0.169096	014 hcp_014 wt;014 hcp_014 tssM2	0.695401	0.888338	-0.0269121	0.0363616	0.27565	-0.338806	26.8858	26.7129	26.5345	26.4692	26.3049	26.4234	26.2926	26.4298	26.3943						15	43	43	43	44.437	0	104.28	12	11	14	11	13	12	12	12	13	29.1913	28.8887	28.2535	28.7708	28.4073	28.9174	28.7096	29.393
WP_038512857.1;UPI000512928B	WP_038512857.1;UPI000512928B	WP_038512857.1 tRNA isopentenyl-2-thiomethyl-A-37 hydroxylase MiaE [Vibrio coralliilyticus];UPI000512928B status=active	0.0240149	0.169096	014 hcp_014 wt	0.508072	0.799584	-0.250707	0.0302351	0.250431	-1.418	28.6561	27.5898	28.5278	26.673	27.391	27.2077	27.3578	26.4488	26.7129						2	8.1	8.1	8.1	29.346	0	4.1839	2	2	2	2	2	2	2	2	2	29.5426	27.0711	28.2759	26.2996	26.7517	27.2625	27.7389	26.1371
WP_006959116.1;UPI0001B951FF	WP_006959116.1;UPI0001B951FF	WP_006959116.1 MULTISPECIES: ABC transporter substrate-binding protein [Vibrio];UPI0001B951FF status=active	0.0242597	0.17004	014 hcp_014 tssM2	0.480256	0.788153	0.0266997	0.0309403	0.252399	-0.110385	30.995	31.0217	31.099	30.9259	30.94	30.8385	30.9188	30.9117	30.9539						25	53.2	53.2	53.2	60.751	0	323.31	24	25	25	25	23	25	25	24	25	34.402	34.1529	33.9063	34.4458	33.9591	34.3236	34.2479	34.7504
WP_006962502.1;UPI0001B94466	WP_006962502.1;UPI0001B94466	WP_006962502.1 MULTISPECIES: saccharopine dehydrogenase family protein [Vibrio];UPI0001B94466 status=active	0.0247751	0.17208	014 wt_014 hcp	0.1546	0.548011	0.253588	0.0268482	0.231604	0.724723	24.8717	24.48	24.2317	25.1565	24.8044	25.0359	25.3811	25.3239	25.0526						2	6.3	6.3	6.3	46.184	0	15.083	2	2	2	2	2	2	2	2	2	25.792	25.1642	24.3511	26.1214	25.1293	26.0752	26.2372	26.6458
WP_006959100.1;UPI0001B951F7	WP_006959100.1;UPI0001B951F7	WP_006959100.1 MULTISPECIES: acetate kinase [Vibrio];UPI0001B951F7 status=active	0.0250764	0.172611	014 wt_014 hcp;014 tssM2_014 hcp	0.691812	0.886772	-0.0271269	0.0600115	0.348164	0.2701	27.673	27.4473	27.3992	27.8264	27.8203	27.7645	27.8916	27.7517	27.6865						9	34.7	34.7	34.7	42.727	0	164.14	9	8	9	9	7	9	9	9	9	29.3599	29.0322	28.7064	29.7565	29.2445	29.7486	29.5627	29.9117
WP_006963014.1;UPI0001B93E74	WP_006963014.1;UPI0001B93E74	WP_006963014.1 MULTISPECIES: molybdenum cofactor biosynthesis protein B [Vibrio];UPI0001B93E74 status=active	0.0256006	0.174183	014 wt_014 tssM2;014 hcp_014 tssM2	0.0522244	0.412573	0.163137	0.982442	0.993762	-0.000988007	26.9088	26.9539	26.9316	26.7771	26.8385	26.6865	26.8504	26.976	26.965						7	45.9	45.9	45.9	18.58	0	52.376	7	7	6	6	5	6	6	7	6	28.5128	28.6389	28.2445	28.5536	28.3992	28.6181	28.579	29.1214
WP_006960855.1;UPI0001B939AE	WP_006960855.1;UPI0001B939AE	WP_006960855.1 MULTISPECIES: alpha-xenorhabdolysin family binary toxin subunit A [Vibrio];UPI0001B939AE status=active	0.0288525	0.188968	014 hcp_014 tssM2	0.139455	0.532063	0.166779	0.0924776	0.386036	-0.255178	30.5754	30.8682	30.9259	30.5109	30.2308	30.362	30.5754	30.5754	30.4532						20	45.3	45.3	45.3	45.72	0	296.61	19	19	20	18	19	19	19	18	19	33.3698	33.5867	33.3033	33.3568	32.859	33.4334	33.3568	33.7946
WP_006957415.1;UPI0001B94993	WP_006957415.1;UPI0001B94993	WP_006957415.1 MULTISPECIES: chemotaxis protein CheV [Vibrio];UPI0001B94993 status=active	0.0289033	0.188968	014 tssM2_014 hcp	0.424146	0.761833	-0.112068	0.0649629	0.35498	0.383956	24.8623	24.989	25.2643	25.4614	25.6998	25.4425	25.5898	25.417	25.2607						4	12.7	12.7	12.7	34.027	0	8.324	2	3	3	3	3	4	4	3	4	25.3943	26.1055	24.9847	26.9203	25.6125	27.1604	26.4707	27.1795
WP_038513473.1;UPI0005128658	WP_038513473.1;UPI0005128658	WP_038513473.1 5-methylthioadenosine/S-adenosylhomocysteine nucleosidase [Vibrio coralliilyticus];UPI0005128658 status=active	0.02893	0.188968	014 tssM2_014 hcp;014 wt_014 hcp	0.85226	0.957114	0.0287838	0.0142464	0.165333	0.479596	24.7182	24.3778	24.4362	24.9539	25.2021	24.7286	25.0484	25.0275	24.895						4	24.1	24.1	24.1	24.75	0	21.474	2	3	4	4	4	4	3	3	4	25.5551	25.5522	25.1604	26.4536	26.5898	26.5285	26.0772	26.6181
WP_040122281.1;UPI00051294D1	WP_040122281.1;UPI00051294D1	WP_040122281.1 copper chaperone PCu(A)C [Vibrio coralliilyticus];UPI00051294D1 status=active	0.0297232	0.192463	014 hcp_014 tssM2	0.121732	0.500918	0.0862815	0.283638	0.612614	-0.0547034	29.8112	29.7708	29.8324	29.6663	29.632	29.6931	29.6865	29.7389	29.8249						7	50.7	50.7	50.7	16.145	0	123.98	7	7	6	6	6	7	6	7	6	31.5709	31.4727	31.1483	31.7047	31.2869	31.7849	31.5014	31.9983
WP_040121727.1;UPI0005128299	WP_040121727.1;UPI0005128299	WP_040121727.1 extracellular solute-binding protein [Vibrio coralliilyticus];UPI0005128299 status=active	0.0299413	0.192463	014 hcp_014 tssM2	0.47216	0.785711	0.0624199	0.0832183	0.369752	-0.19128	27.3494	27.2077	27.2803	27.0813	26.976	27.019	27.1604	26.9428	27.1604						17	31.6	31.6	31.6	70.114	0	103.24	15	15	13	16	11	16	13	14	16	29.7973	29.6163	29.2422	29.7405	28.805	29.708	29.6022	29.995
WP_006957983.1;UPI0001B9418E	WP_006957983.1;UPI0001B9418E	WP_006957983.1 MULTISPECIES: autonomous glycyl radical cofactor GrcA [Vibrio];UPI0001B9418E status=active	0.0300375	0.192463	014 wt_014 hcp	0.482345	0.788153	0.196133	0.0196814	0.195535	0.873117	26.7645	27.341	26.8974	27.6527	28.0401	27.341	28.0243	28.0296	27.5682						7	63.2	57.6	57.6	13.934	0	149.53	5	6	5	5	7	7	5	7	6	27.8445	28.5573	27.6251	29.0762	28.8415	28.9259	29.2123	29.7833
WP_040121807.1;UPI0005127DD2	WP_040121807.1;UPI0005127DD2	WP_040121807.1 amidohydrolase [Vibrio coralliilyticus];UPI0005127DD2 status=active	0.030092	0.192463	014 hcp_014 wt	0.672075	0.880266	-0.10664	0.0307854	0.252399	-0.672455	24.4923	24.5926	24.7182	24.2891	23.9495	23.867	23.8576	23.632	24.2961						5	11.3	11.3	11.3	61.339	0	17.862	4	5	4	4	3	3	3	4	4	26.1135	26.3359	25.918	26.1527	24.945	25.6153	25.1871	25.7441
WP_038513203.1;UPI0005128EDB	WP_038513203.1;UPI0005128EDB	WP_038513203.1 chitinase [Vibrio coralliilyticus];UPI0005128EDB status=active	0.0311226	0.196598	014 hcp_014 wt	0.0848433	0.456229	-0.233022	0.0231128	0.21548	-0.365027	28.9146	28.7292	28.9677	28.7676	28.8474	28.6005	28.362	28.5718	28.5826						15	32.8	32.8	32.8	60.755	0	224.17	15	15	12	14	12	15	13	15	13	30.7849	30.5109	30.463	30.8608	30.4334	30.6713	30.1115	30.94
WP_080749133.1	WP_080749133.1	WP_080749133.1 BspA family leucine-rich repeat surface protein [Vibrio coralliilyticus]	0.032176	0.202419	014 hcp_014 wt	0.726718	0.901211	-0.0465094	0.021846	0.208099	-0.393671	31.0864	31.0414	30.8309	30.7047	30.4433	30.7692	30.4532	30.6198	30.7047						19	47.7	47.7	47.7	62.182	0	323.31	18	17	16	17	16	19	17	18	16	32.9224	32.781	32.3142	32.7672	32.2336	32.8553	32.3383	32.9277
WP_038512456.1;UPI0005128E4A	WP_038512456.1;UPI0005128E4A	WP_038512456.1 spondin domain-containing protein [Vibrio coralliilyticus];UPI0005128E4A status=active	0.0328098	0.205067	014 hcp_014 wt	0.479923	0.788153	-0.160692	0.0105151	0.149225	-0.626874	27.8682	27.5754	27.6865	27.1984	27.5682	26.965	26.9203	27.0401	27.2891						4	33.2	33.2	33.2	24.696	0	303.41	3	3	3	3	3	4	3	2	3	28.0965	27.7708	28.6216	28.9814	28.6561	28.6561	27.2262	27.7195
WP_040121443.1;UPI0005127F6F	WP_040121443.1;UPI0005127F6F	WP_040121443.1 BspA family leucine-rich repeat surface protein [Vibrio coralliilyticus];UPI0005127F6F status=active	0.0333475	0.206806	014 hcp_014 wt	0.151048	0.547388	-0.233294	0.0118497	0.157402	-0.433339	29.1628	29.0864	28.9231	28.7895	28.7064	29.0762	28.4976	28.6389	28.7357						9	22	22	22	51.507	0	210.84	9	9	9	9	8	9	9	9	9	30.94	30.8682	30.3088	30.8755	30.2308	31.2979	30.4032	30.9259
WP_038510104.1;UPI0005127D66	WP_038510104.1;UPI0005127D66	WP_038510104.1 MULTISPECIES: flagellin [Vibrio];UPI0005127D66 status=active	0.0337839	0.207433	014 hcp_014 wt	0.407585	0.748928	-0.111537	0.0115552	0.154861	-0.427754	31.2135	30.8901	31.099	30.6881	30.9814	30.5844	30.6285	30.611	30.6798						18	72.4	62.9	43.8	39.739	0	323.31	16	17	17	14	17	17	15	16	18	34.5527	34.1828	33.715	34.212	33.933	34.1604	34.0101	34.5121
WP_038512795.1;UPI000512790B	WP_038512795.1;UPI000512790B	WP_038512795.1 ribonuclease D [Vibrio coralliilyticus];UPI000512790B status=active	0.0363374	0.219598	014 hcp_014 wt	0.206661	0.617926	-0.256853	0.0141494	0.165333	-0.492582	24.0105	23.9225	24.019	23.5285	23.9672	23.7492	23.2821	23.5165	23.6757						2	7.3	7.3	7.3	42.469	0	9.654	2	2	1	2	1	2	2	2	2	25.0935	24.9977	23.6649	24.9539	24.141	24.9271	24.4614	25.2607
WP_040121581.1;UPI00051287AD	WP_040121581.1;UPI00051287AD	WP_040121581.1 sulfurtransferase [Vibrio coralliilyticus];UPI00051287AD status=active	0.0365523	0.220031	014 wt_014 hcp	0.252006	0.661798	0.092158	0.0449048	0.300902	0.412067	25.5983	25.1293	25.4008	25.6096	25.792	25.6865	25.8599	25.7077	25.797						2	8.7	8.7	8.7	30.41	0	8.8585	2	2	2	2	2	1	2	2	2	26.2696	25.7796	25.4676	26.6595	26.2114	25.9584	26.533	26.8858
WP_006959982.1;UPI0001B95234	WP_006959982.1;UPI0001B95234	WP_006959982.1 MULTISPECIES: HDOD domain-containing protein [Vibrio];UPI0001B95234 status=active	0.0383199	0.227989	014 tssM2_014 hcp	0.100041	0.481288	-0.397224	0.32621	0.636725	0.202241	25.317	25.4676	25.7024	25.9912	25.9584	26.3359	25.4769	25.654	25.9628						8	38.8	38.8	38.8	30.369	0	30.675	6	6	8	7	8	7	7	6	5	27.4154	27.3324	27.4234	27.8264	27.9595	28.5389	27.4073	28.0609
WP_038514212.1;UPI0005128200	WP_038514212.1;UPI0005128200	WP_038514212.1 threonine ammonia-lyase, biosynthetic [Vibrio coralliilyticus];UPI0005128200 status=active	0.0387052	0.229392	014 wt_014 hcp	0.840061	0.9496	0.0456168	0.0548752	0.33577	0.544543	23.0426	22.953	22.8987	23.417	23.6096	23.3645	23.7077	23.1127	23.7077						2	4.7	4.7	4.7	56.545	0	5.6689	2	1	1	2	2	2	2	2	1	23.7286	22.8746	22.4144	24.3645	24.0854	24.2607	24.3307	24.2535
WP_006957519.1;UPI0001B94FA5	WP_006957519.1;UPI0001B94FA5	WP_006957519.1 MULTISPECIES: 5-(carboxyamino)imidazole ribonucleotide mutase [Vibrio];UPI0001B94FA5 status=active	0.039223	0.230679		0.930653	0.988457	0.00632604	0.0504782	0.323794	-0.237256	27.604	27.3578	27.524	27.2262	27.3494	27.1795	27.217	27.2077	27.3494						5	35.4	35.4	35.4	16.694	0	124.46	5	5	5	5	5	5	5	5	5	28.8564	28.6285	28.4234	28.7927	28.5463	28.9031	28.604	28.9977
WP_040121391.1;UPI000512742C	WP_040121391.1;UPI000512742C	WP_040121391.1 exoribonuclease II [Vibrio coralliilyticus];UPI000512742C status=active	0.0398867	0.233472	014 hcp_014 tssM2	0.0602407	0.43115	0.160642	0.695897	0.860781	-0.0292892	27.3239	27.3153	27.4394	27.141	27.217	27.1507	27.3992	27.217	27.3745						19	33.6	33.6	33.6	75.004	0	111.04	14	11	14	14	14	14	13	15	13	29.1532	28.8445	28.8264	29.217	28.9287	29.3828	29.3153	29.6764
WP_040121916.1;UPI00051278DB	WP_040121916.1;UPI00051278DB	WP_040121916.1 FAD/NAD(P)-binding oxidoreductase [Vibrio coralliilyticus];UPI00051278DB status=active	0.040002	0.233472	014 hcp_014 wt	0.242157	0.661798	-0.120131	0.0386012	0.282015	-0.350772	24.8093	24.9043	24.5869	24.48	24.6486	24.48	24.4738	24.2821	24.4923						2	6.1	6.1	6.1	50.453	0.0020761	3.6398	1	2	1	1	1	2	1	1	1	24.5105	26.2821	23.7594	24.2961	24.0275	24.9043	24.1015	24.3511
WP_038512296.1;UPI00051287F4	WP_038512296.1;UPI00051287F4	WP_038512296.1 23S rRNA pseudouridine(2605) synthase RluB [Vibrio coralliilyticus];UPI00051287F4 status=active	0.0409672	0.238199	014 tssM2_014 hcp	0.267102	0.672365	-0.247024	0.173596	0.476359	0.325007	23.5754	23.2961	23.417	23.9043	23.9672	24.1332	24.0275	23.417	23.8191						5	21.3	21.3	21.3	36.123	0	15.505	3	2	3	4	3	4	2	2	1	24.867	23.9043	24.3101	25.7871	24.9628	25.8361	24.9316	25.239
WP_006962287.1;UPI0001B93C36	WP_006962287.1;UPI0001B93C36	WP_006962287.1 MULTISPECIES: extracellular solute-binding protein [Vibrio];UPI0001B93C36 status=active	0.0414284	0.239972	014 hcp_014 tssM2	0.21794	0.640173	0.160934	0.0681754	0.35498	-0.167927	29.0453	28.8858	28.9456	28.7549	28.4354	28.6998	28.7517	28.8887	28.7325						14	41.2	41.2	41.2	38.973	0	123.81	12	12	9	11	10	13	12	12	9	30.5573	30.5933	29.995	30.6022	29.8445	30.8081	30.4134	31.0864
WP_038514404.1;UPI000512964D	WP_038514404.1;UPI000512964D	WP_038514404.1 gamma-glutamyltransferase [Vibrio coralliilyticus];UPI000512964D status=active	0.0417172	0.240266	014 hcp_014 wt	0.070328	0.449201	-0.14814	0.0407203	0.286954	-0.245327	26.7389	26.527	26.7129	26.4938	26.5754	26.6181	26.3712	26.3612	26.5105						20	44.5	44.5	44.5	63.386	0	153.95	17	19	17	19	16	19	19	18	17	29.4012	29.1361	28.9814	29.463	29.019	29.5165	29.1164	29.6544
WP_040122305.1;UPI000512956B	WP_040122305.1;UPI000512956B	WP_040122305.1 transporter substrate-binding domain-containing protein [Vibrio coralliilyticus];UPI000512956B status=active	0.0417922	0.240266		0.0614828	0.433837	-0.193853	0.00838216	0.137977	-0.211511	26.9977	26.8623	26.965	26.8504	26.8504	27.0711	26.7389	26.6998	26.7517						11	43.9	43.9	43.9	29.917	0	125.85	11	9	11	11	9	11	11	11	11	29.5444	29.393	29.0557	29.7113	29.109	29.9677	29.141	29.8916
WP_038513730.1;UPI00051290EA	WP_038513730.1;UPI00051290EA	WP_038513730.1 sulfate adenylyltransferase subunit CysN [Vibrio coralliilyticus];UPI00051290EA status=active	0.0428104	0.24071	014 tssM2_014 hcp	0.0989646	0.478969	-0.444106	0.288068	0.613871	0.204715	25.5225	25.141	25.141	25.848	25.6513	26.2517	25.654	25.2785	25.4862						10	28.3	28.3	28.3	52.254	0	65.13	10	9	9	10	6	9	10	10	9	27.5682	27.0813	26.7895	28.17	27.2077	28.6216	27.7708	27.7645
WP_235284735.1	WP_235284735.1	WP_235284735.1 S8 family serine peptidase [Vibrio coralliilyticus]	0.0433215	0.242696		0.0677624	0.443804	-0.33909	0.00624902	0.114388	-0.332968	31.2193	31.1115	31.08	31.1483	30.9188	31.362	30.7453	30.7692	30.8974						18	72.1	72.1	72.1	42.204	0	323.31	15	17	15	15	14	16	14	16	16	33.1392	33.1346	32.7593	33.3436	32.7313	33.7252	32.8309	33.3169
WP_006959527.1;UPI0001B93FC0	WP_006959527.1;UPI0001B93FC0	WP_006959527.1 MULTISPECIES: flagellin [Vibrio];UPI0001B93FC0 status=active	0.043777	0.244355	014 hcp_014 wt	0.499225	0.796489	-0.122922	0.00500108	0.101441	-0.48759	31.2759	30.9746	31.1239	30.6458	31.0864	30.5481	30.6372	30.6285	30.6458						9	72.4	37.1	37.1	39.769	0	323.31	9	9	9	9	8	9	9	8	8	33.4334	33.0816	32.5956	33.0084	32.7373	33.1901	32.8515	33.3956
WP_040121763.1;UPI000512813D	WP_040121763.1;UPI000512813D	WP_040121763.1 6-phosphogluconolactonase [Vibrio coralliilyticus];UPI000512813D status=active	0.0442599	0.245267		0.068202	0.443804	0.171307	0.0137542	0.165333	0.166018	28.7802	28.805	28.8504	28.7988	28.7064	28.9146	28.9287	29.0427	28.9622						9	48.7	48.7	48.7	26.121	0	158.09	8	9	9	7	8	9	7	8	9	29.5933	30.5844	30.0479	29.7786	29.8218	30.8829	29.8945	30.5754
WP_038512592.1;UPI00051296AB	WP_038512592.1;UPI00051296AB	WP_038512592.1 serine protease [Vibrio coralliilyticus];UPI00051296AB status=active	0.0446144	0.245512	014 tssM2_014 wt	0.0517905	0.411781	-0.541019	0.00477093	0.101441	-0.416767	31.9081	31.7692	31.6586	31.9224	31.5527	32.2336	31.3356	31.3672	31.3828						19	66.7	66.7	66.7	51.894	0	323.31	18	19	19	18	17	18	18	18	19	34.1529	34.0184	33.4581	34.4396	33.5867	34.8469	33.6522	34.1453
WP_006957769.1;UPI0001B957F1	WP_006957769.1;UPI0001B957F1	WP_006957769.1 MULTISPECIES: two-component system response regulator ArcA [Vibrio];UPI0001B957F1 status=active	0.0447192	0.245512		0.755273	0.918794	0.0521418	0.0710162	0.357537	0.634532	24.7077	24.4614	25.1757	25.3342	25.3376	25.4202	25.7234	25.2643	25.2607						4	18.5	18.5	18.5	27.057	0	16.727	2	4	2	3	2	4	4	3	4	25.8974	25.8717	25.5195	26.1546	25.4645	26.726	26.632	26.9316
WP_006959030.1;UPI0001B94DD7	WP_006959030.1;UPI0001B94DD7	WP_006959030.1 MULTISPECIES: hypothetical protein [Vibrio];UPI0001B94DD7 status=active	0.0453764	0.247874	014 hcp_014 wt	0.175925	0.585101	-0.140238	0.0159256	0.174722	-0.247316	30.9045	30.7927	30.8901	30.7533	30.8755	30.6372	30.611	30.5296	30.7047						8	50.5	50.5	50.5	20.025	0	109.22	8	6	7	7	7	7	8	6	6	31.6756	31.5389	31.1361	31.8004	31.2924	31.8645	31.4919	31.8865
WP_006961445.1;UPI0001B958A0	WP_006961445.1;UPI0001B958A0	WP_006961445.1 MULTISPECIES: glycine cleavage system protein GcvH [Vibrio];UPI0001B958A0 status=active	0.0455603	0.247997	014 hcp_014 tssM2	0.146715	0.542533	0.135443	0.229893	0.553882	-0.0865955	29.1676	29.1652	29.2736	29.0762	28.8799	28.9841	29.0609	29.2147	29.0711						4	25.4	25.4	25.4	13.906	0	59.711	4	4	4	4	4	4	4	4	4	30.7211	30.5481	30.4823	30.7211	30.4433	30.7211	30.5296	31.015
WP_038512739.1;UPI0005127D80	WP_038512739.1;UPI0005127D80	WP_038512739.1 YciK family oxidoreductase [Vibrio coralliilyticus];UPI0005127D80 status=active	0.0465551	0.252158		0.748172	0.915885	-0.112441	0.0671604	0.35498	1.2861	23.7077	23.1673	22.0691	24.2821	24.8904	23.9672	24.632	24.1095	24.0609						3	16.6	16.6	16.6	26.706	0	6.6501	1	2	2	3	2	1	3	2	3	23.867	23.7182	23.2679	25.217	24.918	24.5105	25.3844	24.9716
WP_038513619.1;UPI000512760D	WP_038513619.1;UPI000512760D	WP_038513619.1 leucyl aminopeptidase [Vibrio coralliilyticus];UPI000512760D status=active	0.0475083	0.254095		0.0850528	0.456229	0.114113	0.75442	0.89024	-0.0127831	28.8081	28.8623	28.8234	28.7453	28.632	28.7357	28.7645	28.8829	28.8081						23	42	42	42	54.651	0	302.71	22	22	22	23	22	22	23	23	22	31.6198	31.6713	31.1842	31.8571	31.1604	31.8271	31.6881	32.3356
WP_040121557.1;UPI0005128EEA	WP_040121557.1;UPI0005128EEA	WP_040121557.1 hypothetical protein [Vibrio coralliilyticus];UPI0005128EEA status=active	0.0477296	0.254276	014 hcp_014 tssM2	0.441837	0.774073	0.0705516	0.0687113	0.35498	-0.242167	28.9896	29.2512	29.2781	29.0111	28.7739	28.7958	28.8711	28.9869	28.9344						29	44.4	44.4	44.4	89.417	0	323.31	27	27	26	27	26	26	27	28	25	32.0017	32.1694	31.9224	32.0895	31.393	31.9848	31.6198	32.4775
WP_004410522.1;UPI00015306ED	WP_004410522.1;UPI00015306ED	WP_004410522.1 MULTISPECIES: cAMP-activated global transcriptional regulator CRP [Vibrio];UPI00015306ED status=active	0.0478734	0.254276	014 tssM2_014 hcp	0.163942	0.563106	-0.510174	0.111278	0.409382	0.433595	25.6375	25.8215	26.2874	26.5898	27.4314	26.5565	26.48	26.3877	26.1795						9	42.9	42.9	42.9	23.596	0	29.826	8	7	7	8	8	8	9	8	7	27.632	27.3828	27.8142	28.4976	29.2054	28.7486	28.5646	28.7357
WP_006962536.1;UPI0001B9466E	WP_006962536.1;UPI0001B9466E	WP_006962536.1 MULTISPECIES: 50S ribosomal protein L25 [Vibrio];UPI0001B9466E status=active	0.0484627	0.254453		0.0789921	0.456229	0.464453	0.0219052	0.208099	0.455939	27.3239	27.4473	27.3828	27.6798	27.1507	27.2979	27.6181	27.8741	28.0296						2	18.5	18.5	18.5	10.357	0.00071531	4.0036	2	2	2	2	2	2	2	2	2	27.5389	27.7129	27.1507	28.0557	27.17	27.2979	27.6251	28.4785
WP_040121818.1;UPI000512781B	WP_040121818.1;UPI000512781B	WP_040121818.1 hypothetical protein [Vibrio coralliilyticus];UPI000512781B status=active	0.0488217	0.254902	014 hcp_014 tssM2	0.4252	0.761833	0.226325	0.0049021	0.101441	-0.435898	26.6458	26.604	26.6181	25.9043	26.4073	25.5696	26.0894	26.1332	26.3376						4	31.2	31.2	31.2	21.541	0	180.61	2	4	3	2	3	3	2	4	4	26.8974	27.1604	26.5075	26.3695	26.506	26.1585	26.512	27.4154
WP_038513852.1;UPI0005128FB4	WP_038513852.1;UPI0005128FB4	WP_038513852.1 MULTISPECIES: 50S ribosomal protein L11 methyltransferase [Vibrio];UPI0005128FB4 status=active	0.0494003	0.256181		0.810513	0.945999	0.0630105	0.0560012	0.337581	0.793852	24.1015	23.4425	23.391	24.6865	24.239	24.2021	24.7389	24.4923	24.0854						2	9.2	9.2	9.2	32.591	0	7.0063	2	2	2	1	2	2	2	2	2	24.6703	24.2244	24.1015	23.848	24.8093	25.1681	25.0609	25.4831
WP_021456083.1;UPI0003913C8F	WP_021456083.1;UPI0003913C8F	WP_021456083.1 class 1 fructose-bisphosphatase [Vibrio coralliilyticus];UPI0003913C8F status=active	0.0501418	0.259078		0.707887	0.892889	-0.0430902	0.105217	0.402884	0.262424	27.8504	27.6181	27.7453	28.0505	28.019	28.0609	28.2123	27.9088	27.8799						10	39.2	39.2	39.2	37.306	0	178.48	6	8	9	9	6	8	9	8	8	28.8711	28.6561	28.5203	29.4413	28.8534	29.5296	29.4765	29.6075
WP_038512832.1;UPI00051282BF	WP_038512832.1;UPI00051282BF	WP_038512832.1 serine--tRNA ligase [Vibrio coralliilyticus];UPI00051282BF status=active	0.0503681	0.259078	014 tssM2_014 hcp	0.0844401	0.456229	-0.115502	0.186201	0.49289	0.124275	27.189	26.9539	26.965	27.1795	27.3153	27.3324	27.17	27.1312	27.1795						19	49.7	49.7	49.7	48.871	0	220.19	17	18	16	18	14	19	18	18	18	30.0479	29.8489	29.2308	30.2869	29.7565	30.4727	29.94	30.5933
WP_019274271.1;UPI0003148F89	WP_019274271.1;UPI0003148F89	WP_019274271.1 SDR family oxidoreductase [Vibrio coralliilyticus];UPI0003148F89 status=active	0.0504653	0.259078		0.633514	0.861347	0.556163	2.46031e-05	0.0026378	2.67184	20	20	20	23.48	20	22.867	22.5285	22.5754	22.9116				+	014 wt_014 hcp	1	6.3	6.3	6.3	25.701	0	5.7486	0	0	0	1	0	1	1	1	1	NaN	NaN	NaN	23.5165	NaN	23.3239	22.3645	22.9672
WP_038513876.1;UPI0005127DC3	WP_038513876.1;UPI0005127DC3	WP_038513876.1 NAD(P)H-dependent glycerol-3-phosphate dehydrogenase [Vibrio coralliilyticus];UPI0005127DC3 status=active	0.0507797	0.259823		0.394139	0.74022	-0.295451	0.0951434	0.390192	2.02791	20	22.7574	20	23.002	23.7796	22.9459	22.8783	22.7223	23.2405						2	7.3	7.3	7.3	36.991	0	8.0307	0	1	0	2	1	2	1	1	1	NaN	22.3672	NaN	23.0122	23.3778	23.0493	22.7035	24.7182
WP_040121490.1;UPI000512928F	WP_040121490.1;UPI000512928F	WP_040121490.1 exopolyphosphatase [Vibrio coralliilyticus];UPI000512928F status=active	0.051459	0.260448		0.0824538	0.456229	0.530973	0.924765	0.974312	0.0137666	24.0691	23.9495	24.019	23.2243	23.8576	23.4041	23.8385	24.2821	23.9584						2	9.7	9.7	9.7	35.42	0	14.349	2	2	2	2	1	2	2	2	2	24.5983	24.0609	23.867	23.7389	23.5522	24.0105	24.2096	24.8191
WP_040122079.1;UPI000512772C	WP_040122079.1;UPI000512772C	WP_040122079.1 glycogen/starch/alpha-glucan phosphorylase [Vibrio coralliilyticus];UPI000512772C status=active	0.0516868	0.260448	014 tssM2_014 hcp	0.351647	0.727361	-0.385828	0.0388921	0.282015	0.603043	23.239	22.8913	23.2346	23.9933	24.7286	23.6096	23.9316	23.8385	23.4041						7	11.8	11.8	11.8	92.743	0	17.558	2	5	3	6	3	2	5	4	4	23.9933	25.0148	24.1253	26.0296	25.4394	24.239	25.7182	26.019
WP_038513849.1;UPI0005129267	WP_038513849.1;UPI0005129267	WP_038513849.1 MULTISPECIES: acetate--CoA ligase [Vibrio];UPI0005129267 status=active	0.0517004	0.260448		0.101249	0.481833	-0.377429	0.381175	0.661437	0.0536423	29.7195	29.6268	29.6146	30.0864	29.7849	30.3828	29.6268	29.7195	29.7755						30	53.4	53.4	53.4	71.924	0	323.31	26	25	22	28	21	28	24	25	24	32.1331	31.9365	31.5933	32.8252	31.8422	32.9171	31.9117	32.341
WP_040121567.1;UPI00051277F0	WP_040121567.1;UPI00051277F0	WP_040121567.1 thioredoxin TrxC [Vibrio coralliilyticus];UPI00051277F0 status=active	0.0517865	0.260448	014 hcp_014 tssM2	0.266805	0.672365	0.12369	0.208457	0.525873	-0.165759	27.8799	27.7129	27.8916	27.509	27.5389	27.5682	27.673	27.4938	27.8203						3	23.6	23.6	23.6	15.906	0	73.058	2	3	3	2	3	3	2	3	3	28.0557	28.0401	27.8324	28.0296	27.8445	28.2759	27.8916	28.5718
WP_038514528.1;UPI00052A94BC	WP_038514528.1;UPI00052A94BC	WP_038514528.1 TonB-dependent receptor [Vibrio coralliilyticus];UPI00052A94BC status=active	0.0518138	0.260448	014 hcp_014 wt	0.134594	0.524744	-0.182808	0.0237208	0.218435	-0.253833	28.003	28.0864	28.019	28.0914	27.8445	27.9595	27.7833	27.6663	27.8974						24	51	51	51	70.5	0	323.31	21	21	21	20	19	22	22	20	20	30.7692	30.8234	30.4032	31.0544	30.5109	31.099	30.6544	30.9882
WP_019274738.1;UPI00031C0651	WP_019274738.1;UPI00031C0651	WP_019274738.1 MULTISPECIES: P-II family nitrogen regulator [Vibrio];UPI00031C0651 status=active	0.0541666	0.267819		0.871728	0.963407	-0.020525	0.0177427	0.187548	0.277711	25.5105	25.6622	25.5045	26.0464	25.6703	25.8552	25.8409	25.7492	25.9203						1	12.1	12.1	12.1	12.774	0	5.1576	1	1	1	1	1	1	1	1	1	25.895	26.0894	25.48	26.5551	23.5638	26.5898	26.4266	26.7389
WP_038510427.1;UPI0005127402	WP_038510427.1;UPI0005127402	WP_038510427.1 glucose-1-phosphate adenylyltransferase [Vibrio coralliilyticus];UPI0005127402 status=active	0.0542616	0.267819	014 tssM2_014 hcp	0.259425	0.66922	-0.0971546	0.00586442	0.111494	0.0974757	27.965	27.9088	27.9539	28.0243	28.2759	28.1115	28.0296	28.0505	28.0401						17	57.5	57.5	57.5	45.466	0	171.33	15	14	14	15	13	16	16	16	14	30.6198	30.393	30.0217	30.5014	30.4919	30.9539	30.5754	30.933
WP_038509406.1;UPI00051293CC	WP_038509406.1;UPI00051293CC	WP_038509406.1 thiamine ABC transporter substrate binding subunit [Vibrio coralliilyticus];UPI00051293CC status=active	0.0545201	0.268221		0.600587	0.858382	0.0455805	0.107846	0.406726	-0.247454	27.3992	27.2445	27.5682	27.0609	27.1604	27.1115	27.1507	27.0296	27.2891						8	23	23	23	36.606	0	27.935	5	8	7	3	7	6	5	6	7	28.1652	28.2891	27.9088	27.8682	27.8142	28.362	27.976	28.463
WP_038513376.1;UPI0005126CB9	WP_038513376.1;UPI0005126CB9	WP_038513376.1 Fe-S protein assembly chaperone HscA [Vibrio coralliilyticus];UPI0005126CB9 status=active	0.0546927	0.268221		0.584671	0.852949	-0.0766862	0.0983819	0.398036	0.32898	24.4614	24.1565	24.4984	24.7024	24.918	24.7129	24.918	24.5926	24.5926						7	14.3	14.3	14.3	65.931	0	32.269	5	5	6	7	5	6	6	5	6	25.8927	25.5285	25.5345	26.7129	26.2299	26.3595	26.673	26.8019
WP_038513479.1;UPI00051272CB	WP_038513479.1;UPI00051272CB	WP_038513479.1 vitamin B12 ABC transporter substrate-binding protein BtuF [Vibrio coralliilyticus];UPI00051272CB status=active	0.054918	0.268469		0.0555562	0.415126	-0.405485	0.0536528	0.335554	-0.406057	24.4551	24.6757	24.8093	24.5812	24.8528	24.5045	24.3844	24.3101	24.0275						2	11.3	11.3	11.3	30.776	0	17.648	2	2	2	2	2	2	2	2	2	24.8997	25.0975	24.7695	25.2679	24.8528	25.2821	24.8717	25.3444
WP_038509986.1;UPI0005128FB5	WP_038509986.1;UPI0005128FB5	WP_038509986.1 alpha,alpha-phosphotrehalase [Vibrio coralliilyticus];UPI0005128FB5 status=active	0.0558144	0.271984		0.0783377	0.456229	0.140668	0.00845698	0.137977	0.137131	29.1115	29.1628	29.0965	29.1628	29.189	29.0084	29.2957	29.2602	29.2262						21	47	47	47	64.145	0	266.94	19	18	18	19	17	19	19	20	18	31.2535	31.1783	30.6798	31.4775	30.9259	31.3776	31.4234	31.9712
WP_006957418.1;UPI0001B94996	WP_006957418.1;UPI0001B94996	WP_006957418.1 MULTISPECIES: flagellar basal body rod protein FlgC [Vibrio];UPI0001B94996 status=active	0.057001	0.275245	014 hcp_014 tssM2	0.358681	0.727585	0.229017	0.0122367	0.160557	-0.332424	26.1585	26.0567	26.143	25.5045	25.945	25.2243	25.6998	25.7363	25.9248						2	23.2	23.2	23.2	15.05	0	46.562	2	2	2	2	2	2	2	2	2	27.0505	26.9088	26.5551	26.6181	26.5754	26.452	26.6458	27.1795
WP_038513382.1;UPI0005127A5E	WP_038513382.1;UPI0005127A5E	WP_038513382.1 IscS subfamily cysteine desulfurase [Vibrio coralliilyticus];UPI0005127A5E status=active	0.0570214	0.275245	014 tssM2_014 hcp	0.328948	0.71533	-0.288029	0.163858	0.467587	0.371976	24.9043	24.9977	24.8811	25.5754	25.8433	25.3444	25.7234	25.1565	25.019						7	26	26	26	45.028	0	29.53	4	3	4	3	4	4	5	5	6	25.9825	25.7389	25.3444	26.3324	25.989	26.7517	26.4923	26.4815
WP_052131705.1	WP_052131705.1	WP_052131705.1 lysozyme inhibitor LprI family protein [Vibrio coralliilyticus]	0.0572891	0.275466	014 hcp_014 wt	0.169989	0.578579	-0.179848	0.0417291	0.288642	-0.386805	25.1946	25.5045	25.5374	25.0484	25.3101	25.2571	25.0975	24.8811	25.0975						3	18.9	18.9	14.8	20.136	0	27.299	2	3	2	2	2	3	1	3	3	25.4041	25.9539	25.3578	25.5783	25.4105	24.1332	25.2353	25.9562
WP_052131729.1	WP_052131729.1	WP_052131729.1 hypothetical protein [Vibrio coralliilyticus]	0.057426	0.275466		0.411051	0.750592	-0.243729	0.0346636	0.269586	-0.988853	24.3101	23.3376	23.4298	22.8404	23.4425	22.5592	22.8054	22.6757	22.6298						2	7.5	7.5	7.5	37.907	0.0040214	3.1993	2	1	1	1	1	1	1	1	1	24.6703	23.5983	23.3778	22.8764	23.6096	22.4041	22.6209	22.8746
WP_038513931.1;UPI000512734C	WP_038513931.1;UPI000512734C	WP_038513931.1 bifunctional aspartate kinase/homoserine dehydrogenase II [Vibrio coralliilyticus];UPI000512734C status=active	0.0588816	0.281568		0.0904786	0.468305	-0.331929	0.542644	0.766508	0.113926	24.6971	24.3376	24.6153	25.0691	25.0609	24.8576	24.8385	24.7492	24.4041						7	13.4	13.4	13.4	88.083	0	64.586	6	6	6	7	5	7	5	6	6	26.4877	26.1352	26.3153	26.5898	26.7389	27.0401	26.5638	26.5898
WP_038514260.1;UPI0005126E8B	WP_038514260.1;UPI0005126E8B	WP_038514260.1 bifunctional UDP-N-acetylglucosamine diphosphorylase/glucosamine-1-phosphate N-acetyltransferase GlmU [Vibrio coralliilyticus];UPI0005126E8B status=active	0.0594905	0.281597		0.251359	0.661798	0.153951	0.0641902	0.35498	0.437481	26.8741	26.604	27.0711	27.0609	27.1312	27.2077	27.341	27.4394	27.0813						8	23.6	23.6	23.6	48.697	0	52.426	5	6	4	6	6	8	7	7	7	27.4862	27.4234	27.17	28.1115	27.8741	28.6831	28.217	28.8019
WP_006960652.1;UPI0001B94E2F	WP_006960652.1;UPI0001B94E2F	WP_006960652.1 MULTISPECIES: glyceraldehyde-3-phosphate dehydrogenase [Vibrio];UPI0001B94E2F status=active	0.0595086	0.281597		0.178048	0.585101	-0.472038	0.052262	0.33347	0.260595	24.002	23.7695	23.9225	24.5522	25.1527	24.1871	24.1565	24.0443	24.275						6	16.1	16.1	16.1	52.394	0	17.631	3	4	2	3	3	5	3	4	5	24.4738	24.848	24.3239	25.6568	25.8069	25.8741	25.1135	25.6209
WP_006957969.1;UPI0001B94180	WP_006957969.1;UPI0001B94180	WP_006957969.1 MULTISPECIES: phosphopentomutase [Vibrio];UPI0001B94180 status=active	0.0596461	0.281597		0.609908	0.858382	0.0333862	0.0190894	0.193603	0.154087	27.9814	27.9203	27.9031	28.0505	28.1459	27.9705	28.0243	28.1312	28.1115						19	48.8	48.8	48.8	44.07	0	112.88	16	16	14	16	10	17	17	17	14	30.2535	29.8799	29.5071	30.3828	29.7031	30.3196	30.2422	30.7692
WP_040121524.1;UPI000512810B	WP_040121524.1;UPI000512810B	WP_040121524.1 lytic polysaccharide monooxygenase [Vibrio coralliilyticus];UPI000512810B status=active	0.0598766	0.281597		0.0637242	0.434773	-0.386459	0.134486	0.427226	-0.161561	23.5165	23.4298	23.5404	23.7286	23.9406	23.4923	23.2679	23.4923	23.2419						2	8.6	8.6	8.6	56.343	0	15.218	1	2	1	1	1	2	2	2	2	23.4551	24.1946	23.0241	23.9406	23.6096	24.848	23.9933	24.9316
WP_021455204.1;UPI0003910220	WP_021455204.1;UPI0003910220	WP_021455204.1 adenylosuccinate synthase [Vibrio coralliilyticus];UPI0003910220 status=active	0.059975	0.281597		0.584357	0.852949	0.107117	0.0230214	0.21548	0.481678	27.5898	27.2803	27.3578	27.7771	28.0505	27.524	28.0137	27.9595	27.6998						20	47.9	47.9	47.9	47.83	0	119.19	13	13	13	17	10	16	17	16	16	29.3599	29.0864	28.6898	29.8264	28.9088	29.6915	29.8065	29.9539
WP_019274046.1;UPI000373F478	WP_019274046.1;UPI000373F478	WP_019274046.1 MULTISPECIES: EVE domain-containing protein [Vibrio];UPI000373F478 status=active	0.060144	0.281597		0.533218	0.819201	-0.258251	0.0963873	0.393145	2.02101	20	22.7816	20	22.8746	23.9316	22.8132	22.9207	22.7735	23.1504						1	7.7	7.7	7.7	18.19	0.0033967	3.3307	0	1	0	1	1	1	1	1	1	NaN	22.6475	NaN	23.1015	23.417	23.0707	23.0071	23.2258
WP_038509999.1;UPI0005127619	WP_038509999.1;UPI0005127619	WP_038509999.1 septal ring lytic transglycosylase RlpA family protein [Vibrio coralliilyticus];UPI0005127619 status=active	0.0605616	0.282559		0.160665	0.556947	-0.265938	0.0142396	0.165333	-0.428537	24.6811	24.7441	24.48	24.7286	24.2463	24.4425	24.1332	24.1488	24.3376						5	33.8	33.8	33.8	28.745	0	16.577	4	4	4	3	4	4	3	5	3	26.2874	25.9361	24.8093	25.7466	25.3745	26.1234	24.8433	26.2643
WP_006957367.1;UPI0001B9478B	WP_006957367.1;UPI0001B9478B	WP_006957367.1 MULTISPECIES: tRNA (N6-isopentenyl adenosine(37)-C2)-methylthiotransferase MiaB [Vibrio];UPI0001B9478B status=active	0.0607868	0.282751		0.939977	0.990695	-0.0127443	0.0959206	0.392308	0.638695	24.0609	23.1976	23.7796	24.2891	24.4425	24.2607	24.3778	24.0359	24.5404						6	13.7	13.7	13.7	53.594	0	13.057	2	5	3	4	4	4	4	5	5	24.8093	25.3745	24.7234	25.5898	25.5345	25.8167	25.5105	26.1273
WP_019277459.1;UPI00030BA6F7	WP_019277459.1;UPI00030BA6F7	WP_019277459.1 MULTISPECIES: transcriptional regulator BolA [Vibrio];UPI00030BA6F7 status=active	0.0609955	0.282865		0.11673	0.500391	0.246376	0.331476	0.642076	-0.12927	25.4041	25.6649	25.3778	25.1214	24.9271	25.2714	25.3204	25.2463	25.4923						3	37.3	37.3	37.3	11.654	0	9.0217	1	2	1	2	2	2	3	3	3	25.902	26.5433	25.317	25.3877	25.2607	26.3943	26.3083	26.6595
WP_038513292.1;UPI00051280B7	WP_038513292.1;UPI00051280B7	WP_038513292.1 fructose-specific PTS transporter subunit EIIC [Vibrio coralliilyticus];UPI00051280B7 status=active	0.0620248	0.283561		0.0767126	0.456229	0.562905	0.433399	0.698232	-0.186347	24.7182	25.0813	25.4394	24.7024	23.9043	24.3844	24.8336	24.8528	24.9933						2	5.2	5.2	5.2	65.718	0	10.706	1	2	2	1	1	2	2	2	2	24.4676	25.8044	25.9293	24.6703	23.5522	25.4738	25.632	26.2909
WP_019277263.1;UPI0002FE5658	WP_019277263.1;UPI0002FE5658	WP_019277263.1 MULTISPECIES: glutathione synthase [Vibrio];UPI0002FE5658 status=active	0.0620606	0.283561		0.211387	0.625822	-0.274943	0.136789	0.42954	0.419236	24.1642	23.5404	23.5045	24.391	24.7441	24.1565	24.1488	24.2821	24.0359						5	21.5	21.5	21.5	35.272	0	17.906	4	4	4	3	3	3	3	3	4	25.5135	25.0567	24.3101	25.673	25.4105	25.5955	25.2643	25.9043
WP_040121484.1;UPI0005128782	WP_040121484.1;UPI0005128782	WP_040121484.1 M14-type cytosolic carboxypeptidase [Vibrio coralliilyticus];UPI0005128782 status=active	0.0622574	0.283561		0.112874	0.500391	0.115243	0.708044	0.866455	-0.0169436	28.2935	28.3109	28.3367	28.1937	28.1065	28.2445	28.217	28.3282	28.3452						9	32.9	32.9	32.9	42.616	0	91.373	8	8	8	8	8	8	9	9	8	29.995	30.1239	29.7549	30.1239	29.6612	30.3515	30.1115	30.6629
WP_006962931.1;UPI0001B93A14;WP_038514481.1;UPI0005128C9A	WP_006962931.1;UPI0001B93A14	WP_006962931.1 MULTISPECIES: type I glyceraldehyde-3-phosphate dehydrogenase [Vibrio];UPI0001B93A14 status=active	0.0622762	0.283561		0.668805	0.879143	-0.0700487	0.0078736	0.135842	0.297371	28.673	28.524	28.579	28.9732	29.2054	28.6998	28.9031	28.8112	28.9539						13	40.5	40.5	40.5	35.238	0	91.914	12	11	9	12	9	10	10	11	8	30.3303	30.3088	29.9117	31.1422	30.6964	30.8901	30.7613	31.196
WP_006958916.1;UPI0001B949B8	WP_006958916.1;UPI0001B949B8	WP_006958916.1 MULTISPECIES: NAD-dependent malic enzyme [Vibrio];UPI0001B949B8 status=active	0.0625855	0.283561		0.980015	0.997705	0.00463486	0.0549031	0.33577	0.421812	25.2317	24.945	25.2058	25.6375	25.6865	25.3101	25.8044	25.4298	25.4138						8	19.4	19.4	19.4	62.119	0	58.315	7	5	4	8	7	5	6	6	6	26.8504	26.3494	25.9912	27.5014	27.1214	27.019	27.3662	27.391
WP_019276071.1;UPI0003670DC0	WP_019276071.1;UPI0003670DC0	WP_019276071.1 MULTISPECIES: hypothetical protein [Vibrio];UPI0003670DC0 status=active	0.0626235	0.283561		0.0849113	0.456229	-0.44212	0.0822944	0.368728	-0.411912	27.4073	27.2714	27.2445	27.217	27.2803	27.5165	26.8385	26.632	27.217						3	47.1	47.1	47.1	10.805	0	37.532	3	2	3	3	3	3	3	3	3	28.0864	27.4073	27.5315	28.3023	27.8623	28.3787	27.6181	28.1015
WP_038514786.1;UPI0005128632	WP_038514786.1;UPI0005128632	WP_038514786.1 SGNH/GDSL hydrolase family protein [Vibrio coralliilyticus];UPI0005128632 status=active	0.0632972	0.285768		0.0619389	0.433837	-0.434463	0.501887	0.743638	0.176709	28.4629	28.2935	27.8203	28.7613	28.976	28.673	28.0914	28.5682	28.4473						6	29.1	29.1	29.1	26.989	0	111.96	5	5	4	5	5	6	4	6	6	29.6075	29.509	28.463	29.9117	29.6998	30.1724	29.2512	30.6798
WP_038511353.1;UPI0005128968	WP_038511353.1;UPI0005128968	WP_038511353.1 4Fe-4S binding protein [Vibrio coralliilyticus];UPI0005128968 status=active	0.0637934	0.286552		0.0687357	0.444708	0.468043	0.116047	0.411608	0.164977	24.6703	24.604	24.5285	24.2679	24.6153	24.0105	24.7286	24.9043	24.6649						4	10.3	10.3	10.3	60.418	0	23.652	2	3	2	2	3	3	2	3	3	25.1719	25.8457	24.5165	25.002	25.2643	25.433	25.3877	25.9495
WP_038513229.1;UPI00051278E7	WP_038513229.1;UPI00051278E7	WP_038513229.1 exodeoxyribonuclease V subunit beta [Vibrio coralliilyticus];UPI00051278E7 status=active	0.0638442	0.286552		0.0547592	0.415126	0.526672	0.448924	0.708511	-0.213129	25.8312	25.0609	25.726	24.9933	24.4425	24.9628	25.48	25.2096	25.2891						2	1.7	1.7	1.7	135.71	0.0021067	3.8078	2	1	2	2	1	2	2	2	2	25.9383	25.0935	25.6595	25.6458	22.0559	25.6649	25.7234	26.1527
WP_038160862.1;UPI0005044551	WP_038160862.1;UPI0005044551	WP_038160862.1 MULTISPECIES: porin [Vibrio];UPI0005044551 status=active	0.0643735	0.288086		0.19846	0.607935	-0.188826	0.0184822	0.190598	-0.30011	24.4234	24.4234	24.48	24.217	24.5225	24.2535	24.1015	24.0359	24.2891						3	12.8	12.8	12.8	38.116	0	21.7	3	3	3	3	3	2	3	3	3	25.4234	25.4457	25.1332	25.452	25.2821	25.1757	25.2891	25.5105
WP_038509286.1;UPI00051288BF	WP_038509286.1;UPI00051288BF	WP_038509286.1 3-dehydroquinate synthase [Vibrio coralliilyticus];UPI00051288BF status=active	0.0648177	0.28923		0.271415	0.672365	-0.160488	0.150474	0.446368	0.269173	27.726	27.4551	27.8858	28.0864	28.2935	27.976	28.1164	27.8264	27.9316						6	22.1	22.1	22.1	39.519	0	39.799	4	4	5	6	5	4	4	4	4	28.362	28.4154	28.2308	27.341	28.5573	28.5969	28.9287	29.0557
WP_006963186.1;UPI0001B94691	WP_006963186.1;UPI0001B94691	WP_006963186.1 MULTISPECIES: hypothetical protein [Vibrio];UPI0001B94691 status=active	0.0653214	0.290633		0.0536868	0.415126	0.500439	0.923995	0.974312	-0.0180308	29.3704	29.877	29.7833	29.2913	28.8324	29.3515	29.8294	29.5646	29.5826						3	54.2	54.2	54.2	10.484	0	70.916	3	3	3	3	3	3	3	3	3	30.0217	30.3088	29.7739	30.2193	29.0057	30.1842	30.3088	30.7047
WP_235284769.1;UPI0005126B50	WP_235284769.1;UPI0005126B50	WP_235284769.1 cytotoxin Mcf [Vibrio coralliilyticus];UPI0005126B50 status=active	0.0659257	0.292474		0.334732	0.718321	-0.213047	0.0208901	0.20361	-0.527798	24.7077	24.391	24.6703	24.2821	24.558	23.9847	23.8858	24.0609	24.239						6	6.8	6.8	6.8	148.76	0	20.513	5	5	5	5	5	5	5	4	5	26.3014	25.8576	25.7234	26.1546	25.8623	25.7492	25.3612	25.989
WP_019274447.1;UPI0002F52190	WP_019274447.1;UPI0002F52190	WP_019274447.1 MULTISPECIES: tyrosine--tRNA ligase [Vibrio];UPI0002F52190 status=active	0.0665954	0.294594		0.0955421	0.478969	-0.276082	0.730047	0.875939	0.0278854	27.0813	26.9316	27.1115	27.1984	27.5754	27.2625	27.1507	26.976	27.0813						12	40	40	40	44.233	0	125.92	7	10	9	9	7	11	10	10	9	28.632	28.5969	28.3951	28.9344	28.9231	29.3971	28.9287	29.2077
WP_038510034.1;UPI0005127763	WP_038510034.1;UPI0005127763	WP_038510034.1 NAD-dependent DNA ligase LigA [Vibrio coralliilyticus];UPI0005127763 status=active	0.0672693	0.295869		0.727093	0.901211	-0.0462176	0.0930717	0.386036	0.261497	25.3342	25.141	25.3066	25.4551	25.6918	25.558	25.7182	25.3712	25.4769						14	26.6	26.6	26.6	73.925	0	143.54	13	10	9	10	11	11	11	9	11	27.463	26.965	26.9203	27.8324	27.7129	28.1795	27.8564	27.673
WP_038509832.1;UPI0005127675	WP_038509832.1;UPI0005127675	WP_038509832.1 8-oxo-dGTP diphosphatase MutT [Vibrio coralliilyticus];UPI0005127675 status=active	0.0679848	0.298162		0.651701	0.869436	-0.0322863	0.0828935	0.369752	-0.207589	26.6998	26.512	26.7129	26.509	26.4409	26.4488	26.5507	26.3359	26.4154						4	29.5	29.5	29.5	15.183	0	27.723	4	4	4	4	4	4	4	4	4	27.9146	27.6998	27.5536	27.976	27.4234	27.9814	27.7389	28.141
WP_040121421.1;UPI0005126E98	WP_040121421.1;UPI0005126E98	WP_040121421.1 sugar O-acetyltransferase [Vibrio coralliilyticus];UPI0005126E98 status=active	0.0686891	0.300129		0.156527	0.550227	0.237985	0.00597333	0.111591	0.33088	26.9316	26.8142	26.8142	27.1795	26.7389	26.9203	27.2077	27.0914	27.2535						5	33.9	33.9	33.9	20.514	0	22.117	5	4	4	5	4	4	4	5	5	28.2353	27.9869	27.5682	28.7708	27.9203	27.9372	27.3662	28.7895
WP_038512311.1;UPI0005127E35	WP_038512311.1;UPI0005127E35	WP_038512311.1 bifunctional indole-3-glycerol-phosphate synthase TrpC/phosphoribosylanthranilate isomerase TrpF [Vibrio coralliilyticus];UPI0005127E35 status=active	0.0690621	0.300312		0.311401	0.70762	-0.11069	0.172625	0.476307	0.220086	25.6676	25.792	26.019	26.0711	26.228	26.1719	26.0401	25.9043	26.1946						5	12.8	12.8	12.8	52.323	0	72.634	4	3	3	3	5	5	3	3	4	26.8858	26.7771	26.3359	26.7517	26.9203	27.632	26.8974	27.3828
WP_040121667.1;UPI0005127806	WP_040121667.1;UPI0005127806	WP_040121667.1 autoinducer 2-binding periplasmic protein LuxP [Vibrio coralliilyticus];UPI0005127806 status=active	0.0695293	0.300845		0.621284	0.858382	0.0612157	0.0218215	0.208099	-0.216731	27.5682	27.632	27.4862	27.2803	27.1015	27.4707	27.4234	27.2803	27.3324						12	36.4	36.4	36.4	41.233	0	44.933	10	11	8	10	7	8	10	11	8	29.3494	29.391	28.7453	29.1459	28.3578	29.2376	29.0531	29.5147
WP_006963257.1;UPI0001B94A86	WP_006963257.1;UPI0001B94A86	WP_006963257.1 MULTISPECIES: aspartate carbamoyltransferase [Vibrio];UPI0001B94A86 status=active	0.0695766	0.300845		0.512913	0.801638	-0.0871919	0.0767064	0.365628	-0.688346	27.9088	26.9088	27.4234	26.6458	27.0401	26.7517	26.7771	26.673	26.726						7	33.7	23.6	23.6	34.294	0	36.765	7	7	6	5	5	7	5	6	6	29.5033	28.6075	28.7195	28.459	28.3324	29.019	28.4862	28.9031
WP_038509559.1;UPI000512814A	WP_038509559.1;UPI000512814A	WP_038509559.1 pyruvate kinase PykF [Vibrio coralliilyticus];UPI000512814A status=active	0.0702175	0.302764		0.652221	0.869436	0.0935504	0.0458997	0.305432	0.480839	25.3645	25.2317	25.0443	25.7182	25.7466	25.3376	25.9066	25.7466	25.4298						6	20	20	20	50.097	0	34.352	6	6	5	6	6	6	6	6	6	27.4862	26.965	26.604	27.611	27.2077	27.4473	27.8081	28.2891
WP_040122304.1;UPI000512839D	WP_040122304.1;UPI000512839D	WP_040122304.1 DUF3103 domain-containing protein [Vibrio coralliilyticus];UPI000512839D status=active	0.0704549	0.302936		0.246127	0.661798	-0.250179	0.0262005	0.230377	-0.602854	25.6622	25.0567	25.3778	24.824	25.3811	24.8336	24.7645	24.7492	24.7745						3	13.1	13.1	13.1	44.137	0	17.389	2	1	2	2	3	1	2	2	2	25.5463	24.976	25.2096	25.48	25.5754	25.1527	25.1449	25.5135
UPI0005126C3D;WP_038513517.1;UPI0005128CDD	UPI0005126C3D;WP_038513517.1	UPI0005126C3D status=active;WP_038513517.1 MULTISPECIES: phosphopyruvate hydratase [Vibrio]	0.0707401	0.303313		0.456126	0.778485	0.0478814	0.0760665	0.365628	0.15161	28.7096	28.611	28.6389	28.7833	28.7453	28.7421	28.9174	28.7581	28.7389						16	41.4	41.4	41.4	45.497	0	323.31	16	14	12	14	13	15	15	16	14	31.325	31.1239	30.8004	31.6242	31.225	31.6713	31.5754	31.8719
WP_006962903.1;UPI0001B958E1	WP_006962903.1;UPI0001B958E1	WP_006962903.1 MULTISPECIES: chromosome partition protein MukE [Vibrio];UPI0001B958E1 status=active	0.071306	0.304888		0.819825	0.946611	-0.0524673	0.099523	0.398357	0.594367	22.6209	23.3239	23.155	23.9134	23.5983	23.5285	23.5869	23.9584	23.3376						4	21.5	21.5	21.5	27.352	0	13.466	3	3	2	4	3	2	3	4	3	23.9584	24.6757	23.5522	25.4202	24.1719	24.5045	24.989	25.6486
WP_038514007.1;UPI0005127702	WP_038514007.1;UPI0005127702	WP_038514007.1 MULTISPECIES: UDP-N-acetylglucosamine 4,6-dehydratase (inverting) [Vibrio];UPI0005127702 status=active	0.0716316	0.305429		0.354687	0.727361	-0.204717	0.0833124	0.369752	0.313451	25.824	25.48	25.6944	26.1312	26.506	25.9157	26.065	25.7945	26.0793						10	34.4	34.4	34.4	37.89	0	62.833	8	7	7	7	7	6	7	9	7	27.9146	27.3828	27.2353	28.2803	28.1015	28.1115	27.8264	28.463
WP_040122253.1;UPI00051293C5	WP_040122253.1;UPI00051293C5	WP_040122253.1 S8 family serine peptidase [Vibrio coralliilyticus];UPI00051293C5 status=active	0.0720442	0.306337		0.191708	0.599487	-0.327301	0.0768206	0.365628	-0.556652	25.7129	25.3477	25.632	25.3612	25.3578	25.2856	24.5983	25.1565	25.2679						4	10.7	10.7	10.7	61.527	0	18.809	4	4	3	4	2	4	4	4	4	27.019	26.6865	25.8623	26.8974	25.989	26.9088	25.989	27.1214
WP_006961144.1;UPI0001B94819	WP_006961144.1;UPI0001B94819	WP_006961144.1 MULTISPECIES: type VI secretion system contractile sheath small subunit [Vibrio];UPI0001B94819 status=active	0.0735669	0.311948		0.0719366	0.451402	-0.140408	0.409279	0.679668	-0.0326748	30.0217	29.94	29.9814	30.0737	30.0084	30.1842	29.9677	29.9814	29.8959						13	74.6	74.6	74.6	18.678	0	176.2	13	13	13	13	11	13	13	13	12	32.0958	31.933	31.6285	32.2759	31.5343	32.5709	31.995	32.4919
WP_038511468.1;UPI000512700D	WP_038511468.1;UPI000512700D	WP_038511468.1 hypothetical protein [Vibrio coralliilyticus];UPI000512700D status=active	0.0739456	0.31269		0.0711214	0.450436	-0.224181	0.0756749	0.365269	-0.222153	27.9316	27.8623	28.066	27.9428	28.0609	27.8623	27.7833	27.5898	27.8203						2	1.5	1.5	1.5	137.02	0.0096587	2.6118	2	2	2	2	2	2	2	2	2	28.0084	27.8916	27.6865	28.2308	27.8682	28.2123	27.8858	28.2077
WP_040121817.1;UPI0005128C43	WP_040121817.1;UPI0005128C43	WP_040121817.1 MULTISPECIES: alpha-amylase family protein [Vibrio];UPI0005128C43 status=active	0.0743131	0.313381		0.28934	0.687612	-0.0893606	0.0673568	0.35498	-0.245293	29.8019	30.0609	29.8858	29.837	29.7292	29.7146	29.579	29.7895	29.6441						27	66.7	66.7	66.7	51.632	0	323.31	25	27	26	27	23	25	26	26	26	32.5641	32.6307	32.2479	32.7692	32.3436	32.7692	32.3006	33.0266
WP_040121957.1;UPI0005128868	WP_040121957.1;UPI0005128868	WP_040121957.1 RNA methyltransferase [Vibrio coralliilyticus];UPI0005128868 status=active	0.0749163	0.315011		0.119593	0.500391	0.500736	0.0810908	0.365652	0.538036	21.8423	21.9134	21.9742	22.0258	21.7307	22.0854	22.2792	22.9006	22.1642						1	5.3	5.3	5.3	26.426	0.0014154	3.885	1	1	1	1	1	1	1	1	1	21.7675	21.8307	21.5165	22.2621	21.343	22.2448	22.4601	23.2961
WP_038510020.1;UPI0005127D1D	WP_038510020.1;UPI0005127D1D	WP_038510020.1 PhoH family protein [Vibrio coralliilyticus];UPI0005127D1D status=active	0.0751101	0.315011		0.0874639	0.459032	0.522246	0.0426914	0.289954	0.506297	24.8191	24.7796	24.4923	24.5105	24.48	25.0526	25.0772	25.0526	25.48						7	27.7	27.7	27.7	41.152	0	28.624	6	5	4	6	5	5	6	6	6	26.4234	26.0484	25.7129	26.4707	26.0914	27.0813	26.6998	27.0813
WP_038510465.1;UPI00051291CF	WP_038510465.1;UPI00051291CF	WP_038510465.1 aspartate--tRNA ligase [Vibrio coralliilyticus];UPI00051291CF status=active	0.0763356	0.318822		0.408058	0.748928	-0.0942027	0.146366	0.443113	0.180731	26.4862	26.2785	26.4409	26.6998	26.7771	26.5536	26.7389	26.509	26.4999						19	34.6	34.6	34.6	65.786	0	77.817	12	13	12	16	12	16	15	17	16	28.8593	28.8682	28.632	29.4823	28.965	29.4938	29.4032	30.1724
WP_038511103.1;UPI00051281C8	WP_038511103.1;UPI00051281C8	WP_038511103.1 DNA topoisomerase (ATP-hydrolyzing) subunit A [Vibrio coralliilyticus];UPI00051281C8 status=active	0.0766284	0.318822		0.0968454	0.478969	0.0990213	0.0426773	0.289954	0.123675	29.1288	29.0322	29.1312	29.1937	29.0686	29.104	29.17	29.2331	29.2602						24	32.3	32.3	32.3	97.509	0	323.31	21	21	19	21	19	20	22	20	18	31.5481	31.4433	30.9814	31.7292	31.08	31.7494	31.6586	32.1177
WP_006957422.1;UPI0001B94B69	WP_006957422.1;UPI0001B94B69	WP_006957422.1 MULTISPECIES: flagellar basal-body rod protein FlgG [Vibrio];UPI0001B94B69 status=active	0.0766419	0.318822		0.337381	0.718321	-0.267833	0.00122382	0.0459633	-0.581316	27.341	27.1984	27.3239	26.9539	27.3992	26.5696	26.632	26.673	26.8142				+	014 wt_014 hcp	5	29.8	29.8	29.8	28.039	0	134.71	5	5	5	5	4	5	5	5	4	28.4746	28.2353	27.8385	28.2847	28.1214	28.0711	27.7581	28.4314
WP_005436094.1;UPI00015BB568	WP_005436094.1;UPI00015BB568	WP_005436094.1 MULTISPECIES: 30S ribosomal protein S9 [Vibrio];UPI00015BB568 status=active	0.0771468	0.319192		0.20404	0.613756	-0.211938	0.118082	0.411608	0.125553	26.6865	26.5754	26.726	27.0914	27.17	26.7389	26.726	26.7645	26.8741						5	37.7	37.7	37.7	14.658	0	19.135	4	4	3	4	3	3	4	4	3	27.632	27.3066	26.9088	28.1604	27.604	27.4862	27.5826	28.2399
WP_038509573.1;UPI0005126E24	WP_038509573.1;UPI0005126E24	WP_038509573.1 octaprenyl diphosphate synthase [Vibrio coralliilyticus];UPI0005126E24 status=active	0.077621	0.319776		0.0799279	0.456229	-0.296401	0.168282	0.472132	-0.195164	25.3273	25.317	25.4041	25.5492	25.4551	25.3477	24.9361	25.3135	25.2133						3	18	18	18	35.299	0	20.192	2	3	2	3	1	2	3	2	2	25.9716	26.4024	26.065	27.3239	25.902	25.2926	26.3645	26.8741
WP_040121607.1;UPI0005127442	WP_040121607.1;UPI0005127442	WP_040121607.1 PTS fructose transporter subunit IIBC [Vibrio coralliilyticus];UPI0005127442 status=active	0.0777839	0.319776		0.208832	0.623174	0.164068	0.108893	0.406949	3.53577	20	20	25.1565	25.1449	24.895	25.2317	25.2317	25.1946	25.3376						1	2.8	2.8	2.8	59.526	0	7.2696	0	0	1	1	1	1	1	1	1	NaN	NaN	24.6757	25.317	24.604	25.5135	25.239	25.705
WP_019276471.1;UPI0003032F16	WP_019276471.1;UPI0003032F16	WP_019276471.1 MetQ/NlpA family lipoprotein [Vibrio coralliilyticus];UPI0003032F16 status=active	0.0779129	0.319776		0.103913	0.484388	0.223812	0.319652	0.630484	-0.16149	25.5725	25.3135	25.1293	25.019	24.7796	25.0609	25.0567	25.2207	25.2535						4	17.8	17.8	17.8	28.941	0	18.293	4	4	4	3	4	3	4	3	4	26.6865	26.3795	25.8361	26.2463	25.8167	25.7129	26.3083	26.2696
WP_006958892.1;UPI0001B947C4	WP_006958892.1;UPI0001B947C4	WP_006958892.1 MULTISPECIES: heme NO-binding domain-containing protein [Vibrio];UPI0001B947C4 status=active	0.0784834	0.321047		0.0962773	0.478969	-0.275743	0.0716369	0.357537	-0.37557	24.5869	24.2317	24.2891	24.2021	24.2021	24.4041	23.895	24.2096	23.8764						3	26.1	26.1	26.1	20.402	0	18.538	2	2	1	3	1	2	2	2	2	24.7796	24.6971	24.1095	24.7895	24.1095	24.5463	23.7995	24.8044
WP_038511532.1;UPI00052A6BDB	WP_038511532.1;UPI00052A6BDB	WP_038511532.1 hypothetical protein [Vibrio coralliilyticus];UPI00052A6BDB status=active	0.0787314	0.321047		NaN	NaN	0	0.116131	0.411608	-2.06919	23.1222	23.0854	20	20	20	20	20	20	20						2	27.7	27.7	27.7	10.133	0.0079103	2.9388	1	2	0	0	0	0	0	0	0	23.0854	23.0071	NaN	NaN	NaN	NaN	NaN	NaN
WP_038510832.1;UPI0005129261	WP_038510832.1;UPI0005129261	WP_038510832.1 outer membrane beta-barrel protein [Vibrio coralliilyticus];UPI0005129261 status=active	0.0789443	0.321047		0.145499	0.54058	-0.272063	0.0772913	0.365628	-0.39511	30.3515	30.0609	30.2979	30.1724	30.0084	30.1604	29.6898	29.7113	30.1239						3	23.9	23.9	23.9	19.154	0	43.202	3	3	3	3	3	3	3	3	3	30.8829	30.6285	30.393	30.8534	30.4919	30.933	30.2979	30.8004
WP_038512644.1;UPI0005127BE5	WP_038512644.1;UPI0005127BE5	WP_038512644.1 hydrogenase expression protein [Vibrio coralliilyticus];UPI0005127BE5 status=active	0.079059	0.321047		0.666411	0.878777	-0.0737038	0.00233841	0.0662255	-0.348576	31.9539	31.9224	31.9712	31.8157	31.8347	31.3724	31.5156	31.6839	31.6022						21	37.2	37.2	37.2	110.58	0	323.31	21	21	21	20	18	19	19	20	19	33.3169	33.1177	32.7868	33.2479	32.9695	33.0316	32.8385	33.4209
WP_040122560.1;UPI0005126B46	WP_040122560.1;UPI0005126B46	WP_040122560.1 non-ribosomal peptide synthetase [Vibrio coralliilyticus];UPI0005126B46 status=active	0.0797553	0.322169		0.122248	0.501352	-0.690912	0.607083	0.805373	0.104136	23.9933	23.5522	23.7695	24.4041	25.1946	24.1015	24.1253	23.654	23.848						4	6	6	6	114.81	0	24.388	3	3	3	3	3	3	3	2	4	24.6209	24.8717	24.3778	25.902	26.0711	25.5551	25.4953	24.5225
WP_005438039.1;UPI00018F3A83	WP_005438039.1;UPI00018F3A83	WP_005438039.1 MULTISPECIES: 30S ribosomal protein S16 [Vibrio];UPI00018F3A83 status=active	0.0801476	0.322904		0.0653259	0.437742	0.579482	0.132085	0.422727	0.307033	29.3431	29.0003	29.2692	29.21	29.0243	28.5609	29.3131	29.7421	29.4785						4	42.7	42.7	42.7	9.0773	0	46.966	3	4	4	4	4	3	4	3	3	30.393	30.0479	29.6407	30.2077	29.9539	29.5352	30.1115	30.9746
UPI0005128B31;WP_235284656.1	UPI0005128B31;WP_235284656.1	UPI0005128B31 status=active;WP_235284656.1 hypothetical protein [Vibrio coralliilyticus]	0.0804398	0.323233		0.0555898	0.415126	-0.279018	0.987294	0.993762	0.00202688	26.3204	26.6458	26.4473	26.8142	26.604	26.8385	26.3511	26.604	26.4645						5	48.3	48.3	48.3	17.718	0	88.813	5	5	5	5	5	5	5	5	5	28.0864	28.3196	27.6865	28.8504	28.0557	28.9428	28.2216	28.8974
WP_038511684.1;UPI00051271D5	WP_038511684.1;UPI00051271D5	WP_038511684.1 type VI secretion system ATPase TssH [Vibrio coralliilyticus];UPI00051271D5 status=active	0.0813173	0.324176		0.0797842	0.456229	-0.282568	0.659567	0.839492	0.0506344	27.1214	26.8264	27.1312	27.2535	27.5898	27.2353	27.1507	27.0401	27.0401						16	23.1	23.1	23.1	95.108	0	150.09	14	15	13	14	13	14	14	15	13	29.0839	28.5203	28.2979	29.5203	28.7486	29.114	29.326	29.3131
WP_038509850.1;UPI000512719B	WP_038509850.1;UPI000512719B	WP_038509850.1 peroxide stress protein YaaA [Vibrio coralliilyticus];UPI000512719B status=active	0.0813825	0.324176		0.0707418	0.44993	-0.188026	0.892745	0.965802	-0.0078125	27.1312	27.1015	27.2714	27.3324	27.4862	27.2262	27.189	27.1507	27.141						15	72	72	72	29.097	0	150.42	13	13	11	13	11	13	14	14	14	29.1361	29.2714	28.9732	29.5352	29.217	29.7178	29.4012	29.8697
WP_038513270.1;UPI0005128D9D	WP_038513270.1;UPI0005128D9D	WP_038513270.1 DUF1904 domain-containing protein [Vibrio coralliilyticus];UPI0005128D9D status=active	0.0813843	0.324176		0.386764	0.739532	-0.0735569	0.0685848	0.35498	-0.179038	26.0955	26.0874	26.1546	26.038	25.945	26.038	25.8764	25.8528	26.0711						2	26.4	26.4	26.4	12.846	0	43.123	2	2	2	2	2	2	2	2	2	27.019	26.9428	26.5754	27.17	26.6181	27.2353	26.726	27.217
WP_006959582.1;UPI0001B941DD	WP_006959582.1;UPI0001B941DD	WP_006959582.1 MULTISPECIES: citrate synthase [Vibrio];UPI0001B941DD status=active	0.0815192	0.324176		0.0814614	0.456229	-0.141445	0.210399	0.526349	-0.0541229	30.0609	30.0217	30.0217	30.0479	30.099	30.2193	29.9539	29.94	30.0479						17	59	59	59	48.246	0	323.31	17	17	12	16	14	17	13	16	14	32.7211	32.5109	32.1453	32.7849	32.4032	33.015	32.4895	32.9417
WP_006960846.1;UPI0001B9588D	WP_006960846.1;UPI0001B9588D	WP_006960846.1 MULTISPECIES: alpha-ketoacid dehydrogenase subunit beta [Vibrio];UPI0001B9588D status=active	0.0821356	0.325783		0.0683002	0.443804	0.501535	0.813569	0.927938	0.0357272	26.3511	26.5255	26.8264	25.8409	26.4953	25.9694	26.5898	26.6595	26.5609						10	34.6	34.6	34.6	35.783	0	57.281	9	10	8	9	8	10	10	10	8	28.3153	28.5609	28.2445	27.6998	28.0505	28.2891	28.5573	29.0084
WP_038513896.1;UPI00051290E5	WP_038513896.1;UPI00051290E5	WP_038513896.1 YjbH domain-containing protein [Vibrio coralliilyticus];UPI00051290E5 status=active	0.0834226	0.32975		0.0597364	0.431078	-0.429797	0.220854	0.539028	-0.269564	23.5404	23.4425	23.7695	23.7286	23.8288	23.6757	23.2961	23.0493	23.5983						6	12.1	12.1	12.1	82.604	0	23.75	3	3	4	3	5	3	2	4	4	24.3511	24.6209	24.8623	25.0772	25.1604	25.2821	24.1642	25.0975
WP_038163683.1;UPI000504874F	WP_038163683.1;UPI000504874F	WP_038163683.1 MULTISPECIES: polyribonucleotide nucleotidyltransferase [Vibrio];UPI000504874F status=active	0.0835654	0.32975		0.0753418	0.456229	0.201059	0.121019	0.412838	0.0654297	30.4532	30.4823	30.3724	30.4134	30.1361	30.3515	30.4919	30.5109	30.5014						35	60.4	60.4	60.4	76.884	0	323.31	31	30	31	30	29	32	28	34	30	33.6522	33.5179	33.0848	33.8422	33.3303	33.8138	33.6629	34.1753
WP_038514107.1;UPI00051278DE	WP_038514107.1;UPI00051278DE	WP_038514107.1 Tex family protein [Vibrio coralliilyticus];UPI00051278DE status=active	0.0838072	0.329857		0.148167	0.543507	-0.291702	0.0645183	0.35498	-0.405074	28.9869	28.7389	29.0057	28.7833	28.9622	28.6458	28.5609	28.249	28.7064						3	4.1	4.1	4.1	85.135	0	7.043	3	3	3	3	3	3	2	1	3	29.2077	28.8916	28.7864	28.9869	28.7357	28.8564	28.6075	28.7549
WP_019277803.1;UPI00030F4B26	WP_019277803.1;UPI00030F4B26	WP_019277803.1 LPS assembly lipoprotein LptE [Vibrio coralliilyticus];UPI00030F4B26 status=active	0.0841474	0.330348		0.0624309	0.433837	-0.229015	0.15591	0.456532	-0.166519	25.797	25.6431	25.6264	25.8264	25.7492	25.6784	25.6237	25.3679	25.5754						5	22.9	22.9	22.9	23.679	0	14.399	4	4	3	4	4	5	4	4	4	27.0401	26.673	26.0975	27.217	26.5551	27.1604	26.7645	27.0914
WP_038513980.1;UPI0005128821	WP_038513980.1;UPI0005128821	WP_038513980.1 AAC(3) family N-acetyltransferase [Vibrio coralliilyticus];UPI0005128821 status=active	0.0847809	0.331986		0.50662	0.799584	0.045475	0.0881906	0.376177	0.18244	27.2803	27.1795	27.3745	27.4473	27.4234	27.3745	27.5754	27.4234	27.3828						7	43.2	43.2	43.2	28.589	0	105.05	7	7	6	6	6	6	6	7	6	29.2535	28.9814	28.805	29.3971	28.9567	29.4073	29.3346	29.6697
WP_040122178.1;UPI0005127BA1	WP_040122178.1;UPI0005127BA1	WP_040122178.1 methyl-accepting chemotaxis protein [Vibrio coralliilyticus];UPI0005127BA1 status=active	0.0856059	0.333458		0.098859	0.478969	0.558171	0.633087	0.8206	-0.144637	23.239	23.654	22.9601	22.6051	22.8689	22.2707	23.2199	23.4298	22.7695						2	4	4	4	99.514	0	15.631	1	1	2	2	2	2	2	2	1	23.5165	23.6757	23.6757	24.0609	23.8858	23.7895	24.3712	25.0062
WP_006961150.1;UPI0001B9481F	WP_006961150.1;UPI0001B9481F	WP_006961150.1 MULTISPECIES: hypothetical protein [Vibrio];UPI0001B9481F status=active	0.0860035	0.333458		0.0781362	0.456229	-0.488272	0.640716	0.826216	-0.0895462	22.9985	22.6693	22.9441	22.9742	23.4041	23.4298	23.0071	22.8269	22.5093						1	9.3	9.3	9.3	18.208	0.0020718	3.6084	1	1	1	1	1	1	1	1	1	23.0105	22.4751	22.4825	23.1991	23.3511	23.6096	22.9116	23.3101
WP_006962727.1;UPI0001B9509E	WP_006962727.1;UPI0001B9509E	WP_006962727.1 MULTISPECIES: elongation factor P-like protein YeiP [Vibrio];UPI0001B9509E status=active	0.0860242	0.333458		0.0834587	0.456229	0.275866	0.101404	0.400547	0.0826359	27.5463	27.4629	27.5898	27.4394	27.4785	27.1015	27.604	27.6389	27.604						6	27.1	27.1	27.1	20.8	0	45.115	6	5	5	6	5	6	6	6	6	29.0296	28.8264	28.5862	29.1819	28.6146	28.8682	29.1652	29.6697
WP_038510135.1;UPI0005126D86	WP_038510135.1;UPI0005126D86	WP_038510135.1 M48 family metallopeptidase [Vibrio coralliilyticus];UPI0005126D86 status=active	0.0865474	0.333458		0.998434	0.998434	-0.000315984	0.120087	0.411608	1.69071	22.5685	20	20	22.7715	22.5823	22.2877	22.5427	22.6453	22.4526						1	3.7	3.7	3.7	53.87	0	5.8932	1	0	0	1	1	1	1	1	1	22.4874	NaN	NaN	23.1174	22.2564	22.6276	22.4726	23.1901
WP_006963145.1;UPI0001B94489	WP_006963145.1;UPI0001B94489	WP_006963145.1 MULTISPECIES: ribonuclease E inhibitor RraB [Vibrio];UPI0001B94489 status=active	0.0866147	0.333458		0.874968	0.963603	0.0267035	0.0702851	0.355212	-0.309139	26.2768	26.4425	26.3629	26.228	25.8576	25.989	26.0955	25.8312	26.228						2	24.8	24.8	24.8	15.793	0.0046266	2.985	2	2	2	1	2	1	2	2	2	26.3844	26.5135	26.0148	26.417	25.7103	26.2679	26.2517	26.5255
WP_040122559.1;UPI0005127A5D	WP_040122559.1;UPI0005127A5D	WP_040122559.1 TauD/TfdA family dioxygenase [Vibrio coralliilyticus];UPI0005127A5D status=active	0.0866789	0.333458		0.0988781	0.478969	-0.681193	0.75635	0.891176	-0.0629228	24.2243	23.8576	24.0772	24.317	25.217	24.48	23.8288	23.8385	24.3031						4	17.6	17.6	17.6	39.237	0	12.306	1	2	1	2	2	1	2	2	1	24.1871	23.7796	23.5983	25.002	25.0854	24.7543	24.2535	24.9225
WP_040121773.1;UPI0005128F87	WP_040121773.1;UPI0005128F87	WP_040121773.1 cystatin domain-containing protein [Vibrio coralliilyticus];UPI0005128F87 status=active	0.0871713	0.333458		0.916815	0.983963	0.023543	0.0923485	0.386036	-0.49144	25.7363	25.3877	25.228	25.1795	24.9043	24.7234	25.0854	25.1604	24.632						2	26.6	26.6	26.6	13.674	0	9.9216	2	2	2	2	2	2	2	2	2	26.8623	26.4202	22.8987	26.8623	25.0105	25.4234	25.4551	26.0526
WP_038509984.1;UPI00051289E6	WP_038509984.1;UPI00051289E6	WP_038509984.1 MULTISPECIES: trehalose operon repressor TreR [Vibrio];UPI00051289E6 status=active	0.0872964	0.333458		0.327765	0.71533	-0.189383	0.286139	0.613564	0.210733	23.9495	23.7796	23.7895	24.141	24.2679	24.3101	24.3712	23.9316	23.848						1	4.4	4.4	4.4	34.879	0	4.4503	1	1	1	1	1	1	1	1	1	23.9316	23.7182	23.3376	24.3101	23.9933	24.6096	24.4105	24.3712
WP_040122289.1;UPI00051287BE	WP_040122289.1;UPI00051287BE	WP_040122289.1 bifunctional proline dehydrogenase/L-glutamate gamma-semialdehyde dehydrogenase PutA [Vibrio coralliilyticus];UPI00051287BE status=active	0.0873292	0.333458		0.302556	0.699749	-0.453058	0.185734	0.49289	0.485944	23.0526	23.5404	23.0088	23.9672	24.7024	23.7492	24.1719	23.5638	23.3239						4	4.7	4.7	4.7	114.5	0	39.433	4	3	2	4	2	3	4	4	3	24.7846	24.391	23.5404	25.9338	25.5696	25.5667	25.6237	25.9825
WP_040121887.1;UPI0005127279	WP_040121887.1;UPI0005127279	WP_040121887.1 MULTISPECIES: aminomethyl-transferring glycine dehydrogenase [Vibrio];UPI0005127279 status=active	0.0880584	0.335409		0.0644679	0.437742	0.195348	0.51094	0.749816	0.0495923	29.2647	29.2803	29.1288	29.1937	28.995	29.0479	29.1842	29.2847	29.3536						26	38.8	38.8	38.8	104.19	0	323.31	23	20	23	24	21	23	24	23	24	32.2019	32.2193	31.7129	32.463	31.9045	32.4334	32.2675	32.8328
WP_038514244.1;UPI00051279B6	WP_038514244.1;UPI00051279B6	WP_038514244.1 membrane protein insertase YidC [Vibrio coralliilyticus];UPI00051279B6 status=active	0.0886101	0.336674		0.140832	0.532236	0.215486	0.672912	0.84593	-0.0544427	24.1174	24.0772	23.9495	23.7492	23.7182	23.867	23.9043	23.867	24.2096						3	10.6	10.6	10.6	60.26	0	6.5508	3	3	1	2	1	2	3	3	2	25.341	25.2571	23.6757	24.5638	23.4298	24.7234	25.2058	24.9847
WP_006958112.1;UPI0001B949A1	WP_006958112.1;UPI0001B949A1	WP_006958112.1 MULTISPECIES: RNA polymerase-binding protein DksA [Vibrio];UPI0001B949A1 status=active	0.0899648	0.340978		0.0957447	0.478969	0.370042	0.0274244	0.234751	0.254049	26.726	26.726	26.7129	26.726	26.7895	26.3014	27.1214	26.9316	26.8741						6	54.7	54.7	54.7	17.106	0	32.846	4	4	4	5	4	4	3	4	3	28.3066	28.141	27.5969	28.6181	27.2714	27.7195	28.7802	29.0505
WP_019274766.1;UPI0002DB6BA6	WP_019274766.1;UPI0002DB6BA6	WP_019274766.1 MULTISPECIES: flagellar basal body rod protein FlgF [Vibrio];UPI0002DB6BA6 status=active	0.0904924	0.341845		0.741878	0.912206	-0.080897	0.019801	0.195535	-0.506009	26.1135	26.0711	26.3528	25.8599	26.0443	25.3578	25.7338	25.4738	25.8118						6	41	41	41	26.766	0	25.867	6	6	5	6	4	5	5	6	5	27.5315	27.3992	27.1015	27.3662	27.0711	27.189	27.1507	27.4707
WP_006959988.1;UPI0001B95414	WP_006959988.1;UPI0001B95414	WP_006959988.1 MULTISPECIES: lactoylglutathione lyase family protein [Vibrio];UPI0001B95414 status=active	0.0913089	0.343527		0.088212	0.460289	0.396709	0.0872251	0.374071	0.373217	26.4362	26.726	26.726	26.6865	26.3795	26.7517	27.2714	26.8741	26.8623						4	29.9	29.9	29.9	19.364	0	31.788	3	3	2	4	3	3	3	3	3	27.0609	27.6251	26.5477	27.7517	26.3595	27.9814	27.3578	28.2535
WP_038510060.1;UPI0005128DF4	WP_038510060.1;UPI0005128DF4	WP_038510060.1 adenylate kinase [Vibrio coralliilyticus];UPI0005128DF4 status=active	0.0921126	0.345704		0.112786	0.500391	0.145422	0.0397066	0.285165	0.150056	29.258	29.2979	29.3578	29.2557	29.2445	29.4274	29.4053	29.5352	29.4234						13	69.2	69.2	69.2	23.265	0	196.29	11	12	12	13	10	11	12	13	11	31.5435	31.6372	31.1604	31.6839	31.2365	32.0316	31.6586	32.362
WP_040121232.1;UPI0005128B65	WP_040121232.1;UPI0005128B65	WP_040121232.1 carbohydrate-binding protein [Vibrio coralliilyticus];UPI0005128B65 status=active	0.0925738	0.346587		0.0532968	0.415126	-0.414505	0.138322	0.431687	-0.35376	25.0732	24.6811	24.6595	24.8811	24.976	24.7389	24.1946	24.6595	24.4984						6	10	10	10	95.547	0	28.227	4	5	6	4	4	5	3	5	6	26.0275	26.2679	25.9716	26.0732	25.9672	25.8717	24.7543	26.3494
WP_006962072.1;UPI0001B9527F	WP_006962072.1;UPI0001B9527F	WP_006962072.1 MULTISPECIES: tripartite tricarboxylate transporter substrate binding protein [Vibrio];UPI0001B9527F status=active	0.0930235	0.347021		0.120296	0.500391	0.187887	0.0088155	0.141289	0.180503	26.0526	26.0062	25.9998	26.1507	25.8457	26.0401	26.1871	26.1488	26.2643						9	39.6	39.6	39.6	35.115	0	127.98	5	7	7	8	6	6	7	8	8	27.5463	27.5969	27.341	28.3494	27.5754	27.9372	28.1214	28.5536
WP_038514698.1;UPI00051280AE	WP_038514698.1;UPI00051280AE	WP_038514698.1 macrodomain Ter protein MatP [Vibrio coralliilyticus];UPI00051280AE status=active	0.0933679	0.347021		0.177474	0.585101	-0.386337	0.148002	0.443414	2.90206	20	20	24.8623	24.8623	25.3307	24.5345	24.5696	24.5754	24.4234						1	10.1	10.1	10.1	17.362	0	11.236	0	1	1	1	1	1	1	1	1	NaN	NaN	24.6918	25.217	25.0275	25.2961	25.0526	25.6998
WP_038161412.1;UPI00050145ED	WP_038161412.1;UPI00050145ED	WP_038161412.1 MULTISPECIES: glycerol-3-phosphate dehydrogenase [Vibrio];UPI00050145ED status=active	0.0939142	0.348208		0.508059	0.799584	-0.165738	0.0318594	0.257102	0.334742	26.3273	26.3444	26.4707	26.6595	27.2979	26.6865	26.8974	26.5898	26.6595						13	34.9	34.9	34.9	57.859	0	118.97	10	9	10	13	9	11	13	13	10	28.1652	28.0084	27.7453	28.7453	28.5128	28.6697	28.8324	28.965
WP_019277831.1;UPI00031B6B41	WP_019277831.1;UPI00031B6B41	WP_019277831.1 MULTISPECIES: acetyl-CoA carboxylase, carboxyltransferase subunit beta [Vibrio];UPI00031B6B41 status=active	0.0949898	0.350952		0.247219	0.661798	-0.342323	0.279915	0.611066	0.381125	24.0526	23.6649	23.3101	24.5404	24.141	24.5165	24.48	23.9316	23.7594						3	14.6	14.6	14.6	33.952	0	6.1057	2	1	2	2	2	1	2	1	1	25.4234	22.8576	22.1015	25.7129	24.0443	24.0691	25.4862	23.7182
WP_006963347.1;UPI0001B94EB3	WP_006963347.1;UPI0001B94EB3	WP_006963347.1 MULTISPECIES: cell division protein ZapB [Vibrio];UPI0001B94EB3 status=active	0.0951115	0.350952		0.0908522	0.468622	0.950602	0.0724633	0.358968	0.539232	26.8741	26.673	26.5898	26.8623	26.4536	25.5869	27.5826	27.2979	26.8741						4	48.8	48.8	48.8	9.4146	0	14.671	4	3	1	2	3	4	3	4	4	28.003	27.1984	26.4908	27.5682	27.0401	26.632	27.9088	28.4668
WP_006957886.1;UPI0001B93B74	WP_006957886.1;UPI0001B93B74	WP_006957886.1 MULTISPECIES: ribonuclease HI [Vibrio];UPI0001B93B74 status=active	0.0955778	0.351183		0.866243	0.960288	-0.0296097	0.0411206	0.287346	-0.36452	25.2856	25.3204	25.558	25.1055	25.2643	24.7895	25.1871	24.8858	24.9977						2	16.2	16.2	16.2	17.51	0.0020964	3.7567	1	2	2	2	2	1	2	2	2	25.2643	25.7234	25.3307	25.6595	25.4707	25.0854	25.5983	25.7129
WP_006957915.1;UPI0001B93D80	WP_006957915.1;UPI0001B93D80	WP_006957915.1 MULTISPECIES: DUF3461 family protein [Vibrio];UPI0001B93D80 status=active	0.0956316	0.351183		0.613286	0.858382	0.181821	0.0640752	0.35498	0.735358	22.7915	23.1901	22.9985	23.9406	23.4041	23.2961	24.2463	23.3645	23.5754						1	7.9	7.9	7.9	14.86	0.00071276	3.9671	1	1	1	1	1	1	1	1	1	22.6029	23.1581	22.4676	23.9316	23.2679	23.6757	24.0526	24.0105
WP_038514161.1;UPI00051279F3	WP_038514161.1;UPI00051279F3	WP_038514161.1 L-threonylcarbamoyladenylate synthase [Vibrio coralliilyticus];UPI00051279F3 status=active	0.0962151	0.352482		0.623377	0.858382	0.108962	0.123249	0.414813	2.37879	20	20	23.654	23.3239	23.2821	23.8576	23.632	23.7286	23.4298						2	14.6	14.6	14.6	20.244	0	5.1347	0	0	1	2	2	1	1	1	1	NaN	NaN	23.1426	24.4425	24.0609	24.1095	23.6096	24.2096
WP_038509723.1;UPI0005128280	WP_038509723.1;UPI0005128280	WP_038509723.1 glutamate-1-semialdehyde 2,1-aminomutase [Vibrio coralliilyticus];UPI0005128280 status=active	0.0966993	0.353413		0.510448	0.799773	-0.184881	0.0437548	0.294511	0.390347	23.417	23.1301	23.3511	23.8093	24.3101	23.5045	23.8858	23.6431	23.5404						4	14.4	14.4	14.4	45.922	0	17.489	3	3	2	3	3	4	4	3	4	24.6486	24.2463	23.7077	25.2426	25.2426	25.4138	25.4645	25.391
WP_040121658.1;UPI0005127054	WP_040121658.1;UPI0005127054	WP_040121658.1 ABC-ATPase domain-containing protein [Vibrio coralliilyticus];UPI0005127054 status=active	0.0976275	0.355652		0.380119	0.736563	0.119788	0.0617204	0.3512	-0.146952	28.1842	28.1312	28.203	27.8324	28.1214	27.7645	27.9814	27.965	28.1312						9	16.2	16.2	16.2	61.524	0	37.316	7	7	8	7	8	7	7	8	8	28.9002	28.7421	28.5682	28.5128	28.7771	28.3494	28.2847	28.976
WP_038513902.1;UPI0005127FAD	WP_038513902.1;UPI0005127FAD	WP_038513902.1 fumarate reductase (quinol) flavoprotein subunit [Vibrio coralliilyticus];UPI0005127FAD status=active	0.0977755	0.355652		0.261707	0.670683	-0.0780576	0.202069	0.517585	0.142741	25.7995	25.5404	25.5522	25.7796	25.8433	25.9316	25.7208	25.7466	25.8528						8	18.7	18.7	18.7	66.622	0	120.4	8	7	6	8	5	8	8	8	6	27.673	27.4862	26.965	28.0914	27.2891	28.3282	27.8741	28.5352
WP_006963148.1;UPI0001B9448C	WP_006963148.1;UPI0001B9448C	WP_006963148.1 MULTISPECIES: UDP-N-acetylglucosamine 1-carboxyvinyltransferase [Vibrio];UPI0001B9448C status=active	0.0983185	0.356332		0.062429	0.433837	0.150858	0.472706	0.721802	0.0368633	27.5463	27.4551	27.3992	27.3578	27.2535	27.4473	27.4938	27.4785	27.5389						15	40.6	40.6	40.6	44.73	0	180.98	13	12	12	14	13	13	13	13	12	29.579	29.4842	29.0634	29.7849	29.3088	30.0737	29.4254	30.2308
WP_038510730.1;UPI0005128DA2	WP_038510730.1;UPI0005128DA2	WP_038510730.1 alkene reductase [Vibrio coralliilyticus];UPI0005128DA2 status=active	0.0984685	0.356332		0.0814944	0.456229	-0.314676	0.104042	0.402884	-0.146659	25.1795	25.0401	25.0062	25.2243	25.4738	25.0317	24.8528	25.0105	24.9225						11	35.8	35.8	35.8	38.358	0	54.435	9	9	7	8	8	11	9	10	7	27.6527	27.217	26.6458	27.5463	27.0609	27.6998	27.2803	28.0914
WP_040121543.1;UPI00051291E5	WP_040121543.1;UPI00051291E5	WP_040121543.1 acetyl-CoA C-acyltransferase [Vibrio coralliilyticus];UPI00051291E5 status=active	0.0986586	0.356332		0.0635511	0.434773	0.148962	0.891937	0.965802	-0.0115763	25.6431	25.4488	25.4923	25.3545	25.3376	25.4105	25.4984	25.433	25.6181						7	25.6	25.6	25.6	43.011	0	18.43	5	5	5	5	5	6	4	5	7	27.2262	26.8623	26.8019	27.0914	26.6998	27.5463	25.772	27.7895
WP_040121756.1;UPI00051288FD	WP_040121756.1;UPI00051288FD	WP_040121756.1 dihydroorotase [Vibrio coralliilyticus];UPI00051288FD status=active	0.100866	0.362596		0.0573989	0.420846	0.17734	0.586617	0.789698	-0.0610784	27.976	27.8504	27.6527	27.6798	27.5014	27.5826	27.7129	27.7325	27.8504						12	56.7	56.7	56.7	37.682	0	121.74	8	8	10	10	9	11	9	11	10	29.7755	29.6831	29.461	29.7549	29.2147	29.8157	29.7755	30.1239
WP_006963104.1;UPI0001B9428D	WP_006963104.1;UPI0001B9428D	WP_006963104.1 MULTISPECIES: 4-(cytidine 5-diphospho)-2-C-methyl-D-erythritol kinase [Vibrio];UPI0001B9428D status=active	0.101384	0.362806		0.105276	0.486213	-0.277041	0.04035	0.286954	-0.331528	24.9803	24.7234	25.0526	24.6486	25.0772	24.867	24.6209	24.6486	24.4923						5	25.5	25.5	25.5	31.833	0	21.807	4	3	3	4	1	5	4	5	3	26.1115	26.0254	25.433	26.2961	24.9088	26.6458	26.2114	26.7645
WP_038509430.1;UPI0005128B69	WP_038509430.1;UPI0005128B69	WP_038509430.1 pilus (MSHA type) biogenesis protein MshL [Vibrio coralliilyticus];UPI0005128B69 status=active	0.101397	0.362806		0.764137	0.922978	0.0951354	0.103075	0.402884	-0.809952	24.1174	23.7995	24.9977	23.8288	22.928	23.4425	23.4923	23.2535	23.7389						5	8.4	8.4	8.4	58.348	0	9.6556	3	3	3	4	3	3	3	3	2	25.2426	24.7846	24.7234	25.2021	24.945	24.3307	24.6153	24.8904
WP_038509566.1;UPI0005126F9E	WP_038509566.1;UPI0005126F9E	WP_038509566.1 PTS mannitol transporter subunit IICBA [Vibrio coralliilyticus];UPI0005126F9E status=active	0.10232	0.365258		0.102062	0.481833	0.671567	0.756995	0.891176	0.0539284	25.4984	26.0041	25.7234	24.6431	25.7024	25.0275	25.7312	25.9383	25.7182						4	11.4	11.4	11.4	68.833	0	23.899	2	3	3	1	2	2	2	2	3	25.848	26.604	25.7995	24.8623	24.6865	25.726	26.2553	27.217
WP_040121755.1;UPI0005129242	WP_040121755.1;UPI0005129242	WP_040121755.1 hybrid-cluster NAD(P)-dependent oxidoreductase [Vibrio coralliilyticus];UPI0005129242 status=active	0.102622	0.365488		0.192247	0.599924	-0.215361	0.260038	0.589014	0.278357	22.6606	23.1316	23.2821	23.3376	23.654	23.5638	23.48	23.1332	23.2961						4	9.4	9.4	9.4	67.668	0	15.997	1	3	3	2	2	3	4	2	3	22.0325	24.3844	24.1642	24.5105	24.2679	25.1984	24.5045	24.4105
WP_006961111.1;UPI0001B94628	WP_006961111.1;UPI0001B94628	WP_006961111.1 MULTISPECIES: phasin family protein [Vibrio];UPI0001B94628 status=active	0.103033	0.3661		0.0857138	0.456229	-0.316888	0.340072	0.649622	-0.0963376	28.7389	28.6898	28.8945	28.9567	28.8019	29.2262	28.5536	28.7129	28.7676						9	77.4	77.4	77.4	13.118	0	252.46	9	9	9	9	8	9	9	9	9	31.1901	30.9259	30.9539	31.6586	30.9117	32.2365	31.099	31.7888
WP_029236289.1;UPI000492CC4E	WP_029236289.1;UPI000492CC4E	WP_029236289.1 MULTISPECIES: ribosome maturation factor RimM [Vibrio];UPI000492CC4E status=active	0.103894	0.367892		0.759421	0.921496	-0.0328236	0.0805384	0.365652	0.208275	26.8019	26.8741	26.632	26.9316	27.1795	26.9203	27.0711	26.8858	26.976						5	25.3	25.3	25.3	20.927	0	12.895	4	5	5	5	5	5	5	5	5	27.509	27.6663	27.0609	27.9316	27.5536	27.8916	27.8682	28.1984
UPI0001B94699;WP_227495665.1	UPI0001B94699;WP_227495665.1	UPI0001B94699 status=active;WP_227495665.1 sulfate adenylyltransferase subunit CysD [Vibrio coralliilyticus]	0.104135	0.367892		0.101801	0.481833	-0.471991	0.891666	0.965802	0.0263761	25.7077	25.217	25.4831	26.1488	25.5841	26.17	25.6703	25.2821	25.5345						3	13.2	13.2	13.2	35.025	0	15.124	3	2	2	3	1	3	3	3	3	26.2803	25.3943	25.3307	26.976	22.9225	26.965	26.346	26.239
WP_029236009.1;UPI000492C1A0	WP_029236009.1;UPI000492C1A0	WP_029236009.1 MULTISPECIES: flagellar assembly protein FlgT [Vibrio];UPI000492C1A0 status=active	0.104256	0.367892		0.084172	0.456229	-0.539427	0.0790774	0.365652	-0.403262	24.7338	24.6703	25.0567	24.9134	25.3239	24.632	24.6431	24.217	24.391						5	13.5	13.5	13.5	42.39	0	11.847	3	5	5	4	5	5	3	4	5	26.0995	26.2696	26.1546	26.2821	26.5551	26.4769	25.8904	26.0422
WP_040121882.1;UPI00051285C3	WP_040121882.1;UPI00051285C3	WP_040121882.1 MalM family protein [Vibrio coralliilyticus];UPI00051285C3 status=active	0.104564	0.368132		0.0719377	0.451402	-0.398706	0.302944	0.62049	-0.195612	26.9539	26.6998	26.6595	27.019	27.1015	26.8019	26.6181	26.3187	26.7895						7	31.2	31.2	31.2	30.529	0	53.451	5	6	7	5	7	6	5	4	6	28.3745	28.1164	27.8916	28.6865	28.4512	28.7031	28.0864	28.2535
WP_040122565.1;UPI000512810F	WP_040122565.1;UPI000512810F	WP_040122565.1 hypothetical protein [Vibrio coralliilyticus];UPI000512810F status=active	0.105356	0.369111		0.080605	0.456229	-0.456202	0.0944145	0.38933	-0.411781	25.6757	25.3712	25.217	25.6838	25.1908	25.5225	25.2679	24.8336	24.9271						5	20.9	20.9	20.9	31.412	0	33.929	4	4	5	4	4	4	5	4	5	26.8264	26.1449	26.2463	27.1507	26.5609	27.3066	26.6998	26.7389
WP_006958278.1;UPI0001B94FCC	WP_006958278.1;UPI0001B94FCC	WP_006958278.1 MULTISPECIES: ribonuclease G [Vibrio];UPI0001B94FCC status=active	0.105563	0.369111		0.430888	0.768127	-0.272143	0.0869719	0.374071	0.407954	23.7796	23.4923	23.7492	24.019	24.8858	24.1565	23.848	24.019	24.3778						5	12.1	12.1	12.1	55.107	0	23.722	2	1	2	4	3	3	3	5	4	24.7077	22.0426	23.3511	25.5345	24.7129	25.6375	24.2607	25.9088
WP_235284703.1	WP_235284703.1	WP_235284703.1 non-ribosomal peptide synthetase [Vibrio coralliilyticus]	0.105915	0.369499		0.13982	0.532063	-0.502744	0.00771605	0.134672	-0.562755	26.341	26.3222	26.6458	26.604	25.8385	26.6865	25.9517	25.8019	25.867						2	1.6	1.6	1.6	154.57	0.0091027	2.7643	1	1	1	1	2	2	1	2	1	26.2661	26.3679	26.1293	26.7517	25.5075	27.0296	26.002	26.4314
WP_038514000.1;UPI0005128126	WP_038514000.1;UPI0005128126	WP_038514000.1 aldo/keto reductase [Vibrio coralliilyticus];UPI0005128126 status=active	0.106454	0.369507		0.0634336	0.434773	-0.546471	0.274599	0.606138	-0.290131	23.8191	24.2463	24.2679	24.2961	24.604	24.2021	23.9847	23.4676	24.0105						1	4.6	4.6	4.6	31.291	0	5.9757	1	1	1	1	1	1	1	1	1	23.7796	24.1719	23.7796	24.48	24.3031	24.48	23.9847	23.976
WP_038511091.1;UPI0005127B49	WP_038511091.1;UPI0005127B49	WP_038511091.1 carboxynorspermidine decarboxylase [Vibrio coralliilyticus];UPI0005127B49 status=active	0.106746	0.369507		0.739114	0.910098	-0.087122	0.0690994	0.35498	0.550094	24.6595	23.9584	24.5638	24.8336	25.5105	24.7492	24.945	24.8764	25.0105						1	4.5	4.5	4.5	42.184	0	11.026	1	1	1	1	1	1	1	1	1	24.6096	23.848	24.0691	25.1174	25.2058	25.0148	24.9316	25.3778
WP_038509919.1;UPI000512719F	WP_038509919.1;UPI000512719F	WP_038509919.1 bifunctional diaminohydroxyphosphoribosylaminopyrimidine deaminase/5-amino-6-(5-phosphoribosylamino)uracil reductase RibD [Vibrio coralliilyticus];UPI000512719F status=active	0.106756	0.369507		0.109947	0.498582	0.270655	0.125771	0.414813	2.21268	23.417	20	20	23.0821	23.1301	23.0309	23.1285	23.3511	23.5754						1	4.1	4.1	4.1	39.947	0	5.8599	1	0	1	1	1	1	1	1	1	23.3778	NaN	NaN	24.1095	22.8346	23.3101	23.1285	23.867
WP_040121869.1;UPI00051292EF	WP_040121869.1;UPI00051292EF	WP_040121869.1 NAD(P)H-dependent oxidoreductase [Vibrio coralliilyticus];UPI00051292EF status=active	0.10688	0.369507		0.394595	0.74022	-0.264781	0.274399	0.606138	0.361123	23.5638	23.8858	23.5522	24.4362	24.3101	24.1332	24.1332	24.4234	23.5285						1	10.2	10.2	10.2	22.034	0	14.997	1	1	1	1	1	1	1	1	1	23.5165	23.7995	23.1158	24.6153	24.002	24.4041	24.1253	25.2785
WP_019276970.1;UPI0002E6E068	WP_019276970.1;UPI0002E6E068	WP_019276970.1 MULTISPECIES: Lrp/AsnC ligand binding domain-containing protein [Vibrio];UPI0002E6E068 status=active	0.10799	0.37105		0.0652276	0.437742	-0.314555	0.863373	0.956569	-0.0213089	23.9225	23.7995	24.1795	24.019	24.3712	24.391	24.002	23.895	23.9406						2	13.9	13.9	13.9	17.996	0.0020848	3.6701	1	1	1	2	2	2	1	1	1	23.8858	23.6431	23.7077	24.6649	24.7234	25.0854	24.002	24.4105
WP_038513136.1;UPI000512835A	WP_038513136.1;UPI000512835A	WP_038513136.1 asparagine synthase B [Vibrio coralliilyticus];UPI000512835A status=active	0.107996	0.37105		0.859517	0.957632	0.0404917	0.0278678	0.236326	0.465659	25.3342	24.918	25.1135	25.6918	25.8044	25.1449	25.7208	25.5014	25.5404						8	19.1	19.1	19.1	62.197	0	49.315	6	5	6	6	7	6	6	5	7	26.8741	26.4457	26.2625	27.3153	27.2262	27.1015	27.2714	27.5969
WP_038509868.1;UPI000512833B	WP_038509868.1;UPI000512833B	WP_038509868.1 outer membrane protein OmpK [Vibrio coralliilyticus];UPI000512833B status=active	0.108052	0.37105		0.136307	0.528564	0.355587	0.959992	0.988501	-0.00647926	27.5536	27.4073	27.3992	27.3662	27.0813	26.8264	27.5682	27.2262	27.5463						6	34.9	34.9	34.9	29.944	0	48.878	5	6	6	5	4	5	5	5	6	28.8887	28.8415	28.5165	28.9428	28.2445	28.5646	28.9484	29.3303
WP_038512971.1;UPI00051277CB	WP_038512971.1;UPI00051277CB	WP_038512971.1 arginine--tRNA ligase [Vibrio coralliilyticus];UPI00051277CB status=active	0.108897	0.373118		0.0672832	0.443764	0.10666	0.3745	0.658718	0.0340633	29.249	29.189	29.2913	29.1065	29.2422	29.1628	29.2445	29.2869	29.3001						30	49.6	49.6	49.6	64.105	0	292.66	26	26	24	28	26	23	29	27	26	32.3383	32.1574	31.8497	32.1634	31.9643	32.3061	32.245	32.7006
WP_038514895.1;UPI0005128DD8	WP_038514895.1;UPI0005128DD8	WP_038514895.1 glutamate--cysteine ligase [Vibrio coralliilyticus];UPI0005128DD8 status=active	0.109447	0.373916		0.118835	0.500391	-0.249875	0.671445	0.845508	0.0371087	25.6676	25.4769	25.7466	25.7645	26.1661	25.8215	25.6784	25.6403	25.6838						10	24.9	24.9	24.9	59.318	0	68.615	8	7	7	8	8	7	6	8	7	27.3662	26.8858	26.2499	27.965	27.673	27.9088	27.189	27.9869
WP_019277372.1;UPI000380691D	WP_019277372.1;UPI000380691D	WP_019277372.1 MULTISPECIES: universal stress protein [Vibrio];UPI000380691D status=active	0.109617	0.373916		0.614752	0.858382	-0.0644671	0.14263	0.438703	0.322344	24.8528	24.3101	24.6703	24.8191	25.0691	25.1055	24.8764	24.8385	25.0854						1	8.5	8.5	8.5	16.111	0.0021171	3.8432	1	1	1	1	1	1	1	1	1	24.8191	24.2317	24.1871	25.0062	24.7745	25.3811	24.8764	25.3511
WP_038514227.1;UPI0005126ED0	WP_038514227.1;UPI0005126ED0	WP_038514227.1 glycine--tRNA ligase subunit beta [Vibrio coralliilyticus];UPI0005126ED0 status=active	0.110412	0.37496		0.610077	0.858382	0.157283	0.0259766	0.230377	0.631421	25.1604	24.7796	24.7286	25.4953	25.7286	24.867	25.7619	25.3679	25.433						8	13.2	13.2	13.2	76.044	0	17.596	4	7	5	5	6	7	6	5	5	26.275	25.9088	25.4457	26.7771	26.673	27.0813	27.3992	27.0505
WP_040121647.1;UPI0005127200	WP_040121647.1;UPI0005127200	WP_040121647.1 periplasmic nitrate reductase subunit alpha [Vibrio coralliilyticus];UPI0005127200 status=active	0.110761	0.375315		0.587982	0.852949	0.060449	0.0855535	0.37222	-0.148734	28.4707	28.5128	28.4938	28.3153	28.4032	28.1312	28.2979	28.2625	28.4707						23	32.8	32.8	32.8	92.707	0	282.54	17	20	22	21	19	21	18	18	19	30.6798	30.8004	30.3724	30.7533	30.5109	30.7129	30.5844	31.0927
WP_038514209.1;UPI00051270A4	WP_038514209.1;UPI00051270A4	WP_038514209.1 MULTISPECIES: dihydroxy-acid dehydratase [Vibrio];UPI00051270A4 status=active	0.111163	0.37585		0.056135	0.417122	0.229577	0.259738	0.589014	0.11268	27.2445	27.0914	27.0084	27.1312	26.8974	26.965	27.1507	27.2077	27.3239						20	38.5	38.5	38.5	65.845	0	174.87	16	16	14	18	10	18	17	19	15	29.1676	28.9316	28.5203	29.3869	28.3578	29.3346	28.9567	29.579
WP_040121544.1;UPI0005128072	WP_040121544.1;UPI0005128072	WP_040121544.1 acyl-CoA dehydrogenase family protein [Vibrio coralliilyticus];UPI0005128072 status=active	0.111734	0.376949		0.0809675	0.456229	0.127864	0.944702	0.981733	0.00418345	26.9088	26.8264	26.976	26.8623	26.7389	26.7389	26.976	26.8504	26.8974						11	44	44	44	42.325	0	122.22	8	9	9	9	8	9	9	11	9	28.5682	28.459	28.1984	28.7581	28.0711	28.7613	28.7195	29.2239
WP_006963341.1;UPI0001B94EAD	WP_006963341.1;UPI0001B94EAD	WP_006963341.1 MULTISPECIES: 50S ribosomal protein L31 [Vibrio];UPI0001B94EAD status=active	0.112047	0.377177		0.174047	0.585101	0.549897	0.0150466	0.169875	0.762392	24.3844	24.989	24.8433	25.6125	24.6209	24.6209	25.5492	25.4202	25.5345						2	37.5	37.5	37.5	8.0561	0	39.682	2	2	2	2	2	1	2	2	2	25.2643	25.3031	25.1371	26.2207	25.7182	24.848	25.9694	26.3222
WP_006958910.1;UPI0001B947D0	WP_006958910.1;UPI0001B947D0	WP_006958910.1 MULTISPECIES: hypothetical protein [Vibrio];UPI0001B947D0 status=active	0.113249	0.378796		0.106249	0.489203	0.446239	0.126181	0.414813	0.291685	27.5536	27.7064	27.604	27.6527	27.1507	27.5969	27.7129	28.1937	27.8324						3	32.1	32.1	32.1	9.3973	0	61.261	3	3	3	3	2	3	3	3	3	28.0711	28.2979	27.7581	28.7802	27.4707	28.6798	28.4746	29.4174
WP_006957902.1;UPI0001B93D73	WP_006957902.1;UPI0001B93D73	WP_006957902.1 MULTISPECIES: 3-hydroxyacyl-ACP dehydratase FabZ [Vibrio];UPI0001B93D73 status=active	0.11393	0.378796		0.0548072	0.415126	0.195745	0.0988399	0.398276	0.218843	28.3324	28.5128	28.1984	28.3992	28.2625	28.4512	28.5426	28.6561	28.5014						5	41.3	41.3	41.3	16.884	0	70.018	5	5	5	5	5	4	5	5	5	30.1483	30.1842	29.7113	30.3196	29.726	29.9259	30.2193	30.7453
WP_040121580.1;UPI0005128F49	WP_040121580.1;UPI0005128F49	WP_040121580.1 transaldolase [Vibrio coralliilyticus];UPI0005128F49 status=active	0.114494	0.378796		0.129086	0.518071	-0.0881952	0.710206	0.866682	0.0213127	29.7195	29.766	29.8309	29.9117	29.8489	29.8843	29.7517	29.8785	29.7502						21	69	69	69	34.802	0	323.31	19	20	16	17	16	20	18	20	19	31.9882	31.9574	31.8865	32.5573	31.7494	32.4209	31.717	32.4943
WP_006959752.1;UPI0001B949DE	WP_006959752.1;UPI0001B949DE	WP_006959752.1 MULTISPECIES: YfhL family 4Fe-4S dicluster ferredoxin [Vibrio];UPI0001B949DE status=active	0.11482	0.378796		0.136124	0.528564	0.21344	0.701553	0.863248	-0.0544198	22.7327	22.8614	22.9968	22.538	22.6693	22.58	22.8576	22.6029	22.9672						2	31	31	31	9.3067	0.004645	3.0621	1	2	2	1	1	2	1	2	2	22.44	23.8288	23.5404	22.2736	22.0526	23.7286	22.7265	24.1253
WP_019277834.1;UPI00031B99D9	WP_019277834.1;UPI00031B99D9	WP_019277834.1 MULTISPECIES: amidophosphoribosyltransferase [Vibrio];UPI00031B99D9 status=active	0.115138	0.378796		0.823183	0.946884	0.0131365	0.132977	0.424676	0.298634	26.1681	25.8118	25.6431	26.2077	26.1965	26.0752	26.1546	26.2408	26.1234						9	22.4	22.4	22.4	55.729	0	90.705	8	9	8	7	7	8	8	8	7	28.1652	27.7708	27.2979	28.203	27.5754	28.3452	28.0965	28.8081
WP_038511554.1;UPI000512949E	WP_038511554.1;UPI000512949E	WP_038511554.1 hypothetical protein [Vibrio coralliilyticus];UPI000512949E status=active	0.115139	0.378796		0.340334	0.718915	-0.147785	0.0557738	0.337566	-0.345684	24.7745	25.1095	24.8764	24.7492	24.895	24.5225	24.4298	24.7182	24.5754						3	27.3	27.3	27.3	11.617	0	20.635	2	2	2	3	2	1	2	2	2	25.0609	25.8974	25.2714	25.9977	25.4892	24.8336	24.9847	25.0854
WP_038514252.1;UPI0005127DE6	WP_038514252.1;UPI0005127DE6	WP_038514252.1 16S rRNA (guanine(527)-N(7))-methyltransferase RsmG [Vibrio coralliilyticus];UPI0005127DE6 status=active	0.115511	0.378796		0.666361	0.878777	-0.0706202	0.107581	0.406726	0.368029	24.824	24.9225	24.3645	25.2021	25.3578	24.867	25.1055	24.9803	25.1293						5	32.9	32.9	32.9	23.849	0	18.809	4	5	4	3	4	5	5	5	5	26.4754	25.9338	25.6784	26.002	25.4041	26.3578	26.7895	27.4234
WP_006957822.1;UPI0001B93B58	WP_006957822.1;UPI0001B93B58	WP_006957822.1 MULTISPECIES: transcriptional regulator LeuO [Vibrio];UPI0001B93B58 status=active	0.115602	0.378796		0.0856021	0.456229	0.129847	0.986826	0.993762	-0.00101916	28.2353	28.0762	28.1604	27.9428	28.0965	28.0401	28.1115	28.2262	28.1312						10	33.9	33.9	33.9	36.35	0	59.158	8	9	9	10	7	8	8	9	8	30.099	29.6146	29.4053	30.1115	29.7517	30.2869	30.0479	30.5933
WP_040121920.1;UPI00051287E3	WP_040121920.1;UPI00051287E3	WP_040121920.1 M4 family metallopeptidase [Vibrio coralliilyticus];UPI00051287E3 status=active	0.116347	0.378796		0.28828	0.687612	-0.200507	0.000130285	0.00977787	-0.336318	33.4458	33.5179	33.4702	33.4083	33.0316	33.5867	33.1392	33.1589	33.1269				+	014 wt_014 hcp	23	37.4	37.4	37.4	84.991	0	323.31	23	23	23	23	22	23	23	22	23	35.4365	35.4146	35.0308	35.5782	34.9505	35.7897	35.099	35.6061
WP_006958203.1;UPI0001B94DA7	WP_006958203.1;UPI0001B94DA7	WP_006958203.1 MULTISPECIES: 50S ribosomal protein L21 [Vibrio];UPI0001B94DA7 status=active	0.116473	0.378796		0.0992401	0.478969	0.464896	0.0473022	0.310046	0.544919	25.2926	25.9293	25.7312	26.1449	25.6153	25.433	26.2481	26.1155	26.2243						3	37.9	37.9	37.9	11.479	0	8.8729	3	3	3	3	3	1	3	3	3	26.1174	26.7389	26.3239	27.3662	26.2821	26.002	27.3494	27.7453
WP_038512997.1;UPI0005127068	WP_038512997.1;UPI0005127068	WP_038512997.1 NAD(P)H-dependent oxidoreductase [Vibrio coralliilyticus];UPI0005127068 status=active	0.116617	0.378796		0.574354	0.845167	-0.0624949	0.0600763	0.348164	0.158902	24.3844	24.239	24.2679	24.5165	24.3578	24.6811	24.4425	24.391	24.5345						2	13.2	13.2	13.2	18.455	0	5.3183	2	2	2	2	1	2	2	2	2	24.6757	24.5105	24.141	25.0526	24.0691	25.1253	24.8142	25.2133
WP_038509997.1;UPI00051288C1	WP_038509997.1;UPI00051288C1	WP_038509997.1 serine hydrolase [Vibrio coralliilyticus];UPI00051288C1 status=active	0.116658	0.378796		0.347226	0.724876	0.124893	0.0349601	0.27049	-0.12166	25.1642	25.1642	25.2463	24.976	24.7338	25.1253	25.1135	25.0772	25.019						6	17.1	17.1	17.1	43.256	0	28.71	6	5	5	5	4	4	6	5	5	26.9977	26.8142	26.3545	26.976	25.9043	26.976	26.976	27.1115
WP_006957417.1;UPI0001B94995	WP_006957417.1;UPI0001B94995	WP_006957417.1 MULTISPECIES: flagellar basal body rod protein FlgB [Vibrio];UPI0001B94995 status=active	0.117021	0.378796		0.315233	0.70762	0.192843	0.17261	0.476307	-0.221752	28.4746	28.3023	28.0813	27.8504	28.1459	27.6181	27.9372	28.0762	28.1795						6	61.4	61.4	61.4	14.326	0	263.51	6	6	5	5	4	5	4	6	4	29.9814	29.7818	29.2285	29.5862	29.4294	29.1386	29.4746	29.9259
WP_038511852.1;UPI00051290B0	WP_038511852.1;UPI00051290B0	WP_038511852.1 Clp protease ClpP [Vibrio coralliilyticus];UPI00051290B0 status=active	0.11703	0.378796		0.0782779	0.456229	-0.68494	0.0795258	0.365652	-0.601206	24.4488	23.6865	24.1332	24.4551	24.4105	23.654	23.7389	23.4298	23.2961						2	5.9	5.9	5.9	79.215	0	21.828	2	1	1	1	1	2	1	2	1	25.0609	23.2961	23.6209	24.6757	24.019	24.9716	23.6431	24.9271
WP_038511563.1;UPI0005128D49	WP_038511563.1;UPI0005128D49	WP_038511563.1 hypothetical protein [Vibrio coralliilyticus];UPI0005128D49 status=active	0.117033	0.378796		0.122975	0.501603	-0.412472	0.00104712	0.0437522	-0.337657	30.7692	30.6629	30.6458	30.8081	30.3828	31.1115	30.3724	30.3515	30.341				+	014 wt_014 hcp	24	58	58	58	41.2	0	323.31	23	20	21	23	20	24	23	21	20	33.4581	33.3436	33.0034	33.6088	33.0398	34.13	33.1099	33.5179
WP_038513939.1;UPI00051294AD	WP_038513939.1;UPI00051294AD	WP_038513939.1 MULTISPECIES: chaperonin GroEL [Vibrio];UPI00051294AD status=active	0.117217	0.378796		0.180535	0.585101	0.123287	0.65002	0.833202	-0.0294418	32.4309	32.3828	32.3542	32.2897	32.1331	32.2869	32.3303	32.2814	32.4678						38	73.2	73.2	73.2	57.54	0	323.31	35	34	30	35	33	35	37	36	35	35.0911	34.8422	34.5754	35.1262	34.7099	35.1338	34.9461	35.3956
WP_038512876.1;UPI0005128FAF	WP_038512876.1;UPI0005128FAF	WP_038512876.1 endopeptidase La [Vibrio coralliilyticus];UPI0005128FAF status=active	0.11775	0.379718		0.900928	0.974275	0.0155354	0.0715811	0.357537	0.221557	26.002	26.1095	26.0464	26.2517	26.1234	26.4008	26.3679	26.3511	26.1035						10	15.6	15.6	15.6	87.484	0	31.744	8	9	9	10	8	10	10	9	9	27.5754	27.5609	27.3662	28.1164	27.4707	28.3787	28.0137	27.9031
WP_006957390.1;UPI0001B9497A	WP_006957390.1;UPI0001B9497A	WP_006957390.1 MULTISPECIES: molecular chaperone HtpG [Vibrio];UPI0001B9497A status=active	0.118881	0.381762		0.141126	0.532236	-0.204491	0.394218	0.666352	0.173374	25.48	25.1253	25.6264	25.7234	25.8599	25.7821	25.7895	25.5135	25.4488						16	29.2	29.2	29.2	72.082	0	123.2	7	11	6	10	11	13	11	12	10	27.3324	27.4314	26.5898	28.1842	28.066	28.3196	28.003	28.4938
WP_021455055.1;UPI000391829F	WP_021455055.1;UPI000391829F	WP_021455055.1 hypothetical protein [Vibrio coralliilyticus];UPI000391829F status=active	0.119826	0.383994		0.120681	0.500391	-0.129891	0.199534	0.514036	-0.0962454	30.0609	30.0737	30.0479	30.0609	30.1361	30.0864	29.8814	29.9259	30.0864						4	30.5	30.5	30.5	16.943	0	66.653	4	4	4	4	4	4	4	4	4	31.2979	30.9882	30.6285	31.3356	30.7453	31.3515	30.846	31.3033
WP_038509914.1;UPI000512943E	WP_038509914.1;UPI000512943E	WP_038509914.1 glutamate 5-kinase [Vibrio coralliilyticus];UPI000512943E status=active	0.120607	0.38489		0.104562	0.485907	0.254707	0.117522	0.411608	0.177016	24.0609	23.9933	24.141	23.8093	24.0275	24.1253	24.275	24.0935	24.3578						2	5.8	5.8	5.8	39.986	0	5.3007	2	2	2	2	2	1	2	2	2	24.8385	24.3712	24.2535	24.7846	24.5404	24.4041	25.019	25.3273
WP_038511585.1;UPI000512822E	WP_038511585.1;UPI000512822E	WP_038511585.1 MULTISPECIES: quinone-dependent dihydroorotate dehydrogenase [Vibrio];UPI000512822E status=active	0.121495	0.38692		0.103792	0.484388	0.539451	0.0275257	0.234751	0.456839	22.9171	23.2405	22.8093	23.1901	23.1301	22.3988	23.5165	23.391	23.4298						3	11	11	11	36.904	0	7.3265	3	2	2	3	1	2	3	2	2	24.4551	23.7389	23.2821	24.5754	22.2419	22.867	24.9225	24.6264
WP_006957920.1;UPI0001B93D85	WP_006957920.1;UPI0001B93D85	WP_006957920.1 MULTISPECIES: bifunctional 3,4-dihydroxy-2-butanone-4-phosphate synthase/GTP cyclohydrolase II [Vibrio];UPI0001B93D85 status=active	0.122125	0.387369		0.0978836	0.478969	0.204023	0.0775368	0.365628	0.296993	27.8504	27.7325	27.4551	27.9031	27.6181	27.7958	27.976	28.0557	27.8974						11	39.8	39.8	39.8	40.469	0	112.39	10	9	10	9	9	11	8	9	10	29.7833	29.5646	28.976	29.995	29.267	29.9814	30.0349	30.4334
WP_038509347.1;UPI0005127181	WP_038509347.1;UPI0005127181	WP_038509347.1 LysM peptidoglycan-binding domain-containing protein [Vibrio coralliilyticus];UPI0005127181 status=active	0.122299	0.387369		0.152959	0.547388	-0.274121	0.0579425	0.343762	-0.321356	25.5014	25.3877	25.6431	25.4362	25.2679	25.6865	25.3444	25.2133	25.0105						3	6.6	6.6	6.6	62.898	0	10.559	2	2	2	2	2	2	2	3	2	25.8093	25.6676	25.6944	25.8623	25.6096	26.1623	25.6622	26.2408
WP_038513829.1;UPI0005128849	WP_038513829.1;UPI0005128849	WP_038513829.1 aspartate carbamoyltransferase regulatory subunit [Vibrio coralliilyticus];UPI0005128849 status=active	0.122508	0.387369		0.591959	0.855903	-0.0929381	0.112258	0.410409	-0.622979	28.6389	27.632	28.249	27.391	27.7064	27.8324	27.5536	27.391	27.7064						6	48.1	48.1	48.1	17.538	0	52.733	5	6	6	5	5	4	6	6	5	29.7597	28.7031	28.8858	28.7292	28.4938	29.2869	28.6865	29.0788
WP_040121584.1;UPI0005127E51	WP_040121584.1;UPI0005127E51	WP_040121584.1 molybdopterin molybdotransferase MoeA [Vibrio coralliilyticus];UPI0005127E51 status=active	0.122944	0.387513		0.250652	0.661798	-0.833505	0.358996	0.658718	0.39004	23.2448	23.2821	23.3376	24.7846	25.1984	23.5522	24.1642	23.9316	22.9388						3	12.4	12.4	12.4	44.663	0	15.503	2	2	2	2	1	2	3	2	1	24.217	24.1095	23.9584	25.2821	24.8433	24.558	24.8191	25.0484
WP_006962841.1;UPI0001B956BB	WP_006962841.1;UPI0001B956BB	WP_006962841.1 MULTISPECIES: peptidoglycan-associated lipoprotein Pal [Vibrio];UPI0001B956BB status=active	0.124338	0.390644		0.689168	0.884895	-0.221605	0.123916	0.414813	1.40777	27.509	28.2308	25.8142	29.2825	27.8081	29.3515	28.7064	28.3745	28.6964						2	12.3	12.3	12.3	19.051	0	10.389	2	2	2	2	2	2	2	2	2	28.8445	28.7645	22.1111	29.5518	28.5463	29.8638	29.1771	29.3889
WP_040121585.1;UPI00051278DF	WP_040121585.1;UPI00051278DF	WP_040121585.1 GTP cyclohydrolase I FolE [Vibrio coralliilyticus];UPI00051278DF status=active	0.124701	0.390644		0.151099	0.547388	0.170366	0.371935	0.658718	-0.106352	25.5898	25.2535	25.3376	25.2961	25.0526	25.002	25.3135	25.2243	25.3239						3	22.6	22.6	22.6	24.423	0	52.949	3	3	3	3	3	2	2	3	3	26.9869	26.5195	26.0711	26.7771	26.2571	26.2979	26.5551	27.1984
WP_006958025.1;UPI0001B9439E	WP_006958025.1;UPI0001B9439E	WP_006958025.1 MULTISPECIES: ubiquinol-cytochrome c reductase iron-sulfur subunit [Vibrio];UPI0001B9439E status=active	0.125581	0.3926		0.711421	0.893273	0.0375353	0.176154	0.478514	-0.15899	27.0401	26.8858	26.9539	26.6865	26.8142	26.7895	26.6458	26.8142	26.9428						5	34.5	34.5	34.5	21.245	0	92.241	4	4	4	3	3	4	4	5	4	27.9031	27.7833	26.726	27.7645	27.1507	28.1984	27.4862	28.4785
WP_038513387.1;UPI000512722E	WP_038513387.1;UPI000512722E	WP_038513387.1 MULTISPECIES: ATP-dependent chaperone ClpB [Vibrio];UPI000512722E status=active	0.126481	0.394609		0.436513	0.771678	-0.113732	0.150275	0.446368	0.204848	25.1095	25.1332	25.4041	25.3811	25.7568	25.4645	25.5135	25.2926	25.4551						8	11.3	11.3	11.3	95.765	0	34.009	6	6	6	6	5	7	7	7	7	26.9869	27.17	26.9869	27.7453	26.9088	27.965	27.5014	27.7833
WP_038509326.1;UPI00051275C2	WP_038509326.1;UPI00051275C2	WP_038509326.1 50S ribosomal protein L1 [Vibrio coralliilyticus];UPI00051275C2 status=active	0.127101	0.39574		0.0772398	0.456229	0.316364	0.232421	0.557292	0.161201	31.7927	31.5062	31.7211	31.5343	31.7006	31.3196	31.9574	31.6964	31.8497						14	61.5	61.5	61.5	24.746	0	184.9	10	12	12	11	10	9	13	11	9	33.4458	33.056	32.9522	33.3698	33.1068	33.1857	33.5641	33.8328
WP_006958012.1;UPI0001B94394	WP_006958012.1;UPI0001B94394	WP_006958012.1 MULTISPECIES: 16S rRNA (cytosine(1402)-N(4))-methyltransferase RsmH [Vibrio];UPI0001B94394 status=active	0.127499	0.396177		0.103647	0.484388	0.364927	0.913037	0.970841	0.0227133	23.4425	23.6865	23.8191	23.4298	23.2821	23.2096	23.9495	23.391	23.6757						2	11.7	11.7	11.7	35.043	0	6.0707	2	2	2	2	2	2	1	2	2	24.0105	24.3239	24.1642	24.4105	23.6865	24.1095	23.3511	25.1332
WP_021457131.1;UPI000391756E	WP_021457131.1;UPI000391756E	WP_021457131.1 MULTISPECIES: YceI family protein [Vibrio];UPI000391756E status=active	0.128465	0.398371		0.0772385	0.456229	-0.299347	0.12011	0.411608	-0.182084	28.604	28.524	28.8081	28.5718	28.9869	28.7292	28.4551	28.4032	28.5315						8	46.6	46.6	46.6	20.246	0	180.01	4	6	6	6	5	6	7	6	5	29.4862	29.8843	29.9117	29.7802	30.1361	30.3828	29.9677	30.393
WP_038509479.1;UPI0005126BFE	WP_038509479.1;UPI0005126BFE	WP_038509479.1 XTP/dITP diphosphatase [Vibrio coralliilyticus];UPI0005126BFE status=active	0.129283	0.4001		0.880702	0.96515	0.00967598	0.0931012	0.386036	-0.132844	27.611	27.4314	27.4862	27.3745	27.4551	27.2714	27.3828	27.3239	27.4234						5	33	33	33	21.857	0	51.783	5	5	5	5	5	5	5	5	5	28.673	28.4512	28.141	28.7096	28.2535	28.6898	28.4746	28.9002
WP_021454981.1;UPI000391707C	WP_021454981.1;UPI000391707C	WP_021454981.1 MULTISPECIES: trimethylamine-N-oxide reductase TorA [Vibrio];UPI000391707C status=active	0.129583	0.40022		0.604209	0.858382	-0.10461	0.0388348	0.282015	-0.364802	25.1833	25.0567	25.1565	24.7945	25.1565	24.6649	24.9271	24.5463	24.8288						7	9.8	9.8	9.8	92.55	0	20.051	6	6	6	5	6	6	6	4	6	26.6458	26.9428	26.4394	26.4218	26.4041	26.965	26.965	26.4598
WP_006958022.1;UPI0001B9439B	WP_006958022.1;UPI0001B9439B	WP_006958022.1 MULTISPECIES: stringent starvation protein A [Vibrio];UPI0001B9439B status=active	0.130129	0.401101		0.647797	0.869174	-0.0386003	0.149657	0.446368	0.215546	27.2891	27.5463	27.6798	27.8081	27.8445	27.6251	27.7771	27.7389	27.6458						11	49.3	49.3	49.3	24.185	0	87.844	11	11	11	11	10	11	11	11	11	29.2803	29.5481	29.3282	29.995	29.5555	30.0737	29.8623	30.4032
WP_006962839.1;UPI0001B956B9	WP_006962839.1;UPI0001B956B9	WP_006962839.1 MULTISPECIES: quinolinate synthase NadA [Vibrio];UPI0001B956B9 status=active	0.130505	0.401454		0.408996	0.748928	0.101837	0.0138698	0.165333	0.242461	25.0526	24.9088	24.8717	25.3031	24.9803	24.9716	25.2207	25.1604	25.1795						4	17.8	17.8	17.8	38.679	0	36.279	2	3	3	3	3	4	3	4	4	25.797	26.7645	26.0169	26.3359	25.4394	27.217	26.2891	27.6663
WP_019276443.1;UPI0002FEB427	WP_019276443.1;UPI0002FEB427	WP_019276443.1 MULTISPECIES: ribosome recycling factor [Vibrio];UPI0002FEB427 status=active	0.132634	0.407185		0.0856675	0.456229	0.31292	0.0802156	0.365652	0.275598	29.5278	29.8974	29.7276	29.7195	29.4413	29.8799	29.9814	30.0864	29.9117						10	71.9	71.9	71.9	20.512	0	147.16	8	10	9	10	7	9	9	9	10	30.5389	30.7373	30.5014	31.1604	30.4532	30.9609	31.1361	31.5156
WP_040121507.1;UPI0005128DE7	WP_040121507.1;UPI0005128DE7	WP_040121507.1 acetate/propionate family kinase [Vibrio coralliilyticus];UPI0005128DE7 status=active	0.133357	0.408141		0.142666	0.535354	-0.356497	0.928402	0.974312	0.0118319	23.48	23.181	23.3376	23.7895	23.9495	23.3645	23.5165	23.2961	23.2214						3	8.8	8.8	8.8	43.055	0	9.4818	2	2	3	3	3	2	3	3	3	24.2317	23.7077	24.0275	25.2499	25.3811	24.2607	24.8336	25.1174
WP_038164503.1;UPI0005048AB3	WP_038164503.1;UPI0005048AB3	WP_038164503.1 MULTISPECIES: ATP-dependent RNA helicase RhlB [Vibrio];UPI0005048AB3 status=active	0.133477	0.408141		0.140371	0.532063	-0.267067	0.749218	0.888291	-0.0405178	22.5938	22.5662	22.6409	22.8783	22.6562	22.9459	22.3884	22.7816	22.5093						2	7.2	7.2	7.2	48.978	0	5.7422	2	1	2	1	2	2	1	1	2	23.7182	22.0292	22.9334	22.6051	23.4676	23.848	21.7512	23.0476
WP_038512204.1;UPI0005127C86	WP_038512204.1;UPI0005127C86	WP_038512204.1 aspartate/tyrosine/aromatic aminotransferase [Vibrio coralliilyticus];UPI0005127C86 status=active	0.133942	0.408748		0.508224	0.799584	0.135297	0.113221	0.411608	0.409342	26.1352	26.1719	25.8433	26.4362	26.3342	26.2021	26.7389	26.4984	26.141						12	32.1	32.1	32.1	43.3	0	57.557	9	8	10	10	10	9	10	9	10	27.9259	27.6389	27.5754	28.632	28.2803	28.3745	28.6355	28.8799
WP_029236336.1;UPI000314AEDE	WP_029236336.1;UPI000314AEDE	WP_029236336.1 MULTISPECIES: aspartate carbamoyltransferase [Vibrio];UPI000314AEDE status=active	0.134655	0.41011		0.699048	0.889212	0.0632305	0.125088	0.414813	-0.359823	27.6663	27.0505	27.3494	26.8858	26.7129	27.1984	26.965	27.1015	26.9203						10	34.6	34.6	24.6	34.315	0	89.433	9	9	8	10	7	8	9	9	8	29.673	28.6389	28.5573	29.2054	28.4354	29.0813	28.9814	29.4294
WP_019277505.1;UPI0002DC6FFB	WP_019277505.1;UPI0002DC6FFB	WP_019277505.1 MULTISPECIES: GatB/YqeY domain-containing protein [Vibrio];UPI0002DC6FFB status=active	0.135602	0.412177		0.197772	0.607935	0.123405	0.0733917	0.361183	0.229946	26.5389	26.2768	26.5374	26.6595	26.4234	26.5898	26.604	26.726	26.7129						5	40.8	40.8	40.8	15.892	0	30.066	3	3	4	4	5	5	3	4	4	26.8385	27.3745	27.8142	28.17	28.0965	28.7389	27.604	28.391
WP_019276906.1;UPI000375CCAE	WP_019276906.1;UPI000375CCAE	WP_019276906.1 MULTISPECIES: iron-sulfur cluster insertion protein ErpA [Vibrio];UPI000375CCAE status=active	0.135914	0.41231		0.0721762	0.451402	0.137678	0.797844	0.916971	-0.0232588	28.8711	28.6527	28.6764	28.5426	28.6285	28.5463	28.7031	28.6285	28.7988						3	44.2	44.2	44.2	11.93	0	70.134	3	3	3	3	3	3	3	3	3	29.7502	29.5296	29.1819	29.6831	29.3196	29.8504	29.6093	30.1115
WP_006957680.1;UPI0001B955C7	WP_006957680.1;UPI0001B955C7	WP_006957680.1 MULTISPECIES: PilZ domain-containing protein [Vibrio];UPI0001B955C7 status=active	0.136441	0.413091		0.138717	0.532063	0.111349	0.374499	0.658718	-0.0954533	24.002	23.7077	23.9225	23.7594	23.654	23.5983	23.8093	23.7077	23.8288						3	29.3	29.3	29.3	13.901	0	7.6345	2	3	2	3	2	3	3	3	3	24.2096	24.6595	24.239	24.989	23.9847	24.6096	24.8717	25.1174
WP_038509630.1;UPI0005126C4A	WP_038509630.1;UPI0005126C4A	WP_038509630.1 murein hydrolase activator NlpD [Vibrio coralliilyticus];UPI0005126C4A status=active	0.139234	0.419108		0.14342	0.53684	-0.371284	0.0784358	0.365628	-0.460848	25.654	25.141	25.3273	25.3612	25.5165	24.976	24.9977	24.6649	25.0772						7	36.6	36.6	36.6	32.81	0	27.187	6	5	5	6	5	5	5	5	5	27.604	26.7389	26.5754	27.509	27.0401	27.2077	26.9539	27.1795
WP_038514003.1;UPI0005127C80	WP_038514003.1;UPI0005127C80	WP_038514003.1 UDP-4-amino-4,6-dideoxy-N-acetyl-beta-L-altrosamine transaminase [Vibrio coralliilyticus];UPI0005127C80 status=active	0.139543	0.419108		0.180337	0.585101	-0.172915	0.505076	0.744715	0.0901178	25.5667	25.2821	25.3239	25.5492	25.6431	25.7695	25.6486	25.4266	25.3679						5	16.7	16.7	16.7	43.516	0	24.106	4	4	4	5	4	5	4	4	4	26.632	26.8142	26.1927	26.9869	26.4598	27.2535	26.673	26.9203
WP_052131807.1	WP_052131807.1	WP_052131807.1 ParB/Srx family N-terminal domain-containing protein [Vibrio coralliilyticus]	0.139794	0.419108		0.453185	0.778485	-0.171698	0.103349	0.402884	-0.416005	24.417	24.2021	24.3778	23.9134	24.141	24.2096	23.8858	23.6096	24.2535						6	23.6	23.6	23.6	43.263	0	21.388	4	5	6	5	4	3	4	5	5	25.632	25.5609	25.3844	25.6971	25.0772	25.2926	25.2133	25.7846
WP_006957058.1;UPI0001B93B34	WP_006957058.1;UPI0001B93B34	WP_006957058.1 MULTISPECIES: FKBP-type peptidyl-prolyl cis-trans isomerase [Vibrio];UPI0001B93B34 status=active	0.141512	0.422608		0.72603	0.901211	0.0583248	0.0649681	0.35498	-0.267471	27.7129	27.5165	27.391	27.2262	26.9539	27.4629	27.2535	27.1984	27.3662						8	37.1	37.1	37.1	28.745	0	138.11	6	7	7	7	7	8	7	8	7	28.6931	28.1984	28.2847	29.2557	28.6251	29.5664	29.0686	29.632
WP_006963219.1;UPI0001B9488C	WP_006963219.1;UPI0001B9488C	WP_006963219.1 MULTISPECIES: 50S ribosomal protein L3 [Vibrio];UPI0001B9488C status=active	0.141855	0.42281		0.102399	0.481833	0.595393	0.0882173	0.376177	0.299029	28.3536	27.9088	28.0609	28.0349	28.1459	27.2535	28.4394	28.3536	28.4274						3	23	23	23	22.345	0	11.902	1	1	3	1	3	2	2	2	3	28.3023	27.8142	27.8385	28.2077	28.0243	27.5165	28.55	28.8264
WP_006963218.1;UPI0001B9488B	WP_006963218.1;UPI0001B9488B	WP_006963218.1 MULTISPECIES: 50S ribosomal protein L4 [Vibrio];UPI0001B9488B status=active	0.14326	0.426171		0.132262	0.521687	0.558257	0.399887	0.67237	0.150627	28.4938	28.2759	28.4032	28.267	28.2123	27.4707	28.7129	28.6629	28.249						5	29.5	29.5	29.5	21.854	0	30.895	5	5	5	5	5	5	5	5	5	29.2803	29.1819	28.8945	29.3452	28.9146	28.7227	29.588	29.9677
WP_038511360.1;UPI0005128F53	WP_038511360.1;UPI0005128F53	WP_038511360.1 formate dehydrogenase subunit alpha [Vibrio coralliilyticus];UPI0005128F53 status=active	0.143766	0.426337		0.332986	0.716131	0.244902	0.124055	0.414813	-0.182631	26.143	26.0317	26.065	25.7594	25.9406	25.2571	26.0732	25.8019	25.8167						11	13.1	13.1	13.1	106.79	0	52.016	10	9	10	10	9	9	8	10	10	27.9484	27.524	27.2625	27.7389	27.3494	27.1214	27.673	28.0557
WP_038510845.1;UPI000512844C	WP_038510845.1;UPI000512844C	WP_038510845.1 myo-inosose-2 dehydratase [Vibrio coralliilyticus];UPI000512844C status=active	0.143871	0.426337		0.179324	0.585101	0.155338	0.489706	0.735049	-0.0481974	24.317	24.1174	24.2243	24.1642	24.0359	23.848	24.217	24.1719	24.1253						2	7.7	7.7	7.7	32.993	0	4.7191	1	2	2	1	1	1	2	1	1	23.3645	25.6348	25.4266	23.5404	22.8054	23.0037	23.4551	23.8764
WP_038512684.1;UPI0005128BD7	WP_038512684.1;UPI0005128BD7	WP_038512684.1 class A beta-lactamase [Vibrio coralliilyticus];UPI0005128BD7 status=active	0.145018	0.428908		0.554075	0.836686	0.0342662	0.210982	0.526929	-0.112232	25.4831	25.2996	25.48	25.239	25.2535	25.3307	25.2426	25.2891	25.3943						7	30	30	30	31.791	0	16.278	6	4	5	4	6	6	5	6	5	27.1984	26.7771	26.6998	26.8974	26.7771	27.3324	26.8264	27.4785
WP_038513924.1;UPI00051292AB	WP_038513924.1;UPI00051292AB	WP_038513924.1 malate dehydrogenase [Vibrio coralliilyticus];UPI00051292AB status=active	0.145967	0.430883		0.89503	0.971396	-0.0287571	0.105115	0.402884	0.349218	24.8288	24.867	24.5926	25.3645	25.1908	24.867	25.391	25.0317	24.9134						5	18.8	18.8	18.8	46.23	0	15.183	5	4	2	3	1	2	5	5	3	26.1449	25.8788	24.2679	26.3943	25.019	26.3645	26.5754	26.8974
WP_040121902.1;UPI0005128AF2	WP_040121902.1;UPI0005128AF2	WP_040121902.1 Gfo/Idh/MocA family oxidoreductase [Vibrio coralliilyticus];UPI0005128AF2 status=active	0.147665	0.433819		0.119	0.500391	-0.19501	0.31146	0.624507	-0.10335	24.9847	25.0894	25.0567	25.1946	25.1795	25.0317	25.002	24.7745	25.0443						4	12.2	12.2	12.2	37.904	0	11.422	3	2	2	4	2	3	3	3	3	25.5955	25.2785	24.8288	26.1273	25.1719	25.8504	25.5045	25.7995
WP_004412993.1;UPI0001B94DFC	WP_004412993.1;UPI0001B94DFC	WP_004412993.1 MULTISPECIES: Fe-S cluster assembly scaffold IscU [Vibrio];UPI0001B94DFC status=active	0.148002	0.433819		0.113164	0.500391	0.196219	0.963657	0.988589	-0.00461833	28.7771	28.5315	28.6005	28.509	28.5128	28.2847	28.5426	28.604	28.7486						7	79.5	79.5	79.5	13.593	0	119.53	6	6	6	6	7	7	7	7	7	30.8608	30.4433	30.1115	30.7692	30.2077	30.7292	30.7129	31.0927
WP_006962978.1;UPI0001B93C5D	WP_006962978.1;UPI0001B93C5D	WP_006962978.1 MULTISPECIES: Grx4 family monothiol glutaredoxin [Vibrio];UPI0001B93C5D status=active	0.148092	0.433819		0.0817679	0.456229	0.266994	0.308254	0.62106	0.142053	28.2935	28.0557	28.0401	28.0965	28.0557	27.8623	28.0965	28.3951	28.3239						3	36.9	36.9	36.9	12.349	0	56.953	3	3	3	3	3	3	3	3	3	29.4073	29.1724	27.7129	29.4512	28.9002	29.3174	29.249	30.0349
WP_038513790.1;UPI0005127DD0	WP_038513790.1;UPI0005127DD0	WP_038513790.1 succinylglutamate-semialdehyde dehydrogenase [Vibrio coralliilyticus];UPI0005127DD0 status=active	0.149291	0.434915		0.107543	0.492141	-0.254297	0.886047	0.965802	0.0205402	25.4041	25.3477	25.6918	25.705	25.9338	25.6292	25.6622	25.391	25.452						7	17.1	17.1	17.1	51.663	0	29.694	4	7	5	4	6	5	5	6	5	26.8142	27.217	26.9428	27.2535	27.3745	27.3745	26.976	27.6595
WP_006962077.1;UPI0001B95284	WP_006962077.1;UPI0001B95284	WP_006962077.1 MULTISPECIES: type VI secretion system baseplate subunit TssK [Vibrio];UPI0001B95284 status=active	0.149316	0.434915		0.115456	0.500391	-0.417519	0.219059	0.537267	-0.144425	26.1055	25.989	26.2856	26.1585	26.8019	26.239	25.945	25.9225	26.0793						5	15.1	15.1	15.1	50.062	0	26.988	4	4	4	3	5	4	3	4	4	27.4154	27.2803	27.1312	27.3992	27.9484	27.8385	27.0401	27.8682
WP_038510009.1;UPI000512769B	WP_038510009.1;UPI000512769B	WP_038510009.1 leucine--tRNA ligase [Vibrio coralliilyticus];UPI000512769B status=active	0.150615	0.437039		0.227935	0.653122	0.114268	0.527938	0.757453	-0.0299581	28.9732	28.9705	28.9372	28.8534	28.9117	28.6831	28.8829	28.8945	29.0137						39	52.7	52.7	52.7	96.433	0	323.31	34	35	34	35	32	34	35	33	35	32.2336	32.2308	31.6923	32.333	31.8385	32.3436	32.2591	32.7513
WP_038509270.1;UPI00051293FA	WP_038509270.1;UPI00051293FA	WP_038509270.1 dihydrolipoyl dehydrogenase [Vibrio coralliilyticus];UPI00051293FA status=active	0.151036	0.437436		0.157823	0.552197	-0.462901	0.921334	0.973203	-0.0214577	23.2821	23.0542	23.3101	23.4425	23.4923	24.0359	22.8307	23.4551	23.2961						3	12	12	12	52.764	0	16.54	2	3	1	2	1	1	3	3	2	23.4676	24.4425	22.6387	24.2961	23.0071	24.1253	24.275	25.4298
WP_038511920.1;UPI0005127FF7	WP_038511920.1;UPI0005127FF7	WP_038511920.1 exodeoxyribonuclease I [Vibrio coralliilyticus];UPI0005127FF7 status=active	0.151759	0.438701		0.270814	0.672365	0.0761026	0.258851	0.589014	-0.139532	24.6486	24.3031	24.4362	24.3444	24.2096	24.1871	24.317	24.3844	24.2679						10	24.1	24.1	24.1	54.74	0	25.455	5	7	6	7	7	7	8	6	8	26.1293	26.0955	25.9383	26.5754	26.0296	26.5667	26.3844	26.4504
WP_006957468.1;UPI0001B94D89	WP_006957468.1;UPI0001B94D89	WP_006957468.1 MULTISPECIES: DNA polymerase III subunit beta [Vibrio];UPI0001B94D89 status=active	0.153676	0.442185		0.153899	0.548011	-0.161578	0.842432	0.944894	0.0203069	25.5783	25.4266	25.4041	25.6703	25.7234	25.5609	25.6458	25.4298	25.3943						6	22.7	22.7	22.7	40.769	0	41.86	4	4	3	4	4	5	5	5	5	27.4314	27.1795	26.2133	27.7645	27.3066	27.8019	27.6865	27.8142
WP_038514503.1;UPI000512774F	WP_038514503.1;UPI000512774F	WP_038514503.1 signal recognition particle-docking protein FtsY [Vibrio coralliilyticus];UPI000512774F status=active	0.15382	0.442185		0.931823	0.988457	0.0243886	0.131598	0.422071	0.514161	23.7796	23.3239	23.2821	23.654	24.1565	24.0443	23.654	24.3975	23.8764						3	13.6	13.6	13.6	43.969	0	10.818	1	1	1	3	2	3	1	3	2	23.3239	23.2821	21.8802	25.417	24.632	25.6431	23.1946	26.0317
WP_038510270.1;UPI00051290F0	WP_038510270.1;UPI00051290F0	WP_038510270.1 uridine phosphorylase [Vibrio coralliilyticus];UPI00051290F0 status=active	0.153829	0.442185		0.438111	0.771678	0.129072	0.0105148	0.149225	0.289554	27.7517	27.8385	27.6931	27.976	27.6527	28.1361	27.9595	28.0711	28.1214						9	54.8	54.8	54.8	26.908	0	94.528	8	8	7	8	6	9	8	9	7	29.7486	29.6948	29.1652	30.1604	29.3848	30.3088	29.8974	30.4823
WP_040121824.1;UPI0005127D7C	WP_040121824.1;UPI0005127D7C	WP_040121824.1 class II fumarate hydratase [Vibrio coralliilyticus];UPI0005127D7C status=active	0.154387	0.44296		0.185681	0.590482	0.241957	0.495741	0.738935	-0.0975844	25.7517	25.9338	26.1371	25.5345	25.8623	25.4073	25.9157	25.7077	25.9066						7	20	20	20	49.557	0	44.291	4	6	5	7	4	7	6	6	6	27.6998	27.8445	27.4938	28.0084	26.9428	27.9484	27.9484	28.3239
WP_038513039.1;UPI0005127CC3	WP_038513039.1;UPI0005127CC3	WP_038513039.1 flagellin [Vibrio coralliilyticus];UPI0005127CC3 status=active	0.156049	0.445021		0.872477	0.963407	-0.0203158	0.145792	0.442983	-0.406185	24.7129	24.1174	24.019	24.0275	23.9672	23.6971	23.9672	23.9043	23.7594						4	25.5	16.4	16.4	40.361	0	13.628	3	2	3	2	2	3	2	3	4	25.3066	24.2679	23.7492	24.3645	23.9225	24.7796	24.019	24.7024
WP_006961016.1;UPI0001B9401C	WP_006961016.1;UPI0001B9401C	WP_006961016.1 MULTISPECIES: PhnA domain-containing protein [Vibrio];UPI0001B9401C status=active	0.156373	0.445021		0.0921534	0.473184	0.315686	0.0810417	0.365652	0.298795	24.6264	24.8385	25.0691	24.8528	25.0609	24.5696	25.1527	25.1135	25.1642						2	9.7	9.7	9.7	20.6	0	6.3732	1	1	1	1	1	1	2	1	1	25.6891	25.6486	25.2926	25.9584	25.3477	25.8504	26.7389	26.3118
WP_006957372.1;UPI0001B94790	WP_006957372.1;UPI0001B94790	WP_006957372.1 MULTISPECIES: cysteine synthase A [Vibrio];UPI0001B94790 status=active	0.156558	0.445021		0.13242	0.521687	-0.182462	0.141294	0.437934	-0.111212	31.2924	31.2135	31.2479	31.3568	31.1724	31.4384	31.1422	31.2365	31.0414						20	86.6	86.6	86.6	34.182	0	323.31	19	17	19	17	18	20	18	18	18	33.2336	33.0084	32.81	33.5062	33.1239	33.6839	33.1099	33.5867
WP_038513576.1;UPI0005127EDB	WP_038513576.1;UPI0005127EDB	WP_038513576.1 3-isopropylmalate dehydrogenase [Vibrio coralliilyticus];UPI0005127EDB status=active	0.157083	0.445021		0.624866	0.858382	0.0275682	0.137403	0.430566	-0.098849	27.1214	26.9539	27.0711	26.8741	26.8741	27.019	26.9428	26.9203	26.9869						13	48.8	48.8	48.8	39.109	0	135.87	11	9	9	10	7	8	10	11	9	29.2422	28.5315	28.5969	29.003	28.6389	29.2825	29.066	29.6561
WP_006957444.1;UPI0001B94B7F	WP_006957444.1;UPI0001B94B7F	WP_006957444.1 MULTISPECIES: F0F1 ATP synthase subunit gamma [Vibrio];UPI0001B94B7F status=active	0.157821	0.445021		0.452494	0.778485	-0.0805868	0.260956	0.589014	0.218686	27.0505	27.1115	26.673	27.2445	27.217	27.2714	27.189	27.3153	26.9869						12	51.7	51.7	51.7	31.826	0	132.18	9	10	7	10	10	10	10	11	11	28.3704	28.3662	27.5165	28.9174	28.4512	28.9705	28.7129	29.3001
WP_038511253.1;UPI000512737A	WP_038511253.1;UPI000512737A	WP_038511253.1 riboflavin synthase [Vibrio coralliilyticus];UPI000512737A status=active	0.157875	0.445021		0.151779	0.547388	-0.397486	0.787902	0.911924	-0.0422471	24.0691	23.8385	24.0526	24.1719	24.7129	24.141	24.141	23.7077	23.9847						1	5.4	5.4	5.4	22.312	0.0020733	3.6254	1	1	1	1	1	1	1	1	1	24.0275	23.7389	23.5638	24.3578	24.417	24.4551	24.141	24.217
WP_040121956.1;UPI0005128002	WP_040121956.1;UPI0005128002	WP_040121956.1 NAD(P)/FAD-dependent oxidoreductase [Vibrio coralliilyticus];UPI0005128002 status=active	0.158157	0.445021		0.251415	0.661798	0.162244	0.164572	0.467967	-0.0541986	26.9203	26.8974	26.9539	26.604	26.9428	26.5754	26.8264	26.8623	26.9203						17	40.5	40.5	40.5	58.928	0	150.73	12	15	13	14	9	13	15	11	10	28.5352	28.4976	28.0349	28.4512	28.0711	28.6075	28.3578	28.9814
WP_038165030.1;UPI0005074600	WP_038165030.1;UPI0005074600	WP_038165030.1 MULTISPECIES: tryptophan--tRNA ligase [Vibrio];UPI0005074600 status=active	0.158173	0.445021		0.120017	0.500391	0.119685	0.747675	0.888291	-0.0287374	27.4785	27.6865	27.5898	27.4551	27.4551	27.3992	27.6663	27.4707	27.5315						10	38.8	38.8	38.8	38.477	0	48.66	6	9	8	7	8	6	9	8	7	28.8682	29.0583	28.7771	28.8504	28.8385	29.0609	29.1984	29.3131
WP_006959290.1;UPI0001B9583C	WP_006959290.1;UPI0001B9583C	WP_006959290.1 MULTISPECIES: 23S rRNA accumulation protein YceD [Vibrio];UPI0001B9583C status=active	0.158294	0.445021		0.467925	0.782396	-0.121988	0.299416	0.620326	0.187207	25.3778	25.2353	25.4892	25.7338	25.5522	25.7441	25.7492	25.2856	25.6292						5	21.3	21.3	21.3	20.021	0	9.9978	3	2	4	2	4	5	3	3	4	25.8142	25.5696	25.8623	25.9157	25.7568	26.9869	26.604	26.417
WP_040121652.1;UPI000512769C	WP_040121652.1;UPI000512769C	WP_040121652.1 biotin-dependent carboxyltransferase family protein [Vibrio coralliilyticus];UPI000512769C status=active	0.158852	0.445142		0.374556	0.729194	-0.274576	0.0406004	0.286954	-0.538434	23.1488	23.4425	23.4551	23.1158	23.4676	22.6714	22.5189	22.8932	23.019						1	8.4	8.4	8.4	34.063	0	5.9874	1	1	1	1	1	1	1	1	1	23.1031	23.3645	22.9566	23.3239	23.2463	22.9406	22.4349	23.391
WP_038513132.1;UPI0005128EC1	WP_038513132.1;UPI0005128EC1	WP_038513132.1 MULTISPECIES: glutamine--tRNA ligase [Vibrio];UPI0005128EC1 status=active	0.159018	0.445142		0.107908	0.49231	0.143579	0.179715	0.482562	0.0907504	28.5609	28.4976	28.4314	28.5052	28.3324	28.4938	28.6389	28.6181	28.5052						26	51.1	51.1	51.1	63.868	0	323.31	24	23	21	25	20	24	24	25	23	31.1544	30.7613	30.3724	31.3724	30.5014	31.341	31.2135	31.6629
WP_006962014.1;UPI0001B94E81	WP_006962014.1;UPI0001B94E81	WP_006962014.1 MULTISPECIES: DUF3581 domain-containing protein [Vibrio];UPI0001B94E81 status=active	0.159599	0.445142		0.231819	0.654003	0.358203	0.282379	0.611617	-0.0856482	26.8974	27.0084	26.9539	26.632	26.0338	26.8623	26.7645	26.8623	26.976						2	12.4	12.4	12.4	27.584	0	46.24	2	2	1	1	1	2	2	2	1	27.7708	27.9539	27.2891	27.6527	26.5536	28.066	27.6865	28.3869
WP_038509591.1;UPI0005129667	WP_038509591.1;UPI0005129667	WP_038509591.1 LPS assembly protein LptD [Vibrio coralliilyticus];UPI0005129667 status=active	0.159787	0.445142		0.109754	0.498582	-0.212777	0.0992089	0.398276	-0.211735	25.0062	24.7182	24.8288	24.9672	24.9134	24.6757	24.6971	24.5345	24.6865						12	20.3	20.3	20.3	90.169	0	69.699	9	8	7	8	5	8	8	7	6	27.3662	26.7517	26.2961	27.1115	26.2732	27.0505	26.8019	27.0401
WP_006957919.1;UPI0001B93D84	WP_006957919.1;UPI0001B93D84	WP_006957919.1 MULTISPECIES: 6,7-dimethyl-8-ribityllumazine synthase [Vibrio];UPI0001B93D84 status=active	0.161599	0.447718		0.515951	0.805034	0.116337	0.115977	0.411608	0.317362	28.4976	28.5165	28.3153	28.6458	28.5128	28.7739	28.5014	29.003	28.7771						8	51.9	51.9	51.9	16.43	0	196.94	8	8	8	8	8	8	8	8	8	29.8608	29.7341	29.4113	30.2422	29.8608	30.2759	29.7309	30.7771
WP_038513223.1;UPI00051287C4	WP_038513223.1;UPI00051287C4	WP_038513223.1 murein transglycosylase A [Vibrio coralliilyticus];UPI00051287C4 status=active	0.16215	0.447718		0.118963	0.500391	-0.216488	0.116141	0.411608	-0.278462	25.9847	25.6865	25.5983	25.673	25.8409	25.5696	25.3975	25.4073	25.6292						9	36.2	36.2	36.2	40.655	0	134.97	9	9	8	8	9	8	8	8	9	27.9539	27.463	26.9977	27.6458	27.611	27.7581	27.2625	27.8264
WP_006957810.1;UPI0001B93B52	WP_006957810.1;UPI0001B93B52	WP_006957810.1 MULTISPECIES: phosphoglycerate dehydrogenase [Vibrio];UPI0001B93B52 status=active	0.162392	0.447718		0.291608	0.687612	-0.291341	0.256985	0.589014	0.366013	23.848	23.0691	23.9043	23.9847	24.7234	24.0854	24.0609	23.848	24.0105						4	11	11	11	44.373	0	9.0769	3	3	2	1	2	2	3	3	2	25.4645	24.8044	24.2679	23.9134	25.2133	25.1527	25.3135	25.7594
WP_038512524.1;UPI0005129291	WP_038512524.1;UPI0005129291	WP_038512524.1 MipA/OmpV family protein [Vibrio coralliilyticus];UPI0005129291 status=active	0.163184	0.447718		0.499331	0.796489	-0.111151	0.124867	0.414813	-0.324963	27.3239	27.2445	27.5826	27.1115	27.3066	27.0914	26.8504	27.019	27.3066						6	29.4	29.4	29.4	27.443	0	50.234	3	6	6	5	2	5	4	5	5	28.362	28.4433	28.0453	28.3536	26.604	28.5862	27.8916	28.7195
WP_038513992.1;UPI000512770A	WP_038513992.1;UPI000512770A	WP_038513992.1 UDP-2,4-diacetamido-2,4,6-trideoxy-beta-L-altropyranose hydrolase [Vibrio coralliilyticus];UPI000512770A status=active	0.163408	0.447718		0.991702	0.997705	0.00336202	0.177153	0.478514	1.82055	23.3376	20	20	22.8442	23.4923	22.4526	22.9513	22.9566	22.8913						2	4.4	4.4	4.4	56.369	0	4.9225	2	1	1	2	2	2	2	2	2	23.9134	22.4501	22.6074	23.9933	23.8858	23.848	23.9134	24.4234
WP_038513127.1;UPI0005128103	WP_038513127.1;UPI0005128103	WP_038513127.1 alpha/beta fold hydrolase [Vibrio coralliilyticus];UPI0005128103 status=active	0.163639	0.447718		0.52327	0.811447	0.0609531	0.135058	0.427515	-0.116132	26.2114	26.3712	26.3083	26.0935	26.002	26.2643	26.1035	26.1946	26.2445						3	16.5	16.5	16.5	28.644	0	36.288	2	3	3	2	3	3	3	3	3	26.6458	26.6865	26.2625	26.7771	26.4583	26.9539	26.6181	27.2625
WP_040121912.1;UPI00051296C5	WP_040121912.1;UPI00051296C5	WP_040121912.1 GFA family protein [Vibrio coralliilyticus];UPI00051296C5 status=active	0.163766	0.447718		0.0575269	0.420846	-0.2271	0.555206	0.772943	0.107353	24.0772	23.6757	23.5165	24.0275	24.2607	23.9847	23.8764	23.8576	23.8576						2	18.5	18.5	18.5	15.512	0	7.1344	2	2	2	2	2	2	2	2	2	24.7286	24.3031	23.7594	24.8528	24.5345	24.918	24.6865	24.848
WP_021458651.1;UPI0003915716	WP_021458651.1;UPI0003915716	WP_021458651.1 MULTISPECIES: oxygen-dependent coproporphyrinogen oxidase [Vibrio];UPI0003915716 status=active	0.164054	0.447718		0.176815	0.585101	-0.103109	0.409452	0.679668	0.0674057	26.6181	26.5075	26.3745	26.604	26.6181	26.7895	26.5638	26.5345	26.604						6	29.5	29.5	29.5	35.309	0	30.349	5	4	4	4	3	5	4	4	4	28.1263	27.8858	27.189	28.2847	27.0609	28.5609	27.8741	28.4354
WP_038513994.1;UPI0005129087	WP_038513994.1;UPI0005129087	WP_038513994.1 aminotransferase class III-fold pyridoxal phosphate-dependent enzyme [Vibrio coralliilyticus];UPI0005129087 status=active	0.164266	0.447718		0.468683	0.782529	-0.0592562	0.266416	0.595074	0.149331	27.8858	27.7958	27.5754	27.9146	27.9977	27.9705	27.7771	27.9088	28.019						6	18.4	18.4	18.4	47.73	0	56.465	6	6	5	5	6	5	6	6	5	29.8653	29.6964	29.0164	30.1361	29.5772	30.2193	29.8188	30.3515
WP_038512558.1;UPI00051291EA	WP_038512558.1;UPI00051291EA	WP_038512558.1 lipoprotein [Vibrio coralliilyticus];UPI00051291EA status=active	0.165128	0.447718		0.366886	0.729194	0.438311	0.124516	0.414813	-0.418213	30.5109	30.5754	31.1177	30.2193	29.0427	30.3724	30.2308	30.2077	30.5109						10	34.5	34.5	34.5	51.676	0	39.846	8	8	6	8	6	8	7	6	7	31.6544	31.3879	31.5799	27.189	27.4862	26.6458	31.0544	31.8534
WP_019278000.1;UPI0002EC7BFB	WP_019278000.1;UPI0002EC7BFB	WP_019278000.1 MULTISPECIES: phosphate acetyltransferase [Vibrio];UPI0002EC7BFB status=active	0.165216	0.447718		0.883135	0.965466	0.0380205	0.0333827	0.263723	0.431567	27.0401	26.6865	26.8385	27.2891	27.6181	26.8385	27.4473	27.141	27.2714						19	31.2	31.2	31.2	76.807	0	104.4	16	15	15	18	14	15	19	17	15	29.3704	28.8887	28.8741	30.0217	29.5033	29.5862	30.0737	30.1239
WP_021457055.1;UPI000390F026	WP_021457055.1;UPI000390F026	WP_021457055.1 flagellar assembly peptidoglycan hydrolase FlgJ [Vibrio coralliilyticus];UPI000390F026 status=active	0.165276	0.447718		0.617367	0.858382	0.0770957	0.146425	0.443113	-0.217111	25.0275	24.8811	24.7182	24.7543	24.3578	24.632	24.5983	24.558	24.8191						7	30.9	30.9	30.9	33.576	0	28.725	7	6	5	5	4	5	6	6	5	27.1015	26.8142	26.0422	26.5195	25.3444	26.2481	26.4969	27.2353
WP_029236328.1;UPI000492D2DE	WP_029236328.1;UPI000492D2DE	WP_029236328.1 MULTISPECIES: 3-oxoacyl-ACP reductase FabG [Vibrio];UPI000492D2DE status=active	0.165378	0.447718		0.200013	0.610201	-0.280556	0.533088	0.761337	0.0741793	25.5255	25.2096	25.452	25.6971	26.0772	25.4769	25.48	25.3745	25.5551						5	33.2	33.2	33.2	25.617	0	48.064	5	5	4	4	4	5	5	4	5	26.8504	26.3762	25.8361	27.1115	26.7895	27.0505	26.9539	26.8264
WP_040122301.1;UPI0005128B14	WP_040122301.1;UPI0005128B14	WP_040122301.1 sphingomyelin phosphodiesterase [Vibrio coralliilyticus];UPI0005128B14 status=active	0.165846	0.448193		0.506436	0.799584	0.128562	0.158112	0.459934	-0.307504	26.5754	26.4583	26.0062	26.2372	25.6513	25.8433	26.0296	26.1075	25.9803						7	18.4	18.4	18.4	50.053	0	29.41	5	6	5	7	5	3	5	5	6	27.726	27.6181	26.6181	27.7325	26.5898	27.1795	27.189	27.7389
WP_038510430.1;UPI0005128026	WP_038510430.1;UPI0005128026	WP_038510430.1 glycogen synthase GlgA [Vibrio coralliilyticus];UPI0005128026 status=active	0.166753	0.449063		0.12597	0.511028	-0.321081	0.657678	0.839434	-0.0609671	23.9043	23.9406	24.1871	24.1946	24.5404	24.0772	24.0935	23.976	23.7796						7	16.9	16.9	16.9	54.306	0	25.774	4	6	4	6	4	6	7	5	7	25.1565	25.945	24.9406	26.1604	25.4738	26.5507	26.1075	26.1095
WP_038512628.1;UPI0005128AF4	WP_038512628.1;UPI0005128AF4	WP_038512628.1 oligopeptidase B [Vibrio coralliilyticus];UPI0005128AF4 status=active	0.167532	0.449983		0.154357	0.548011	-0.219213	0.221494	0.539712	-0.190467	26.9316	26.8264	26.7895	26.8974	26.8741	26.8623	26.6595	26.4425	26.8741						15	28.2	28.2	28.2	82.036	0	156.02	12	10	11	13	11	13	13	12	11	28.6492	28.4234	28.0084	28.6831	28.1795	29.0137	28.5315	28.8623
WP_040121471.1;UPI000512806C	WP_040121471.1;UPI000512806C	WP_040121471.1 L-threonine dehydrogenase [Vibrio coralliilyticus];UPI000512806C status=active	0.167681	0.449983		0.380673	0.736563	-0.367966	0.226626	0.547771	0.503621	24.7182	25.6431	25.6486	25.8834	26.8741	25.867	25.8717	25.5315	26.1174						8	20.7	20.7	20.7	40.288	0	16.482	6	5	5	7	7	5	7	7	7	26.7895	26.6458	26.0233	27.3153	27.0813	26.8974	27.2353	27.5969
WP_019273987.1;UPI0002F0D125	WP_019273987.1;UPI0002F0D125	WP_019273987.1 branched-chain-amino-acid transaminase [Vibrio coralliilyticus];UPI0002F0D125 status=active	0.168186	0.450552		0.77019	0.925585	0.0265414	0.0778095	0.365628	-0.150876	27.019	26.8019	26.8741	26.673	26.8858	26.604	26.7389	26.7517	26.7517						5	20.7	20.7	20.7	34.33	0	36.915	5	4	4	5	4	4	5	5	5	28.5754	28.2308	28.019	28.4976	28.2216	28.4194	28.3153	28.7958
WP_040121909.1;UPI000512869E	WP_040121909.1;UPI000512869E	WP_040121909.1 outer membrane protein OmpW [Vibrio coralliilyticus];UPI000512869E status=active	0.168863	0.450912		0.749305	0.915885	-0.0628637	0.0585466	0.345978	-0.35415	28.7325	28.8234	29.0737	28.6355	28.8355	28.2847	28.3704	28.5203	28.6764						3	16.8	16.8	16.8	23.249	0	288.07	3	3	3	3	3	3	3	3	3	30.1239	30.196	29.9814	30.2759	29.7227	30.3828	29.8785	30.6798
WP_052131790.1;UPI0005128800	WP_052131790.1;UPI0005128800	WP_052131790.1 DUF1566 domain-containing protein [Vibrio coralliilyticus];UPI0005128800 status=active	0.169003	0.450912		0.517254	0.806229	-0.800992	0.0647755	0.35498	-2.02208	22.976	22.6865	22.7895	22.5237	20	22.265	20	20	22.3857						1	1.2	1.2	1.2	176.71	0	4.4411	1	1	1	1	0	1	1	0	1	22.976	22.4324	22.2477	23.6971	NaN	23.5404	NaN	NaN
WP_038509538.1;UPI0005127EC8	WP_038509538.1;UPI0005127EC8	WP_038509538.1 transketolase [Vibrio coralliilyticus];UPI0005127EC8 status=active	0.169343	0.450912		0.121809	0.500918	0.0958411	0.0813643	0.365652	0.10909	30.0609	30.0217	29.9117	30.0864	29.9259	30.0217	30.0864	30.099	30.1361						28	51.1	51.1	11.9	71.559	0	323.31	26	26	25	25	23	27	26	27	27	33.2619	33.0974	32.4751	33.3956	32.6544	33.3956	33.3169	33.7849
WP_038163705.1;UPI0005076C3A	WP_038163705.1;UPI0005076C3A	WP_038163705.1 MULTISPECIES: thymidylate synthase [Vibrio];UPI0005076C3A status=active	0.171821	0.456305		0.699019	0.889212	-0.0485147	0.103663	0.402884	0.15767	26.0609	25.965	26.0505	26.0629	26.3894	26.2426	26.1155	26.3204	26.1135						5	22.3	22.3	22.3	32.719	0	127.89	5	5	5	4	4	5	4	4	5	27.6798	27.673	27.2891	27.6389	27.5165	28.17	27.5165	28.1214
WP_021457477.1;UPI000390B3E5	WP_021457477.1;UPI000390B3E5	WP_021457477.1 cytidine deaminase [Vibrio coralliilyticus];UPI000390B3E5 status=active	0.173235	0.458725		0.562133	0.838796	0.085975	0.0979235	0.398036	0.369431	25.7619	25.6292	25.2021	25.8974	25.9912	25.5551	25.8409	25.9473	25.9134						3	15.6	15.6	15.6	31.913	0	38.022	3	3	3	3	3	3	3	3	3	27.2891	27.0711	26.4908	27.5969	27.2445	27.4154	27.3324	27.9539
WP_038513143.1;UPI0005127E14	WP_038513143.1;UPI0005127E14	WP_038513143.1 TraB/GumN family protein [Vibrio coralliilyticus];UPI0005127E14 status=active	0.173329	0.458725		0.251172	0.661798	-0.243031	0.0808669	0.365652	-0.415802	27.2445	26.7771	27.1984	26.8858	27.17	26.6458	26.604	26.518	26.8504						6	26	26	26	32.357	0	21.818	5	6	5	4	3	6	6	5	4	28.0762	27.4938	27.3745	27.7195	27.4234	27.6931	27.4073	27.7833
WP_006962720.1;UPI0001B95097	WP_006962720.1;UPI0001B95097	WP_006962720.1 MULTISPECIES: UvrY/SirA/GacA family response regulator transcription factor [Vibrio];UPI0001B95097 status=active	0.174819	0.461871		0.209329	0.623419	-0.236661	0.523267	0.755216	0.14142	24.9225	24.4984	24.4738	24.989	24.895	25.1449	24.8997	24.4923	24.9271						3	19.2	19.2	19.2	23.731	0	19.343	2	2	2	1	1	1	2	2	1	25.4105	24.0772	24.9495	25.8069	25.2021	25.9225	25.5105	26.1055
WP_019276788.1;UPI0002F8CA16	WP_019276788.1;UPI0002F8CA16	WP_019276788.1 MULTISPECIES: phosphoribulokinase [Vibrio];UPI0002F8CA16 status=active	0.176353	0.465124		0.0663299	0.440536	-0.185464	0.83985	0.944618	-0.0236556	26.8019	26.726	26.512	26.8385	26.7895	26.8974	26.604	26.5754	26.7895						6	21.1	21.1	21.1	32.688	0	75.38	6	5	4	6	4	6	5	6	5	27.8445	27.5165	27.1214	27.8623	27.4073	28.17	27.5754	28.0557
WP_038511635.1;UPI0005127774	WP_038511635.1;UPI0005127774	WP_038511635.1 DUF2750 domain-containing protein [Vibrio coralliilyticus];UPI0005127774 status=active	0.178107	0.468278		0.0785351	0.456229	0.316058	0.374159	0.658718	0.150394	27.2891	27.6998	27.4862	27.4314	27.4154	27.1312	27.5969	27.509	27.8203						3	36.8	36.8	36.8	13.344	0	12.489	3	2	3	2	3	3	3	3	3	27.9203	27.8445	27.7581	28.0914	27.8385	28.0349	28.1312	28.4976
WP_021458016.1;UPI000390DB83	WP_021458016.1;UPI000390DB83	WP_021458016.1 MULTISPECIES: elongation factor P [Vibrio];UPI000390DB83 status=active	0.178159	0.468278		0.936068	0.989848	0.0199661	0.115271	0.411608	-0.363569	29.8843	29.8004	30.0479	29.8264	29.4976	29.258	29.6441	29.7739	29.2239						5	25.5	25.5	25.5	20.652	0	30.409	5	5	5	5	5	5	5	5	5	30.2759	30.3088	29.9677	30.3724	29.8623	30.2193	30.341	30.7211
WP_038159275.1;UPI000502061F	WP_038159275.1;UPI000502061F	WP_038159275.1 MULTISPECIES: NAD-dependent protein deacylase [Vibrio];UPI000502061F status=active	0.179141	0.470053		0.151871	0.547388	-0.150571	0.306621	0.62049	-0.0782776	25.0484	25.065	25.0359	25.019	25.1488	25.1984	25.0062	25.065	24.8433						5	25.7	25.7	25.7	27.352	0	18.9	4	5	4	4	4	4	4	4	4	26.8741	26.9428	26.4409	26.7129	25.9912	26.7645	26.3679	26.8741
WP_006962244.1;UPI0001B939F9;WP_038511424.1;UPI0005129493	WP_006962244.1;UPI0001B939F9;WP_038511424.1;UPI0005129493	WP_006962244.1 MULTISPECIES: secretion protein EspA [Vibrio];UPI0001B939F9 status=active;WP_038511424.1 secretion protein EspA [Vibrio coralliilyticus];UPI0005129493 status=active	0.181226	0.473631		0.161545	0.557802	0.63597	0.131089	0.422064	0.522624	24.4676	24.7286	24.3511	24.5463	23.8764	24.7846	24.5404	25.217	25.3578						2	8.4	8.4	8.4	21.004	0	4.0351	1	1	1	1	1	1	2	1	1	23.9406	24.2891	23.3239	24.2821	22.7955	24.7338	26.8741	24.989
WP_019276217.1;UPI0002F0C5F5	WP_019276217.1;UPI0002F0C5F5	WP_019276217.1 electron transfer flavoprotein subunit beta/FixA family protein [Vibrio coralliilyticus];UPI0002F0C5F5 status=active	0.181318	0.473631		0.152455	0.547388	0.309961	0.126898	0.414813	0.263243	24.8717	24.7182	24.6153	24.9271	24.4676	24.6703	25.228	24.8858	24.8811						5	27.7	27.7	27.7	26.632	0	27.9	4	5	4	4	5	4	5	5	5	26.6458	26.4908	25.8741	26.8504	26.1527	26.6865	27.1312	27.1507
WP_038513541.1;UPI0005127D8B	WP_038513541.1;UPI0005127D8B	WP_038513541.1 tRNA-modifying protein YgfZ [Vibrio coralliilyticus];UPI0005127D8B status=active	0.18143	0.473631		0.111923	0.500391	0.201159	0.323448	0.63298	0.0965589	26.8019	26.7389	26.604	26.6998	26.4583	26.673	26.6865	26.8623	26.8858						7	35.1	35.1	35.1	35.436	0	55.948	7	6	5	7	5	7	6	7	7	28.2262	27.604	27.5463	28.6146	27.6798	28.524	28.341	29.0427
WP_019273965.1;UPI0002EDCDF7	WP_019273965.1;UPI0002EDCDF7	WP_019273965.1 MULTISPECIES: transporter substrate-binding domain-containing protein [Vibrio];UPI0002EDCDF7 status=active	0.18182	0.473844		0.13014	0.520907	-0.201207	0.0840009	0.369752	-0.184361	28.459	28.2535	28.4746	28.258	28.3828	28.5969	28.189	28.1604	28.2847						10	41.9	41.9	41.9	28.85	0	61.933	9	10	9	9	8	9	10	10	9	29.5808	29.4433	29.1532	29.7502	29.109	30.0479	29.3828	29.9117
WP_038514258.1;UPI000512804A	WP_038514258.1;UPI000512804A	WP_038514258.1 F0F1 ATP synthase subunit delta [Vibrio coralliilyticus];UPI000512804A status=active	0.183596	0.47698		0.174878	0.585101	0.426928	0.109655	0.406949	0.562817	25.7389	25.9869	25.2535	26.1035	25.433	25.8504	26.2151	26.521	25.9316						6	36.2	36.2	36.2	19.202	0	22.412	6	3	4	6	3	4	5	6	5	26.9539	25.4769	25.0935	27.5898	24.848	27.0505	27.3578	27.8385
WP_038509531.1;UPI000512842E	WP_038509531.1;UPI000512842E	WP_038509531.1 MULTISPECIES: 16S rRNA (uracil(1498)-N(3))-methyltransferase [Vibrio];UPI000512842E status=active	0.183818	0.47698		0.840152	0.9496	0.0318985	0.200867	0.515386	1.73684	23.8093	22.6992	20	24.0526	23.6757	23.895	23.7695	23.848	24.1015						1	6.6	6.6	6.6	27.13	0	4.0713	1	1	0	1	1	1	1	1	1	23.7594	22.5915	NaN	24.2244	23.5045	24.1488	23.7594	24.3376
WP_006959306.1;UPI0001B95A50	WP_006959306.1;UPI0001B95A50	WP_006959306.1 MULTISPECIES: asparaginase [Vibrio];UPI0001B95A50 status=active	0.184152	0.47698		0.149759	0.545603	-0.403239	0.110315	0.407117	-0.257111	23.7077	23.848	23.6431	23.6865	23.6757	24.275	23.5165	23.2679	23.6431						3	9.8	9.8	9.8	37.095	0	7.6404	1	3	2	1	1	2	1	3	3	23.3101	25.0813	23.9933	23.4923	22.9951	25.0148	23.0609	25.0443
WP_019275252.1;UPI0002D83FDE	WP_019275252.1;UPI0002D83FDE	WP_019275252.1 lytic murein transglycosylase [Vibrio coralliilyticus];UPI0002D83FDE status=active	0.184267	0.47698		0.356008	0.727361	-0.0946109	0.0359736	0.275491	-0.159184	28.3578	28.3578	28.4032	28.3494	28.1604	28.4154	28.2535	28.2714	28.1164						10	41.5	41.5	41.5	36.583	0	49.201	7	9	6	9	6	8	9	9	8	29.4174	29.3131	28.9595	29.6998	28.9841	29.7988	29.5259	29.9539
WP_038160438.1;UPI000506D0EE	WP_038160438.1;UPI000506D0EE	WP_038160438.1 MULTISPECIES: 4-alpha-glucanotransferase [Vibrio];UPI000506D0EE status=active	0.18531	0.478872		0.61268	0.858382	0.0529709	0.0800242	0.365652	0.173995	26.6181	26.6181	26.5135	26.8142	26.5725	26.726	26.8741	26.7517	26.6458						17	29.8	29.8	29.8	81.681	0	171.49	11	16	14	14	12	13	14	13	13	28.5862	28.8173	28.49	29.2891	28.6764	29.2557	29.0839	29.4881
WP_006957911.1;UPI0001B93D7C	WP_006957911.1;UPI0001B93D7C	WP_006957911.1 MULTISPECIES: translation elongation factor Ts [Vibrio];UPI0001B93D7C status=active	0.187265	0.480883		0.153166	0.547388	0.297588	0.174679	0.478456	0.278995	30.3828	30.0864	30.341	30.2979	30.3828	30.0737	30.8309	30.3828	30.4334						19	53.9	53.9	53.9	29.734	0	186.51	19	18	18	19	17	18	19	19	18	32.8901	32.4184	32.341	32.9452	32.6022	32.7593	33.3698	33.3169
WP_038161116.1;UPI000501252C	WP_038161116.1;UPI000501252C	WP_038161116.1 MULTISPECIES: aspartate-semialdehyde dehydrogenase [Vibrio];UPI000501252C status=active	0.187312	0.480883		0.442942	0.774078	-0.19103	0.29283	0.618351	0.278665	25.7645	25.4298	25.2317	25.965	25.6811	26.189	25.4457	26.0317	25.7846						5	24.9	24.9	24.9	37.254	0	97.277	4	5	3	5	2	4	4	4	4	26.8858	26.8142	25.867	27.6931	25.9043	27.8974	26.3545	27.4234
WP_006959046.1;UPI0001B94DE6	WP_006959046.1;UPI0001B94DE6	WP_006959046.1 MULTISPECIES: formate C-acetyltransferase [Vibrio];UPI0001B94DE6 status=active	0.187673	0.480883		0.781377	0.932218	-0.0850417	0.0424133	0.289954	0.422983	26.019	26.2961	26.4676	26.7517	27.2625	26.2926	26.8019	26.604	26.6458						14	23.7	23.7	22.8	84.694	0	71.865	8	11	10	13	9	12	11	11	10	27.7129	28.2308	27.8324	28.8682	28.7549	28.524	28.5826	28.7096
WP_038514402.1;UPI0005127B06	WP_038514402.1;UPI0005127B06	WP_038514402.1 thiol peroxidase [Vibrio coralliilyticus];UPI0005127B06 status=active	0.187845	0.480883		0.905912	0.978959	0.0368576	0.101287	0.400547	0.592753	25.6757	25.1565	24.8191	25.8927	26.1585	25.2679	25.976	25.8927	25.5609						5	51.5	51.5	51.5	17.424	0	52.947	5	5	4	5	4	4	5	5	5	27.391	26.8142	25.9672	27.8504	27.391	26.9977	27.5898	28.1361
WP_019276064.1;UPI000309AB48	WP_019276064.1;UPI000309AB48	WP_019276064.1 MULTISPECIES: MurR/RpiR family transcriptional regulator [Vibrio];UPI000309AB48 status=active	0.188225	0.480883		0.93164	0.988457	-0.0126832	0.177867	0.478514	0.291535	24.4298	24.2021	24.6971	24.8717	24.7945	24.5754	24.7695	24.5345	24.8997						4	17.3	17.3	17.3	31.508	0	14.161	3	3	4	4	4	4	4	4	3	26.0127	25.217	25.9803	26.7129	26.4234	26.53	26.5029	26.8623
WP_038510785.1;UPI0005127824	WP_038510785.1;UPI0005127824	WP_038510785.1 MATE family efflux transporter [Vibrio coralliilyticus];UPI0005127824 status=active	0.188281	0.480883		0.997932	0.998434	-0.00851504	0.109442	0.406949	-4.76103	30.1483	27.611	29.5573	26.673	26.3861	20	26.9977	26.0359	20						1	2.5	2.5	2.5	47.531	0.0096277	2.5588	1	1	1	1	1	0	1	1	0	30.4727	28.0401	29.6337	27.391	25.6568	NaN	26.8741	27.0813
WP_038514474.1;UPI00051277E7	WP_038514474.1;UPI00051277E7	WP_038514474.1 MULTISPECIES: Cof-type HAD-IIB family hydrolase [Vibrio];UPI00051277E7 status=active	0.191187	0.487494		0.181968	0.586617	0.290031	0.0597863	0.348164	0.299501	28.6629	28.9316	28.6998	28.9203	28.4512	28.9512	29.217	28.9567	29.019						7	38.2	38.2	38.2	30.749	0	30.316	7	6	5	7	4	5	5	4	5	29.7771	29.2759	29.1842	29.5916	28.6075	29.019	29.393	29.4512
WP_171341624.1;UPI0005129586	WP_171341624.1;UPI0005129586	WP_171341624.1 Maf family protein [Vibrio coralliilyticus];UPI0005129586 status=active	0.192406	0.489373		0.318688	0.70762	-0.671895	0.373901	0.658718	0.317683	20	20	20	20	21.391	21.5777	20	20.953	20						1	7.6	7.6	7.6	20.427	0.0020921	3.7369	0	0	0	0	1	1	0	1	1	NaN	NaN	NaN	NaN	21.0951	21.8576	NaN	21.4676
WP_144397568.1	WP_144397568.1	WP_144397568.1 hypothetical protein [Vibrio coralliilyticus]	0.192561	0.489373		0.172774	0.585101	-0.476612	0.214518	0.533099	-0.461842	26.7771	26.8264	27.1984	26.8858	27.0401	26.9203	25.9716	26.4908	26.9539						2	26.3	26.3	26.3	12.077	0	48.578	2	2	2	2	2	2	2	2	2	27.4938	27.5609	27.463	27.5609	27.0505	27.632	24.8717	27.391
WP_040122024.1;UPI00051290B1	WP_040122024.1;UPI00051290B1	WP_040122024.1 short chain dehydrogenase [Vibrio coralliilyticus];UPI00051290B1 status=active	0.193454	0.49083		0.161655	0.557802	0.555454	0.307809	0.620996	0.381853	22.1642	21.9352	22.1612	21.9916	21.9566	21.7915	23.1015	22.0951	22.2096						1	8.6	8.6	8.6	20.901	0	4.4346	1	1	1	1	1	1	1	1	1	22.2989	21.7955	21.8423	22.1734	21.6186	21.8651	22.8461	22.7035
WP_006963135.1;UPI0001B9447E	WP_006963135.1;UPI0001B9447E	WP_006963135.1 MULTISPECIES: aspartate carbamoyltransferase regulatory subunit [Vibrio];UPI0001B9447E status=active	0.194438	0.491357		0.936749	0.989848	0.0157814	0.107808	0.406726	-0.327597	27.4394	27.0609	27.0401	26.533	26.8858	27.0914	26.726	27.0296	26.8019						5	41.8	41.8	41.8	17.342	0	75.09	3	4	4	4	2	4	3	4	3	28.267	27.7453	27.4551	27.4707	26.7895	28.249	27.4938	28.3196
UPI0005129353;WP_021455938.1	UPI0005129353;WP_021455938.1	UPI0005129353 status=active;WP_021455938.1 NPP1 family protein [Vibrio coralliilyticus]	0.19456	0.491357		0.640006	0.864469	-0.0994651	0.0342822	0.269412	-0.333815	29.2692	29.3023	29.1652	29.0217	28.7096	29.3023	28.7613	29.094	28.8799						15	76.4	76.4	76.4	28.638	0	323.31	13	13	14	14	12	13	14	14	13	31.6372	31.611	31.1783	31.7965	30.8829	31.9045	31.2422	31.8497
WP_019276812.1;UPI0002F56675	WP_019276812.1;UPI0002F56675	WP_019276812.1 MULTISPECIES: acetyl-CoA carboxylase biotin carboxylase subunit [Vibrio];UPI0002F56675 status=active	0.196283	0.494737		0.86246	0.957632	-0.0262699	0.120601	0.412352	0.247703	28.1984	27.8504	28.1361	28.3282	28.5573	28.1214	28.4274	28.1984	28.3023						22	45	45	45	49.048	0	115.7	21	18	18	20	16	20	22	21	18	30.341	29.8785	29.7405	30.6713	30.4433	30.4919	30.5844	30.9609
WP_038511594.1;UPI0005127834	WP_038511594.1;UPI0005127834	WP_038511594.1 carboxy terminal-processing peptidase [Vibrio coralliilyticus];UPI0005127834 status=active	0.197331	0.496563		0.891946	0.971396	-0.00824165	0.144573	0.441963	-0.125469	27.9372	27.7708	27.7453	27.7581	27.7325	27.611	27.7129	27.6251	27.7389						28	46.5	46.5	46.5	74.485	0	183.17	24	21	24	22	24	25	24	24	24	30.8385	30.6372	30.4823	30.9188	30.5109	30.8755	30.4919	31.0609
WP_038510284.1;UPI000512781A	WP_038510284.1;UPI000512781A	WP_038510284.1 methionine--tRNA ligase [Vibrio coralliilyticus];UPI000512781A status=active	0.198731	0.499266		0.186816	0.592471	0.136738	0.165358	0.468307	0.170709	28.1556	28.3704	28.3066	28.2847	28.3828	28.267	28.3787	28.604	28.362						30	54.2	54.2	54.2	77.573	0	307.65	25	25	26	25	23	26	24	25	24	30.6022	30.8901	30.5296	31.0283	30.7292	31.1724	30.8829	31.4967
WP_006958339.1;UPI0001B951EA	WP_006958339.1;UPI0001B951EA	WP_006958339.1 MULTISPECIES: DUF3299 domain-containing protein [Vibrio];UPI0001B951EA status=active	0.199725	0.500944		0.19097	0.598425	0.375572	0.729522	0.875939	-0.0609207	25.4041	25.3645	24.945	25.2463	24.4984	24.6595	25.3239	25.0975	25.1095						4	34.5	34.5	34.5	18.438	0	20.38	4	4	3	4	2	3	4	4	3	26.726	26.527	25.5754	26.8741	23.5045	26.2463	25.7543	27.217
WP_038510293.1;UPI00051274FC	WP_038510293.1;UPI00051274FC	WP_038510293.1 hypothetical protein [Vibrio coralliilyticus];UPI00051274FC status=active	0.200216	0.501357		0.164908	0.565129	-0.543341	0.427077	0.692579	-0.258193	24.019	24.1253	23.9933	24.1871	24.2021	24.604	23.2477	23.8764	24.239						3	22.2	22.2	22.2	28.962	0	48.703	2	3	3	2	3	3	2	3	3	24.3975	24.7286	24.9539	24.6595	25.0935	26.3187	23.8093	25.6918
WP_021458642.1;UPI000390C69D	WP_021458642.1;UPI000390C69D	WP_021458642.1 diaminopimelate decarboxylase [Vibrio coralliilyticus];UPI000390C69D status=active	0.202243	0.505469		0.99503	0.998434	-0.000174205	0.199842	0.514036	-0.0680459	27.8019	27.6931	27.6798	27.6865	27.6389	27.6458	27.6931	27.6181	27.6595						18	52.8	52.8	52.8	45.916	0	229.79	16	16	16	14	15	16	15	17	15	30.2647	30.1842	29.7927	30.2647	29.8157	30.5014	30.1842	30.7211
WP_038511756.1;UPI00051280CF	WP_038511756.1;UPI00051280CF	WP_038511756.1 nucleoside triphosphate pyrophosphohydrolase family protein [Vibrio coralliilyticus];UPI00051280CF status=active	0.202809	0.505469		0.572584	0.845167	0.0747865	0.161278	0.464221	0.403365	24.5345	24.6918	25.275	25.228	25.2961	24.9628	25.3444	25.2535	25.1135						5	34.6	34.6	34.6	21.472	0	18.626	3	4	3	4	2	3	3	4	4	25.726	26.2188	25.6012	26.8858	25.6486	26.726	26.4234	26.9977
WP_038509916.1;UPI000512761F	WP_038509916.1;UPI000512761F	WP_038509916.1 glutamate-5-semialdehyde dehydrogenase [Vibrio coralliilyticus];UPI000512761F status=active	0.202846	0.505469		0.563296	0.838796	-0.159591	0.217064	0.53676	0.316088	24.5045	24.0691	24.4614	24.7796	25.1719	24.5105	24.848	24.3307	24.8044						5	15.9	15.9	15.9	44.764	0	20.861	4	4	3	5	4	4	2	4	4	25.6209	25.3811	25.0443	26.6458	26.1155	26.3494	25.5983	26.3662
WP_038513557.1;UPI000512861E	WP_038513557.1;UPI000512861E	WP_038513557.1 glycerophosphodiester phosphodiesterase [Vibrio coralliilyticus];UPI000512861E status=active	0.204025	0.507582		0.226301	0.653122	0.190249	0.904017	0.966474	-0.0124626	30.4334	30.4032	30.341	30.2308	30.0084	30.3303	30.2869	30.5664	30.2869						27	78.9	78.9	78.9	39.845	0	323.31	26	26	24	24	22	27	26	25	26	33.0943	32.8366	32.4581	33.2135	32.3223	33.0895	33.0184	33.6415
WP_040122212.1;UPI0005128639	WP_040122212.1;UPI0005128639	WP_040122212.1 ABC transporter substrate-binding protein [Vibrio coralliilyticus];UPI0005128639 status=active	0.204502	0.507947		0.251464	0.661798	-0.294736	0.0133308	0.165333	-0.365981	23.9316	23.9316	23.7077	23.5045	24.2096	23.6431	23.4298	23.4676	23.5754						3	13.9	13.9	13.9	34.608	0	23.551	3	2	2	3	1	2	2	2	3	25.6096	24.7441	24.1095	25.1214	23.7182	24.8093	24.824	25.4707
UPI0005127B8C;WP_080749090.1	UPI0005127B8C;WP_080749090.1	UPI0005127B8C status=active;WP_080749090.1 glycoside hydrolase family 3 protein [Vibrio coralliilyticus]	0.20505	0.508485		0.184659	0.589731	-0.297008	0.253618	0.58747	-0.226571	26.8142	26.8385	26.8623	27.019	26.9428	26.7645	26.5492	26.3545	26.9316						5	17.2	17.2	17.2	67.075	0	42.057	3	5	5	4	3	5	3	4	5	26.6181	27.189	27.0401	28.6964	26.9316	27.391	26.4282	26.9316
WP_038510107.1;UPI0005128666	WP_038510107.1;UPI0005128666	WP_038510107.1 redox-regulated ATPase YchF [Vibrio coralliilyticus];UPI0005128666 status=active	0.206842	0.510711		0.250541	0.661798	-0.12413	0.383571	0.661565	0.142896	25.9977	25.5433	25.7415	25.945	26.1604	25.9781	26.0212	25.8881	25.8019						5	19.6	19.6	19.6	39.565	0	16.027	2	4	2	4	4	3	3	4	4	26.8623	26.1927	25.8288	27.1984	27.189	26.8264	27.2979	27.7064
WP_004747218.1;UPI00018F2C32	WP_004747218.1;UPI00018F2C32	WP_004747218.1 MULTISPECIES: rod shape-determining protein [Vibrio];UPI00018F2C32 status=active	0.206946	0.510711		0.115914	0.500391	-0.234267	0.460352	0.715308	0.204003	25.2058	24.6375	24.4105	25.3578	25.1174	25.0935	24.8093	24.9672	25.0894						4	16.4	16.4	16.4	36.911	0	39.068	4	3	4	4	3	3	2	4	4	26.7645	25.7517	25.7568	27.189	26.3342	26.4362	26.1642	27.0813
WP_038509783.1;UPI000512978C	WP_038509783.1;UPI000512978C	WP_038509783.1 glutamate synthase large subunit [Vibrio coralliilyticus];UPI000512978C status=active	0.207842	0.511279		0.494122	0.794939	-0.23802	0.0842886	0.369933	0.330149	24.6595	24.2535	24.2607	24.7389	25.5754	24.5638	24.824	24.6971	24.6431						7	6.7	6.7	6.7	167.69	0	26.294	3	5	4	6	4	6	5	5	5	25.275	25.8093	24.8288	26.6865	26.6998	26.6998	25.902	26.7129
WP_040121883.1;UPI0005126FE6	WP_040121883.1;UPI0005126FE6	WP_040121883.1 maltoporin LamB [Vibrio coralliilyticus];UPI0005126FE6 status=active	0.210502	0.51427		0.0701969	0.449201	-0.371744	0.439334	0.702279	-0.180081	27.7581	27.8504	28.2979	28.0762	28.3239	28.0813	27.8203	27.5536	27.9923						7	26.5	26.5	26.5	44.339	0	114.77	5	6	4	6	7	6	6	6	6	28.6561	29.0686	28.7453	29.7389	29.2445	29.5481	29.3001	29.6612
WP_040121886.1;UPI0005128D39	WP_040121886.1;UPI0005128D39	WP_040121886.1 glycine cleavage system aminomethyltransferase GcvT [Vibrio coralliilyticus];UPI0005128D39 status=active	0.210799	0.51427		0.229051	0.653179	0.105342	0.0756128	0.365269	0.154233	29.0711	28.9287	28.8682	29.141	28.9677	28.906	29.1263	29.141	29.0634						12	45.2	45.2	45.2	40.628	0	83.231	11	12	11	11	7	9	11	12	11	30.463	30.2535	29.8534	30.6198	29.8579	30.5389	30.4334	30.9814
WP_040121547.1;UPI00051282C9	WP_040121547.1;UPI00051282C9	WP_040121547.1 azurin [Vibrio coralliilyticus];UPI00051282C9 status=active	0.210863	0.51427		0.223598	0.650428	0.471916	0.00758239	0.133896	0.482854	26.6998	26.8504	26.632	27.17	26.1135	26.9316	27.1984	27.341	27.0914						4	57.6	57.6	57.6	15.75	0	61.573	4	4	3	3	2	3	3	4	3	28.6251	28.4862	27.6595	28.2399	27.8081	28.6458	29.2825	29.2239
WP_040121545.1;UPI0005127AE6	WP_040121545.1;UPI0005127AE6	WP_040121545.1 enoyl-CoA hydratase/isomerase family protein [Vibrio coralliilyticus];UPI0005127AE6 status=active	0.210978	0.51427		0.121338	0.500918	-0.17714	0.384479	0.661565	-0.100377	25.9869	25.792	25.9406	26.0443	25.9694	25.9361	25.8997	25.6375	25.8811						4	10.9	10.9	10.9	41.978	0	11.305	4	4	3	3	4	3	4	4	4	27.0401	27.0084	26.3645	27.2803	26.8623	27.3066	27.0609	27.3828
WP_004410407.1;UPI0001B946A3	WP_004410407.1;UPI0001B946A3	WP_004410407.1 MULTISPECIES: DNA-directed RNA polymerase subunit alpha [Vibrio];UPI0001B946A3 status=active	0.211288	0.51427		0.348566	0.726664	0.279764	0.00838506	0.137977	0.4428	30.196	30.4234	30.3196	30.5296	30.0084	30.8901	30.6964	30.8829	30.6881						16	50.9	50.9	50.9	36.461	0	200.87	14	15	14	15	13	15	16	16	14	32.5527	32.5618	32.1331	32.9677	32.2019	33.1285	32.9365	33.4209
WP_038509660.1;UPI0005128F8C	WP_038509660.1;UPI0005128F8C	WP_038509660.1 single-stranded-DNA-specific exonuclease RecJ [Vibrio coralliilyticus];UPI0005128F8C status=active	0.211403	0.51427		0.45225	0.778485	-0.0613454	0.348531	0.65573	0.0781879	24.0526	23.9406	24.0772	24.0935	24.239	24.1565	23.9847	24.1871	24.1332						5	9.3	9.3	9.3	63.867	0	25.137	4	4	4	4	3	4	4	3	4	25.3778	25.1135	25.2021	25.9933	25.1527	26.0955	25.2463	25.4862
WP_038511613.1;UPI0005128207	WP_038511613.1;UPI0005128207	WP_038511613.1 phosphoenolpyruvate synthase [Vibrio coralliilyticus];UPI0005128207 status=active	0.213941	0.516412		0.2453	0.661798	-0.494265	0.30127	0.62049	1.1291	20	22.9812	22.6822	22.8461	24.0443	23.6431	23.0258	23.1673	22.8576						1	6.1	6.1	6.1	32.107	0	9.3956	0	1	1	1	1	1	1	1	1	NaN	23.0207	22.1673	23.0854	23.5754	23.7389	23.1673	23.895
WP_006957456.1;UPI0001B94D82	WP_006957456.1;UPI0001B94D82	WP_006957456.1 MULTISPECIES: tRNA uridine-5-carboxymethylaminomethyl(34) synthesis GTPase MnmE [Vibrio];UPI0001B94D82 status=active	0.213999	0.516412		0.860318	0.957632	-0.218487	0.116208	0.411608	1.53328	20	20	20	22.5731	20	22.6822	22.3348	22.265	20						1	3.1	3.1	3.1	49.292	0	4.3369	0	0	0	1	1	1	1	1	0	NaN	NaN	NaN	22.7614	NaN	22.9601	22.3348	22.7776
WP_006957894.1;UPI0001B93D6B	WP_006957894.1;UPI0001B93D6B	WP_006957894.1 MULTISPECIES: nitrogen regulatory protein P-II [Vibrio];UPI0001B93D6B status=active	0.215634	0.518807		0.385009	0.73769	0.171483	0.0147521	0.16903	0.288908	25.9847	26.0296	26.0732	26.4629	25.918	26.0588	26.4266	26.2002	26.3273						3	26.8	26.8	26.8	12.485	0	6.2727	2	2	2	3	2	2	3	2	2	26.9428	26.9316	26.6181	27.5754	26.7129	27.1984	27.3992	27.5754
WP_038513464.1;UPI000512901E	WP_038513464.1;UPI000512901E	WP_038513464.1 NADP(H)-dependent aldo-keto reductase [Vibrio coralliilyticus];UPI000512901E status=active	0.216021	0.518923		0.360633	0.729194	-0.109698	0.469757	0.720966	0.102388	25.4738	25.7286	25.5638	25.8361	25.7995	25.767	25.5754	25.8997	25.5983						11	42.2	42.2	42.2	38.857	0	117.29	9	9	7	11	4	10	9	9	9	27.8445	27.5463	27.1984	28.3869	27.141	28.4073	27.8916	28.6527
WP_006961143.1;UPI0001B94818	WP_006961143.1;UPI0001B94818	WP_006961143.1 MULTISPECIES: type VI secretion system contractile sheath large subunit [Vibrio];UPI0001B94818 status=active	0.217439	0.520483		0.344358	0.722911	-0.127516	0.272003	0.606138	0.0930258	29.7676	29.7227	29.5518	29.9259	29.6915	30.0864	29.7162	29.8264	29.7786						31	80	80	80	55.618	0	323.31	30	30	29	30	28	31	29	30	29	32.8792	32.6985	32.3646	33.2336	32.7413	33.3828	32.829	33.3169
WP_006957114.1;UPI0001B93D45	WP_006957114.1;UPI0001B93D45	WP_006957114.1 MULTISPECIES: 50S ribosomal protein L10 [Vibrio];UPI0001B93D45 status=active	0.21777	0.520483		0.355282	0.727361	0.278608	0.10466	0.402884	0.454113	26.4551	26.4234	26.1719	26.8623	26.2517	26.4629	26.8504	27.1214	26.4409						4	53.7	53.7	53.7	17.513	0	47.713	4	3	3	4	3	2	4	4	3	26.9539	26.6998	25.895	27.6458	26.189	26.965	27.4073	28.019
WP_038514341.1;UPI00051285F0	WP_038514341.1;UPI00051285F0	WP_038514341.1 SCP2 domain-containing protein [Vibrio coralliilyticus];UPI00051285F0 status=active	0.218027	0.520483		0.934738	0.989848	0.161505	0.11851	0.411608	2.68751	20	20	20	23.7492	20	23.8288	23.7182	24.3444	20						1	9.5	9.5	9.5	22.604	0	4.0851	0	0	0	1	0	1	1	1	0	NaN	NaN	NaN	23.9584	NaN	24.2096	23.7077	24.7796
WP_006960686.1;UPI0001B95045	WP_006960686.1;UPI0001B95045	WP_006960686.1 MULTISPECIES: chromosome segregation ATPase [Vibrio];UPI0001B95045 status=active	0.219009	0.521907		0.545352	0.828516	0.116851	0.203548	0.5196	0.96042	20	21.7307	21.9707	22.265	22.1363	21.8307	22.4247	22.1457	22.0122						2	28.8	28.8	28.8	7.5914	0.003413	3.3953	0	1	1	2	1	1	2	1	1	NaN	21.5869	21.6584	23.3645	21.9024	21.8727	23.2346	22.7348
WP_052131753.1	WP_052131753.1	WP_052131753.1 sulfatase [Vibrio coralliilyticus]	0.219303	0.521907		0.723949	0.901211	0.118107	0.0681367	0.35498	-0.404065	24.0691	23.6209	23.867	23.4676	23.7594	22.7634	23.3239	23.3778	23.6431						1	4.8	4.8	4.8	66.837	0	5.9839	1	1	1	1	1	1	1	1	1	24.0275	23.5404	23.391	23.654	23.4923	23.0426	23.3239	23.8576
WP_038512458.1;UPI00051293D9	WP_038512458.1;UPI00051293D9	WP_038512458.1 hypothetical protein [Vibrio coralliilyticus];UPI00051293D9 status=active	0.219729	0.522111		0.174999	0.585101	-0.281062	0.252068	0.584783	-0.202937	25.8927	25.7103	25.8336	25.726	26.0547	25.8904	25.4551	25.48	25.8927						3	42	42	42	11.972	0	15.893	3	3	3	2	2	2	2	3	3	26.4362	26.1194	25.8191	26.1776	25.8599	26.4218	25.5725	26.4122
UPI000492B633;WP_019276607.1	UPI000492B633;WP_019276607.1	UPI000492B633 status=active;WP_019276607.1 MULTISPECIES: type II secretion system protein GspC [Vibrio]	0.220501	0.522325		0.821162	0.946884	-0.27791	0.126307	0.414813	1.45754	20	20	20	22.6518	22.5545	20	20	21.8346	22.538						1	5.6	5.6	5.6	31.513	0.00071073	3.9498	0	0	0	1	1	0	0	1	1	NaN	NaN	NaN	22.8365	22.2096	NaN	NaN	22.3805
WP_038509942.1;UPI000512776E	WP_038509942.1;UPI000512776E	WP_038509942.1 outer membrane protein assembly factor BamA [Vibrio coralliilyticus];UPI000512776E status=active	0.221228	0.522438		0.147109	0.542533	-0.224672	0.484453	0.73283	-0.104806	27.019	26.8504	26.8264	27.0609	26.965	27.0296	26.8264	26.5682	26.9869						15	24.1	24.1	24.1	89.088	0	129.47	13	12	10	14	13	10	13	12	11	29.0711	28.7613	28.3196	29.3807	28.9732	29.1263	28.9174	29.099
WP_038510581.1;UPI0005127A75	WP_038510581.1;UPI0005127A75	WP_038510581.1 exodeoxyribonuclease III [Vibrio coralliilyticus];UPI0005127A75 status=active	0.222863	0.525492		0.827919	0.9496	0.0359523	0.0870971	0.374071	0.249804	26.2077	25.9869	26.1055	26.2499	26.1352	26.5565	26.2353	26.5285	26.2856						12	48.5	48.5	48.5	31.292	0	61.843	9	11	10	9	10	11	9	11	11	27.341	27.7833	27.391	28.1747	27.3239	28.7453	27.7453	28.9031
WP_040122648.1;UPI0005128B91	WP_040122648.1;UPI0005128B91	WP_040122648.1 outer membrane beta-barrel protein [Vibrio coralliilyticus];UPI0005128B91 status=active	0.223683	0.526615		0.178972	0.585101	-0.453677	0.73085	0.876203	-0.0752691	24.275	24.2463	24.6096	24.9584	24.9977	24.3101	24.0691	24.2096	24.6264						2	14.4	14.4	14.4	20.669	0	10.216	1	2	2	2	2	2	1	1	2	23.2521	24.918	24.8623	25.7745	25.4645	25.3778	22.9777	23.6971
WP_172845461.1;UPI00051284FE	WP_172845461.1;UPI00051284FE	WP_172845461.1 MULTISPECIES: 5/3-nucleotidase SurE [Vibrio];UPI00051284FE status=active	0.224797	0.526798		0.132003	0.521687	0.276943	0.260502	0.589014	0.210602	25.3342	25.0317	25.0105	25.1642	24.8997	25.1135	25.1642	25.5725	25.2714						3	17.8	17.8	17.8	26.62	0	21.01	3	2	3	3	3	3	3	3	3	26.8623	25.6784	26.3066	27.0296	26.3992	26.1352	26.7517	26.7129
WP_040121660.1;UPI0005129408	WP_040121660.1;UPI0005129408	WP_040121660.1 isopenicillin N synthase family oxygenase [Vibrio coralliilyticus];UPI0005129408 status=active	0.225286	0.526798		0.185164	0.590087	0.203671	0.542837	0.766508	0.0645135	29.5844	29.5165	29.5951	29.3131	29.3704	29.5951	29.5969	29.8065	29.4862						10	50.5	50.5	50.5	31.764	0	166.98	10	8	7	8	6	9	8	10	9	30.393	30.1239	29.8249	30.4532	29.6747	30.2759	30.4433	30.7533
WP_006958028.1;UPI0001B943A2	WP_006958028.1;UPI0001B943A2	WP_006958028.1 MULTISPECIES: DegQ family serine endoprotease [Vibrio];UPI0001B943A2 status=active	0.225775	0.526798		0.975338	0.997705	0.00321897	0.0776962	0.365628	0.146842	27.2262	27.1312	27.2535	27.2262	27.509	27.3066	27.4473	27.3239	27.2803						17	44.6	44.6	44.6	48.06	0	156.99	12	14	12	14	11	11	15	15	13	29.1628	29.4354	29.2007	29.4492	28.7802	30.0609	29.6781	30.2535
WP_006963283.1;UPI0001B94C92	WP_006963283.1;UPI0001B94C92	WP_006963283.1 MULTISPECIES: DNA-binding protein HU-alpha [Vibrio];UPI0001B94C92 status=active	0.226237	0.526798		0.48433	0.788588	-0.207455	0.0862352	0.374071	0.241772	28.7064	28.4938	28.4512	28.9923	29.4532	28.5536	28.8504	28.877	28.6492						4	64.4	64.4	64.4	9.5087	0	61.838	4	4	4	4	3	4	4	4	4	29.8579	29.4668	28.9923	30.3724	30.3088	29.9814	29.94	30.4727
WP_038512806.1;UPI0005126D46	WP_038512806.1;UPI0005126D46	WP_038512806.1 Slp family lipoprotein [Vibrio coralliilyticus];UPI0005126D46 status=active	0.226301	0.526798		0.0781357	0.456229	-0.344101	0.405463	0.676975	-0.177057	25.6153	25.2499	25.0813	25.558	25.604	25.2856	25.2133	24.9271	25.275						4	36.8	36.8	36.8	20.502	0	36.231	3	3	4	3	4	3	3	2	3	26.4473	25.9803	26.0317	26.8623	26.6181	26.3828	26.1371	26.0833
WP_038511950.1;UPI000512913C	WP_038511950.1;UPI000512913C	WP_038511950.1 formimidoylglutamase [Vibrio coralliilyticus];UPI000512913C status=active	0.226506	0.526798		0.289552	0.687612	-0.278598	0.126663	0.414813	-0.381916	24.6703	24.3511	24.4614	24.1871	24.6757	24.3101	23.7895	24.391	24.1565						5	26.8	26.8	26.8	37.165	0	24.08	5	4	3	3	3	3	5	4	2	26.0567	25.8069	25.2856	25.5315	25.5075	25.8504	25.867	26.5898
WP_038509403.1;UPI0005126BA9	WP_038509403.1;UPI0005126BA9	WP_038509403.1 UDP-N-acetylmuramate:L-alanyl-gamma-D-glutamyl-meso-diaminopimelate ligase [Vibrio coralliilyticus];UPI0005126BA9 status=active	0.229903	0.533083		0.638482	0.864405	0.0539398	0.205654	0.522313	-0.141048	27.3239	27.0914	27.2535	26.9539	27.1984	26.9316	27.0296	27.0084	27.2077						5	15.3	15.3	15.3	49.346	0	43.971	4	5	4	4	4	5	4	4	5	28.3023	28.0557	27.7195	28.0965	27.9203	28.3109	28.0505	28.509
WP_038512989.1;UPI000512892D	WP_038512989.1;UPI000512892D	WP_038512989.1 tRNA pseudouridine(38-40) synthase TruA [Vibrio coralliilyticus];UPI000512892D status=active	0.230587	0.533328		0.14846	0.543507	0.388789	0.897801	0.966474	0.0290318	24.7995	24.317	24.2961	24.3031	23.7695	24.2607	24.2891	24.7492	24.4614						3	18.6	18.6	18.6	29.921	0	21.681	3	2	2	3	1	2	3	3	2	25.9803	24.48	24.2096	25.7466	23.6209	24.7543	25.558	26.2299
WP_038509414.1;UPI0005128988	WP_038509414.1;UPI0005128988	WP_038509414.1 ribosome-associated protein [Vibrio coralliilyticus];UPI0005128988 status=active	0.230703	0.533328		0.860593	0.957632	0.0294603	0.21152	0.527394	0.456983	23.7594	24.632	24.5696	24.7024	24.9316	24.6096	24.848	24.9495	24.5345						5	36	36	36	20.483	0	39.42	3	4	5	4	5	4	4	4	4	25.002	25.9628	26.1095	26.7895	26.8385	26.0874	26.7645	27.3992
WP_038510386.1;UPI00051272AE	WP_038510386.1;UPI00051272AE	WP_038510386.1 ChaN family lipoprotein [Vibrio coralliilyticus];UPI00051272AE status=active	0.232747	0.5359		0.247915	0.661798	-0.233577	0.0577519	0.343762	-0.258951	23.4425	23.5165	23.3376	23.5404	23.5754	23.1047	23.2679	23.0071	23.2448						3	12.3	12.3	12.3	34.423	0	7.2314	3	1	1	1	1	2	2	2	2	24.9672	23.6757	22.2707	23.1519	22.9243	24.2607	23.7492	24.3511
WP_040121896.1;UPI0005128885	WP_040121896.1;UPI0005128885	WP_040121896.1 hypothetical protein [Vibrio coralliilyticus];UPI0005128885 status=active	0.232863	0.5359		0.84717	0.953941	-0.0154069	0.207528	0.52441	0.144803	23.8385	23.5522	23.6757	23.9584	23.8191	23.7695	23.9043	23.7389	23.8576						3	7.4	7.4	7.4	37.895	0	6.8436	2	1	2	3	2	3	2	2	3	24.3444	22.1488	24.3307	25.433	24.0854	24.5105	24.4041	24.7077
WP_006957584.1;UPI0001B951C2	WP_006957584.1;UPI0001B951C2	WP_006957584.1 MULTISPECIES: Der GTPase-activating protein YihI [Vibrio];UPI0001B951C2 status=active	0.23363	0.53634		0.0831901	0.456229	0.510243	0.503104	0.743638	0.188519	24.5869	24.7645	25.3778	24.7024	24.867	24.1946	24.9803	25.0359	25.2785						1	12.4	12.4	12.4	20.797	0	22.044	1	1	1	1	1	1	1	1	1	24.989	25.0526	25.2317	25.1946	24.5754	24.4738	25.2607	25.792
WP_038511957.1;UPI00051271EC	WP_038511957.1;UPI00051271EC	WP_038511957.1 histidine ammonia-lyase [Vibrio coralliilyticus];UPI00051271EC status=active	0.233754	0.53634		0.233911	0.657492	-0.137693	0.046848	0.308416	-0.163371	28.0137	27.9259	28.1065	28.0557	27.8019	28.1115	27.8974	27.8142	27.8445						16	45.9	45.9	45.9	54.473	0	127.19	14	16	14	12	12	13	13	14	14	30.6458	30.4433	30.2077	30.8309	30.1239	31.015	30.4134	30.9117
WP_006957371.1;UPI0001B9478F	WP_006957371.1;UPI0001B9478F	WP_006957371.1 MULTISPECIES: HPr family phosphocarrier protein [Vibrionaceae];UPI0001B9478F status=active	0.234187	0.536533		0.1249	0.508063	0.216345	0.16103	0.464221	0.14569	30.099	29.94	29.8081	29.9539	30.0217	29.6595	30.0737	30.099	30.1115						3	50.6	50.6	50.6	9.1092	0	25.836	2	3	2	3	2	2	3	3	2	30.2759	30.1239	29.5333	30.3828	29.9259	30.1604	30.362	30.7129
WP_006957460.1;UPI0001B94D85	WP_006957460.1;UPI0001B94D85	WP_006957460.1 MULTISPECIES: amino acid ABC transporter ATP-binding protein [Vibrio];UPI0001B94D85 status=active	0.236409	0.539236		0.92922	0.98779	0.132192	0.131315	0.422064	1.96523	20	20	20	23.0821	20	22.417	23.5285	20	22.3672						1	11.4	11.4	11.4	27.206	0	4.1326	0	0	0	1	0	1	1	0	1	NaN	NaN	NaN	23.2214	NaN	22.7915	23.48	NaN
WP_038514280.1;UPI0005127301	WP_038514280.1;UPI0005127301	WP_038514280.1 multicopper oxidase family protein [Vibrio coralliilyticus];UPI0005127301 status=active	0.236608	0.539236		0.203975	0.613756	-0.331243	0.160154	0.46364	-0.265601	25.2426	25.1527	25.3135	25.2133	25.6153	25.0772	24.8385	24.8093	25.2643						3	8	8	8	51.719	0	11.484	3	3	2	3	3	3	3	3	3	26.5653	26.5595	25.5285	26.8142	26.0105	26.7771	26.3256	26.7389
WP_038511953.1;UPI00051278B9	WP_038511953.1;UPI00051278B9	WP_038511953.1 urocanate hydratase [Vibrio coralliilyticus];UPI00051278B9 status=active	0.236772	0.539236		0.261839	0.670683	-0.156956	0.0690762	0.35498	-0.194594	28.1164	28.1361	28.2847	28.141	27.9595	28.3239	27.9923	27.8799	28.0813						19	31.2	31.2	31.2	62.118	0	164.04	18	18	17	18	15	15	17	17	17	31.0349	31.1239	30.4727	31.2647	30.3724	31.341	30.7927	31.5014
UPI0005128DB9;WP_052131802.1	UPI0005128DB9;WP_052131802.1	UPI0005128DB9 status=active;WP_052131802.1 ATP-dependent endonuclease [Vibrio coralliilyticus]	0.23799	0.54108		0.435917	0.771678	-0.163449	0.257973	0.589014	0.159332	24.391	24.1095	24.217	24.8528	24.275	24.558	24.5754	24.2961	24.3239						3	5.2	5.2	5.2	76.771	0	9.3542	3	2	1	2	2	3	3	3	3	25.2961	24.1871	23.7182	24.9584	24.4923	25.8385	25.3307	25.7286
WP_006963008.1;UPI0001B93E6E	WP_006963008.1;UPI0001B93E6E	WP_006963008.1 MULTISPECIES: CBS domain-containing protein [Vibrio];UPI0001B93E6E status=active	0.238287	0.54108		0.453682	0.778485	-0.109829	0.363164	0.658718	0.133347	25.275	25.3844	25.5551	25.5983	25.5315	25.8142	25.3645	25.5345	25.7155						2	13.8	13.8	13.8	15.34	0	5.005	1	2	1	2	2	2	2	2	2	25.239	25.5898	25.0732	26.1371	25.5492	26.2996	25.7077	26.3578
WP_006961255.1;UPI0001B94E39	WP_006961255.1;UPI0001B94E39	WP_006961255.1 M14 family metallocarboxypeptidase [Vibrio coralliilyticus];UPI0001B94E39 status=active	0.238648	0.541099		0.268606	0.672365	0.119546	0.693387	0.858724	-0.0415319	27.0609	26.9428	27.1214	26.8504	26.965	26.8264	27.0505	26.8385	27.1115						6	23.9	23.9	23.9	33.955	0	77.947	6	6	6	6	5	5	5	6	5	28.6492	28.5389	28.3324	28.7195	28.1263	28.7421	28.7486	29.0243
WP_038509333.1;UPI0005128D2F	WP_038509333.1;UPI0005128D2F	WP_038509333.1 acetyltransferase [Vibrio coralliilyticus];UPI0005128D2F status=active	0.239161	0.541463		0.188986	0.596101	-0.374929	0.151588	0.448784	-0.425893	24.3376	23.7492	23.867	24.275	23.8288	23.6971	23.7492	23.2405	23.6865						4	16.4	16.4	16.4	34.4	0	11.674	1	1	3	2	2	2	2	1	2	22.5404	22.0951	24.3844	25.4645	21.9985	24.5696	25.3612	21.928
WP_019275559.1;UPI0003727D2F	WP_019275559.1;UPI0003727D2F	WP_019275559.1 MULTISPECIES: uracil phosphoribosyltransferase [Vibrio];UPI0003727D2F status=active	0.239577	0.541607		0.934974	0.989848	-0.0261339	0.226048	0.547254	0.397024	24.1719	24.0359	24.1253	24.6486	24.6649	24.2891	25.0317	24.391	24.1015						3	19.2	19.2	19.2	22.627	0	19.695	3	3	3	3	3	3	3	3	3	25.433	25.2679	24.8904	26.1469	25.9781	25.9584	26.346	26.3511
WP_038511940.1;UPI0005129170	WP_038511940.1;UPI0005129170	WP_038511940.1 ASCH domain-containing protein [Vibrio coralliilyticus];UPI0005129170 status=active	0.240646	0.542942		0.366906	0.729194	0.0636202	0.34773	0.655708	-0.114616	24.1719	23.9584	23.8385	23.7389	23.8858	23.8093	23.7995	23.9584	23.867						5	51	51	51	17.995	0	29.716	5	5	5	3	5	5	5	4	5	25.9781	25.7995	25.1135	25.2096	25.1332	26.0567	25.9406	26.141
WP_038512104.1;UPI0005126ED5	WP_038512104.1;UPI0005126ED5	WP_038512104.1 hypothetical protein [Vibrio coralliilyticus];UPI0005126ED5 status=active	0.241229	0.542942		0.0552169	0.415126	-0.370019	0.453731	0.710168	-0.169534	22.6096	22.5522	22.002	22.7013	22.3457	22.7182	22.3457	22.1825	22.1269						2	5.3	5.3	5.3	44.092	0.0020906	3.7366	1	1	2	2	1	2	1	1	1	22.239	22.1581	22.7348	23.9043	21.7013	24.1565	21.9951	22.3619
WP_038513976.1;UPI0005128D94	WP_038513976.1;UPI0005128D94	WP_038513976.1 GNAT family protein [Vibrio coralliilyticus];UPI0005128D94 status=active	0.242369	0.543235		0.277079	0.680729	-0.393879	0.468233	0.720839	0.153166	24.1015	23.5983	24.1871	24.4738	25.0609	23.9933	24.1871	24.0105	24.1488						2	12.9	12.9	12.9	19.737	0	5.4374	2	2	2	1	2	2	2	2	2	24.7645	24.4551	24.3975	24.5812	25.5105	25.3545	25.2926	25.5105
WP_038513396.1;UPI0005126EC9	WP_038513396.1;UPI0005126EC9	WP_038513396.1 ribosome-associated translation inhibitor RaiA [Vibrio coralliilyticus];UPI0005126EC9 status=active	0.242421	0.543235		0.194545	0.60458	0.476665	0.389962	0.66515	0.201219	27.9977	27.9372	28.0505	28.0557	27.8142	27.2891	28.3109	28.4823	27.7958						4	59.6	59.6	59.6	12.475	0	16.365	3	2	2	3	2	3	4	3	3	27.8623	27.7958	27.9031	28.1556	28.6005	27.4551	28.3951	28.9787
WP_040121259.1;UPI0005127BEF	WP_040121259.1;UPI0005127BEF	WP_040121259.1 alpha/beta fold hydrolase [Vibrio coralliilyticus];UPI0005127BEF status=active	0.242981	0.543697		0.489874	0.791498	-0.111575	0.0332853	0.263723	-0.231938	26.1312	26.2243	26.1927	25.8019	26.2077	26.1776	26.0296	26.0062	25.8167						4	8.3	8.3	8.3	49.59	0	9.8433	3	3	2	3	2	2	3	3	3	26.8019	26.8019	24.002	26.726	25.3811	26.8623	26.6998	27.141
WP_040122216.1;UPI000512770C	WP_040122216.1;UPI000512770C	WP_040122216.1 AraC family transcriptional regulator [Vibrio coralliilyticus];UPI000512770C status=active	0.243849	0.544844		0.624343	0.858382	0.136679	0.104869	0.402884	0.409472	23.2448	23.2821	23.0376	23.391	23.8093	23.1825	23.4923	23.3511	23.9495						2	10.9	10.9	10.9	33.41	0	17.034	2	2	2	2	1	2	1	1	2	24.2317	24.0359	23.7695	24.48	23.1472	24.558	23.1395	23.48
WP_006957592.1;UPI0001B951C6	WP_006957592.1;UPI0001B951C6	WP_006957592.1 MULTISPECIES: ketol-acid reductoisomerase [Vibrio];UPI0001B951C6 status=active	0.245481	0.547694		0.172506	0.585101	-0.119877	0.141796	0.437934	-0.0993455	28.9002	28.7645	28.7988	28.8112	28.7517	28.9622	28.6561	28.7292	28.7802						24	49.8	49.8	49.8	54.487	0	229.68	21	24	18	20	17	22	20	23	22	31.6198	31.6501	31.1422	31.9677	31.393	32.225	31.5889	32.225
WP_006957220.1;UPI0001B94169	WP_006957220.1;UPI0001B94169	WP_006957220.1 MULTISPECIES: type II secretion system secretin GspD [Vibrio];UPI0001B94169 status=active	0.246085	0.548244		0.313947	0.70762	-0.219501	0.135516	0.427515	-0.348106	24.4105	24.0275	24.0443	23.8385	24.2821	23.976	23.9043	23.5404	23.9933						5	9.3	9.3	9.3	73.179	0	24.639	3	3	2	3	3	4	2	3	2	25.2499	24.9271	24.3844	24.9271	24.7389	25.5638	24.7441	25.1371
WP_040121492.1;UPI000512770B	WP_040121492.1;UPI000512770B	WP_040121492.1 chemotaxis protein [Vibrio coralliilyticus];UPI000512770B status=active	0.246714	0.54885		0.178294	0.585101	-0.38824	0.144045	0.441248	-0.197451	25.6096	25.6403	25.8694	25.6595	26.3511	25.6811	25.6125	25.5433	25.3712						2	10	10	10	34.891	0	10.722	2	2	2	2	2	2	1	2	2	25.9977	25.9043	25.945	26.1155	26.6181	26.2661	23.6431	26.2114
WP_006957116.1;UPI0001B93D48	WP_006957116.1;UPI0001B93D48	WP_006957116.1 MULTISPECIES: transcription termination/antitermination protein NusG [Vibrio];UPI0001B93D48 status=active	0.247676	0.550193		0.416789	0.75482	0.155387	0.449841	0.708511	-0.108301	27.3662	27.3745	27.4073	26.9316	27.3239	27.1015	27.5315	27.1312	27.1604						9	51.6	51.6	51.6	20.727	0	124.71	8	6	7	7	7	6	8	8	6	28.7864	28.7708	28.463	28.49	28.4154	29.0084	28.9031	29.0505
WP_006958945.1;UPI0001B949D5	WP_006958945.1;UPI0001B949D5	WP_006958945.1 MULTISPECIES: outer membrane beta-barrel protein [Vibrio];UPI0001B949D5 status=active	0.248049	0.550224		0.997798	0.998434	0.000663122	0.00230848	0.0662255	-0.304806	30.4919	30.4433	30.362	30.3303	30.3724	29.6781	30.1724	30.1115	30.099						3	17.7	17.7	17.7	17.372	0	23.116	3	3	3	3	3	3	3	3	3	31.1783	31.1239	30.8974	31.3463	31.0414	31.1361	30.8829	31.3356
WP_040121747.1;UPI0005128136	WP_040121747.1;UPI0005128136	WP_040121747.1 1-acyl-sn-glycerol-3-phosphate acyltransferase [Vibrio coralliilyticus];UPI0005128136 status=active	0.249098	0.550352		0.198171	0.607935	-0.385715	0.428451	0.693748	-0.196359	22.7715	22.7695	22.7056	22.8093	23.1688	22.8365	22.5141	22.1886	22.9548						1	4.6	4.6	4.6	41.231	0.009085	2.7426	1	1	1	1	1	1	1	1	1	22.6453	22.5983	22.0658	22.9423	23.1825	23.0902	22.1673	22.8327
WP_040121444.1;UPI0005128998	WP_040121444.1;UPI0005128998	WP_040121444.1 carbonic anhydrase family protein [Vibrio coralliilyticus];UPI0005128998 status=active	0.249378	0.550352		0.139563	0.532063	-0.190517	0.192305	0.502	-0.192617	29.461	29.1312	29.391	29.3001	29.4668	29.21	29.1842	28.995	29.2262						7	26.2	26.2	26.2	26.271	0	44.241	6	6	5	7	5	6	7	7	6	30.5109	30.0737	29.8785	30.6798	30.2647	30.6881	30.1483	30.5296
WP_040121491.1;UPI0005127B7C	WP_040121491.1;UPI0005127B7C	WP_040121491.1 GGDEF domain-containing protein [Vibrio coralliilyticus];UPI0005127B7C status=active	0.24966	0.550352		0.265999	0.672365	-0.351483	0.804675	0.920635	0.0256602	23.3376	23.3778	23.4676	23.6096	24.275	23.4298	23.2821	23.5869	23.391						3	17.8	17.8	17.8	38.284	0	12.377	2	2	2	2	2	1	2	3	2	23.9847	23.976	23.5522	24.3844	24.3239	23.6865	24.0275	24.9672
WP_021458497.1;UPI0003914FA8	WP_021458497.1;UPI0003914FA8	WP_021458497.1 ribose-5-phosphate isomerase RpiA [Vibrio coralliilyticus];UPI0003914FA8 status=active	0.249951	0.550352		0.470889	0.78492	0.111152	0.128198	0.417407	-0.105632	28.3828	28.3196	28.3153	28.3828	27.9869	27.9977	28.3066	28.1361	28.258						7	33	33	33	23.036	0	42.278	6	7	6	7	7	5	7	7	7	29.4842	29.5536	28.9923	29.6848	29.0453	29.4492	29.5463	29.8653
WP_040121360.1;UPI000512843C	WP_040121360.1;UPI000512843C	WP_040121360.1 MULTISPECIES: exopolysaccharide export protein VpsN [Vibrio];UPI000512843C status=active	0.250258	0.550352		0.152272	0.547388	-0.239526	0.196598	0.509661	-0.272095	24.9406	24.6096	24.4738	24.6595	24.4923	24.7745	24.558	24.4551	24.1946						3	23.8	23.8	23.8	19.027	0	8.5034	3	3	3	3	3	3	3	3	2	25.4457	24.918	24.7077	25.4298	24.7024	25.6153	25.065	25.5225
WP_029236299.1;UPI000492C917	WP_029236299.1;UPI000492C917	WP_029236299.1 MULTISPECIES: response regulator [Vibrio];UPI000492C917 status=active	0.251495	0.552282		0.500422	0.797382	0.828673	0.0679599	0.35498	-0.931714	24.4551	23.5404	23.8191	20	23.2096	23.3239	22.9548	22.5846	23.48						2	8.4	8.4	8.4	33.821	0.0040296	3.2142	1	2	1	0	1	1	1	1	1	24.0609	24.0526	23.8191	NaN	22.7895	23.5983	23.0156	22.3484
WP_006963217.1;UPI0001B9488A	WP_006963217.1;UPI0001B9488A	WP_006963217.1 MULTISPECIES: 50S ribosomal protein L2 [Vibrio];UPI0001B9488A status=active	0.253675	0.55515		0.354049	0.727361	0.149553	0.0165333	0.178536	0.212318	30.2308	30.196	30.2308	30.2647	30.5203	30.0609	30.5296	30.3515	30.4134						7	28.8	28.8	28.8	29.859	0	66.167	7	7	6	7	6	7	7	7	7	31.1901	31.0927	30.6022	31.3776	31.0864	31.1483	31.393	31.8004
WP_006959824.1;UPI0001B94DF6	WP_006959824.1;UPI0001B94DF6	WP_006959824.1 MULTISPECIES: aminopeptidase PepB [Vibrio];UPI0001B94DF6 status=active	0.253886	0.55515		0.162903	0.560818	0.19049	0.443049	0.705213	0.0608985	28.9316	28.7645	28.7292	28.8294	28.4746	28.7325	28.9203	28.8019	28.8858						15	51.4	51.4	51.4	46.114	0	252.93	13	14	13	15	13	15	14	14	14	31.1724	30.8974	30.5664	31.2979	30.6458	31.3033	31.13	31.5527
WP_038513603.1;UPI0005129067	WP_038513603.1;UPI0005129067	WP_038513603.1 sodium-extruding oxaloacetate decarboxylase subunit alpha [Vibrio coralliilyticus];UPI0005129067 status=active	0.255148	0.556572		0.438602	0.771678	-0.170305	0.00124652	0.0459633	-0.300609	25.6125	25.6068	25.5754	25.2891	25.2571	25.8576	25.3239	25.341	25.228				+	014 wt_014 hcp	7	16.7	16.7	16.7	64.219	0	19.771	5	5	5	5	2	6	6	5	6	26.1681	26.425	25.9428	26.0995	25.5374	26.976	26.0169	26.7129
WP_038512145.1;UPI0005127735	WP_038512145.1;UPI0005127735	WP_038512145.1 MULTISPECIES: MBL fold metallo-hydrolase [Vibrio];UPI0005127735 status=active	0.255262	0.556572		0.352199	0.727361	0.118932	0.0948071	0.389878	0.174526	25.4266	25.3943	25.5014	25.5285	25.3342	25.6264	25.6513	25.7208	25.4738						4	21.1	21.1	21.1	23.753	0	11.393	4	4	3	4	3	4	4	4	4	26.4504	26.4346	24.8433	26.8385	24.7995	26.9203	26.9316	27.2077
WP_038509272.1;UPI0005128E9E	WP_038509272.1;UPI0005128E9E	WP_038509272.1 MULTISPECIES: redoxin family protein [Vibrio];UPI0005128E9E status=active	0.255904	0.55718		0.509795	0.799584	-0.116845	0.303685	0.62049	0.314608	25.8834	25.0317	25.452	26.1352	25.7543	25.772	25.9738	25.6348	25.7024						3	17.4	17.4	17.4	26.734	0	15.076	2	2	2	2	3	2	2	2	2	26.2996	25.5667	23.3239	26.8019	24.4614	26.5075	26.5448	26.726
WP_038510656.1;UPI000512841C	WP_038510656.1;UPI000512841C	WP_038510656.1 1-(5-phosphoribosyl)-5-[(5-phosphoribosylamino)methylideneamino]imidazole-4-carboxamide isomerase [Vibrio coralliilyticus];UPI000512841C status=active	0.256886	0.558526		0.137728	0.53144	-0.118865	0.720424	0.873441	0.0382182	24.5983	24.3844	24.6757	24.6595	24.6757	24.7945	24.6595	24.6153	24.4984						4	24.1	24.1	24.1	26.447	0	26.76	3	3	3	4	4	3	3	3	3	25.5551	25.8528	25.9203	26.6181	26.2408	26.604	26.2133	26.5754
WP_040121605.1;UPI0005127ED4	WP_040121605.1;UPI0005127ED4	WP_040121605.1 iron-containing alcohol dehydrogenase [Vibrio coralliilyticus];UPI0005127ED4 status=active	0.259635	0.562993		0.804871	0.944629	-0.0293547	0.185808	0.49289	0.173313	28.2891	28.003	28.0137	28.3951	28.4073	28.1115	28.3324	28.1652	28.3282						11	41.4	41.4	41.4	41.452	0	142.61	11	10	10	10	8	11	11	10	11	30.2422	29.9117	29.4512	30.6022	30.1724	30.4727	30.3303	30.7129
WP_038510519.1;UPI0005129704	WP_038510519.1;UPI0005129704	WP_038510519.1 tol-pal system protein YbgF [Vibrio coralliilyticus];UPI0005129704 status=active	0.262805	0.567144		0.326537	0.71518	-0.106359	0.104905	0.402884	-0.137518	27.2445	27.1984	27.2353	27.3324	27.1507	27.1015	27.0296	27.019	27.217						9	44.2	44.2	44.2	28.908	0	134.73	8	9	8	8	8	9	9	9	7	28.7802	28.3992	28.8081	29.341	29.1652	29.5203	27.9203	28.9002
WP_038513793.1;UPI000512960B	WP_038513793.1;UPI000512960B	WP_038513793.1 aspartate aminotransferase family protein [Vibrio coralliilyticus];UPI000512960B status=active	0.263836	0.567144		0.543329	0.826756	-0.049017	0.303445	0.62049	0.0963383	29.5969	29.5627	29.3848	29.7373	29.5518	29.6915	29.5862	29.7047	29.5426						21	59.2	59.2	59.2	43.318	0	210.89	20	20	21	19	17	21	20	21	19	31.6329	31.5435	31.2535	32.0414	31.5618	32.08	31.6713	32.2507
WP_021457767.1;UPI000390A41C	WP_021457767.1;UPI000390A41C	WP_021457767.1 ferredoxin family protein [Vibrio coralliilyticus];UPI000390A41C status=active	0.263897	0.567144		0.290337	0.687612	-0.235478	0.0910552	0.384997	-0.279321	24.3844	24.5345	24.558	24.417	24.7338	24.1946	24.2243	24.0105	24.4041						1	11.2	11.2	11.2	11.917	0	5.6073	1	1	1	1	1	1	1	1	1	24.3778	24.4362	24.0691	24.6375	24.4738	24.3712	24.2535	24.5522
WP_038514358.1;UPI0005127FAB	WP_038514358.1;UPI0005127FAB	WP_038514358.1 oxygen-independent coproporphyrinogen III oxidase [Vibrio coralliilyticus];UPI0005127FAB status=active	0.264292	0.567144		0.154801	0.548011	-0.38501	0.51349	0.750672	0.327646	26.1115	27.3745	27.391	27.7453	27.8623	27.4073	27.5315	26.9539	27.3745						4	10.8	10.8	10.8	53.483	0	8.4347	1	2	3	3	4	3	2	2	3	21.502	28.0243	28.1652	28.3536	27.0505	28.7549	23.7594	27.9259
WP_029236218.1;UPI00037C23BD	WP_029236218.1;UPI00037C23BD	WP_029236218.1 MULTISPECIES: zinc uptake transcriptional repressor Zur [Vibrio];UPI00037C23BD status=active	0.264314	0.567144		0.145296	0.54058	-0.444171	0.56018	0.774959	-0.138116	24.019	24.5754	24.5345	24.2891	25.019	24.7389	24.4362	24.2679	24.0105						3	26.3	26.3	26.3	17.212	0	13.383	2	2	1	2	2	2	3	3	2	24.9584	25.4008	24.0443	25.417	25.6757	25.3444	25.5492	25.8409
WP_040121297.1;UPI0005127AEA	WP_040121297.1;UPI0005127AEA	WP_040121297.1 hypothetical protein [Vibrio coralliilyticus];UPI0005127AEA status=active	0.264373	0.567144		0.139332	0.532063	-0.388096	0.164798	0.467967	-0.43137	28.6964	28.341	27.8741	28.4823	27.8799	28.4194	27.7517	28.0453	27.8203						6	33.8	33.8	33.8	29.32	0	160.48	6	6	6	6	5	6	6	6	6	29.6578	29.341	28.524	29.6814	28.5052	29.5987	28.8534	29.4765
WP_006963339.1;UPI0001B94EAB	WP_006963339.1;UPI0001B94EAB	WP_006963339.1 MULTISPECIES: DNA-binding transcriptional regulator CytR [Vibrio];UPI0001B94EAB status=active	0.264519	0.567144		0.41604	0.75482	-0.251995	0.292803	0.618351	1.5488	24.0526	20	23.5522	24.0609	24.8528	24.0935	24.141	24.2243	23.8858						2	6	6	6	36.965	0	5.6212	2	0	1	2	1	2	2	2	2	24.4041	NaN	23.0105	24.7594	24.5225	24.7338	24.848	25.0975
WP_006958299.1;UPI0001B94FE1	WP_006958299.1;UPI0001B94FE1	WP_006958299.1 MULTISPECIES: single-stranded DNA-binding protein [Vibrio];UPI0001B94FE1 status=active	0.264778	0.567144		0.473498	0.786561	0.0985394	0.316614	0.628838	-0.128585	30.2535	30.0217	30.3088	29.8858	30.1724	29.8445	30.1361	29.9259	30.1361						3	13.7	13.7	13.7	20.14	0	34.355	2	2	3	2	3	2	2	2	3	30.6964	30.4433	30.3303	30.6198	30.393	30.6964	30.6022	30.9814
WP_006963083.1;UPI0001B94278	WP_006963083.1;UPI0001B94278	WP_006963083.1 MULTISPECIES: 4-hydroxy-tetrahydrodipicolinate synthase [Vibrio];UPI0001B94278 status=active	0.265532	0.567144		0.772184	0.927239	0.0236034	0.24259	0.568648	-0.107058	29.9117	29.7292	29.8564	29.6337	29.8019	29.6697	29.7031	29.6407	29.8324						12	53.1	53.1	53.1	31.435	0	190.37	11	12	12	11	11	12	12	11	12	32.0349	31.7692	31.463	31.9712	31.6372	32.0512	31.8385	32.2365
WP_029236143.1;UPI0003006D69	WP_029236143.1;UPI0003006D69	WP_029236143.1 MULTISPECIES: asparagine--tRNA ligase [Vibrio];UPI0003006D69 status=active	0.265749	0.567144		0.893021	0.971396	0.0106907	0.0922955	0.386036	0.119011	27.8504	27.7195	27.6998	27.9484	27.9203	27.726	27.9259	27.8623	27.8385						19	42.1	42.1	42.1	52.704	0	142.62	17	19	17	19	15	18	19	19	19	30.6285	30.6022	29.9677	31.1052	30.3724	30.7453	30.8234	31.2869
WP_038509400.1;UPI00051275FA	WP_038509400.1;UPI00051275FA	WP_038509400.1 MULTISPECIES: inorganic diphosphatase [Vibrio];UPI00051275FA status=active	0.265848	0.567144		0.370206	0.729194	-0.559244	0.259917	0.589014	0.317508	26.2996	25.7024	26.4008	26.2838	26.673	28.0762	26.5536	26.5609	26.2408						8	45.7	45.7	45.7	19.707	0	32.594	7	7	4	6	7	7	6	7	6	28.217	27.611	27.3828	28.3367	28.0453	29.9677	28.3704	28.6527
WP_040122562.1;UPI00051273C7	WP_040122562.1;UPI00051273C7	WP_040122562.1 non-ribosomal peptide synthetase [Vibrio coralliilyticus];UPI00051273C7 status=active	0.266118	0.567144		0.77931	0.931325	-0.116721	0.176061	0.478514	0.447021	22.9985	22.9079	23.2096	23.3101	24.1871	23.3101	23.6209	22.9882	23.848						5	3.8	3.8	3.8	187.11	0	11.105	2	1	2	3	4	3	3	3	2	23.6757	22.8034	23.4676	24.7077	25.3239	24.976	24.3645	24.5045
WP_006959596.1;UPI0001B943D3	WP_006959596.1;UPI0001B943D3	WP_006959596.1 MULTISPECIES: ROK family protein [Vibrio];UPI0001B943D3 status=active	0.266391	0.567144		0.597049	0.858382	-0.100596	0.287675	0.613871	0.245312	25.0105	24.4551	24.8093	25.0813	25.341	24.8904	25.2353	24.918	24.8576						2	6.4	6.4	6.4	43.986	0	10.677	2	2	2	2	2	2	2	2	2	25.9157	25.3066	25.2785	26.1984	25.9606	26.0995	26.1681	26.3629
WP_040122160.1;UPI00051292D8	WP_040122160.1;UPI00051292D8	WP_040122160.1 NUDIX hydrolase [Vibrio coralliilyticus];UPI00051292D8 status=active	0.267377	0.567526		0.29177	0.687612	-0.202711	0.72071	0.873441	0.0272261	25.3975	25.4676	25.3844	25.4234	25.9406	25.5754	25.5285	25.3135	25.4892						3	18	18	18	23.522	0	24.004	3	3	3	3	3	3	3	3	3	26.8019	26.673	26.452	27.0296	27.0084	27.2353	26.1795	27.2077
WP_038509887.1;UPI000512777B	WP_038509887.1;UPI000512777B	WP_038509887.1 Na(+)-translocating NADH-quinone reductase subunit C [Vibrio coralliilyticus];UPI000512777B status=active	0.267672	0.567526		0.252198	0.661798	0.127885	0.426804	0.692579	-0.132729	25.7208	25.5551	25.2207	25.3712	25.2785	25.065	25.4073	25.3844	25.3066						4	19.5	19.5	19.5	27.748	0	65.973	3	4	3	4	2	3	3	4	2	26.726	26.6181	25.7363	26.6865	25.8361	26.3342	25.6784	27.0084
WP_019274577.1;UPI000309B03F	WP_019274577.1;UPI000309B03F	WP_019274577.1 MULTISPECIES: 50S ribosome-binding protein YggL [Vibrio];UPI000309B03F status=active	0.26768	0.567526		0.197376	0.607935	0.22403	0.343201	0.650167	0.137804	27.4394	27.391	27.5463	27.509	27.3828	27.2262	27.6998	27.3578	27.7325						1	9.8	9.8	9.8	12.828	0	14.535	1	1	1	1	1	1	1	1	1	27.3992	27.3066	27.0609	27.6931	27.0813	27.509	27.6998	27.8682
WP_038513864.1;UPI000512815C	WP_038513864.1;UPI000512815C	WP_038513864.1 phosphoribosylamine--glycine ligase [Vibrio coralliilyticus];UPI000512815C status=active	0.26902	0.56958		0.610879	0.858382	0.0265738	0.280612	0.611066	-0.0960789	28.9002	28.7833	28.6492	28.6595	28.7227	28.5826	28.6663	28.6458	28.7325						15	60.1	60.1	60.1	45.746	0	313.12	12	12	13	14	12	12	11	13	13	31.4184	31.3033	30.6629	31.463	30.8608	31.5889	31.3033	31.8347
WP_038510036.1;UPI0005128D3A	WP_038510036.1;UPI0005128D3A	WP_038510036.1 VvgS protein [Vibrio coralliilyticus];UPI0005128D3A status=active	0.270232	0.571359		0.197468	0.607935	-0.180799	0.202484	0.517765	-0.161044	25.6096	25.4073	25.4202	25.6096	25.5492	25.3376	25.3511	25.1604	25.4425						6	33.1	33.1	33.1	29.595	0	71.758	6	4	4	6	5	6	6	5	6	27.7064	27.3239	26.8019	27.5463	27.2803	27.4154	27.141	27.3066
WP_038512962.1;UPI0005127187	WP_038512962.1;UPI0005127187	WP_038512962.1 phosphohistidine phosphatase SixA [Vibrio coralliilyticus];UPI0005127187 status=active	0.271231	0.572682		0.178431	0.585101	0.156642	0.376096	0.658718	0.0520535	26.0148	25.8974	25.848	25.9157	25.9043	25.6264	26.002	25.9428	25.9716						4	28.6	28.6	28.6	17.112	0	18.326	3	3	3	3	3	3	4	4	3	26.5522	27.019	26.7389	27.3324	26.8019	27.1015	27.4314	27.9203
WP_040121864.1;UPI0005128ACB	WP_040121864.1;UPI0005128ACB	WP_040121864.1 PLP-dependent aminotransferase family protein [Vibrio coralliilyticus];UPI0005128ACB status=active	0.272168	0.573177		0.254938	0.666658	-0.477999	0.753319	0.89024	0.146013	22.867	22.7492	23.5754	23.867	23.5983	23.5983	23.6209	23.4923	22.5165						3	12.5	12.5	12.5	42.61	0	15.503	3	2	2	3	2	3	1	3	3	23.5869	23.5869	23.5285	25.1095	24.141	24.7945	23.6971	24.9271
WP_006958224.1;UPI0001B94DB5	WP_006958224.1;UPI0001B94DB5	WP_006958224.1 MULTISPECIES: oxidative stress defense protein [Vibrio];UPI0001B94DB5 status=active	0.272449	0.573177		0.356654	0.727361	-0.0684306	0.185818	0.49289	-0.117837	29.0557	28.8974	28.9567	28.9372	28.965	28.8593	28.8264	28.7676	28.9622						9	45.2	45.2	45.2	25.352	0	138.74	8	9	9	8	9	8	7	9	9	30.933	30.6798	30.341	30.947	30.5203	30.9609	30.6798	31.13
WP_038510516.1;UPI0005126DE4	WP_038510516.1;UPI0005126DE4	WP_038510516.1 Tol-Pal system beta propeller repeat protein TolB [Vibrio coralliilyticus];UPI0005126DE4 status=active	0.272959	0.573177		0.33076	0.716119	-0.15923	0.195518	0.508593	-0.237967	27.2077	27.0401	27.3153	27.1015	27.217	27.0084	27.0084	26.6998	27.141						19	41.6	41.6	41.6	49.675	0	88.157	16	17	18	16	14	17	17	17	17	29.9259	29.6865	29.6337	30.1483	29.5933	29.9814	29.8959	30.0479
WP_038512271.1;UPI0005129175	WP_038512271.1;UPI0005129175	WP_038512271.1 cysteine desulfurase-like protein [Vibrio coralliilyticus];UPI0005129175 status=active	0.275212	0.575546		0.175699	0.585101	-0.222115	0.725974	0.874098	0.0775216	25.4362	25.4105	25.9134	25.8974	25.9672	25.7945	25.8044	25.7745	25.4138						4	15.1	15.1	15.1	45.323	0	66.811	2	3	4	3	3	3	4	4	3	24.9628	26.2926	26.0169	27.0401	25.3066	27.0609	26.7771	27.673
WP_038511279.1;UPI0005129102	WP_038511279.1;UPI0005129102	WP_038511279.1 substrate-binding domain-containing protein [Vibrio coralliilyticus];UPI0005129102 status=active	0.275814	0.575865		0.407805	0.748928	0.201379	0.288327	0.613871	-0.171965	27.4314	27.7958	27.8564	27.341	27.6798	26.9428	27.5536	27.5826	27.4314						16	66.9	66.9	66.9	30.085	0	132.3	14	15	12	12	14	14	14	16	13	29.8579	30.2535	29.7864	29.8065	29.94	29.788	30.099	30.6198
WP_038512706.1;UPI0005127944	WP_038512706.1;UPI0005127944	WP_038512706.1 1,4-dihydroxy-2-naphthoyl-CoA synthase [Vibrio coralliilyticus];UPI0005127944 status=active	0.276289	0.575865		0.315793	0.70762	-0.261611	0.71671	0.871078	0.0909894	25.2679	25.5983	25.5433	25.9781	25.6676	25.8215	25.7821	25.141	25.7594						6	21.2	21.2	21.2	31.961	0	24.922	5	5	3	5	5	5	6	3	5	26.8142	27.3494	26.5624	28.0711	26.8264	27.8799	27.8264	26.533
WP_021457668.1;UPI00039181C9	WP_021457668.1;UPI00039181C9	WP_021457668.1 L-threonine 3-dehydrogenase [Vibrio coralliilyticus];UPI00039181C9 status=active	0.27649	0.575865		0.28072	0.68458	0.305239	0.0936764	0.387351	0.336281	27.7895	27.9428	28.019	27.9977	27.5754	28.2714	28.141	28.5278	28.0914						7	21.3	21.3	21.3	37.653	0	24.509	6	6	5	5	4	6	6	6	6	28.7988	28.632	28.4194	28.9484	28.3282	29.114	28.9372	29.5536
WP_006963166.1;UPI0001B94497	WP_006963166.1;UPI0001B94497	WP_006963166.1 MULTISPECIES: lipopolysaccharide transport periplasmic protein LptA [Vibrio];UPI0001B94497 status=active	0.276874	0.575883		0.293199	0.687643	0.382851	0.548297	0.769153	-0.0792929	25.5955	25.3066	25.1984	25.3066	25.1253	24.2821	25.2785	25.2499	25.3342						3	26.7	26.7	26.7	18.222	0	27.375	3	3	2	3	2	2	3	3	3	26.6181	26.2768	25.2891	26.5225	25.3273	25.5725	26.3222	26.8142
WP_019274389.1;UPI0002FC09A9	WP_019274389.1;UPI0002FC09A9	WP_019274389.1 MULTISPECIES: glycine C-acetyltransferase [Vibrio];UPI0002FC09A9 status=active	0.277801	0.576874		0.973491	0.997219	0.00224495	0.129857	0.420395	-0.100151	30.2647	30.362	30.4334	30.1361	30.341	30.2759	30.2193	30.2869	30.2535						22	68.6	68.6	68.6	43.451	0	235.86	19	18	18	18	14	20	20	22	18	31.901	31.7888	31.4823	31.9224	31.5389	31.9295	31.7771	32.3646
WP_038510578.1;UPI0005126F89	WP_038510578.1;UPI0005126F89	WP_038510578.1 trans-2-enoyl-CoA reductase family protein [Vibrio coralliilyticus];UPI0005126F89 status=active	0.278388	0.576874		0.674356	0.881063	0.0549901	0.0420536	0.289553	0.174395	28.8623	28.8564	28.9002	28.9787	29.1842	28.8142	29.1312	28.9372	29.0737						18	54.2	54.2	54.2	44.032	0	244.98	16	17	16	17	16	17	17	17	16	31.1544	31.0927	30.5844	31.5618	30.995	31.4967	31.5109	31.9505
WP_006963409.1;UPI0001B950DD	WP_006963409.1;UPI0001B950DD	WP_006963409.1 MULTISPECIES: YicC family protein [Vibrio];UPI0001B950DD status=active	0.278854	0.576874		0.973966	0.997219	-0.00326284	0.148393	0.4437	-0.158722	26.8974	27.019	27.1795	26.7771	27.0505	26.8019	26.9428	26.8385	26.8385						10	34	34	34	33.023	0	34.266	6	8	9	7	7	6	7	7	7	28.5278	28.611	28.4234	28.7195	28.4862	28.7162	28.5862	29.0634
WP_038510362.1;UPI0005127762	WP_038510362.1;UPI0005127762	WP_038510362.1 septum site-determining protein MinC [Vibrio coralliilyticus];UPI0005127762 status=active	0.280179	0.578066		0.269059	0.672365	0.234011	0.993983	0.996879	-0.00113042	24.7492	24.6703	24.7995	24.632	24.2607	24.6209	24.8904	24.4676	24.8576						4	28.2	28.2	28.2	23.573	0	17.566	4	3	3	3	1	4	3	3	4	26.0874	25.6568	25.4551	26.1623	23.9584	26.2696	26.0833	26.2856
WP_006958855.1;UPI0001B945D6	WP_006958855.1;UPI0001B945D6	WP_006958855.1 MULTISPECIES: TRAP transporter substrate-binding protein [Vibrio];UPI0001B945D6 status=active	0.280225	0.578066		0.986794	0.997705	-0.00439199	0.0370389	0.279374	-0.345362	24.7594	24.417	24.4425	24.5105	24.3778	23.7077	24.2317	24.1946	24.1565						4	14.6	14.6	14.6	40.965	0	18.282	4	4	3	4	2	3	4	3	3	25.726	25.1681	24.9933	25.5754	24.8623	25.4394	25.1214	25.5812
WP_040121626.1;UPI0005126BA5	WP_040121626.1;UPI0005126BA5	WP_040121626.1 TonB-dependent hemoglobin/transferrin/lactoferrin family receptor [Vibrio coralliilyticus];UPI0005126BA5 status=active	0.281203	0.578066		0.968413	0.994927	-0.00273959	0.20946	0.526349	0.119508	24.5638	24.3511	24.5638	24.6865	24.6486	24.5105	24.6865	24.5754	24.5754						5	12.8	12.8	12.8	78.301	0	21.702	4	5	3	4	3	4	5	5	5	26.0874	25.9248	25.2021	26.346	25.3376	26.2114	26.463	26.7129
WP_038513520.1;UPI0005128536	WP_038513520.1;UPI0005128536	WP_038513520.1 GTP diphosphokinase [Vibrio coralliilyticus];UPI0005128536 status=active	0.281313	0.578066		0.790191	0.93523	-0.0945187	0.28045	0.611066	1.61138	20	23.5045	24.1015	23.8288	24.1253	24.7695	24.1946	23.8093	24.4362						3	4.3	4.3	4.3	83.587	0	7.4993	0	1	2	1	2	3	1	2	2	NaN	22.6164	24.3778	22.0918	24.6264	25.8118	24.2821	24.8811
WP_038158723.1;UPI000508C44D	WP_038158723.1;UPI000508C44D	WP_038158723.1 MULTISPECIES: succinylglutamate desuccinylase [Vibrio];UPI000508C44D status=active	0.281876	0.578449		0.229331	0.653179	0.135672	0.626662	0.815635	0.0214837	27.5898	27.5315	27.6389	27.4394	27.3324	27.6458	27.611	27.5609	27.6527						11	32.7	32.7	32.7	38.854	0	75.034	10	10	10	10	9	10	10	11	10	29.7565	29.5518	29.3452	29.8035	28.906	30.2193	29.7292	30.2535
WP_038512782.1;UPI00051277F7	WP_038512782.1;UPI00051277F7	WP_038512782.1 MULTISPECIES: ketoacyl-ACP synthase III [Vibrio];UPI00051277F7 status=active	0.285338	0.583691		0.117492	0.500391	0.146487	0.817362	0.930117	0.0243963	28.6865	28.7927	28.9622	28.7389	28.6005	28.7357	28.7227	28.9002	28.8916						6	24.4	24.4	24.4	33.913	0	80.935	6	6	5	5	6	6	6	6	5	29.9259	29.7927	29.2736	29.8339	29.3088	29.9539	29.8355	30.3303
WP_006963101.1;UPI0001B9428A	WP_006963101.1;UPI0001B9428A	WP_006963101.1 MULTISPECIES: peptide chain release factor 1 [Vibrio];UPI0001B9428A status=active	0.286077	0.583947		0.266617	0.672365	0.220486	0.147407	0.443338	0.251304	26.3545	26.067	26.2517	26.2732	26.4692	26.0233	26.6998	26.3712	26.3562						12	39.2	39.2	39.2	40.296	0	69.71	10	8	10	10	11	9	11	11	10	28.5426	27.9372	28.0084	28.5754	28.2399	28.3745	28.9677	29.2535
WP_006963149.1;UPI0001B9448D	WP_006963149.1;UPI0001B9448D	WP_006963149.1 MULTISPECIES: BolA family iron metabolism protein IbaG [Vibrio];UPI0001B9448D status=active	0.287412	0.585882		0.184387	0.589731	0.36218	0.531071	0.759655	0.131709	27.6389	27.8264	27.4154	27.632	27.0711	27.4862	27.6181	28.0609	27.5969						5	59.5	59.5	59.5	9.6349	0	40.18	4	4	4	4	4	4	4	5	4	28.1556	28.2803	27.7129	28.4314	27.5389	28.3745	28.3239	28.9512
WP_038512790.1;UPI0005128F04	WP_038512790.1;UPI0005128F04	WP_038512790.1 ribonuclease E [Vibrio coralliilyticus];UPI0005128F04 status=active	0.287974	0.585882		0.203919	0.613756	0.0737019	0.597939	0.798494	0.0223529	26.8623	26.9316	26.9088	26.8142	26.8142	26.9203	26.9869	26.8741	26.9088						23	30.7	30.7	30.7	109.07	0	232.38	19	20	14	19	16	20	21	21	16	29.6355	29.9259	29.5536	29.9117	29.267	29.9677	30.0349	30.4532
WP_038513107.1;UPI000512828A	WP_038513107.1;UPI000512828A	WP_038513107.1 DUF3549 family protein [Vibrio coralliilyticus];UPI000512828A status=active	0.288552	0.585882		0.116548	0.500391	-0.56579	0.635883	0.822066	-0.182914	22.9637	22.5261	23.5165	23.2679	23.7492	23.1379	23.0854	22.3962	22.976						2	8.1	8.1	8.1	39.148	0	4.3308	1	1	2	2	2	2	2	2	2	22.8913	21.9777	23.8858	24.1565	24.4551	24.0691	23.8288	24.0275
WP_006961689.1;UPI0001B94241	WP_006961689.1;UPI0001B94241	WP_006961689.1 MULTISPECIES: nitroreductase family protein [Vibrio];UPI0001B94241 status=active	0.289492	0.586642		0.189988	0.597846	0.096426	0.885295	0.965802	-0.0107892	23.9933	24.0772	23.8858	23.867	23.8093	23.9584	23.9316	24.0609	23.9316						1	6.8	6.8	6.8	24.704	0.0020833	3.6586	1	1	1	1	1	1	1	1	1	24.002	24.1253	23.3239	23.9672	23.3645	24.239	23.9134	24.6811
WP_006957548.1;UPI0001B94FBD	WP_006957548.1;UPI0001B94FBD	WP_006957548.1 MULTISPECIES: non-heme ferritin [Vibrio];UPI0001B94FBD status=active	0.28969	0.586642		0.20221	0.613449	0.369165	0.2803	0.611066	0.171696	26.8264	27.1015	26.8385	26.976	26.2891	26.9088	27.0296	27.2979	26.9539						9	54.9	54.9	54.9	19.89	0	110.97	8	8	8	6	8	9	8	9	8	29.4012	29.5407	28.726	29.5352	28.258	29.7864	29.7373	30.2759
WP_038511571.1;UPI0005127CB0	WP_038511571.1;UPI0005127CB0	WP_038511571.1 Lon protease family protein [Vibrio coralliilyticus];UPI0005127CB0 status=active	0.290903	0.587547		0.550322	0.835221	0.130351	0.322737	0.63298	-0.310581	28.6424	28.1263	28.9732	27.8974	28.4354	28.0864	28.4113	28.0243	28.3745						5	11.5	11.5	11.5	60.747	0	16.552	5	4	4	4	4	4	5	5	4	29.8974	28.0864	29.3889	26.9088	27.2535	27.7895	29.0479	26.7645
WP_006960656.1;UPI0001B95027	WP_006960656.1;UPI0001B95027	WP_006960656.1 MULTISPECIES: cytidine/deoxycytidylate deaminase family protein [Vibrio];UPI0001B95027 status=active	0.291932	0.588103		0.466437	0.782396	-0.105538	0.296428	0.619953	1.90917	20	24.7077	24.8093	25.2426	25.217	25.1015	25.2961	24.867	25.0813						2	22.7	22.7	22.7	16.96	0	15.762	0	2	2	1	2	2	1	2	2	NaN	25.3477	25.0732	24.4105	25.5667	26.0588	24.3307	26.2926
WP_038512907.1;UPI0005128795	WP_038512907.1;UPI0005128795	WP_038512907.1 bifunctional methylenetetrahydrofolate dehydrogenase/methenyltetrahydrofolate cyclohydrolase FolD [Vibrio coralliilyticus];UPI0005128795 status=active	0.292187	0.588103		0.834433	0.9496	-0.0177326	0.241321	0.567686	-0.12101	27.5165	27.3578	27.4314	27.2979	27.3153	27.3828	27.1795	27.3239	27.4394						8	28.9	28.9	28.9	30.91	0	68.654	7	7	7	6	7	6	6	6	7	29.1065	28.9259	28.6527	29.0557	28.579	29.249	28.4113	29.326
UPI00051273B4;WP_052131702.1	UPI00051273B4;WP_052131702.1	UPI00051273B4 status=active;WP_052131702.1 imidazolonepropionase [Vibrio coralliilyticus]	0.292327	0.588103		0.816604	0.945999	-0.034811	0.156256	0.456532	-0.195257	24.2243	24.1488	24.2891	23.8764	24.1871	24.1174	24.002	23.8576	24.217						7	26.5	26.5	26.5	42.742	0	39.373	7	7	5	6	4	6	6	7	6	26.4202	26.2979	25.6348	26.0793	25.5812	26.6458	26.3222	26.6998
WP_019276455.1;UPI000313C644	WP_019276455.1;UPI000313C644	WP_019276455.1 MULTISPECIES: acetyl-CoA carboxylase carboxyl transferase subunit alpha [Vibrio];UPI000313C644 status=active	0.293881	0.589888		0.852173	0.957114	-0.0612348	0.147103	0.443338	0.36934	23.4551	23.3239	23.7077	23.5754	24.4234	23.7796	24.1871	23.5983	23.8093						2	10.3	10.3	10.3	35.418	0	8.4192	1	1	1	1	2	2	2	1	1	23.2273	22.9189	23.3511	23.6865	24.8433	25.3031	24.2961	24.0443
WP_040122631.1;UPI0005127F37	WP_040122631.1;UPI0005127F37	WP_040122631.1 response regulator [Vibrio coralliilyticus];UPI0005127F37 status=active	0.293983	0.589888		0.250872	0.661798	-0.163249	0.534095	0.76205	0.130324	24.8044	24.2243	24.4862	24.6486	24.9134	24.8336	24.7796	24.4614	24.6649						4	11.1	11.1	11.1	47.937	0	24.359	3	3	3	3	3	3	3	2	3	25.1908	24.4738	24.4362	25.3342	26.6998	25.5551	25.1833	25.0975
WP_006957227.1;UPI0001B94170	WP_006957227.1;UPI0001B94170	WP_006957227.1 MULTISPECIES: D-aminoacyl-tRNA deacylase [Vibrio];UPI0001B94170 status=active	0.294546	0.590245		0.275782	0.679718	-0.153506	0.209789	0.526349	-0.18075	26.8019	26.604	26.6181	26.5754	26.7771	26.5898	26.3877	26.3943	26.6998						3	27.1	27.1	27.1	15.904	0	41.299	3	3	3	3	3	3	3	3	3	27.9088	27.726	27.4473	28.0137	27.6251	28.1263	27.6663	28.249
WP_040121287.1;UPI00052A9A60	WP_040121287.1;UPI00052A9A60	WP_040121287.1 retention module-containing protein [Vibrio coralliilyticus];UPI00052A9A60 status=active	0.296944	0.592729		0.968399	0.994927	0.00560506	0.145746	0.442983	-0.174857	28.4113	28.4032	28.5826	28.2308	28.4938	28.1312	28.3324	28.141	28.3992						23	10.4	10.4	10.4	373.47	0	323.31	21	19	20	17	19	21	19	20	19	30.1115	29.8593	29.6964	29.8755	29.7244	30.0609	29.8974	30.341
WP_006960996.1;UPI0001B94008;WP_040121834.1;UPI00051275AC	WP_006960996.1;UPI0001B94008	WP_006960996.1 MULTISPECIES: response regulator transcription factor [Vibrio];UPI0001B94008 status=active	0.297335	0.592739		0.619946	0.858382	-0.0776532	0.259939	0.589014	0.191907	24.9088	25.0062	25.3477	25.1174	25.5696	25.3844	25.3712	25.1642	25.3031						9	37.9	37.9	37.9	24.825	0	43.211	6	6	7	9	3	8	9	8	8	26.604	26.7895	26.3828	27.5536	26.3562	27.5969	27.5898	27.9259
WP_006957880.1;UPI0001B93B70	WP_006957880.1;UPI0001B93B70	WP_006957880.1 MULTISPECIES: D-sedoheptulose 7-phosphate isomerase [Vibrio];UPI0001B93B70 status=active	0.299447	0.594553		0.658868	0.875962	0.0382175	0.11618	0.411608	-0.0829055	29.0243	29.0084	29.1239	28.8534	29.0864	28.8534	29.0084	28.94	28.9595						9	49	49	49	20.777	0	94.373	7	8	7	9	7	8	8	8	6	30.099	29.9814	29.5518	30.196	29.8755	30.2422	29.995	30.4919
WP_021456799.1;UPI00039131C7	WP_021456799.1;UPI00039131C7	WP_021456799.1 MULTISPECIES: response regulator transcription factor [Vibrio];UPI00039131C7 status=active	0.300606	0.594553		0.416926	0.75482	0.166915	0.220458	0.538936	0.58458	22.4273	23.5404	23.632	23.7492	23.7796	23.3239	23.9225	23.5638	23.867						2	12.8	12.8	12.8	24.591	0	5.2591	1	2	2	1	2	2	1	1	2	22.2707	24.0772	23.6757	23.9043	24.0526	24.0443	24.0526	24.1488
WP_040121736.1;UPI000512833A	WP_040121736.1;UPI000512833A	WP_040121736.1 choline ABC transporter substrate-binding protein [Vibrio coralliilyticus];UPI000512833A status=active	0.300825	0.594553		0.651043	0.869436	0.0379321	0.345749	0.652792	-0.102827	26.8623	26.9203	27.0914	26.8142	26.7517	26.8858	26.9869	26.8142	26.7645						10	33	33	33	34.29	0	70.925	9	9	7	9	6	9	9	8	9	29.2285	29.2957	28.7613	29.3239	28.5315	29.4254	29.4881	29.6424
WP_006957088.1;UPI0001B93B43	WP_006957088.1;UPI0001B93B43	WP_006957088.1 MULTISPECIES: S-ribosylhomocysteine lyase [Vibrio];UPI0001B93B43 status=active	0.300956	0.594553		0.75418	0.918794	0.0347786	0.150028	0.446368	0.152526	29.3828	29.3704	29.2353	29.3807	29.3641	29.5969	29.5573	29.55	29.3388						9	58.7	58.7	58.7	19.052	0	164.44	9	9	8	8	8	8	9	9	8	31.1901	31.0737	30.7047	31.4134	30.7613	31.7888	31.5296	31.8608
WP_006959900.1;UPI0001B9501B	WP_006959900.1;UPI0001B9501B	WP_006959900.1 MULTISPECIES: ParA family protein [Vibrio];UPI0001B9501B status=active	0.301912	0.595674		0.338144	0.718321	-0.213013	0.567903	0.776341	0.116861	24.7286	24.3376	24.3031	24.5165	25.0233	24.8191	24.3712	24.8142	24.5345						3	8.9	8.9	8.9	45.819	0	11.777	2	2	2	2	2	3	2	2	2	25.4394	25.0317	24.8528	25.6757	25.772	26.5374	25.1527	26.067
WP_038513677.1;UPI0005126BAD	WP_038513677.1;UPI0005126BAD	WP_038513677.1 hypothetical protein [Vibrio coralliilyticus];UPI0005126BAD status=active	0.306255	0.600999		0.0539112	0.415126	-0.20613	0.893194	0.965802	0.0254135	25.3511	25.7568	25.9066	25.8191	25.9495	25.9406	25.8215	25.6125	25.6568						6	43.8	43.8	43.8	9.3516	0	24.231	5	5	5	5	5	6	5	6	5	26.9088	27.1604	27.0084	27.7453	27.2803	27.8799	27.4938	28.066
WP_040121994.1;UPI0005127520	WP_040121994.1;UPI0005127520	WP_040121994.1 oxygen-insensitive NADPH nitroreductase [Vibrio coralliilyticus];UPI0005127520 status=active	0.306516	0.600999		0.22784	0.653122	-0.167168	0.395782	0.667493	-0.0809333	25.341	25.2535	25.2821	25.4266	25.4953	25.2133	25.2607	25.0526	25.3204						4	19.2	19.2	19.2	26.417	0	11.903	4	4	3	3	3	3	4	4	4	26.6181	26.4923	25.9203	26.3844	25.772	26.5374	26.7129	27.2077
WP_006960509.1;UPI0001B94804	WP_006960509.1;UPI0001B94804	WP_006960509.1 MULTISPECIES: porin [Vibrio];UPI0001B94804 status=active	0.307444	0.600999		0.242811	0.661798	-0.167629	0.321831	0.632288	-0.149225	27.4551	27.3239	27.2891	27.3578	27.391	27.3745	27.2535	26.976	27.391						4	16.9	16.9	16.9	37.142	0	98.791	4	4	2	3	3	3	3	3	3	28.3662	28.2353	27.6181	28.2353	27.7958	28.4354	28.1015	28.2077
WP_006959698.1;UPI0001B947D8	WP_006959698.1;UPI0001B947D8	WP_006959698.1 MULTISPECIES: ribosome biogenesis GTPase Der [Vibrio];UPI0001B947D8 status=active	0.307735	0.600999		0.645874	0.867911	0.111362	0.0416626	0.288642	0.333127	24.5754	24.3444	24.6703	24.7234	25.141	24.391	24.9584	24.8717	24.7594						7	16.4	16.4	16.4	55.503	0	23.978	6	5	5	7	5	4	7	5	5	26.5029	26.0233	25.9584	26.6458	26.6181	26.0041	26.8504	26.7895
WP_019274466.1;UPI00030A6EEE	WP_019274466.1;UPI00030A6EEE	WP_019274466.1 MULTISPECIES: transcription termination factor NusA [Vibrio];UPI00030A6EEE status=active	0.307743	0.600999		0.227633	0.653122	0.253149	0.350791	0.656737	0.094003	29.1164	29.21	29.0401	29.0686	28.6458	29.1747	29.1842	29.3578	29.1065						13	31.3	31.3	31.3	55.028	0	134.09	11	11	10	13	11	11	12	12	12	30.6285	30.5933	30.0737	30.8829	30.2535	30.9746	30.7927	31.2422
WP_038509788.1;UPI0005129529	WP_038509788.1;UPI0005129529	WP_038509788.1 hypothetical protein [Vibrio coralliilyticus];UPI0005129529 status=active	0.3102	0.603881		0.617495	0.858382	-0.0952473	0.219726	0.538023	-0.296735	25.9781	25.8167	25.5315	25.6595	25.4138	25.6486	25.1795	25.5463	25.7103						3	20.3	20.3	20.3	16.387	0	7.7353	3	3	1	3	2	3	3	3	3	26.726	26.4738	25.1488	26.976	25.604	26.673	26.3975	27.0084
WP_006963249.1;UPI0001B94A7E	WP_006963249.1;UPI0001B94A7E	WP_006963249.1 MULTISPECIES: aspartate ammonia-lyase [Vibrio];UPI0001B94A7E status=active	0.31075	0.603881		0.116476	0.500391	0.0995153	0.726182	0.874098	0.0254688	29.2285	29.1263	29.0349	29.1189	29.0164	29.0322	29.1556	29.2216	29.0889						14	36.4	36.4	36.4	52.639	0	253.59	14	13	13	13	11	14	13	14	14	31.6798	31.4032	31.08	31.7453	31.3515	31.7006	31.6242	32.1331
WP_006963190.1;UPI0001B94695	WP_006963190.1;UPI0001B94695	WP_006963190.1 MULTISPECIES: chemotaxis protein CheX [Vibrio];UPI0001B94695 status=active	0.310792	0.603881		0.146979	0.542533	0.174004	0.323133	0.63298	0.12031	26.3844	26.2714	26.0914	26.2714	26.0505	26.2643	26.341	26.4923	26.275						2	22.9	22.9	22.9	16.795	0	25.932	2	2	2	2	2	2	2	2	2	27.6931	27.7453	27.17	27.6389	27.0813	27.8445	27.341	28.4194
WP_004410456.1;UPI0001544CC4	WP_004410456.1;UPI0001544CC4	WP_004410456.1 MULTISPECIES: 50S ribosomal protein L29 [Vibrio];UPI0001544CC4 status=active	0.311607	0.603935		0.884715	0.96649	0.0820446	0.0756279	0.365269	0.73918	25.5841	26.2732	26.3926	27.2445	27.2353	25.7415	26.9977	27.0084	26.4614						2	46	46	46	7.1752	0	27.686	1	2	1	2	2	2	2	2	2	26.7645	27.2979	27.0084	27.341	28.203	26.976	28.2445	28.6998
WP_031342381.1;UPI0004049A23	WP_031342381.1;UPI0004049A23	WP_031342381.1 MULTISPECIES: beta-phosphoglucomutase family hydrolase [Vibrio];UPI0004049A23 status=active	0.31248	0.604863		0.215026	0.632852	0.784208	0.177366	0.478514	0.83757	21.4015	21.0886	20	21.4676	20	21.1825	21.8423	22.0526	21.1079						1	10.6	10.6	10.6	22.11	0.0020576	3.528	1	1	0	1	0	1	1	1	1	21.391	20.9243	NaN	21.6096	NaN	21.417	22.0122	22.5237
WP_006958943.1;UPI0001B949D3	WP_006958943.1;UPI0001B949D3	WP_006958943.1 MULTISPECIES: tryptophan synthase subunit alpha [Vibrio];UPI0001B949D3 status=active	0.313902	0.606852		0.298764	0.697426	-0.0708122	0.468944	0.720966	0.0732759	26.417	26.3645	26.1352	26.3729	26.5463	26.4298	26.346	26.4394	26.3511						8	48.1	48.1	48.1	28.596	0	114.75	7	7	6	6	6	7	7	8	6	28.5052	28.4314	27.8081	28.726	28.4668	28.9428	28.5165	29.2847
WP_038158321.1;UPI0005068EDF	WP_038158321.1;UPI0005068EDF	WP_038158321.1 MULTISPECIES: Rho-binding antiterminator [Vibrio];UPI0005068EDF status=active	0.314806	0.607832		0.40964	0.748928	0.0889874	0.42068	0.687265	-0.0565758	24.4614	24.5045	24.6153	24.5225	24.3975	24.2243	24.48	24.391	24.5404						1	14.3	14.3	14.3	9.4627	0.0020562	3.5136	1	1	1	1	1	1	1	1	1	24.391	24.4298	24.2463	24.7286	23.9933	24.5696	24.4614	24.7995
WP_006957707.1;UPI0001B955D5	WP_006957707.1;UPI0001B955D5	WP_006957707.1 MULTISPECIES: 4-hydroxy-3-methylbut-2-enyl diphosphate reductase [Vibrio];UPI0001B955D5 status=active	0.317057	0.609878		0.247146	0.661798	0.179257	0.0835759	0.369752	0.173975	24.8385	24.9628	24.7234	25.0935	24.7024	24.7129	25.0772	24.9933	24.976						8	30.2	30.2	30.2	35.821	0	51.684	7	8	8	7	8	8	7	8	8	27.0914	27.1795	26.533	27.3828	26.8504	27.5754	27.2979	27.9923
WP_040121814.1;UPI0005128D16	WP_040121814.1;UPI0005128D16	WP_040121814.1 catalase/peroxidase HPI [Vibrio coralliilyticus];UPI0005128D16 status=active	0.318434	0.611761		0.621873	0.858382	-0.061458	0.142498	0.438703	0.11122	25.3745	25.4041	25.2207	25.6891	25.5285	25.2996	25.4583	25.4738	25.4008						9	18.6	18.6	18.6	80.453	0	49.788	9	8	7	8	7	8	8	8	9	27.3828	27.341	26.452	27.976	27.4073	27.6998	27.5609	27.7389
WP_038513666.1;UPI0005126FFD	WP_038513666.1;UPI0005126FFD	WP_038513666.1 methionine synthase [Vibrio coralliilyticus];UPI0005126FFD status=active	0.320242	0.612336		0.666431	0.878777	0.0255814	0.23532	0.56066	0.11746	24.6209	24.5522	24.3778	24.5404	24.6486	24.6375	24.7182	24.5754	24.6096						8	9.3	9.3	9.3	136.3	0	33.395	5	5	5	6	6	5	7	6	6	25.7821	26.2571	25.1253	26.1814	25.9869	26.204	26.019	26.3187
WP_006957110.1;UPI0001B93D41	WP_006957110.1;UPI0001B93D41	WP_006957110.1 MULTISPECIES: Rsd/AlgQ family anti-sigma factor [Vibrio];UPI0001B93D41 status=active	0.320294	0.612336		0.202306	0.613449	-0.236344	0.191988	0.502	-0.13743	28.0711	27.8799	28.1507	28.0243	28.4314	27.9428	27.8916	27.8385	27.9595						7	53	53	53	18.572	0	52.448	4	6	7	6	6	7	6	7	7	28.8741	28.8385	28.8653	29.3066	29.019	29.3109	29.0349	29.4727
WP_006962779.1;UPI0001B952AD	WP_006962779.1;UPI0001B952AD	WP_006962779.1 MULTISPECIES: ATP phosphoribosyltransferase [Vibrio];UPI0001B952AD status=active	0.320514	0.612336		0.132932	0.522333	-0.14389	0.437329	0.700885	-0.0820942	26.9539	26.6998	26.8019	26.8019	26.8741	26.965	26.6181	26.8142	26.7771						7	30.9	30.9	30.9	32.904	0	83.46	7	6	6	7	6	7	7	7	7	28.7357	28.3662	28.0557	28.7389	28.3023	29.0243	28.341	28.9896
WP_038509814.1;UPI0005128CA8	WP_038509814.1;UPI0005128CA8	WP_038509814.1 UDP-N-acetylmuramoyl-tripeptide--D-alanyl-D-alanine ligase [Vibrio coralliilyticus];UPI0005128CA8 status=active	0.320804	0.612336		0.246572	0.661798	-0.190735	0.783869	0.910672	-0.028691	24.5983	24.4041	24.5165	24.4551	24.8528	24.6971	24.4676	24.3444	24.6209						7	24.1	24.1	24.1	48.033	0	34.268	5	5	5	7	4	5	7	5	5	26.4041	26.0975	25.6431	26.8741	26.1449	26.8504	26.7389	26.673
WP_019277848.1;UPI0003676927	WP_019277848.1;UPI0003676927	WP_019277848.1 MULTISPECIES: chemotaxis response regulator CheY [Vibrio];UPI0003676927 status=active	0.321205	0.612336		0.370093	0.729194	-0.171989	0.483297	0.732018	0.0927531	26.0772	26.2891	26.4234	26.2714	26.8142	26.4984	26.3959	26.4441	26.228						3	27	27	27	13.871	0	79.593	2	3	2	2	1	3	3	3	2	28.509	28.5898	28.6005	28.6931	28.7389	29.4254	29.0217	29.4532
WP_040122174.1;UPI0005128837	WP_040122174.1;UPI0005128837	WP_040122174.1 DUF3346 domain-containing protein [Vibrio coralliilyticus];UPI0005128837 status=active	0.321761	0.612336		0.338466	0.718321	-0.0800743	0.383363	0.661565	0.231366	24.0935	23.3101	23.7594	24.0359	24.0854	23.976	24.0691	23.8385	23.9495						2	4.7	4.7	4.7	75.24	0	13.684	1	1	1	2	2	2	1	1	1	24.0443	23.2346	23.2821	24.5926	24.2821	24.8288	24.0526	24.3511
WP_019275453.1;UPI0002FF45DC	WP_019275453.1;UPI0002FF45DC	WP_019275453.1 MULTISPECIES: glycosyltransferase [Vibrio];UPI0002FF45DC status=active	0.323611	0.612513		0.39523	0.74022	0.114661	0.283942	0.612614	1.11645	20	22.8054	22.5869	22.9742	22.6141	22.8093	22.8895	23.0292	22.823						1	6.6	6.6	6.6	27.645	0	6.4312	0	1	1	1	1	1	1	1	1	NaN	22.7077	21.8651	23.3101	22.1111	23.074	22.848	23.7492
WP_038509944.1;UPI000512815E	WP_038509944.1;UPI000512815E	WP_038509944.1 UDP-3-O-(3-hydroxymyristoyl)glucosamine N-acyltransferase [Vibrio coralliilyticus];UPI000512815E status=active	0.323622	0.612513		0.676803	0.882414	-0.147701	0.311629	0.624507	0.817664	22.0789	22.0951	20	22.3936	21.8113	22.8651	22.2679	22.3884	21.9707						1	5.5	5.5	5.5	36.202	0.0021186	3.8631	1	1	0	1	1	1	1	1	1	22.0459	22.0224	NaN	22.5846	21.5213	23.1457	22.2477	22.9043
WP_038514438.1;UPI0005127C34	WP_038514438.1;UPI0005127C34	WP_038514438.1 NAD(P)H-flavin reductase [Vibrio coralliilyticus];UPI0005127C34 status=active	0.324169	0.612513		0.356081	0.727361	0.178676	0.0621388	0.3512	0.21914	26.7771	26.7771	26.7129	26.8741	26.506	27.0084	26.9428	27.1312	26.8504						6	26.6	26.6	26.6	26.348	0	19.562	5	5	5	4	4	5	5	5	5	27.976	28.0609	27.463	27.7645	27.0296	27.8623	27.9203	28.6998
WP_040121446.1;UPI0005128538	WP_040121446.1;UPI0005128538	WP_040121446.1 peptidase T [Vibrio coralliilyticus];UPI0005128538 status=active	0.32458	0.612513		0.211194	0.625822	0.235931	0.636403	0.822066	0.0783621	24.6703	24.632	24.4105	24.5869	24.2821	24.3712	24.4614	24.8997	24.5869						6	26.7	26.7	26.7	44.954	0	18.879	6	4	5	4	5	3	4	4	6	26.3204	25.7415	25.604	25.6649	25.6486	25.6676	25.9406	26.6595
WP_038511674.1;UPI0005127E07	WP_038511674.1;UPI0005127E07	WP_038511674.1 type VI secretion system ImpA family N-terminal domain-containing protein [Vibrio coralliilyticus];UPI0005127E07 status=active	0.325147	0.612513		0.202712	0.613449	-0.376478	0.421242	0.687265	-0.151604	24.4425	24.6595	24.9043	24.5165	25.2926	24.8717	24.6431	24.5983	24.3101						1	2.8	2.8	2.8	51.062	0	4.3701	1	1	1	1	1	1	1	1	1	24.4041	24.5812	24.417	24.7024	24.9977	25.1527	24.6431	25.1135
WP_006957992.1;UPI0001B94197	WP_006957992.1;UPI0001B94197	WP_006957992.1 MULTISPECIES: cell division protein FtsZ [Vibrio];UPI0001B94197 status=active	0.326028	0.612513		0.808757	0.945999	-0.12911	0.106567	0.404955	0.521788	24.5165	24.2021	24.1565	25.1055	25.6209	24.1015	25.0401	24.3645	25.0359						4	12.9	12.9	12.9	42.701	0	24.8	2	2	2	2	3	2	3	3	3	25.1946	25.1642	24.2891	26.0148	26.632	25.2571	26.463	26.0148
WP_040121397.1;UPI0005126F29	WP_040121397.1;UPI0005126F29	WP_040121397.1 hemin ABC transporter substrate-binding protein [Vibrio coralliilyticus];UPI0005126F29 status=active	0.326094	0.612513		0.857232	0.957632	0.0404072	0.327447	0.637482	-0.228025	24.4041	24.3712	24.2607	24.2021	24.0526	23.976	23.7182	24.2961	24.3376						4	18.3	18.3	18.3	29.904	0	23.569	4	4	4	3	4	4	2	3	4	26.2299	26.3256	25.767	26.0567	25.7945	26.0732	25.1253	26.5225
WP_038513928.1;UPI0005127082	WP_038513928.1;UPI0005127082	WP_038513928.1 O-succinylhomoserine (thiol)-lyase [Vibrio coralliilyticus];UPI0005127082 status=active	0.327568	0.612513		0.0852571	0.456229	0.17492	0.984503	0.993762	-0.00280444	26.7771	26.7517	26.3729	26.4846	26.3273	26.5565	26.6181	26.5754	26.6998						4	12.9	12.9	12.9	42.162	0	27.034	4	3	3	3	3	4	3	3	4	27.9372	27.8203	27.0505	27.3494	27.2979	28.0914	27.2535	27.8504
WP_006960836.1;UPI0001B95883	WP_006960836.1;UPI0001B95883	WP_006960836.1 MULTISPECIES: enoyl-CoA hydratase [Vibrio];UPI0001B95883 status=active	0.328181	0.612513		0.242794	0.661798	0.180057	0.248954	0.579349	0.0656166	26.6865	26.5682	26.632	26.726	26.2874	26.53	26.632	26.6998	26.7517						10	46.6	46.6	46.6	28.013	0	38.728	7	7	6	8	7	8	9	10	9	28.5933	28.1556	27.8142	28.6492	27.7453	28.9456	28.579	29.3473
WP_006963011.1;UPI0001B93E71	WP_006963011.1;UPI0001B93E71	WP_006963011.1 MULTISPECIES: molybdopterin synthase catalytic subunit MoaE [Vibrio];UPI0001B93E71 status=active	0.32823	0.612513		0.0603605	0.43115	0.325116	0.274284	0.606138	0.35749	25.2961	24.7441	24.3778	24.9406	24.6703	24.9043	25.1984	24.989	25.3031						2	22.5	22.5	22.5	16.948	0	8.1269	2	2	1	1	1	1	2	1	2	25.7234	25.2207	22.0658	25.3612	22.6431	25.417	25.7695	25.7363
WP_038509671.1;UPI0005127C02	WP_038509671.1;UPI0005127C02	WP_038509671.1 3-methyl-2-oxobutanoate hydroxymethyltransferase [Vibrio coralliilyticus];UPI0005127C02 status=active	0.328234	0.612513		0.388607	0.74022	0.121494	0.0437386	0.294511	0.176991	27.3828	27.3828	27.2353	27.391	27.1795	27.5969	27.5389	27.5536	27.4394						6	33.7	33.7	33.7	28.658	0	59.012	5	5	5	6	4	5	5	5	5	28.509	28.4862	28.1459	28.5052	28.1164	29.1189	28.6285	29.1819
WP_038509684.1;UPI0005127659	WP_038509684.1;UPI0005127659	WP_038509684.1 bifunctional aconitate hydratase 2/2-methylisocitrate dehydratase [Vibrio coralliilyticus];UPI0005127659 status=active	0.328973	0.612513		0.680384	0.883439	0.0269101	0.17355	0.476359	0.103401	30.0609	29.8974	29.9117	30.0479	29.94	30.1115	30.1115	29.995	30.0737						47	58.6	58.6	58.6	93.721	0	323.31	44	47	43	47	41	46	46	46	41	33.4823	33.3169	32.966	33.6198	33.0943	33.8608	33.6307	33.9677
WP_040121952.1;UPI0005128227	WP_040121952.1;UPI0005128227	WP_040121952.1 MarR family transcriptional regulator [Vibrio coralliilyticus];UPI0005128227 status=active	0.329021	0.612513		0.23856	0.661798	0.472395	0.704829	0.866433	0.132634	24.1253	24.2607	24.5522	24.0854	23.654	24.1795	24.5926	24.8764	23.867						3	25.4	25.4	25.4	16.214	0	8.8998	3	3	1	1	1	2	3	3	2	25.1984	25.4041	23.7492	24.3101	23.2506	25.3943	25.5075	26.2838
WP_040121608.1;UPI00051281AA	WP_040121608.1;UPI00051281AA	WP_040121608.1 1-phosphofructokinase [Vibrio coralliilyticus];UPI00051281AA status=active	0.329201	0.612513		0.585585	0.852949	0.675872	0.116155	0.411608	1.52502	20	20	20	22.5475	20	20	22.265	22.3101	20						1	3.8	3.8	3.8	34.012	0.0090968	2.7481	0	0	0	1	0	0	1	1	1	NaN	NaN	NaN	22.7348	NaN	NaN	22.265	22.8249
WP_038511333.1;UPI0005127D44	WP_038511333.1;UPI0005127D44	WP_038511333.1 YceI family protein [Vibrio coralliilyticus];UPI0005127D44 status=active	0.330196	0.61362		0.82166	0.946884	-0.454718	0.103967	0.402884	-2.42594	23.0173	23.2463	24.2821	20	24.632	20	20	20	23.2679						2	12.6	12.6	12.6	20.262	0	5.9005	2	2	2	1	1	1	1	0	2	24.275	24.0359	24.3778	23.5869	24.3031	24.1488	22.8746	NaN
WP_038513210.1;UPI0005126F92	WP_038513210.1;UPI0005126F92	WP_038513210.1 outer membrane protein assembly factor BamB [Vibrio coralliilyticus];UPI0005126F92 status=active	0.331643	0.614473		0.256652	0.66922	-0.231568	0.241673	0.567686	-0.194208	26.0148	25.8093	25.8409	25.8694	26.1585	25.7492	25.7182	25.4645	25.8997						7	27.7	27.7	27.7	41.184	0	55.121	6	5	5	7	6	5	5	6	5	27.8682	27.5014	27.2535	28.141	27.8081	27.7895	27.6389	27.9923
WP_006957595.1;UPI0001B951C8	WP_006957595.1;UPI0001B951C8	WP_006957595.1 MULTISPECIES: multidrug efflux RND transporter permease subunit [Vibrio];UPI0001B951C8 status=active	0.331855	0.614473		0.970476	0.995973	-0.0163574	0.305679	0.62049	1.72386	23.9495	20	24.6209	24.2821	24.3031	25.2058	24.0526	24.6703	25.019						2	2.2	2.2	2.2	111.95	0.0046235	2.9677	2	0	1	2	2	2	1	1	1	24.4041	NaN	24.5225	24.8044	24.7024	25.5725	24.1174	25.1719
WP_038511207.1;UPI0005128579	WP_038511207.1;UPI0005128579	WP_038511207.1 TonB-dependent receptor [Vibrio coralliilyticus];UPI0005128579 status=active	0.332724	0.615161		0.371358	0.729194	0.248964	0.574208	0.779462	-0.141466	24.6971	24.239	24.7594	23.976	24.5463	24.002	24.3578	24.1795	24.7338						4	7.7	7.7	7.7	82.164	0	30.662	4	4	4	4	4	4	4	3	4	26.0062	25.5725	25.5075	25.6568	25.4953	25.6568	25.7129	25.6513
WP_021456408.1;UPI000390DD3D	WP_021456408.1;UPI000390DD3D	WP_021456408.1 MULTISPECIES: sigma factor-binding protein Crl [Vibrio];UPI000390DD3D status=active	0.333314	0.615161		0.364358	0.729194	-0.230666	0.617947	0.810604	0.0742734	26.515	26.7645	26.7389	26.8974	26.6865	27.3494	26.5898	26.6865	26.965						6	24.8	24.8	24.8	15.281	0	11.326	6	6	6	6	6	6	6	6	6	28.1015	28.217	27.9595	28.6285	28.0864	29.2467	28.2123	28.8355
WP_038514215.1;UPI00051272CA	WP_038514215.1;UPI00051272CA	WP_038514215.1 oxidoreductase [Vibrio coralliilyticus];UPI00051272CA status=active	0.334931	0.61719		0.454034	0.778485	-0.226088	0.217835	0.536898	0.160492	23.848	23.4923	23.7492	24.3444	24.3645	23.5404	23.7995	23.8858	23.8858						4	18.4	18.4	18.4	34.833	0	24.694	1	2	3	3	4	4	4	3	2	24.0526	24.1095	24.7024	25.2821	26.1871	25.3239	25.4862	25.6486
WP_038513281.1;UPI000512978B	WP_038513281.1;UPI000512978B	WP_038513281.1 2,3,4,5-tetrahydropyridine-2,6-dicarboxylate N-succinyltransferase [Vibrio coralliilyticus];UPI000512978B status=active	0.335673	0.617815		0.645683	0.867911	0.0678889	0.139337	0.433012	0.235806	26.8623	26.4504	26.5754	26.8741	26.976	26.5419	26.8858	26.7895	26.9203						7	28	28	28	35.439	0	140.9	6	7	7	7	6	7	7	6	7	29.0583	28.6561	28.5389	29.668	28.7676	28.9705	29.537	29.5951
WP_040121363.1;UPI0005128A9E	WP_040121363.1;UPI0005128A9E	WP_040121363.1 pyrimidine/purine nucleoside phosphorylase [Vibrio coralliilyticus];UPI0005128A9E status=active	0.337566	0.617841		0.373901	0.729194	-0.960679	0.116418	0.411608	-1.68137	20	22.4526	22.5915	20	20	22.882	20	20	20						2	12.9	12.9	12.9	10.045	0	4.3131	0	1	1	0	0	1	0	0	1	NaN	22.3239	22.1916	NaN	NaN	23.1253	NaN	NaN
WP_019276935.1;UPI0002EE5C58	WP_019276935.1;UPI0002EE5C58	WP_019276935.1 3-deoxy-7-phosphoheptulonate synthase [Vibrio coralliilyticus];UPI0002EE5C58 status=active	0.33759	0.617841		0.197064	0.607935	-0.189984	0.662077	0.84076	0.0838299	26.1312	25.705	25.5522	26.0691	26.2714	25.8694	25.8044	25.9428	25.8927						9	38.6	38.6	38.6	38.643	0	81.688	5	7	5	7	5	7	9	9	5	28.3153	27.6595	26.8623	28.4551	27.8385	28.4274	28.4032	29.0243
WP_040121698.1;UPI0005127731	WP_040121698.1;UPI0005127731	WP_040121698.1 type VI secretion system protein TssA [Vibrio coralliilyticus];UPI0005127731 status=active	0.33798	0.617841		0.823241	0.946884	-0.0564384	0.305845	0.62049	0.257498	23.7695	23.6971	23.4676	24.2096	23.867	23.7995	24.0691	24.1332	23.5045						5	15.5	15.5	15.5	58.671	0	56.798	3	4	4	4	4	4	4	4	3	24.3031	24.4298	23.6209	25.8142	25.2679	25.8118	24.8576	26.038
WP_038510152.1;UPI00051287B5	WP_038510152.1;UPI00051287B5	WP_038510152.1 lactoylglutathione lyase [Vibrio coralliilyticus];UPI00051287B5 status=active	0.338142	0.617841		0.0791272	0.456229	0.159602	0.92675	0.974312	0.0122058	28.0296	27.7195	27.6527	27.7195	27.5536	27.6865	27.726	27.8324	27.8799						2	19.6	19.6	19.6	15.164	0	52.809	2	2	2	2	2	2	2	2	2	28.7802	28.4154	27.8324	28.7927	27.9705	28.7864	28.6764	29.3174
WP_038513581.1;UPI00051287FA	WP_038513581.1;UPI00051287FA	WP_038513581.1 MULTISPECIES: 3-isopropylmalate dehydratase small subunit [Vibrio];UPI00051287FA status=active	0.338978	0.617841		0.277099	0.680729	0.205866	0.502603	0.743638	0.0345128	24.4614	24.3444	24.3844	24.0526	24.5463	24.0772	24.4923	24.3844	24.417						3	25	25	25	22.562	0	35.844	1	2	2	2	1	2	3	2	2	25.7234	25.6431	25.4073	25.6348	25.4457	25.7594	25.9495	26.1075
WP_006957798.1;UPI0001B95A04	WP_006957798.1;UPI0001B95A04	WP_006957798.1 MULTISPECIES: RNA polymerase sigma factor RpoE [Vibrio];UPI0001B95A04 status=active	0.339175	0.617841		0.259022	0.66922	-0.614035	0.0385948	0.282015	-0.463833	23.5522	23.8385	24.0105	23.3511	24.8576	23.6431	23.1886	23.4041	23.417						3	27.1	27.1	27.1	21.753	0	10.68	2	1	1	2	1	2	1	1	2	24.0772	22.6843	23.9225	23.9134	24.5165	24.558	23.3101	24.1095
WP_006957789.1;UPI0001B959FB	WP_006957789.1;UPI0001B959FB	WP_006957789.1 MULTISPECIES: pyridoxine 5-phosphate synthase [Vibrio];UPI0001B959FB status=active	0.339622	0.617841		0.606945	0.858382	-0.163666	0.377083	0.658907	0.265346	26.7129	27.2262	26.9539	27.4707	27.0296	27.6798	26.976	27.673	27.0401						4	19.3	19.3	19.3	26.538	0	17.658	3	3	3	2	2	4	3	4	3	27.3662	27.463	27.1507	28.003	27.217	28.2979	27.7833	28.4473
WP_006958058.1;UPI0001B945A6	WP_006958058.1;UPI0001B945A6	WP_006958058.1 MULTISPECIES: lysine--tRNA ligase [Vibrio];UPI0001B945A6 status=active	0.339637	0.617841		0.465228	0.782396	0.0740706	0.343002	0.650167	-0.0643476	29.1288	29.1239	29.2803	29.0243	29.196	28.8974	29.1747	29.0788	29.0864						18	35	35	35	57.32	0	225.78	15	15	14	16	16	15	14	16	16	30.9188	30.7453	30.5389	30.9746	30.8004	30.846	30.9117	31.3879
WP_038509876.1;UPI000512724C	WP_038509876.1;UPI000512724C	WP_038509876.1 peptidylprolyl isomerase [Vibrio coralliilyticus];UPI000512724C status=active	0.340486	0.617841		0.681774	0.883642	0.0499992	0.351881	0.656983	-0.171762	28.6492	28.5052	28.189	28.2714	28.0914	28.3153	28.1507	28.2262	28.4512						8	53.6	53.6	53.6	20.048	0	93.429	8	8	7	8	6	7	7	8	8	31.2535	31.0737	30.5109	31.1901	30.4334	31.225	30.7849	31.4532
WP_040121919.1;UPI000512765D	WP_040121919.1;UPI000512765D	WP_040121919.1 M28 family metallopeptidase [Vibrio coralliilyticus];UPI000512765D status=active	0.34055	0.617841		0.251723	0.661798	-0.274563	0.0847838	0.371022	-0.218617	30.7047	30.9609	30.7292	30.9882	30.4629	31.1115	30.5389	30.6798	30.5203						14	34.8	34.8	34.8	56.122	0	323.31	13	14	13	13	12	13	13	13	12	33.1634	33.3828	32.7088	33.6088	32.7333	33.9063	32.9435	33.5527
WP_038511591.1;UPI0005128CDE	WP_038511591.1;UPI0005128CDE	WP_038511591.1 aminopeptidase N [Vibrio coralliilyticus];UPI0005128CDE status=active	0.340959	0.617841		0.752267	0.918659	0.0120366	0.287543	0.613871	-0.055582	30.2647	30.3515	30.2077	30.2193	30.1483	30.2535	30.2077	30.2535	30.196						36	47.2	47.2	47.2	97.996	0	323.31	34	34	31	32	28	34	34	33	33	32.9347	32.9677	32.5226	33.1006	32.6586	33.2178	32.8883	33.4209
WP_038513578.1;UPI000512730F	WP_038513578.1;UPI000512730F	WP_038513578.1 3-isopropylmalate dehydratase large subunit [Vibrio coralliilyticus];UPI000512730F status=active	0.341378	0.617841		0.819342	0.946611	-0.0490774	0.172466	0.476307	0.254777	24.5285	24.141	24.6153	24.4676	25.1135	24.6153	24.6375	24.632	24.7796						2	5.4	5.4	5.4	50.084	0	6.8668	2	2	2	2	2	2	2	2	2	25.0359	24.6595	24.7594	25.2426	25.4234	25.3578	25.2353	25.7182
WP_006959079.1;UPI0001B94FFB	WP_006959079.1;UPI0001B94FFB	WP_006959079.1 MULTISPECIES: purine nucleoside phosphoramidase [Vibrio];UPI0001B94FFB status=active	0.341724	0.617841		0.0832417	0.456229	0.109931	0.273898	0.606138	0.133055	26.4551	26.3494	26.1253	26.3844	26.3204	26.2944	26.4394	26.5135	26.3762						6	57.8	57.8	57.8	13.07	0	39.198	5	4	5	6	5	5	5	4	5	28.7802	28.1795	28.0864	28.8234	28.3494	28.8623	28.5609	28.9456
WP_006957807.1;UPI0001B95A0D	WP_006957807.1;UPI0001B95A0D	WP_006957807.1 MULTISPECIES: cell division protein ZapA [Vibrio];UPI0001B95A0D status=active	0.342463	0.618198		0.394162	0.74022	0.320274	0.0552533	0.33577	0.422361	24.4551	24.391	24.4425	24.604	25.0062	23.9847	24.8904	24.5638	25.1015						2	28.4	28.4	28.4	11.331	0	16.263	2	2	2	2	2	2	2	2	2	24.895	24.7745	24.3844	25.2679	25.2244	24.7995	25.3712	25.5783
WP_040122167.1;UPI0005128B4F	WP_040122167.1;UPI0005128B4F	WP_040122167.1 SDR family oxidoreductase [Vibrio coralliilyticus];UPI0005128B4F status=active	0.342727	0.618198		0.426644	0.763281	-0.172056	0.153703	0.45237	-0.275812	24.4298	24.2317	24.5225	24.0772	24.5638	24.2317	23.867	24.1795	24.3101						2	11.5	11.5	11.5	25.723	0	13.87	1	2	2	2	1	1	2	2	2	24.391	24.9088	24.895	25.2679	24.2679	24.5105	24.2463	25.4738
WP_006957184.1;UPI0001B93F5F	WP_006957184.1;UPI0001B93F5F	WP_006957184.1 MULTISPECIES: DNA-directed RNA polymerase subunit omega [Vibrio];UPI0001B93F5F status=active	0.343492	0.618351		0.213745	0.630317	0.225042	0.298551	0.620326	2.08688	25.1719	20	25.2926	25.4707	25.4266	25.1527	25.654	25.3477	25.7234						2	20	20	20	9.9992	0.0020994	3.7716	2	1	2	1	2	1	1	2	2	25.5812	23.7389	25.1946	25.7619	25.7338	25.217	25.9383	25.989
WP_006962878.1;UPI0001B956D8	WP_006962878.1;UPI0001B956D8	WP_006962878.1 MULTISPECIES: ATP-dependent Clp protease ATP-binding subunit ClpA [Vibrio];UPI0001B956D8 status=active	0.343797	0.618351		0.41951	0.757744	-0.243537	0.498275	0.74124	0.266696	25.1488	25.3342	26.0691	25.726	26.2353	26.1214	25.3444	26.065	25.9428						12	18.9	18.9	18.9	83.817	0	32.023	8	9	7	10	6	10	10	11	8	27.1795	27.2803	27.2979	28.0813	27.4394	28.4668	27.7453	27.9705
WP_006963271.1;UPI0001B94A94	WP_006963271.1;UPI0001B94A94	WP_006963271.1 MULTISPECIES: type II 3-dehydroquinate dehydratase [Vibrio];UPI0001B94A94 status=active	0.344021	0.618351		0.473719	0.786561	-0.23901	0.37866	0.660447	0.661939	20	21.7796	22.0691	22.0459	22.6671	21.8385	21.7955	22.2877	21.7512						1	10.1	10.1	10.1	16.375	0	5.967	0	1	1	1	1	1	1	1	1	NaN	21.5117	21.5731	22.1795	22.6276	21.953	21.7876	22.8651
WP_038512363.1;UPI0005127F8C	WP_038512363.1;UPI0005127F8C	WP_038512363.1 TerB family tellurite resistance protein [Vibrio coralliilyticus];UPI0005127F8C status=active	0.345176	0.618918		0.382334	0.736563	0.926322	0.33532	0.64445	-0.261274	23.3239	22.9829	22.8113	22.8288	20	22.7265	22.6209	23.1472	22.5662						2	18.5	18.5	18.5	16.851	0	8.6674	1	2	1	1	0	1	1	1	1	23.2521	22.9725	22.3101	23.0088	NaN	22.9459	22.5823	23.8093
WP_006959471.1;UPI0001B93DC3	WP_006959471.1;UPI0001B93DC3	WP_006959471.1 MULTISPECIES: YfcL family protein [Vibrio];UPI0001B93DC3 status=active	0.345459	0.618918		0.256917	0.66922	0.765535	0.11784	0.411608	0.404879	26.6458	26.3135	26.5075	27.019	26.2445	25.1214	27.0084	27.1312	26.5419						5	47.1	47.1	47.1	9.7087	0	44.181	4	5	5	5	3	3	4	4	4	28.1361	27.524	26.8858	28.6595	26.0169	25.6703	28.5278	28.8324
WP_021457472.1;UPI0003915F20	WP_021457472.1;UPI0003915F20	WP_021457472.1 MULTISPECIES: hypothetical protein [Vibrio];UPI0003915F20 status=active	0.346701	0.618918		0.228441	0.653122	0.139383	0.537475	0.763512	0.06132	28.8829	28.8385	28.7357	28.6998	28.8534	28.6697	28.7613	28.8474	29.0322						6	48	48	48	13.056	0	17.224	6	6	6	6	5	5	6	6	6	30.2535	30.1239	29.6337	30.3088	29.995	30.341	30.1604	30.7373
WP_040121678.1;UPI0005126C24	WP_040121678.1;UPI0005126C24	WP_040121678.1 anaerobic ribonucleoside-triphosphate reductase [Vibrio coralliilyticus];UPI0005126C24 status=active	0.346755	0.618918		0.536675	0.821151	-0.0967668	0.340428	0.649622	1.10184	22.7182	20	23.2821	23.2361	23.3376	23.0224	23.2521	22.8895	23.1642						3	5	5	5	79.752	0	5.1111	2	2	3	3	3	3	3	2	3	23.5165	23.0756	23.8191	24.5285	24.1488	24.0443	23.8288	24.2317
WP_038509835.1;UPI0005127588	WP_038509835.1;UPI0005127588	WP_038509835.1 glutamine-hydrolyzing carbamoyl-phosphate synthase small subunit [Vibrio coralliilyticus];UPI0005127588 status=active	0.348978	0.621311		0.640945	0.864469	-0.04006	0.28131	0.611066	-0.248302	26.3153	25.989	26.6458	26.1273	26.0148	26.1833	26.1927	26.0105	26.002						5	17.9	17.9	17.9	40.957	0	15.901	3	3	2	2	3	3	3	4	3	27.5389	26.7895	26.3811	26.8741	26.4692	27.3324	27.3324	27.604
WP_038512072.1;UPI0005128934	WP_038512072.1;UPI0005128934	WP_038512072.1 methionine synthase [Vibrio coralliilyticus];UPI0005128934 status=active	0.349253	0.621311		0.226888	0.653122	0.68346	0.335808	0.644562	0.317067	23.9406	23.9225	23.2679	23.867	22.4676	23.6971	23.895	24.3975	23.7895						2	7	7	7	38.795	0	5.8091	2	2	2	2	2	2	2	2	2	24.3031	24.3778	23.7995	24.5045	23.5869	24.5522	24.5345	25.1604
WP_038509792.1;UPI0005126C40	WP_038509792.1;UPI0005126C40	WP_038509792.1 ADP-ribose diphosphatase [Vibrio coralliilyticus];UPI0005126C40 status=active	0.34931	0.621311		0.198127	0.607935	-0.468444	0.411839	0.680045	-0.229267	24.1946	23.6865	23.5522	24.1015	24.4738	23.5754	23.8093	23.2821	23.654						1	6.7	6.7	6.7	23.896	0.0033807	3.2567	1	1	1	1	1	1	1	1	1	24.141	23.654	23.0526	24.275	24.1642	23.8385	23.8858	23.7796
WP_006957968.1;UPI0001B9417F	WP_006957968.1;UPI0001B9417F	WP_006957968.1 MULTISPECIES: purine-nucleoside phosphorylase [Vibrio];UPI0001B9417F status=active	0.350528	0.622754		0.552685	0.836502	-0.0660922	0.340608	0.649622	0.126512	27.4394	27.2891	27.673	27.5463	27.8504	27.5826	27.5315	27.5969	27.6527						5	26.8	26.8	26.8	25.87	0	20.619	5	5	5	5	3	5	5	5	5	28.4354	28.1842	28.203	28.8741	28.3023	28.9705	28.55	29.0889
[truncated: 617 more rows]
[truncated: 11 more columns]

## Sheet: Description
Name	Description
[truncated: 11 more rows]
