# Supplementary material for: The coral pathogen Vibrio coralliilyticus uses a T6SS to secrete a group of novel anti-eukaryotic effectors that contribute to virulence
Source: PLoS Biol. 2024 Sep 3;22(9):e3002734. doi: 10.1371/journal.pbio.3002734 (PMC11371242; doi:10.1371/journal.pbio.3002734)
Supplement: S1 Data — (XLSX) [file pbio.3002734.s008.xlsx]

## Sheet: Fig. 3A
Prey CFU values (linked to Fig. 3A)
	t = 0 h			t = 4 h
Attacker	Sample 1	Sample 2	Sample 3	Sample 1	Sample 2	Sample 3
WT	1428571	2.28571e+06	3000000	85714.3	142857	142857
Δhcp1	3000000	2000000	2857143	1.14286e+08	1.14286e+08	100000000
ΔtssM2	2857143	2.28571e+06	2000000	171429	128571	71428.6
Δhcp1/ΔtssM2	3714286	1.71429e+06	3142857	1.85714e+08	100000000	7.14286e+07

## Sheet: Fig. 3B
Prey CFU values (linked to Fig. 3B)
	t = 0 h			t = 4 h
Attacker	Sample 1	Sample 2	Sample 3	Sample 1	Sample 2	Sample 3
WT	1714286	2.85714e+06	3000000	142.857	142.857	142.857
Δhcp1	2428571	3.14286e+06	2857143	3.14286e+07	2.71429e+07	2.57143e+07
ΔtssM2	2571429	1.85714e+06	2571429	142.857	142.857	142.857
Δhcp1/ΔtssM2	2142857	2.28571e+06	2000000	2.28571e+07	1.71429e+07	2.14286e+07

## Sheet: Fig. 3C
Prey CFU values (linked to Fig. 3C)
	t = 0 h			t = 4 h
Attacker	Sample 1	Sample 2	Sample 3	Sample 1	Sample 2	Sample 3
WT	1714286	2000000	1714286	142.857	142.857	142.857
Δhcp1	2142857	2.57143e+06	2142857	400000000	2.14286e+08	3.14286e+08
ΔtssM2	2428571	1.57143e+06	2285714	142.857	142.857	142.857
Δhcp1/ΔtssM2	1000000	2000000	1428571	1.57143e+08	2.28571e+08	200000000
