# Supplementary material for: The coral pathogen Vibrio coralliilyticus uses a T6SS to secrete a group of novel anti-eukaryotic effectors that contribute to virulence
Source: PLoS Biol. 2024 Sep 3;22(9):e3002734. doi: 10.1371/journal.pbio.3002734 (PMC11371242; doi:10.1371/journal.pbio.3002734)
Supplement: S2 Data — (XLSX) [file pbio.3002734.s009.xlsx]

## Sheet: Fig. 4A
Artemia survival values (linked to Fig. 4A)
	Time (h)	WT	Δhcp1	ΔtssM2	Δhcp1/ΔtssM2	Mock
Experiment 1	31
	48	1	1		1
	48	1	1		1
	48	1	1
	48	1	1
	48	1	1
	48		1
	50	1
	50
	50
	50
	50
	50
	51		1	1	1
	51				1
	54	1	1	1	1
	54	1
	55				1
	55				1
	55				1
	55				1
	56	1	0	1	1	0
	56	1	0	1	1	0
	56	0	0	0	0	0
	56	0	0	0	0	0
	56	0	0	0	0	0
	56	0	0	0	0	0
	56	0	0	0	0	0
	56	0	0	0		0
	56			0		0
	56			0		0
	56			0		0
	56			0		0
	56			0		0
	56			0		0
	56					0
	56					0
Experiment 2	48	1	1	1	1
	48	1	1	1	1
	48	1	1	1	1
	48	1	1
	48	1	1
	48	1	1
	48		1
	49	1	1
	50			1
	52	1	1	1
	52			1
	53	1	1	1	1
	54		1		1	1
	54				1
	55	1	1	1	1	0
	55	1	1	0	0	0
	55	0	0	0	0	0
	55	0	0	0	0	0
	55	0	0	0	0	0
	55	0		0	0	0
	55	0		0	0	0
	55			0	0	0
	55			0	0	0
	55				0	0
	55					0
	55					0
	55					0
	55					0
	55					0
Experiment 3	49	1	1	1	1
	49	1	1	1	1
	49	1	1	1	1
	49	1	1	1	1
	49	1	1	1	1
	49	1	1	1	1
	49	1	1
	49
	49
	49
	50			1
	50
	53	1	1	1	1
	53		1	1
	53			1
	55	1
	56	1	0	1	1	0
	56	0	0	0	0	0
	56	0	0	0	0	0
	56	0	0	0	0	0
	56	0	0	0	0	0
	56	0	0	0	0	0
	56	0	0		0	0
	56				0	0
	56				0	0
	56					0
	56					0
	56					0
	56					0
	56					0
	56					0
	56					0
Experiment 4	48	1	1	1	1
	48	1	1		1
	48	1	1
	48	1	1
	48	1	1
	48	1
	48	1
	48	1
	51	1			1	1
	51				1
	51				1
	52	1	1			1
	52		1
	54	1	1	1	1
	55		1	1
	55		1
	56	1	0	0	0	0
	56	0	0	0	0	0
	56	0	0	0	0	0
	56	0	0	0	0	0
	56	0	0	0	0	0
	56		0	0	0	0
	56			0	0	0
	56			0	0	0
	56			0	0	0
	56			0	0	0
	56			0		0
	56			0		0
	56			0		0
	56					0

## Sheet: Fig. 4B
BMDM cell death values (linked to Fig. 4B)
Time (h)	BAA-450 WT					BAA-450 Δhcp1					BAA-450 ΔtssM2					BAA-450 Δhcp1/ΔtssM2
0	0.79438	1.03541	0.87783	0.571161	1.11915	0.887839	0.716278	0.807984	0.716001	0.434959	0.583134	0.49456	0.458701	0.377666	0.651751	0.573704	0.449741	0.471837	0.507695	0.489798
0.333333	0.772003	1.27243	1.03856	0.643854	1.14348	1.0537	0.880246	0.843113	0.791369	0.444415	0.555365	0.471734	0.500401	0.341352	0.579334	0.540921	0.465249	0.415856	0.500644	0.467192
0.666667	4.67677	7.12312	6.40445	5.71161	6.78789	3.9904	4.5652	3.6974	3.2936	5.31407	0.629414	0.677167	0.736702	0.588288	0.630026	0.786794	0.697874	0.679765	0.592311	0.610364
1	10.6514	15.2193	14.3915	10.9663	14.257	8.85888	9.44107	9.00199	7.47656	12.2923	0.786768	0.93586	0.840952	0.726281	0.745892	0.926122	0.96927	0.967665	0.740389	0.723394
1.33333	13.8177	19.0366	18.9661	15.2552	19.0499	11.376	11.9437	11.2415	10.2878	16.0368	0.860817	1.00434	0.896552	0.900589	0.789343	1.02447	1.07007	1.02365	0.860261	0.783677
1.66667	14.5674	19.81	20.0046	16.3456	20.7773	12.3907	12.824	12.0934	11.1771	17.7482	0.907097	1.07282	0.882652	1.03858	0.869001	1.05726	1.16312	1.05564	0.987185	0.813818
2	15.1603	20.1842	19.7821	16.356	21.0449	12.7322	13.1864	12.6906	11.4635	18.1926	1.07371	1.14129	0.959102	0.965954	0.926934	1.09004	1.19414	1.11961	0.937826	0.904242
2.33333	15.3058	20.0096	19.2875	16.034	20.7286	12.9566	13.0829	12.6643	11.6972	18.1075	1.19404	1.20977	1.0981	1.08942	0.999351	1.11462	1.2174	1.28756	1.06475	0.964525
2.66667	15.0485	19.2861	18.9413	16.1379	20.5461	12.6639	13.0656	12.4184	11.8102	18.1926	1.31437	1.31629	1.13285	1.15479	1.03556	1.28674	1.35698	1.23957	1.29039	1.15291
3	14.8359	18.837	18.4221	16.034	20.534	12.6541	13.0311	12.2427	11.8781	17.9184	1.57354	1.4989	1.3483	1.2492	1.10798	1.40967	1.46554	1.35153	1.31155	1.25087

## Sheet: Fig. 4C
BMDM cell death values (linked to Fig. 4C)
Time (h)	OCN008 WT					OCN008 Δhcp1					OCN008 ΔtssM2					OCN008 Δhcp1/ΔtssM2
0	0.909365	0.789403	0.687975	0.556439	0.53208	0.896874	0.563541	1.00562	0.527303	0.542929	0.973519	0.715098	0.637565	0.519416	0.684822	0.668209	0.475152	0.551676	0.427628	0.406602
0.333333	0.814475	0.678739	0.701598	0.473725	0.467367	0.863346	0.420777	0.926606	0.520273	0.426587	0.828345	0.56295	0.567503	0.435186	0.589896	0.642509	0.438602	0.499135	0.406597	0.365253
0.666667	1.28893	1.27632	1.17841	1.03016	0.769359	1.09804	0.796472	1.3073	0.829624	0.717442	0.853964	0.616202	0.588522	0.40711	0.617018	0.642509	0.394742	0.479433	0.385566	0.365253
1	2.17457	2.53789	2.20016	2.41374	1.75443	1.96139	1.70565	2.27701	1.53973	1.44135	0.913741	0.661846	0.581515	0.379033	0.610238	0.616808	0.394742	0.512271	0.399587	0.358361
1.33333	3.05231	3.556	3.05842	3.15065	2.48783	2.81635	2.39693	3.16052	2.56621	1.97781	0.93936	0.715098	0.623553	0.442206	0.610238	0.676776	0.387432	0.564811	0.441649	0.392819
1.66667	3.3607	4.07243	3.67828	3.70709	3.1781	3.2606	2.9755	4.02966	3.03727	2.39147	0.930821	0.753135	0.700621	0.442206	0.610238	0.702476	0.372811	0.630487	0.46969	0.447951
2	4.16727	4.37491	4.25727	4.21841	3.63109	3.60426	3.30611	4.53965	3.43099	2.7405	0.956439	0.806388	0.735652	0.48432	0.630579	0.805278	0.438602	0.643622	0.441649	0.516867
2.33333	4.56264	4.83232	4.74771	4.85004	4.10564	4.14909	3.50147	4.71922	4.01454	3.07013	0.999138	0.813995	0.763677	0.526435	0.630579	0.702476	0.482462	0.781541	0.588865	0.551325
2.66667	4.87104	5.17169	4.89757	5.25609	4.41482	4.35026	3.95982	5.20767	4.32389	3.33513	1.04184	0.836817	0.854758	0.526435	0.725505	0.779577	0.584802	0.794676	0.644947	0.585783
3	5.07663	5.24547	5.16322	5.33129	4.77434	4.84479	4.35054	5.41597	4.86525	3.57428	1.22117	0.836817	0.86877	0.673837	0.840772	0.916646	0.782173	0.873487	0.70804	0.689156

## Sheet: Fig. 4D
BMDM cell death values (linked to Fig. 4D)
Time (h)	OCN014 WT					OCN014 Δhcp1					OCN014 ΔtssM2					OCN014 Δhcp1/ΔtssM2
0	0.600097	0.524625	0.619579	0.534437	0.514131	0.908554	0.546057	0.537672	0.401579	0.544829	0.829667	0.694484	0.613299	0.600182	0.901265	0.818589	0.95015	1.11537	0.594994	1.24363
0.333333	0.527358	0.464667	0.714899	0.492245	0.493566	0.833536	0.53023	0.530307	0.401579	0.487479	0.801058	0.597579	0.59716	0.521211	0.796654	0.710247	0.872055	0.956029	0.584176	1.16072
0.666667	0.745575	0.831905	0.857879	0.68211	0.596392	0.950231	0.63311	0.618692	0.431325	0.60218	0.84874	0.605654	0.59716	0.489622	0.869077	0.782475	0.963166	0.94275	0.56254	1.15036
1	2.12762	2.05353	2.17874	1.65254	1.70006	1.81711	1.69357	1.48781	1.36091	1.36207	0.82013	0.597579	0.564881	0.529108	0.78056	0.722285	0.989197	1.0357	0.61663	1.24363
1.33333	4.69167	4.57922	4.93621	3.8606	4.09248	3.85094	3.99651	3.79317	3.05646	2.95355	0.791521	0.605654	0.556811	0.592285	0.852983	0.770437	0.976182	1.0357	0.768083	1.26435
1.66667	7.61032	7.28479	7.42814	6.3148	6.22441	5.79308	5.94332	5.75973	5.01973	4.96798	0.791521	0.621805	0.58102	0.702845	0.852983	0.87878	1.09332	1.08881	0.897899	1.30581
2	9.99252	9.44324	9.43667	7.88998	7.73938	7.5435	7.69229	7.32855	6.01624	6.158	0.84874	0.637956	0.621369	0.671256	0.901265	1.0112	1.02824	1.22159	0.919536	1.34726
2.33333	11.0018	10.5	10.6214	8.97995	9.13096	8.70212	8.46784	8.1682	7.03506	6.96091	0.867812	0.678333	0.734345	0.726536	0.893218	0.999161	1.13237	1.30126	1.07099	1.39908
2.66667	11.8656	11.5343	11.3158	9.95037	10.1524	9.34394	9.46499	9.11097	7.94233	7.47706	0.963176	0.880218	0.863461	0.789713	0.852983	1.04731	1.27554	1.51371	1.07099	1.44053
3	13.1294	12.0439	12.058	10.8435	11.0161	10.0024	9.98731	9.7223	8.87191	8.08641	1.19205	0.936745	0.919949	0.844993	0.997829	1.22788	1.39268	1.54027	1.2008	1.59599
