# Supplementary material for: The coral pathogen Vibrio coralliilyticus uses a T6SS to secrete a group of novel anti-eukaryotic effectors that contribute to virulence
Source: PLoS Biol. 2024 Sep 3;22(9):e3002734. doi: 10.1371/journal.pbio.3002734 (PMC11371242; doi:10.1371/journal.pbio.3002734)
Supplement: S3 Data — (XLSX) [file pbio.3002734.s010.xlsx]

## Sheet: Fig. 5
LFQ values from mass spectrometry (linked to Fig. 5)
BAA-450				OCN008				OCN014
Protein IDs	Negative Log10 of P value	Difference in average LFQ intensity		Protein IDs	Negative Log10 pf P value	Difference in average LFQ intensity		Protein IDs	Negative Log10 pf P value	Difference in average LFQ intensity
WP_006961151.1;UPI0001B94820	2.22285	10.9048		WP_006961152.1;UPI0001B94821	4.43215	7.95689		WP_038511522.1;UPI00052A5269	5.31316	-1.72092
WP_006961152.1;UPI0001B94821	4.73791	10.3423		WP_006962261.1;UPI0001B93A0A	0.916742	4.29195		WP_006961195.1;UPI0001B94C13	0.721192	-0.901772
WP_006961879.1;UPI0001B94A48	3.83104	8.96349		WP_021457355.1;UPI000391673E	0.977122	3.48794		WP_038510911.1;UPI0005127179	0.662137	-0.809319
WP_039952215.1;UPI0001B94A47	2.60542	8.55236		WP_006957709.1;UPI0001B955D6	1.14354	3.0353		WP_144397580.1	1.99895	-0.740184
UPI0001B95849;WP_201765497.1	5.06978	8.30474		WP_165579457.1;UPI0013F3B954	1.04316	2.94076		WP_006963257.1;UPI0001B94A86	1.11517	-0.688346
WP_006962196.1;UPI0001B958B1	2.93674	8.19647		WP_021455100.1;UPI000390DA37	0.934301	2.92274		WP_040121807.1;UPI0005127DD2	1.51166	-0.672455
WP_006962197.1;UPI0001B958B2	2.92306	7.6559		WP_031342476.1;UPI000421A425	0.574844	2.55969		WP_040122300.1;UPI0005128F05	2.72899	-0.638617
UPI0001B95600	1.75918	6.52276		WP_006957099.1;UPI0001B93B48	0.790985	2.26577		WP_038512456.1;UPI0005128E4A	1.97819	-0.626874
WP_006961158.1;UPI0001B94827	4.19708	6.29228		WP_021458507.1;UPI0003911445	0.730733	2.14433		WP_038513829.1;UPI0005128849	0.949781	-0.622979
WP_006961156.1;UPI0001B94825	4.70626	6.13073		WP_021456391.1;UPI000390E550	1.09486	2.13571		WP_038512718.1;UPI0005128053	2.2358	-0.612876
WP_039951132.1;UPI0001B9437A	1.88024	6.08977		WP_006959871.1;UPI0001B9500F	0.652365	2.1233		WP_040122304.1;UPI000512839D	1.58169	-0.602854
WP_006957970.1;UPI0001B94181	0.434431	1.6623		WP_021456525.1;UPI000390B5E0	5.58541	2.02605		WP_006957422.1;UPI0001B94B69	2.91228	-0.581316
UPI0001B94822;WP_039952115.1	1.68593	0.968726		WP_021456284.1;UPI0003916F57	3.33758	1.95598		WP_040121685.1;UPI000512855A	2.48322	-0.574669
UPI0001B95013;WP_019277412.1	0.634325	0.747722		WP_021456721.1;UPI000390CB23	0.553578	1.85829		WP_040121304.1;UPI000512778A	2.93603	-0.572012
UPI0001B94779	0.783963	0.706479		WP_021456290.1	4.79599	1.83883		WP_038510789.1;UPI0005126B99	3.29183	-0.567176
WP_006962996.1;UPI0001B93C6F	1.07506	0.694505		WP_021455387.1;UPI000390CC4D	1.76078	1.69124		WP_040122253.1;UPI00051293C5	1.11452	-0.556652
WP_004406112.1;UPI0000009F93	1.00068	0.552155		WP_021457560.1;UPI0003917754	0.500589	1.56457		WP_040122037.1;UPI0005127B7E	2.85711	-0.555016
WP_006957113.1;UPI0001B93D44	1.02149	0.486914		WP_165579852.1;UPI0013F44F54	0.336287	1.43408		WP_038512473.1;UPI0005127883	1.73212	-0.544009
WP_006962978.1;UPI0001B93C5D	0.698712	0.483845		WP_006958311.1;UPI0001B951D9	1.91751	1.41766		WP_040121573.1;UPI0005127E0F	2.34879	-0.537261
WP_006963151.1;UPI0001B9448F	1.19446	0.453831		WP_021455185.1;UPI00039133B6	2.9006	1.21867		WP_038512598.1;UPI0005128EC3	2.0238	-0.536315
WP_006957626.1;UPI0001B953B7	0.800195	0.448803		WP_021458502.1;UPI00039182AC	1.79662	1.2178		WP_006960006.1;UPI0001B9541C	1.93755	-0.534821
WP_006963193.1;UPI0001B94698	0.838532	0.437368		WP_021457178.1;UPI0003912420	0.194362	1.20829		WP_235284769.1;UPI0005126B50	1.68006	-0.527798
WP_006959836.1;UPI0001B94E02	1.43489	0.428589		WP_006962136.1;UPI0001B95690	2.18336	1.14904		WP_006961074.1;UPI0001B94422	1.66479	-0.523221
WP_006962171.1;UPI0001B956A5	0.761358	0.398067		WP_040121702.1;UPI0005128A74	3.27498	1.11769		WP_038510800.1;UPI0005128F32	2.60627	-0.515085
WP_006960986.1;UPI0001B94000	1.02499	0.385937		WP_006957816.1;UPI0001B93B55	2.37577	1.1153		WP_019274766.1;UPI0002DB6BA6	1.70331	-0.506009
WP_006962741.1;UPI0001B950AC	1.30829	0.373159		WP_006957769.1;UPI0001B957F1	1.63687	1.09069		WP_006957348.1;UPI0001B94778	2.72972	-0.495365
WP_006960409.1;UPI0001B943F8	1.31714	0.355719		WP_019276216.1;UPI00030B10B5	0.754665	1.02813		WP_006959527.1;UPI0001B93FC0	2.30094	-0.48759
WP_006963370.1;UPI0001B94ECA	1.09734	0.354066		WP_021457882.1;UPI00039134AB	2.02004	1.02809		WP_052131750.1	2.97908	-0.482706
WP_019276906.1;UPI0001B947A1	0.593468	0.344887		WP_019277499.1;UPI0002F1E0D6	3.20301	1.02078		WP_040121867.1;UPI000512701C	2.77548	-0.480651
WP_006959791.1;UPI0001B94BE9	0.47694	0.344311		WP_021457121.1;UPI0003910DA3	1.7939	1.01294		WP_006960205.1;UPI0001B9399B	1.27342	-0.480503
WP_006959074.1;UPI0001B94FF9	0.699782	0.322671		WP_006957113.1;UPI0001B93D44	1.54489	0.958392		WP_040121305.1;UPI000512794B	2.44112	-0.480398
WP_006957088.1;UPI0001B93B43	0.9843	0.319895		WP_006959054.1;UPI0001B94FE5	2.90262	0.950432		WP_021457154.1;UPI00039134BB	1.46257	-0.479052
WP_006960227.1;UPI0001B93BCE	0.599708	0.299939		WP_019277236.1;UPI0002D97495	2.50596	0.944337		WP_019275317.1;UPI0002DE8C38	3.57742	-0.47605
WP_039951653.1;UPI0001B953FB	1.01208	0.288423		WP_021456485.1;UPI0003913CCA	3.92104	0.939089		WP_038511578.1;UPI000512730B	2.33724	-0.47566
WP_006961291.1;UPI0001B95051	1.32946	0.287266		WP_165579433.1;UPI0013F3CA53	1.46234	0.928844		WP_006959525.1;UPI0001B93FBE	2.19395	-0.472014
WP_006960652.1;UPI0001B94E2F	0.862351	0.284133		WP_006962961.1;UPI0001B93A31	1.93283	0.913105		WP_038512638.1;UPI00051270D9	3.52053	-0.462914
WP_006959284.1;UPI0001B95836	0.826931	0.284045		WP_006963193.1;UPI0001B94698	2.8893	0.856873		WP_144397626.1;UPI00051293CE	1.42069	-0.461299
WP_006957112.1;UPI0001B93D43	1.36995	0.282338		WP_006957664.1;UPI0001B955BF	2.12754	0.85029		WP_038509630.1;UPI0005126C4A	1.10549	-0.460848
UPI0001B94636;WP_039952110.1	2.39107	0.279746		WP_019276443.1;UPI0002FEB427	3.98687	0.849311		WP_038513025.1;UPI0005128333	2.35119	-0.456567
WP_006962924.1;UPI0001B93A0D	2.00185	0.276777		WP_005438039.1;UPI00018F3A83	1.67337	0.849111		UPI0005127970;WP_235284699.1	0.772916	-0.451134
WP_006960140.1;UPI0001B9585A	0.427723	0.273651		WP_021455220.1;UPI0003915A27	2.63562	0.845818		WP_038514069.1;UPI00052A2403	2.07781	-0.445494
WP_006962916.1;UPI0001B958EE	0.0426148	0.270972		WP_006958910.1;UPI0001B947D0	1.77539	0.834794		WP_038510101.1;UPI0005126F39	2.4324	-0.444473
WP_004412993.1;UPI0001B94DFC	0.888145	0.268263		WP_021456120.1;UPI0003913CEB	1.26627	0.831268		WP_019274601.1;UPI000380DF59	1.78845	-0.442035
WP_006961766.1;UPI0001B9463D	0.247027	0.26148		WP_004410407.1;UPI0001B946A3	2.03226	0.815015		WP_038514319.1;UPI0005128438	2.1906	-0.436177
WP_006962673.1;UPI0001B94C85	1.33876	0.251924		WP_006960996.1;UPI0001B94008	1.47582	0.814787		WP_040121818.1;UPI000512781B	2.30962	-0.435898
WP_006963101.1;UPI0001B9428A	0.601518	0.241817		UPI000391318B;WP_021458097.1	0.580819	0.809651		WP_040121443.1;UPI0005127F6F	1.92629	-0.433339
WP_006958354.1;UPI0001B951F1	1.28019	0.23679		WP_004747103.1;UPI00021C3050	1.37086	0.800683		WP_040121297.1;UPI0005127AEA	0.783048	-0.43137
WP_006961445.1;UPI0001B958A0	0.559392	0.230483		WP_019275006.1;UPI0002D3DBC1	0.632287	0.796993		WP_038509999.1;UPI0005127619	1.8465	-0.428537
WP_006962201.1;UPI0001B958B6	0.449846	0.229549		WP_021456374.1;UPI000390DDBA	2.04688	0.783388		WP_038510104.1;UPI0005127D66	1.93722	-0.427754
WP_006962769.1;UPI0001B952A3	1.34023	0.228611		WP_021457858.1;UPI000390BE8E	2.00154	0.753689		WP_040122303.1;UPI0005127804	1.85536	-0.423802
WP_006959338.1;UPI0001B93962	1.19789	0.225199		WP_006957800.1;UPI0001B95A06	1.25236	0.749951		WP_040122270.1;UPI0005129073	1.97117	-0.422789
WP_006961658.1;UPI0001B94230	0.3125	0.223971		WP_095573291.1;UPI000BAB1AD5	2.2021	0.738747		WP_038512558.1;UPI00051291EA	0.904774	-0.418213
WP_006958074.1;UPI0001B9479A	0.784257	0.222827		WP_006963206.1;UPI0001B946A6	2.23658	0.732985		WP_006961625.1;UPI0001B9403B	0.816585	-0.417847
WP_006957850.1;UPI0001B93B61	0.30851	0.221602		WP_021456981.1;UPI0003914667	2.20858	0.731352		WP_038511668.1;UPI00051295B6	1.68899	-0.416789
WP_006959593.1;UPI0001B941E7	0.475611	0.214802		WP_021456362.1;UPI000390FF8E	2.89071	0.729663		WP_038512592.1;UPI00051296AB	2.3214	-0.416767
WP_006962286.1;UPI0001B93C35	0.445013	0.213707		WP_006962023.1;UPI0001B95072	2.51515	0.71294		WP_052131807.1	0.985696	-0.416005
WP_006958402.1;UPI0001B953F1	1.25028	0.210876		WP_021458534.1;UPI0003910FC5	2.35751	0.706362		WP_038513143.1;UPI0005127E14	1.09223	-0.415802
WP_006957628.1;UPI0001B953B9	0.531656	0.210739		WP_021458174.1;UPI0003916C62	2.99098	0.704836		WP_019276071.1;UPI0003670DC0	1.08463	-0.411912
WP_006959035.1;UPI0001B94DDB	0.599694	0.209194		WP_019277817.1;UPI0003049FBA	1.73447	0.697101		WP_040122565.1;UPI000512810F	1.02496	-0.411781
WP_006957380.1;UPI0001B94970	0.275802	0.208984		WP_006962882.1;UPI0001B956DA	1.41509	0.693623		WP_235284531.1;UPI0005128F74	1.72894	-0.410924
WP_006962786.1;UPI0001B952B4	0.82827	0.207825		WP_019278042.1;UPI000317B4AF	1.72591	0.692752		WP_038161519.1;UPI000506FA25	1.74465	-0.39986
WP_006962397.1;UPI0001B94255	0.443533	0.205647		WP_021456895.1;UPI0003915289	3.51449	0.684409		WP_006957427.1;UPI0001B94B6E	2.39734	-0.395814
WP_006957472.1;UPI0001B94D8B	1.13435	0.203932		WP_006959350.1;UPI0001B93969	3.97271	0.682692		WP_038510832.1;UPI0005129261	1.11187	-0.39511
WP_006960450.1;UPI0001B945FE	0.282538	0.201612		WP_006957362.1;UPI0001B94786	0.396603	0.681071		WP_038513330.1;UPI000512960E	1.04149	-0.394908
WP_006958242.1;UPI0001B94DBE	0.95613	0.199657		WP_165579862.1;UPI0013F3D373	1.49889	0.681021		WP_080749133.1	1.66063	-0.393671
WP_006957201.1;UPI0001B9415B	0.533078	0.197287		WP_006957919.1;UPI0001B93D84	3.54444	0.679834		WP_019274764.1;UPI000318CA5E	2.80894	-0.393304
WP_006957500.1;UPI0001B94D9C	1.0421	0.195889		WP_021456523.1;UPI00039176A5	2.12271	0.675393		WP_040122635.1;UPI00051281E8	1.98849	-0.391135
WP_006957548.1;UPI0001B94FBD	0.140633	0.190531		WP_021458467.1;UPI000391627B	2.01245	0.659699		WP_200887215.1	1.60823	-0.388069
WP_006960418.1;UPI0001B94401	0.406234	0.190177		WP_004410522.1;UPI00015306ED	3.00351	0.659442		WP_052131705.1	1.37956	-0.386805
WP_006962089.1;UPI0001B95290	0.542441	0.186464		WP_021455228.1;UPI0003910AF1	1.89316	0.656385		WP_006959524.1;UPI0001B93FBD	2.45097	-0.386758
WP_039952371.1;UPI0001B954A4	0.338156	0.185799		WP_021455498.1;UPI0003917F89	1.35967	0.650999		WP_235284721.1	3.3252	-0.383772
WP_006958105.1;UPI0001B94999	1.55687	0.184697		WP_019275135.1;UPI0003001A54	1.38141	0.64032		WP_235284685.1	1.61567	-0.382763
WP_006957443.1;UPI0001B94B7E	0.714418	0.181362		WP_021456013.1;UPI0003916D3D	2.85056	0.63445		WP_038511950.1;UPI000512913C	0.897352	-0.381916
WP_006958916.1;UPI0001B949B8	0.392543	0.17819		WP_006957672.1;UPI0001B955C3	0.774966	0.627652		WP_006958892.1;UPI0001B947C4	1.14486	-0.37557
WP_006960566.1;UPI0001B94A04	0.778721	0.177804		WP_021457668.1;UPI00039181C9	1.04558	0.622161		WP_040122504.1;UPI0005128969	2.2315	-0.373887
WP_006957913.1;UPI0001B93D7E	0.200654	0.176392		WP_021458036.1;UPI000390E141	4.20722	0.621312		WP_038513189.1;UPI0005128485	2.044	-0.372413
WP_006960205.1;UPI0001B9399B	1.13313	0.175268		WP_006963132.1;UPI0001B9447B	1.40059	0.615242		WP_006959526.1;UPI0001B93FBF	1.91005	-0.370204
WP_006960709.1;UPI0001B95245	0.188153	0.174601		WP_006962487.1;UPI0001B9445F	1.56412	0.609059		WP_040122212.1;UPI0005128639	1.87514	-0.365981
WP_006963206.1;UPI0001B946A6	0.35779	0.170903		WP_165579671.1;UPI0013F40E8F	1.79031	0.607013		WP_038513203.1;UPI0005128EDB	1.63615	-0.365027
WP_006960378.1;UPI0001B941F1	0.498395	0.170281		WP_006957580.1;UPI0001B951C0	1.33357	0.6038		WP_021454981.1;UPI000391707C	1.41078	-0.364802
WP_006960840.1;UPI0001B95887	0.340214	0.170209		WP_021455862.1;UPI00039189BC	0.728532	0.59087		WP_006957413.1;UPI0001B94991	1.88031	-0.363935
WP_172974073.1;UPI0001B950B7	0.156193	0.165429		WP_021458013.1;UPI0003914AB7	1.23816	0.589017		WP_021458016.1;UPI000390DB83	0.938278	-0.363569
WP_006957080.1;UPI0001B93B40	0.289108	0.165047		WP_021458006.1;UPI000390B0F9	3.13103	0.588736		WP_029236336.1;UPI000314AEDE	0.902785	-0.359823
WP_006957400.1;UPI0001B94984	0.359364	0.164875		UPI0001B93E77;WP_029236080.1	1.53037	0.587656		WP_040121909.1;UPI000512869E	1.2325	-0.35415
UPI0001B94437;WP_039952107.1	0.511881	0.160816		WP_006959389.1;UPI0001B9397C	0.833317	0.580221		WP_021458639.1;UPI000390FE8D	2.4398	-0.353772
WP_006957390.1;UPI0001B9497A	0.238738	0.158104		WP_006959402.1;UPI0001B93983	2.76306	0.577904		WP_040121232.1;UPI0005128B65	0.859108	-0.35376
WP_006957524.1;UPI0001B94FAA	0.467838	0.156272		WP_019276455.1;UPI000313C644	2.13201	0.57516		WP_038512521.1;UPI0005127AC8	2.6468	-0.350531
WP_005450559.1;UPI00000098A6	0.516668	0.154751		WP_021457302.1;UPI00039154E9	2.94401	0.572267		WP_040121206.1;UPI00052AD71B	2.9886	-0.350048
WP_006963373.1;UPI0001B94ECD	0.16113	0.147618		WP_021457034.1;UPI0003913653	2.6143	0.572071		WP_038512644.1;UPI0005127BE5	2.63108	-0.348576
WP_006957645.1;UPI0001B953CA	0.345953	0.146319		WP_006962705.1;UPI0001B94EA1	1.19819	0.570386		WP_006957220.1;UPI0001B94169	0.868008	-0.348106
WP_006957377.1;UPI0001B9496D	0.151322	0.142096		WP_021455286.1;UPI000391695A	2.11948	0.567051		WP_038161057.1;UPI000505318D	1.8587	-0.346345
WP_006957990.1;UPI0001B94195	0.314158	0.140554		WP_031343071.1;UPI0004CF6349	1.50966	0.556065		WP_038511554.1;UPI000512949E	1.25357	-0.345684
WP_006963148.1;UPI0001B9448C	0.565689	0.139617		WP_021458182.1;UPI0003916B6E	1.45881	0.552464		WP_006958855.1;UPI0001B945D6	1.43134	-0.345362
WP_006962231.1;UPI0001B958D1	0.222518	0.138554		WP_021455149.1;UPI00039167ED	2.77687	0.551191		WP_038513273.1;UPI0005126CDC	1.20912	-0.343269
WP_006961274.1;UPI0001B94E4C	0.702624	0.138156		WP_006957372.1;UPI0001B94790	2.02407	0.545735		WP_038512413.1;UPI0005128655	1.12312	-0.341627
WP_006881309.1;UPI0001B941D5	1.14703	0.137175		WP_006957092.1;UPI0001B93B45	0.962616	0.542976		WP_006961328.1;UPI0001B9525D	1.43936	-0.338806
WP_006957902.1;UPI0001B93D73	0.350217	0.135921		WP_021457492.1;UPI000390E5B7	1.44024	0.530485		WP_040122005.1;UPI0005128016	0.780183	-0.338799
WP_006960798.1;UPI0001B95661	0.617845	0.135183		WP_006962815.1;UPI0001B954BD	2.04839	0.530117		WP_038511563.1;UPI0005128D49	2.98001	-0.337657
WP_006957369.1;UPI0001B9478D	0.510469	0.131379		WP_165579439.1;UPI0013F3DE78	3.09903	0.527175		WP_040121920.1;UPI00051287E3	3.88511	-0.336318
WP_006958343.1;UPI0001B951EC	1.08284	0.130593		WP_006881309.1;UPI0001B941D5	2.07145	0.526562		WP_144397592.1	1.96803	-0.336004
WP_006963354.1;UPI0001B94EBA	0.28234	0.130124		WP_006958115.1;UPI0001B949A4	1.47024	0.522313		UPI0005129353;WP_021455938.1	1.46493	-0.333815
WP_006958092.1;UPI0001B947A6	0.30297	0.129756		WP_019278104.1;UPI00031C8EE5	1.21947	0.519152		WP_235284735.1	2.20419	-0.332968
WP_006962979.1;UPI0001B93C5E	0.166938	0.127441		WP_006958022.1;UPI0001B9439B	2.01764	0.518813		WP_006963104.1;UPI0001B9428D	1.39416	-0.331528
WP_006961498.1;UPI0001B939E3	0.23832	0.126899		WP_021457965.1;UPI00039108F2	2.10232	0.518696		WP_038513276.1;UPI00051293D5	1.17369	-0.327721
UPI0001B951E6;WP_038159636.1	0.844479	0.125818		WP_021455706.1;UPI000390FFDB	1.92064	0.516294		WP_006963135.1;UPI0001B9447E	0.967348	-0.327597
WP_029236143.1;UPI0001B947CC	0.239931	0.12392		WP_006957352.1;UPI0001B9477C	3.42349	0.51115		WP_038512589.1;UPI000512929B	1.7292	-0.326269
WP_006961318.1;UPI0001B95069	0.682329	0.121574		WP_006957390.1;UPI0001B9497A	2.11589	0.50878		WP_038512524.1;UPI0005129291	0.903554	-0.324963
WP_006963124.1;UPI0001B9429C	0.590244	0.120662		WP_006962698.1;UPI0001B94E9A	1.52543	0.506592		WP_040121369.1;UPI0005128E50	2.50078	-0.322606
WP_004747250.1;UPI0001B9447F	0.297353	0.119617		WP_006959094.1;UPI0001B95002	1.86862	0.506478		WP_019274563.1;UPI0002E384F3	1.11774	-0.321257
WP_006961416.1;UPI0001B95682	1.50778	0.11936		WP_019274196.1;UPI0002F892D9	3.05291	0.503665		WP_021455271.1;UPI0003913BF3	0.89577	-0.316199
WP_006961276.1;UPI0001B94E4E	0.301959	0.118941		WP_021458521.1;UPI000391604B	0.905714	0.503328		WP_038511571.1;UPI0005127CB0	0.491151	-0.310581
WP_006957904.1;UPI0001B93D75	0.253628	0.118296		WP_021456767.1;UPI000390CE99	2.64968	0.502899		WP_040122301.1;UPI0005128B14	0.801035	-0.307504
WP_006958219.1;UPI0001B94DB2	0.171517	0.116245		WP_019274967.1;UPI00030C98A0	2.06726	0.501403		WP_006958945.1;UPI0001B949D5	2.63667	-0.304806
WP_006958943.1;UPI0001B949D3	0.25192	0.115873		WP_006960936.1;UPI0001B93C01	1.80117	0.499807		WP_038512622.1;UPI0005128869	0.830676	-0.301203
WP_006959686.1;UPI0001B945FA	0.637642	0.115752		WP_019277892.1;UPI0002D8019A	1.23222	0.499618		WP_038513603.1;UPI0005129067	2.9043	-0.300609
WP_006963225.1;UPI0001B94892	0.216494	0.11545		WP_006957391.1;UPI0001B9497B	2.93221	0.496977		WP_038160862.1;UPI0005044551	1.73325	-0.30011
WP_006958049.1;UPI0001B9459D	0.170295	0.11448		WP_019277888.1;UPI0002E30C2B	1.31935	0.495804		WP_040121357.1;UPI0005127065	3.37458	-0.294006
WP_006957971.1;UPI0001B94182	1.55022	0.112527		WP_021455350.1;UPI0003918472	2.38233	0.492864		WP_006962090.1;UPI0001B95291	1.76882	-0.281375
WP_006962274.1;UPI0001B93C2E	0.0936498	0.109725		WP_021454939.1;UPI000390E5D8	1.36032	0.49025		WP_038511013.1;UPI00051283AF	1.41358	-0.279692
WP_006957111.1;UPI0001B93D42	0.890909	0.109091		WP_006962089.1;UPI0001B95290	2.34582	0.486283		WP_038511180.1;UPI0005127D85	1.00333	-0.278827
WP_006963135.1;UPI0001B9447E	0.116144	0.105167		WP_019277848.1;UPI0003676927	2.07332	0.485427		WP_038513223.1;UPI00051287C4	0.935013	-0.278462
WP_006962705.1;UPI0001B94EA1	0.587236	0.104279		WP_006957789.1;UPI0001B959FB	1.16013	0.484363		WP_040121924.1;UPI0005127A1D	0.80219	-0.277324
WP_006958143.1;UPI0001B94B90	0.60166	0.10141		WP_006958278.1;UPI0001B94FCC	1.84144	0.47956		WP_019277250.1;UPI0002DF4A0F	0.962001	-0.275501
WP_006962077.1;UPI0001B95284	0.208519	0.0973822		WP_021458294.1;UPI000390EB99	1.36894	0.47886		WP_038514198.1;UPI0005128AB5	1.40481	-0.272839
WP_019277764.1;UPI0001B958F1	0.166638	0.0971355		WP_006957416.1;UPI0001B94994	1.62734	0.475901		WP_038509460.1;UPI0005127C5D	0.92188	-0.271222
WP_006959412.1;UPI0001B93BA3	0.325787	0.0968965		WP_021455384.1;UPI000390FC60	1.88934	0.471099		WP_006963326.1;UPI0001B94CA6	0.626597	-0.269658
WP_006962005.1;UPI0001B94E78	0.0955386	0.0933177		WP_019277290.1;UPI0002F398C9	1.81707	0.466117		WP_038513896.1;UPI00051290E5	0.655894	-0.269564
UPI0001B94216;WP_039952104.1	0.176555	0.0906862		WP_006959910.1;UPI0001B95020	2.4177	0.465771		WP_040122120.1;UPI00051285C0	1.88532	-0.269204
WP_006957551.1;UPI0001B94FC0	0.510642	0.0857143		WP_021458612.1;UPI0003910962	1.63222	0.461862		WP_006958760.1;UPI0001B941BA	0.667072	-0.269077
WP_006957977.1;UPI0001B94188	0.170694	0.0839024		WP_019274205.1;UPI0002FC763F	1.775	0.458545		WP_006957058.1;UPI0001B93B34	1.1873	-0.267471
WP_006957875.1;UPI0001B93B6E	0.387606	0.0820147		WP_021456443.1;UPI0003913D83	1.773	0.454259		WP_038510142.1;UPI0005128177	1.80851	-0.265273
WP_039952579.1;UPI0001B93E66	0.437732	0.0818621		WP_165579532.1;UPI0013F3FFE3	1.28623	0.452477		WP_040121290.1;UPI0005127E9B	0.775711	-0.260848
WP_006958181.1;UPI0001B94BA8	0.164883	0.0793788		WP_021454959.1;UPI000390D711	1.31339	0.44902		WP_040121333.1;UPI0005127355	1.30148	-0.260166
WP_006961076.1;UPI0001B94424	0.282372	0.0793699		WP_021458506.1;UPI0003910E47	3.06234	0.447177		WP_038510293.1;UPI00051274FC	0.369494	-0.258193
WP_006963304.1;UPI0001B94C9B	0.304942	0.0772686		WP_021456974.1;UPI0003914233	1.2644	0.445601		WP_006960855.1;UPI0001B939AE	1.03396	-0.255178
WP_006962141.1;UPI0001B95695	0.392807	0.0771033		WP_006957918.1;UPI0001B93D83	0.684398	0.44198		WP_038514528.1;UPI00052A94BC	1.62487	-0.253833
WP_006959833.1;UPI0001B94E00	0.286787	0.0754935		WP_019277945.1;UPI0002E1642B	1.58012	0.439311		WP_006957426.1;UPI0001B94B6D	1.58864	-0.253427
WP_006962137.1;UPI0001B95691	0.30026	0.0753689		WP_021457947.1;UPI0003912F2C	2.299	0.438477		WP_040121724.1;UPI0005129483	0.530363	-0.251757
WP_006961625.1;UPI0001B9403B	0.0910407	0.0741431		WP_021455126.1;UPI0003917C56	1.60709	0.437981		WP_040121620.1;UPI000512938C	0.86506	-0.250845
WP_006957194.1;UPI0001B93F65	0.143993	0.0738125		WP_006957168.1;UPI0001B93F4F	0.862114	0.436622		WP_040121787.1;UPI0005128CA4	1.96511	-0.249276
WP_006962888.1;UPI0001B958D6	0.45936	0.0735067		WP_021456393.1;UPI00039141E0	1.43265	0.436306		WP_038509835.1;UPI0005127588	0.550815	-0.248302
WP_006959073.1;UPI0001B94FF8	0.128841	0.0731551		WP_006963259.1;UPI0001B94A88	1.50523	0.435904		WP_038509406.1;UPI00051293CC	0.967195	-0.247454
WP_006963134.1;UPI0001B9447D	0.123168	0.0728652		WP_019275155.1;UPI0002D84A50	0.991478	0.435566		WP_006959030.1;UPI0001B94DD7	1.7979	-0.247316
WP_006959308.1;UPI0001B95A52	0.327248	0.0727094		WP_021456335.1;UPI00039179ED	2.27968	0.435426		WP_038514404.1;UPI000512964D	1.39019	-0.245327
WP_006961135.1;UPI0001B94639	0.116299	0.0720851		WP_021457301.1;UPI0003917643	1.54574	0.433287		WP_040121817.1;UPI0005128C43	1.17162	-0.245293
WP_004745887.1;UPI0001B94883	0.106473	0.0715167		WP_019277831.1;UPI00031B6B41	2.52622	0.430543		WP_006959043.1;UPI0001B94DE3	3.03771	-0.242256
WP_006960967.1;UPI0001B93E0D	0.196258	0.0712725		WP_031342743.1;UPI000406BC40	1.1183	0.430324		WP_040121557.1;UPI0005128EEA	1.16297	-0.242167
WP_006957775.1;UPI0001B959ED	0.458527	0.0711301		WP_165579707.1;UPI0013F4B909	0.592829	0.429452		WP_006962204.1;UPI0001769A0B	3.00584	-0.2415
UPI0001B94B80	0.387384	0.0705446		WP_021455484.1;UPI000390A91C	2.63377	0.427338		UPI0005126D72;WP_080749098.1	0.512685	-0.239806
WP_006959385.1;UPI0001B9397A	0.0819478	0.0694148		WP_006962979.1;UPI0001B93C5E	3.79661	0.427198		WP_038510516.1;UPI0005126DE4	0.708814	-0.237967
WP_006957422.1;UPI0001B94B69	0.125423	0.0680319		WP_006958912.1;UPI0001B947D2	1.7002	0.426846		WP_040121676.1;UPI0005127AFF	0.910823	-0.237911
UPI0001B94599;WP_039951264.1	0.101233	0.0670649		WP_021458026.1;UPI0003917A77	2.52002	0.425053		WP_006957519.1;UPI0001B94FA5	1.2969	-0.237256
WP_006957678.1;UPI0001B955C6	0.137898	0.0666364		WP_021455192.1;UPI0003913B44	1.47243	0.424485		WP_004406112.1;UPI0000009F93	1.05129	-0.228514
WP_006962125.1;UPI0001B954A3	0.282177	0.0665531		WP_021455717.1;UPI0003915DBE	1.16065	0.423999		WP_040121397.1;UPI0005126F29	0.484859	-0.228025
WP_006961481.1;UPI0001B939D2	0.323133	0.0665194		WP_006957902.1;UPI00037E649F	2.54233	0.423584		UPI0005127B8C;WP_080749090.1	0.59582	-0.226571
WP_006960476.1;UPI0001B94618	0.121874	0.0661176		WP_006957135.1;UPI0001B93D55	1.31522	0.422857		WP_021455366.1;UPI000390E16E	1.12751	-0.224965
WP_006961711.1;UPI0001B94442	0.0739328	0.0658385		WP_006963075.1;UPI0001B9408D	1.95542	0.422422		WP_038513593.1;UPI000512707D	1.16439	-0.222732
WP_006963249.1;UPI0001B94A7E	0.41452	0.0655028		WP_006959055.1;UPI0001B94FE6	1.95868	0.421644		WP_006957417.1;UPI0001B94995	0.762934	-0.221752
WP_006959455.1;UPI0001B93BC3	0.0972853	0.0654621		WP_021458596.1;UPI0003912B44	1.69058	0.417405		WP_006959074.1;UPI0001B94FF9	0.334863	-0.220362
WP_006958887.1;UPI0001B947C1	0.112745	0.0642986		WP_021456073.1;UPI000390F2E4	2.38722	0.415486		WP_040121919.1;UPI000512765D	1.07169	-0.218617
WP_006957813.1;UPI0001B93B54	0.216298	0.0634193		WP_021455205.1;UPI000390F2C3	1.01427	0.41162		WP_021457055.1;UPI000390F026	0.834385	-0.217111
WP_006960846.1;UPI0001B9588D	0.0640658	0.0626062		WP_021458655.1;UPI0003913343	0.751495	0.408124		WP_040121667.1;UPI0005127806	1.66111	-0.216731
WP_006962482.1;UPI0001B9445C	0.174985	0.0616131		WP_006959582.1;UPI0001B941DD	3.2195	0.406474		WP_235284733.1	0.356512	-0.214037
WP_038513651.1;UPI0001B9448A	0.153186	0.0602767		WP_021458651.1;UPI0003915716	0.823481	0.40567		WP_038509591.1;UPI0005129667	1.00345	-0.211735
WP_006963186.1;UPI0001B94691	0.148782	0.0574799		WP_006959826.1;UPI0001B94DF8	1.89873	0.398493		WP_040122305.1;UPI000512956B	2.07664	-0.211511
WP_006958234.1;UPI0001B94DBA	0.113179	0.0535119		WP_021457740.1;UPI0003913D40	2.06497	0.397706		WP_038510084.1;UPI0002ECE362	0.842189	-0.20929
WP_006959822.1;UPI0001B94DF4	0.218736	0.051307		WP_021457350.1;UPI0003911620	2.31291	0.396781		WP_038509832.1;UPI0005127675	1.08148	-0.207589
WP_006960150.1;UPI0001B9585F	0.0560556	0.0503006		WP_006959466.1;UPI0001B93DBE	0.747913	0.393773		WP_038513819.1;UPI0005128B06	1.28041	-0.206037
WP_006957104.1;UPI0001B93B4D	0.538547	0.0493043		WP_021455306.1;UPI000390B4EC	3.02894	0.387836		WP_038512458.1;UPI00051293D9	0.598482	-0.202937
WP_006959466.1;UPI0001B93DBE	0.0445593	0.0492764		WP_019274189.1;UPI00030490A3	1.0039	0.38748		WP_038157203.1;UPI000505B90D	0.677479	-0.200937
WP_006958036.1;UPI0001B943AA	0.0885057	0.0488536		WP_006959982.1;UPI0001B95234	1.8455	0.387118		WP_040121882.1;UPI00051285C3	0.518637	-0.195612
WP_006961085.1;UPI0001B9442D	0.230378	0.0476786		WP_165579432.1;UPI0013F4526D	1.84925	0.38608		UPI00051273B4;WP_052131702.1	0.806163	-0.195257
WP_006963278.1;UPI0001B94C8F	0.133195	0.0455481		WP_019277559.1;UPI0002E90D2D	3.33837	0.385382		WP_038509573.1;UPI0005126E24	0.773963	-0.195164
WP_006959310.1;UPI0001B95A54	0.185202	0.0446669		WP_165579476.1;UPI0013F4A3EC	1.35561	0.384954		WP_019274571.1;UPI0002F0331F	0.959386	-0.195117
WP_006959624.1;UPI0001B943EF	0.177587	0.0446072		WP_021456034.1;UPI000390B4C8	1.77541	0.384808		WP_038511953.1;UPI00051278B9	1.16067	-0.194594
WP_006963279.1;UPI0001B94C90	0.0716091	0.0441964		WP_021455211.1;UPI0003915597	2.43078	0.384048		WP_038513210.1;UPI0005126F92	0.616771	-0.194208
WP_006958044.1;UPI0001B94598	0.0703124	0.0431309		WP_006960932.1;UPI0001B93BFD	3.77	0.383799		WP_040121444.1;UPI0005128998	0.716009	-0.192617
WP_006959607.1;UPI0001B943DE	0.0850139	0.0400092		WP_006957350.1;UPI0001B9477A	2.83345	0.383479		WP_038511654.1;UPI0005127D6C	0.509824	-0.191374
WP_006962704.1;UPI0001B94EA0	0.117397	0.0396277		WP_021456616.1;UPI000390CF8B	1.24767	0.381927		WP_040121727.1;UPI0005128299	1.07978	-0.19128
WP_006959351.1;UPI0001B9396A	0.175176	0.0386079		WP_021456487.1;UPI000390F6FF	1.98768	0.381563		WP_038512628.1;UPI0005128AF4	0.654638	-0.190467
WP_006960195.1;UPI0001B93991	0.356677	0.0371106		WP_004747250.1;UPI0001B9447F	1.594	0.381374		WP_006957608.1;UPI0001B951CE	1.15416	-0.189638
WP_006962335.1;UPI0001B93E57	0.0612062	0.0369733		WP_006959748.1;UPI0001B949DB	1.21905	0.378055		WP_006959436.1;UPI0001B93BB0	0.456725	-0.189603
WP_006958043.1;UPI0001B94597	0.141286	0.0360495		WP_021457840.1;UPI00039143F7	2.10766	0.377657		WP_038510072.1;UPI0005126F7D	0.558349	-0.185966
WP_152472314.1;UPI0001B945A7	0.0339802	0.0359656		WP_019274342.1;UPI00035D2852	1.08055	0.375769		WP_038513672.1;UPI000512830E	0.648774	-0.185439
WP_006962486.1;UPI0001B9445E	0.0934982	0.0336266		WP_006962785.1;UPI0001B952B3	1.31028	0.373639		WP_019273965.1;UPI0002EDCDF7	1.07572	-0.184361
WP_006960425.1;UPI0001B94407	0.0979147	0.0306517		WP_019276608.1;UPI0003108BB1	1.97636	0.372362		WP_038511360.1;UPI0005128F53	0.906385	-0.182631
WP_006960642.1;UPI0001B94E26	0.120792	0.0304381		WP_165579490.1;UPI0013F3FC93	2.19627	0.371779		WP_021457131.1;UPI000391756E	0.920422	-0.182084
WP_006958927.1;UPI0001B949C3	0.0638273	0.0300617		WP_021458269.1;UPI000390B717	1.08831	0.371319		WP_040121456.1;UPI0005126C59	0.263106	-0.182067
WP_006961811.1;UPI0001B9465A	0.0703226	0.0297483		WP_021455128.1;UPI000390CBC3	1.67997	0.369652		WP_029236186.1;UPI0002DD8253	0.238187	-0.182003
WP_006957726.1;UPI0001B957D7	0.0215364	0.0295321		WP_021454972.1;UPI00039136FF	2.6243	0.367194		WP_038509790.1;UPI00051273FC	0.957067	-0.181709
WP_006957058.1;UPI0001B93B34	0.146553	0.0286935		WP_021457669.1;UPI0003916255	2.07154	0.36702		WP_006958128.1;UPI0001B949AF	0.524608	-0.180871
WP_006957920.1;UPI0001B93D85	0.113651	0.0277061		WP_021454974.1;UPI00039151F4	2.76107	0.362389		WP_006957227.1;UPI0001B94170	0.678216	-0.18075
WP_006958072.1;UPI0001B94798	0.0586547	0.0276496		WP_019276609.1;UPI0002F4C48C	3.01027	0.360546		WP_040121883.1;UPI0005126FE6	0.357206	-0.180081
UPI0001B958A1	0.133773	0.0269		WP_021457946.1;UPI000391076B	1.88246	0.357367		WP_038512806.1;UPI0005126D46	0.392049	-0.177057
WP_006962487.1;UPI0001B9445F	0.0385208	0.023908		WP_006957114.1;UPI0001B93D45	0.56668	0.355628		WP_038514109.1;UPI0005128B16	0.724097	-0.175079
WP_006962947.1;UPI0001B93A24	0.0948369	0.0197042		WP_021456061.1;UPI0003912CEB	1.70095	0.354668		WP_040121287.1;UPI00052A9A60	0.836404	-0.174857
WP_021457152.1;UPI0001B93967	0.0280556	0.0178045		WP_021455284.1;UPI00039117E7	1.03073	0.353879		WP_019276936.1;UPI0002F2C5AE	0.333154	-0.173711
WP_006961439.1;UPI0001B9589A	0.0435383	0.0170072		WP_021457030.1;UPI000390F36F	0.366801	0.353551		WP_038511279.1;UPI0005129102	0.540114	-0.171965
WP_038513989.1;UPI0001B950BC	0.123306	0.0156485		WP_021456339.1;UPI0003910935	2.01786	0.35227		WP_038509876.1;UPI000512724C	0.453605	-0.171762
WP_004410407.1;UPI0001B946A3	0.0279152	0.0151971		WP_021455974.1;UPI000390C205	0.889966	0.350658		UPI0005127CA3;WP_052131827.1	1.6501	-0.171579
UPI0001B9400A;WP_019274601.1	0.0197927	0.0102164		WP_021458209.1;UPI0003918828	2.78736	0.350602		WP_006962287.1;UPI0001B93C36	1.16637	-0.167927
WP_006961499.1;UPI0001B939E4	0.017387	0.00934792		WP_006959338.1;UPI0001B93962	2.75097	0.350546		WP_006958301.1;UPI0001B951D3	0.361203	-0.16734
WP_006957822.1;UPI0001B93B58	0.0207837	0.0089639		WP_006957112.1;UPI0001B93D43	3.8785	0.349445		WP_006962570.1;UPI0001B9485E	0.816396	-0.167213
WP_006959683.1;UPI0001B945F8	0.0162834	0.00797526		WP_006958955.1;UPI0001B94BBB	0.586288	0.348822		WP_040121567.1;UPI00051277F0	0.680983	-0.165759
WP_006958028.1;UPI0001B943A2	0.0137527	0.0075779		WP_006963135.1;UPI0001B9447E	0.908727	0.34793		WP_038509419.1;UPI000512803F	1.00057	-0.164397
WP_006961275.1;UPI0001B94E4D	0.00759639	0.00752385		WP_021457410.1;UPI0003916BCC	3.5108	0.347672		WP_038511957.1;UPI00051271EC	1.32931	-0.163371
WP_006959715.1;UPI0001B947E1	0.0109879	0.00749969		WP_021458228.1;UPI00039119DE	2.38409	0.34708		WP_019276471.1;UPI0003032F16	0.495322	-0.16149
WP_006959053.1;UPI0001B94FE4	0.0239997	0.00694084		WP_006959569.1;UPI0001B941D6	3.86503	0.346736		WP_038510036.1;UPI0005128D3A	0.69361	-0.161044
WP_005383141.1;UPI00000098AA	0.0118203	0.0063413		WP_006963149.1;UPI0001B9448D	1.05574	0.346343		WP_038512274.1;UPI0005128DD3	0.665933	-0.160472
WP_006962816.1;UPI0001B954BE	0.0108597	0.00439771		WP_006957088.1;UPI0001B93B43	2.49628	0.346022		WP_038514472.1;UPI0005129392	0.521432	-0.159313
WP_006957954.1;UPI0001B93F83	0.00999062	0.0038751		WP_006957983.1;UPI0001B9418E	1.25529	0.344254		WP_040121384.1;UPI0005128ADB	2.0792	-0.159248
UPI0001B94835;WP_021455271.1	0.00517615	0.00281398		WP_021456736.1;UPI000390B7F0	3.6174	0.343927		WP_019275252.1;UPI0002D83FDE	1.44402	-0.159184
WP_006958945.1;UPI0001B949D5	0.00173311	0.00229327		WP_165579551.1;UPI0013F491EC	1.52509	0.343146		WP_006958025.1;UPI0001B9439E	0.754108	-0.15899
WP_006960878.1;UPI0001B939BC	0.00139223	0.00154305		WP_021458396.1;UPI0003918086	2.01628	0.342469		WP_006963409.1;UPI0001B950DD	0.828588	-0.158722
WP_006959079.1;UPI0001B94FFB	0.00115322	0.000452677		WP_006957911.1;UPI0001B93D7C	1.80252	0.342407		WP_006959829.1;UPI0001B94DFB	0.768079	-0.157723
WP_006961045.1;UPI0001B94221	0.000420363	0.000225703		WP_006963140.1;UPI0001B94484	1.32357	0.342363		WP_019274159.1;UPI0002F1107B	0.384498	-0.154192
WP_006963082.1;UPI0001B94093	0.0014001	-0.000960668		WP_021455087.1;UPI0003918746	2.01293	0.342155		WP_038514887.1;UPI0005127552	0.386941	-0.15413
WP_006961444.1;UPI0001B9589F	0.00315625	-0.00168037		WP_005450559.1;UPI00000098A6	2.11342	0.342153		WP_019273987.1;UPI0002F0D125	1.10897	-0.150876
WP_006963247.1;UPI0001B94A7C	0.00654469	-0.00236066		WP_021456896.1;UPI000390A7E3	1.47906	0.341864		WP_006960509.1;UPI0001B94804	0.492373	-0.149225
WP_006962725.1;UPI0001B9509C	0.00377915	-0.00292142		WP_021458291.1;UPI00039148B5	1.94727	0.340477		WP_040121647.1;UPI0005127200	1.06776	-0.148734
WP_006959827.1;UPI0001B94DF9	0.00379089	-0.00302251		WP_006963252.1;UPI0001B94A81	3.24109	0.340093		WP_038511629.1;UPI00052ACF52	0.886324	-0.148668
WP_006962779.1;UPI0001B952AD	0.00830253	-0.00678635		WP_019274466.1;UPI00030A6EEE	3.00683	0.339033		WP_040121658.1;UPI0005127054	1.20957	-0.146952
WP_006957188.1;UPI0001B93F63	0.00971101	-0.00679779		WP_021458061.1;UPI0003913708	2.76068	0.339031		WP_038510730.1;UPI0005128DA2	0.982793	-0.146659
WP_006960534.1;UPI0001B9480F	0.0311435	-0.00717545		WP_006962088.1;UPI0001B9528F	3.75917	0.339		WP_006962077.1;UPI0001B95284	0.659439	-0.144425
WP_006957880.1;UPI0001B93B70	0.0123086	-0.00724983		WP_006960846.1;UPI0001B9588D	0.761039	0.336598		WP_019275903.1;UPI00031F5BAB	1.32046	-0.144395
WP_006957935.1;UPI0001B93F73	0.00569738	-0.00735919		WP_165579491.1;UPI0013F4029E	0.879014	0.336196		WP_038511744.1;UPI0005127CF7	0.385197	-0.143916
WP_006961218.1;UPI0001B94C23	0.0124943	-0.00776672		WP_019276214.1;UPI0002E57844	2.0063	0.336175		WP_038510855.1;UPI0005126DDE	1.06991	-0.141633
WP_006957592.1;UPI0001B951C6	0.0226198	-0.00830841		WP_021456413.1;UPI0003915197	1.97145	0.335942		WP_038511207.1;UPI0005128579	0.240931	-0.141466
WP_006958317.1;UPI0001B951DF	0.0141487	-0.00849851		WP_021457956.1;UPI000390F70F	3.33415	0.335494		WP_038509403.1;UPI0005126BA9	0.686862	-0.141048
WP_006963371.1;UPI0001B94ECB	0.0217679	-0.00971921		WP_021458442.1;UPI000390ADE1	2.19106	0.335286		WP_038512980.1;UPI0005128428	0.768943	-0.140779
WP_006958236.1;UPI0001B94DBB	0.0245472	-0.0100244		WP_006963217.1;UPI0001B9488A	0.884179	0.334244		WP_038511920.1;UPI0005127FF7	0.58695	-0.139532
WP_006960704.1;UPI0001B95242	0.0552001	-0.0103728		WP_165579448.1;UPI0013F49089	0.975352	0.333375		WP_006957502.1;UPI0001B94D9E	0.397083	-0.139508
UPI0001B93BDA;WP_039951885.1	0.0219055	-0.0108312		WP_021458390.1;UPI000390C5FE	1.83448	0.332509		WP_038510519.1;UPI0005129704	0.979205	-0.137518
WP_006962502.1;UPI0001B94466	0.0101365	-0.0115166		WP_019277799.1;UPI0002FA1CBA	0.436456	0.329219		WP_006957110.1;UPI0001B93D41	0.716726	-0.13743
WP_039952769.1;UPI0001B94C91	0.0155092	-0.0122115		WP_021456083.1;UPI0003913C8F	2.18972	0.328371		WP_038509288.1;UPI00051293ED	0.242856	-0.137279
WP_006957064.1;UPI0001B93B3A	0.0690638	-0.0130857		WP_021457043.1;UPI0003913F40	1.72943	0.327478		WP_006958092.1;UPI0001B947A6	1.30632	-0.137152
WP_006957429.1;UPI0001B94B70	0.0456687	-0.0131334		WP_021456350.1;UPI000391666E	3.03355	0.327339		WP_038511974.1;UPI0005128153	3.13935	-0.13567
WP_006962405.1;UPI0001B94259	0.0182194	-0.0138677		WP_006963339.1;UPI0001B94EAB	1.019	0.326056		WP_006961006.1;UPI0001B94012	0.437637	-0.135574
WP_006958122.1;UPI0001B949AA	0.0304254	-0.0145295		WP_006957502.1;UPI0001B94D9E	1.29577	0.325707		WP_038514489.1;UPI00051280F3	0.418204	-0.134888
WP_006963350.1;UPI0001B94EB6	0.0213631	-0.0163396		WP_021457808.1;UPI000390B773	1.13562	0.324123		WP_038514303.1;UPI0005127E59	0.520224	-0.134773
WP_006957439.1;UPI0001B94B7A	0.0504839	-0.0175292		WP_021456738.1;UPI00039175DB	2.79585	0.322858		WP_038513673.1;UPI0005128024	0.51928	-0.133692
WP_006957232.1;UPI0001B94175	0.0356552	-0.0176684		WP_021458155.1;UPI000391097F	1.61691	0.321526		WP_038509479.1;UPI0005126BFE	1.03104	-0.132844
WP_006957782.1;UPI0001B959F4	0.048588	-0.0177968		WP_021456417.1;UPI00039169CF	1.47502	0.321272		WP_038509887.1;UPI000512777B	0.369771	-0.132729
WP_006958125.1;UPI0001B949AC	0.0749128	-0.0181751		WP_021458310.1;UPI000390A98F	1.80115	0.318189		WP_038511661.1;UPI000512804D	0.195811	-0.131966
WP_006958058.1;UPI0001B945A6	0.0301532	-0.0188573		WP_019275649.1;UPI0002F5D204	2.1386	0.317868		WP_040121231.1;UPI0005126D09	0.867822	-0.130554
WP_006963202.1;UPI0001B946A1	0.154242	-0.019221		WP_021454957.1;UPI00039182DD	1.12943	0.31708		WP_006961785.1;UPI0001B94643	0.559833	-0.130129
WP_006961144.1;UPI0001B94819	0.0871996	-0.0196381		WP_006963107.1;UPI0001B94290	1.26691	0.317048		WP_019277132.1;UPI00030C6E87	0.457653	-0.129832
WP_006962661.1;UPI0001B94C79	0.0278065	-0.0210171		WP_006963097.1;UPI0001B94286	1.22661	0.316538		WP_006963204.1;UPI0001B946A4	0.540294	-0.129804
WP_006960767.1;UPI0001B95465	0.0465523	-0.0221933		WP_021458642.1;UPI000390C69D	1.41168	0.315555		WP_040122306.1;UPI00051286D4	0.445745	-0.129161
WP_006957755.1;UPI0001B957E5	0.136406	-0.0224266		WP_006962923.1;UPI0001B93A0C	1.72798	0.315476		WP_006958299.1;UPI0001B94FE1	0.49947	-0.128585
WP_006961807.1;UPI0001B94659	0.0691406	-0.0225849		WP_021457727.1;UPI000390B9FB	2.00315	0.315383		WP_006957806.1;UPI0001B95A0C	0.288839	-0.128256
WP_006957986.1;UPI0001B94191	0.0726249	-0.0237459		WP_165579564.1;UPI0013F45A4B	2.77022	0.314469		WP_019277808.1;UPI0002DD7AB2	0.275581	-0.126082
WP_006961067.1;UPI0001B9441B	0.0689163	-0.0249399		WP_019277505.1;UPI0002DC6FFB	2.47562	0.313817		WP_006959748.1;UPI0001B949DB	0.931656	-0.12597
WP_006961255.1;UPI0001B94E39	0.031118	-0.0250378		WP_021456399.1;UPI000390EBF1	0.503965	0.30814		WP_038509588.1;UPI00051283F8	0.698975	-0.125694
WP_006961561.1;UPI0001B93C25	0.0481383	-0.026165		WP_165579569.1;UPI0013F496BE	2.39729	0.306673		WP_038511594.1;UPI0005127834	0.839913	-0.125469
WP_006962090.1;UPI0001B95291	0.0893658	-0.026446		WP_021457228.1;UPI000390B30C	1.20105	0.306086		WP_006957943.1;UPI0001B93F7B	1.15742	-0.122447
UPI0001B94179;WP_039951103.1	0.0286968	-0.0269686		WP_021455285.1;UPI0003914FEA	2.77574	0.304857		WP_038509997.1;UPI00051288C1	1.45643	-0.12166
WP_006957911.1;UPI0001B93D7C	0.109658	-0.0283311		WP_021455857.1;UPI000391231B	1.79728	0.303372		WP_038514172.1;UPI0005126DD2	0.622445	-0.121424
WP_006961112.1;UPI0001B94629	0.249811	-0.0289542		WP_019277979.1;UPI0002DE7801	2.79757	0.303336		WP_038512907.1;UPI0005128795	0.617405	-0.12101
WP_006963239.1;UPI0001B948A0	0.101711	-0.0303904		WP_006957415.1;UPI0001B94993	0.944214	0.300354		WP_006958224.1;UPI0001B94DB5	0.730912	-0.117837
UPI0001B93DB6;WP_019277834.1	0.0838884	-0.0311921		WP_006962077.1;UPI0001B95284	0.952969	0.299573		WP_038509598.1;UPI0005127967	0.285947	-0.11721
WP_006963196.1;UPI0001B9469B	0.165036	-0.0317008		WP_006958112.1;UPI0001B949A1	1.29007	0.299573		WP_038510723.1;UPI0005127911	0.313706	-0.116477
WP_006960284.1;UPI0001B93DF6	0.0858078	-0.0318629		WP_006959750.1;UPI0001B949DC	0.809118	0.299055		WP_038513127.1;UPI0005128103	0.869481	-0.116132
WP_006961113.1;UPI0001B9462A	0.0811223	-0.0324421		WP_008222387.1;UPI000152F5DC	0.938533	0.299002		WP_038511940.1;UPI0005129170	0.458757	-0.114616
WP_004747603.1;UPI0001B93D46	0.0909338	-0.033006		WP_021456492.1;UPI000390E9ED	0.85872	0.298627		WP_006959329.1;UPI0001B95A61	0.142449	-0.114124
WP_006963093.1;UPI0001B94282	0.059176	-0.0340799		WP_019277422.1;UPI00031A4933	0.901493	0.297948		WP_038512684.1;UPI0005128BD7	0.675754	-0.112232
WP_236612194.1;UPI0001B94830	0.121047	-0.0360133		WP_006959053.1;UPI0001B94FE4	1.07485	0.297291		WP_006957372.1;UPI0001B94790	0.849876	-0.111212
WP_006957635.1;UPI0001B953C0	0.107799	-0.0365327		WP_021455210.1;UPI0003910979	2.06974	0.296836		WP_006959116.1;UPI0001B951FF	1.50948	-0.110385
WP_006957928.1;UPI0001B93F6C	0.207568	-0.0394554		WP_019277263.1;UPI0002FE5658	1.7117	0.292957		WP_006957580.1;UPI0001B951C0	0.544713	-0.109984
WP_006957361.1;UPI0001B94785	0.406917	-0.0398165		WP_021456913.1;UPI0003913A83	0.901737	0.291271		WP_006957116.1;UPI0001B93D48	0.346941	-0.108301
WP_006962784.1;UPI0001B952B2	0.0552774	-0.0399831		WP_019277412.1;UPI00031E37CB	2.65463	0.29078		WP_006963083.1;UPI0001B94278	0.615127	-0.107058
WP_006960781.1;UPI0001B95650	0.0870753	-0.040177		WP_165579412.1;UPI0013F404E3	0.778957	0.290262		WP_038509741.1;UPI00051282CD	0.512657	-0.106723
WP_006957712.1;UPI0001B955D8	0.0721934	-0.0420348		WP_021458028.1;UPI000390B939	0.817169	0.289672		WP_038513425.1;UPI00051284F0	0.241114	-0.106656
WP_006959439.1;UPI0001B93BB3	0.0470325	-0.0427151		WP_021455693.1;UPI000390CD98	0.831333	0.288767		WP_040121585.1;UPI00051278DF	0.429533	-0.106352
WP_006962923.1;UPI0001B93A0C	0.179149	-0.0436726		WP_021455129.1;UPI000390D235	2.4169	0.287841		WP_006963252.1;UPI0001B94A81	1.03251	-0.105755
WP_006958182.1;UPI0001B94BA9	0.117379	-0.0438862		WP_006957548.1;UPI0001B94FBD	0.805288	0.287095		WP_021458497.1;UPI0003914FA8	0.89212	-0.105632
WP_006959100.1;UPI0001B951F7	0.141423	-0.044548		WP_038513517.1;UPI0005126C3D	1.02707	0.286571		WP_038509942.1;UPI000512776E	0.314749	-0.104806
WP_006959298.1;UPI0001B95A48	0.0570948	-0.0446841		WP_006957755.1;UPI0001B957E5	2.23242	0.284739		WP_006961575.1;UPI0001B93E24	0.33574	-0.103333
WP_006961359.1;UPI0001B9546A	0.0686197	-0.0449365		WP_021454963.1;UPI000390B4AF	0.63637	0.282975		WP_040121736.1;UPI000512833A	0.461239	-0.102827
WP_006957240.1;UPI0001B9436C	0.12626	-0.0449409		WP_006958936.1;UPI0001B949CC	0.758066	0.282654		WP_038514585.1;UPI00051278D0	0.316097	-0.102405
UPI0001B949C2;WP_031343163.1	0.110174	-0.0453148		WP_006957880.1;UPI0001B93B70	2.08313	0.281486		WP_021456079.1;UPI00039112C2	0.304846	-0.101667
WP_006957370.1;UPI0001B9478E	0.134806	-0.0456702		WP_165579661.1;UPI0013F3D3B8	1.19889	0.280748		WP_038513952.1;UPI0005126B70	0.300872	-0.101305
WP_006958217.1;UPI0001B94DB0	0.117038	-0.0461229		WP_021456737.1;UPI000390EF0D	2.84575	0.280656		WP_006963222.1;UPI0001B9488F	0.961701	-0.10051
WP_006959116.1;UPI0001B951FF	0.137678	-0.0466989		WP_165579407.1;UPI0013F3E82C	0.568929	0.278955		WP_019274389.1;UPI0002FC09A9	0.886536	-0.100151
WP_006961111.1;UPI0001B94628	0.13996	-0.0470702		WP_005383141.1;UPI00000098AA	0.474575	0.277916		WP_006957592.1;UPI0001B951C6	0.848336	-0.0993455
WP_006957391.1;UPI0001B9497B	0.105512	-0.0489718		WP_021457312.1;UPI000390C010	1.50438	0.277322		WP_038513576.1;UPI0005127EDB	0.862005	-0.098849
WP_006959590.1;UPI0001B941E4	0.105317	-0.049619		WP_021457396.1;UPI000390BC80	0.568242	0.276708		WP_038511768.1;UPI00051291CB	0.561919	-0.0983683
WP_006963379.1;UPI0001B950BE	0.108659	-0.049888		WP_021458016.1;UPI000390DB83	0.942397	0.275742		WP_040121824.1;UPI0005127D7C	0.304745	-0.0975844
WP_006959569.1;UPI0001B941D6	0.144181	-0.0505892		WP_019275859.1;UPI00031363A2	0.953068	0.275257		WP_006961005.1;UPI0001B94011	0.351222	-0.0972474
WP_006959700.1;UPI0001B947D9	0.0523863	-0.0509262		WP_006957369.1;UPI0001B9478D	1.68121	0.274261		WP_004743352.1;UPI0001B9569D	0.252422	-0.0971375
WP_006963257.1;UPI0001B94A86	0.236538	-0.0514743		WP_021457842.1;UPI000390B47B	1.61236	0.273621		WP_006961111.1;UPI0001B94628	0.468429	-0.0963376
WP_236612204.1	0.0641253	-0.0516904		WP_021458491.1;UPI0003916ADD	0.741132	0.270868		WP_021455055.1;UPI000391829F	0.699983	-0.0962454
WP_006960907.1;UPI0001B93BEA	0.105423	-0.0517165		WP_021455057.1;UPI000390B802	1.69272	0.270783		WP_038513864.1;UPI000512815C	0.551893	-0.0960789
WP_006963210.1;UPI0001B94880	0.266972	-0.0519422		WP_021455094.1;UPI000391081C	0.866093	0.26856		WP_006962741.1;UPI0001B950AC	0.189935	-0.0940914
WP_006958120.1;UPI0001B949A9	0.0578549	-0.0529683		WP_006959593.1;UPI0001B941E7	3.21292	0.267957		WP_040121489.1;UPI0005126C0F	0.229296	-0.0938454
WP_006957910.1;UPI0001B93D7B	0.221212	-0.0540676		WP_021458391.1;UPI0003910548	1.42473	0.26779		WP_038510692.1;UPI0005127E0E	0.349764	-0.0930449
WP_006962827.1;UPI0001B954C9	0.0943295	-0.0551573		WP_006958892.1;UPI0001B947C4	0.954474	0.267658		WP_021456328.1;UPI0003912C35	0.140838	-0.0929947
WP_171366175.1;UPI0001B93D74	0.15825	-0.055474		WP_006957468.1;UPI0001B94D89	0.802611	0.267387		WP_038509774.1;UPI0005128DFD	0.412914	-0.0926298
WP_006958124.1;UPI0001B949AB	0.348092	-0.0557474		WP_006958012.1;UPI0001B94394	0.749107	0.266395		WP_021456869.1;UPI0003914E74	0.228298	-0.0914612
WP_006961110.1;UPI0001B94627	0.313527	-0.0562744		WP_021456662.1;UPI000391005D	2.72453	0.266371		WP_038509314.1;UPI0005128E36	0.40613	-0.0911624
WP_006961440.1;UPI0001B9589B	0.0529108	-0.0564505		WP_021455754.1;UPI000390E2CE	0.786309	0.266073		WP_038513983.1;UPI000512902F	0.281969	-0.0908559
WP_006958048.1;UPI0001B9459C	0.209308	-0.0565847		WP_006957968.1;UPI0001B9417F	1.27045	0.263262		WP_040122348.1;UPI0005128E79	0.295345	-0.0897897
WP_006958067.1;UPI0001B945AF	0.0895946	-0.056633		WP_021454997.1;UPI000390DFAC	0.687145	0.26294		WP_038512914.1;UPI0005128A9F	0.426969	-0.0895996
WP_006959102.1;UPI0001B951F8	0.295551	-0.0583897		WP_165579905.1;UPI0013F3D198	0.779241	0.262857		WP_005476295.1;UPI00018F3D15	0.464784	-0.0873191
WP_039951919.1;UPI0001B94607;UPI0001B94E01	0.208614	-0.0599365		WP_165579466.1;UPI0013F41549	1.03247	0.262822		WP_038513204.1;UPI000512833F	1.22856	-0.0866578
WP_006957969.1;UPI0001B94180	0.213476	-0.0599912		WP_021457817.1;UPI000390F66E	2.52315	0.262599		WP_006961445.1;UPI0001B958A0	0.638475	-0.0865955
WP_006959030.1;UPI0001B94DD7	0.31232	-0.0609264		WP_021457806.1;UPI000390A6C8	2.98202	0.262293		WP_006962781.1;UPI0001B952AF	0.124792	-0.0861791
WP_006960854.1;UPI0001B939AD	0.118778	-0.0623487		WP_065741967.1;UPI0008105767	0.752876	0.262191		WP_038510075.1;UPI0005127F89	0.306008	-0.0861626
WP_006957960.1;UPI0001B93F89	0.159104	-0.0627696		WP_006963186.1;UPI0001B94691	0.598767	0.261809		WP_006963254.1;UPI0001B94A83	0.454815	-0.0838941
WP_006961447.1;UPI0001B958A2	0.154514	-0.0641155		WP_021457007.1;UPI0003918535	0.709639	0.259577		WP_038514175.1;UPI0005129017	0.220491	-0.0838648
WP_006959286.1;UPI0001B95838	0.367941	-0.064942		WP_006959035.1;UPI0001B94DDB	1.12764	0.257568		WP_006957880.1;UPI0001B93B70	0.934869	-0.0829055
WP_006959767.1;UPI0001B949ED	0.250425	-0.0659733		WP_031342317.1;UPI0004CE4CE3	1.73003	0.255931		WP_006962779.1;UPI0001B952AD	0.359191	-0.0820942
WP_006963105.1;UPI0001B9428E	0.119419	-0.0675742		WP_006959308.1;UPI0001B95A52	2.06897	0.254052		WP_038510423.1;UPI0005127F61	0.159462	-0.0814266
WP_006960693.1;UPI0001B95237	0.103067	-0.0697225		WP_019274079.1;UPI00030208A6	1.83179	0.254037		WP_006962261.1;UPI0001B93A0A	0.205147	-0.0803064
WP_006960889.1;UPI0001B939C6	0.141512	-0.0701364		WP_021458330.1;UPI000390F866	1.50276	0.251635		WP_038513574.1;UPI0005128456	0.614679	-0.0803038
WP_006960420.1;UPI0001B94403	0.146873	-0.0704314		WP_021455792.1;UPI0003915532	1.17314	0.25107		WP_019275205.1;UPI0002D378E2	0.252364	-0.0802402
WP_006959066.1;UPI0001B94FF1	0.304479	-0.0707862		WP_021456394.1;UPI000390BE69	1.31542	0.251017		WP_038164436.1;UPI0005085606	0.288492	-0.0795638
WP_006958240.1;UPI0001B94DBD	0.299018	-0.0719986		WP_001040192.1;UPI0000009B87	0.323813	0.250607		WP_006963166.1;UPI0001B94497	0.260984	-0.0792929
WP_006961356.1;UPI0001B95467	0.314927	-0.0730801		WP_021456427.1;UPI000390C8F9	1.33842	0.250502		WP_038159275.1;UPI000502061F	0.513398	-0.0782776
WP_006957425.1;UPI0001B94B6C	0.1013	-0.0745881		WP_021457809.1;UPI0003917C50	0.926175	0.249234		WP_006959595.1;UPI0001B943D2	0.162454	-0.0775191
WP_006959613.1;UPI0001B943E4	0.369124	-0.0763537		WP_021457067.1;UPI0003913F60	1.5892	0.248913		WP_006963208.1;UPI0001B9487E	0.27802	-0.0764071
WP_006962287.1;UPI0001B93C36	0.753792	-0.0763938		WP_021457741.1;UPI000390CD49	0.542675	0.248899		WP_006960232.1;UPI0001B93BD3	0.137554	-0.0757427
UPI0001B94428;WP_039952225.1	0.146986	-0.0780118		WP_021456416.1;UPI00039112D1	2.42864	0.248086		WP_038513124.1;UPI0005128F34	0.267776	-0.0738227
WP_006963083.1;UPI0001B94278	0.234038	-0.07945		WP_043006652.1;UPI00052A82D9	1.02112	0.246571		WP_038513217.1;UPI0005127B5F	0.22226	-0.073506
WP_006957116.1;UPI0001B93D48	0.145115	-0.0816015		WP_038163492.1;UPI000507AFCF	1.17326	0.24653		WP_038510706.1;UPI000512879E	0.509175	-0.0732091
UPI0001B93960	0.213471	-0.0848262		WP_165579907.1;UPI0013F49FFF	1.4255	0.244666		WP_038510123.1;UPI00051271AE	0.88388	-0.0729542
WP_006963179.1;UPI0001B9468A	0.295819	-0.0862185		WP_021455085.1;UPI000390A60B	0.98425	0.244396		WP_005450559.1;UPI00000098A6	0.175632	-0.0722357
WP_006963349.1;UPI0001B94EB5	0.302257	-0.0863997		WP_006959441.1;UPI0001B93BB5	0.488753	0.244357		WP_006957411.1;UPI0001B9498F	0.347895	-0.0701046
WP_006958306.1;UPI0001B951D6	0.00999992	-0.0876624		WP_021458359.1;UPI000391437B	0.841428	0.244168		WP_021458642.1;UPI000390C69D	0.699313	-0.0680459
WP_006962884.1;UPI0001B958D4	0.643164	-0.0879072		WP_021458068.1;UPI000390DA31	0.832951	0.242598		WP_040121683.1;UPI0005128085	0.302929	-0.0647761
WP_006957420.1;UPI0001B94B67	0.437534	-0.0891692		WP_006958072.1;UPI0001B94798	1.96308	0.242309		WP_038510458.1;UPI0005127A9C	0.135273	-0.064628
WP_006957230.1;UPI0001B94173	0.258373	-0.0908388		WP_021456364.1;UPI000390FB20	3.04321	0.240657		WP_006958058.1;UPI0001B945A6	0.464703	-0.0643476
WP_006962200.1;UPI0001B958B5	0.237803	-0.0913537		WP_021456464.1;UPI000390B99A	1.47822	0.236104		WP_038513788.1;UPI0005127E72	0.277078	-0.0626335
WP_006957326.1;UPI0001B94587	0.144066	-0.0916201		WP_021456018.1;UPI000390A552	1.06245	0.23509		WP_038509857.1;UPI00051295BC	0.132448	-0.0617542
WP_006957909.1;UPI0001B93D7A	0.117829	-0.0935701		WP_021458397.1;UPI0003910172	1.75388	0.235067		WP_040121756.1;UPI00051288FD	0.231645	-0.0610784
WP_006959171.1;UPI0001B95404	0.234355	-0.0940444		WP_006963005.1;UPI0001B93E6B	2.59389	0.234839		WP_038510430.1;UPI0005128026	0.181987	-0.0609671
WP_006959762.1;UPI0001B949E8	0.689719	-0.0947196		WP_006957910.1;UPI0001B93D7B	1.11782	0.233622		WP_006958339.1;UPI0001B951EA	0.136962	-0.0609207
WP_006959626.1;UPI0001B943F1	0.307553	-0.0952053		WP_021457879.1;UPI000390D6E9	3.0932	0.233601		WP_029236232.1;UPI00049282E4	0.213168	-0.059529
WP_006958123.1;UPI0001A94EEB	1.00952	-0.0982005		WP_031342802.1;UPI000401F57A	0.70843	0.233467		WP_038511657.1;UPI0005127A71	0.164761	-0.0579872
WP_006961226.1;UPI0001B94C27	0.2785	-0.103179		WP_006958234.1;UPI0001B94DBA	0.613956	0.233056		WP_038513214.1;UPI0005127BCE	0.198016	-0.0569611
WP_019276071.1;UPI0001B956A7	0.134342	-0.104884		WP_006958887.1;UPI0001B947C1	1.25486	0.232583		WP_040121367.1;UPI00051271B0	0.125576	-0.0563501
WP_006960727.1;UPI0001B95257	0.192261	-0.108505		WP_006961067.1;UPI0001B9441B	2.42187	0.232137		WP_038511591.1;UPI0005128CDE	0.541297	-0.055582
WP_006959586.1;UPI0001B941E0	0.222045	-0.109439		WP_021457234.1;UPI0003915A78	2.06226	0.231637		WP_040122281.1;UPI00051294D1	0.547235	-0.0547034
WP_006957810.1;UPI0001B93B52	0.290475	-0.110286		WP_019276217.1;UPI0002F0C5F5	0.749691	0.231542		WP_040121956.1;UPI0005128002	0.783643	-0.0541986
WP_006957399.1;UPI0001B94983	0.483318	-0.111025		WP_006962998.1;UPI0001B93C71	1.31036	0.229683		WP_006959582.1;UPI0001B941DD	0.676956	-0.0541229
WP_038514007.1;UPI0001B950C2	0.395804	-0.112304		WP_006959667.1;UPI0001B945F0	1.36581	0.229626		WP_038509345.1;UPI0005127782	0.289513	-0.0503934
WP_006961309.1;UPI0001B95060	0.269639	-0.11296		WP_021457732.1;UPI00039164D7	1.2792	0.228944		WP_006957988.1;UPI0001B94193	0.256839	-0.0502167
WP_006957464.1;UPI0001B94D87	0.710503	-0.116065		WP_165579735.1;UPI0013F4A2C9	1.28758	0.228291		WP_004745883.1;UPI0001B94885	0.11522	-0.0499433
WP_006959159.1;UPI0001B953FD	0.594534	-0.116613		UPI00039143E4;WP_051912483.1	1.42117	0.228162		WP_019275577.1;UPI0003167C05	0.149252	-0.0478878
WP_006957224.1;UPI0001B9416D	0.777238	-0.116676		WP_021457131.1;UPI000391756E	0.625754	0.227102		WP_006959055.1;UPI0001B94FE6	0.147683	-0.0476875
WP_006959688.1;UPI0001B945FB	0.270403	-0.117149		WP_038510427.1;UPI0005127402	1.89157	0.226158		WP_038509693.1;UPI00051279F6	0.181368	-0.0452773
WP_006962915.1;UPI0001B958ED	0.540203	-0.117786		WP_006958123.1;UPI0001A94EEB	1.68536	0.225979		WP_038513490.1;UPI00051278C6	0.0492692	-0.0448494
WP_006957375.1;UPI0001B94793	0.20384	-0.118546		WP_165579471.1;UPI0013F44E64	1.70543	0.225738		WP_006957928.1;UPI0001B93F6C	0.886205	-0.0447032
WP_006961220.1;UPI0001B94C24	1.14952	-0.119845		WP_006962816.1;UPI0001B954BE	1.80987	0.225224		WP_200887213.1;UPI00051271BC	0.111149	-0.0444883
WP_006961096.1;UPI0001B94438	0.409126	-0.121733		WP_021456621.1;UPI0003912773	1.09529	0.22521		WP_038512779.1;UPI0005126F8B	0.21226	-0.0441291
WP_006959363.1;UPI0001B93971	0.18376	-0.121951		WP_165579647.1;UPI0013F44A4C	1.57231	0.225096		WP_038511374.1;UPI000512951F	0.256209	-0.0437196
WP_006962578.1;UPI0001B94865	0.366272	-0.12247		WP_021456625.1;UPI00114716B0	1.6205	0.224836		WP_040121938.1;UPI00051281DB	0.145369	-0.0437164
WP_006959130.1;UPI0001B95207	0.673051	-0.123553		WP_165579685.1;UPI0013F3E5CF	0.733061	0.224719		WP_038513879.1;UPI0005128E69	0.214906	-0.0423603
WP_006960604.1;UPI0001B94C05	0.510129	-0.127164		WP_021455145.1;UPI0003916E3C	0.666482	0.224417		WP_038509854.1;UPI0005128D20	0.189378	-0.0419636
WP_031343405.1;UPI0001B94295	0.225438	-0.129662		WP_021457193.1;UPI0003911F02	0.943209	0.224341		WP_006961255.1;UPI0001B94E39	0.159024	-0.0415319
WP_006959340.1;UPI0001B93963	0.204358	-0.130578		WP_019276996.1;UPI0002F119EE	0.603288	0.223969		WP_038510935.1;UPI0005128DA6	0.216263	-0.0411364
WP_006959450.1;UPI0001B93BBE	0.751574	-0.1319		WP_021458217.1;UPI0003910B62	0.661857	0.223886		WP_019275782.1;UPI0002E42CE7	0.205928	-0.0411307
WP_006961785.1;UPI0001B94643	0.252815	-0.134359		WP_021455073.1;UPI000390B0FE	2.31775	0.22273		WP_019277901.1;UPI0003152973	0.0958505	-0.0409832
WP_006957121.1;UPI0001B93D4D	0.12766	-0.134967		WP_019276803.1;UPI000316285C	2.69471	0.22269		WP_038509524.1;UPI0005128BCC	0.149684	-0.040486
WP_006957930.1;UPI0001B93F6E	0.626747	-0.135667		WP_038156112.1;UPI0005011B0D	1.08178	0.220794		WP_019275648.1;UPI0003022D59	0.297573	-0.0399628
WP_006957538.1;UPI0001B94FB3	1.10201	-0.13806		WP_021457597.1;UPI0003915ED1	1.56169	0.219924		WP_038509749.1;UPI000512908F	0.249788	-0.0399303
WP_006960834.1;UPI0001B95881	0.352299	-0.138638		WP_021458579.1;UPI0003917102	1.34885	0.21885		WP_038509779.1;UPI0005127540	0.170573	-0.0387465
WP_006960460.1;UPI0001B94608	0.299027	-0.138768		WP_019275011.1;UPI00030964C8	0.745471	0.216822		WP_038512724.1;UPI0005128FDD	0.162815	-0.0378571
WP_006959043.1;UPI0001B94DE3	0.365298	-0.140996		WP_021455892.1;UPI0003911E71	1.79699	0.216761		WP_040122422.1;UPI0005126B68	0.0943595	-0.0376326
WP_006957394.1;UPI0001B9497E	0.161791	-0.141176		WP_031343013.1;UPI0003FD35E0	1.00344	0.216721		WP_038512955.1;UPI0005129223	0.0677584	-0.036403
WP_031343191.1;UPI0001B94201	0.343288	-0.142645		WP_021458613.1;UPI0003916DC3	2.75113	0.216653		WP_038513177.1;UPI000512729F	0.113413	-0.0355797
WP_006960835.1;UPI0001B95882	0.169447	-0.142664		WP_021457432.1;UPI000390C6F4	1.94649	0.216454		WP_038510775.1;UPI0005128EA6	0.0877415	-0.0352376
WP_006961190.1;UPI0001B94A33	0.305843	-0.14474		WP_021456695.1;UPI0003916074	0.907564	0.21629		WP_040121655.1;UPI0005127378	0.0445051	-0.0350418
WP_006961081.1;UPI0001B94429	0.477769	-0.148078		WP_021456069.1;UPI000390D1FD	1.37105	0.21302		WP_040121951.1;UPI0005127452	0.0439792	-0.0348174
WP_006962374.1;UPI0001B9405B	0.765451	-0.149698		WP_021456418.1;UPI0003911154	1.32127	0.210711		WP_006958120.1;UPI0001B949A9	0.155278	-0.0346514
WP_006962083.1;UPI0001B9528A	0.990977	-0.150213		WP_006959586.1;UPI0001B941E0	1.02548	0.210354		WP_006960878.1;UPI0001B939BC	0.150576	-0.0344334
WP_005436094.1;UPI00015BB568	0.171885	-0.150218		WP_165579419.1;UPI0013F4AE4F	0.473968	0.21014		WP_038162104.1;UPI0005000B00	0.0996169	-0.0344327
WP_006959573.1;UPI0001B941D8	0.835337	-0.151127		WP_019274186.1;UPI00030BE7FC	0.884274	0.209547		WP_006960588.1;UPI0001B94BF7	0.117477	-0.0336997
WP_004745495.1;UPI0001B953CB	0.354342	-0.152871		WP_021458321.1;UPI000390DEE1	0.769169	0.208654		WP_038514135.1;UPI0005128DCD	0.295492	-0.0335986
WP_004745883.1;UPI0001B94885	0.362259	-0.153266		WP_021458144.1;UPI0003910FC2	0.739871	0.208533		WP_038513989.1;UPI0005129231	0.237115	-0.032781
WP_006963218.1;UPI0001B9488B	0.304597	-0.154317		WP_019274370.1;UPI0002D93231	1.09578	0.20819		WP_006961144.1;UPI0001B94819	0.38798	-0.0326748
WP_006957426.1;UPI0001B94B6D	0.710556	-0.155511		WP_095562139.1;UPI000BAAAF20	2.03673	0.207069		WP_080749065.1	0.0637253	-0.0314541
WP_006957114.1;UPI0001B93D45	0.223821	-0.156462		WP_006962878.1;UPI0001B956D8	0.961725	0.207012		WP_038510009.1;UPI000512769B	0.277417	-0.0299581
WP_038510084.1;UPI0001B94985	0.660839	-0.158623		WP_021457294.1;UPI000391703C	1.28573	0.207006		WP_019276608.1;UPI0003108BB1	0.0872694	-0.0298011
WP_006960749.1;UPI0001B95453	0.183047	-0.158792		WP_021457747.1;UPI000390F0AB	1.2292	0.206532		WP_038513939.1;UPI00051294AD	0.187074	-0.0294418
WP_006962088.1;UPI0001B9528F	0.903118	-0.160795		WP_006958855.1;UPI0001B945D6	0.785965	0.204419		WP_040121391.1;UPI000512742C	0.157455	-0.0292892
WP_006961143.1;UPI0001B94818	1.32479	-0.162009		WP_019276462.1;UPI0002DC0FF6	0.816894	0.202209		WP_038165030.1;UPI0005074600	0.126287	-0.0287374
UPI0001B953FE;WP_039951654.1	0.485679	-0.162954		WP_021456622.1;UPI000390F4A7	1.27194	0.201313		WP_038509814.1;UPI0005128CA8	0.105756	-0.028691
WP_006957332.1;UPI0001B9458D	0.480866	-0.163263		WP_021457179.1;UPI000390AFC3	1.18156	0.200762		WP_006960216.1;UPI0001B939A6	0.117477	-0.0283782
WP_006957427.1;UPI0001B94B6E	0.572518	-0.163925		WP_004745495.1;UPI0001B953CB	0.6731	0.199662		WP_038513078.1;UPI0005128738	0.0697238	-0.0278041
WP_006963376.1;UPI0001B950BB	0.472818	-0.164326		WP_021456792.1;UPI0003917E10	1.93995	0.199193		WP_040121739.1;UPI0005127347	0.0238086	-0.0271912
WP_006957372.1;UPI0001B94790	0.517925	-0.165012		WP_021457026.1;UPI0003911747	0.693344	0.198976		WP_006959833.1;UPI0001B94E00	0.0803043	-0.0265204
WP_006959824.1;UPI0001B94DF6	0.410317	-0.165521		WP_021458264.1;UPI00039180E7	0.345355	0.198345		WP_038511484.1;UPI0005128F2D	0.0316962	-0.0258605
WP_006958355.1;UPI0001B951F2	0.452789	-0.165648		WP_019276549.1;UPI0002FFE055	0.930776	0.198239		WP_040121546.1;UPI00051276D2	0.187762	-0.0256602
WP_006963204.1;UPI0001B946A4	0.312699	-0.168127		WP_006959043.1;UPI0001B94DE3	1.1172	0.197546		WP_006959468.1;UPI0001B93DC0	0.0456198	-0.0253639
WP_006958986.1;UPI0001B94BCD	0.693269	-0.172984		WP_006963254.1;UPI0001B94A83	0.496427	0.197135		WP_019276788.1;UPI0002F8CA16	0.0757985	-0.0236556
WP_006960128.1;UPI0001B95854	0.250484	-0.175895		WP_021458528.1;UPI0003915C74	2.10729	0.195922		WP_019276906.1;UPI000375CCAE	0.0980819	-0.0232588
WP_006959526.1;UPI0001B93FBF	1.00175	-0.176331		WP_019275883.1;UPI0003082F69	1.14545	0.195829		WP_038514449.1;UPI0005126E69	0.0706378	-0.0232576
WP_006962113.1;UPI0001B93961	0.231163	-0.177899		WP_006959761.1;UPI0001B949E7	0.289249	0.19579		WP_038509270.1;UPI00051293FA	0.035583	-0.0214577
WP_006957397.1;UPI0001B94981	0.453754	-0.179017		WP_006957836.1;UPI0001B93B5F	0.44976	0.195568		WP_038509701.1;UPI00051288ED	0.0742169	-0.0201213
WP_006959287.1;UPI0001B95839	0.30272	-0.179306		WP_021457479.1;UPI0003913DA8	0.240432	0.194127		WP_005383141.1;UPI00000098AA	0.0253575	-0.0196896
WP_006960842.1;UPI0001B95889	0.60191	-0.179394		WP_021458622.1;UPI0003914AA3	1.30375	0.193932		WP_038510847.1;UPI00051276DE	0.0490534	-0.0195236
WP_006960124.1;UPI0001B95850	0.590295	-0.179625		WP_006958120.1;UPI0001B949A9	1.10897	0.192417		WP_038511487.1;UPI0005127E33	0.0588272	-0.0194194
WP_006962123.1;UPI0001B954A1	0.362306	-0.179786		WP_006957707.1;UPI0001B955D5	1.59409	0.191739		WP_006957232.1;UPI0001B94175	0.109501	-0.0188847
WP_006959097.1;UPI0001B951F5	1.56008	-0.181558		WP_021456336.1;UPI000390A562	1.67277	0.190599		WP_006959035.1;UPI0001B94DDB	0.0621695	-0.0184981
WP_006959577.1;UPI0001B941DA	0.351184	-0.182049		WP_006959592.1;UPI0001B941E6	1.60319	0.189706		WP_038511977.1;UPI0005129715	0.0414633	-0.018404
WP_006957083.1;UPI0001B93B41	0.383119	-0.183254		WP_021457148.1;UPI0003916014	0.374641	0.189469		WP_038512882.1;UPI0005127972	0.0953451	-0.0180639
WP_006960216.1;UPI0001B939A6	0.70088	-0.183529		WP_019277810.1;UPI0002F00102	1.4155	0.188034		WP_006963186.1;UPI0001B94691	0.0343303	-0.0180308
WP_006961186.1;UPI0001B94A2F	0.708038	-0.185428		WP_165579815.1;UPI0013F45319	0.341479	0.186922		WP_038514565.1;UPI0005128A36	0.0407901	-0.0172647
WP_006960186.1;UPI0001B9398C	0.456745	-0.186737		WP_021457936.1;UPI0003913FF7	0.724399	0.186038		WP_040121484.1;UPI0005128782	0.14994	-0.0169436
WP_006959982.1;UPI0001B95234	1.78074	-0.187803		WP_006958274.1;UPI0001B94FC8	0.886197	0.185291		WP_006960642.1;UPI0001B94E26	0.104033	-0.0140889
WP_006958269.1;UPI0001B94FC3	0.216183	-0.188487		WP_019275431.1;UPI0002F2A321	1.40852	0.184562		WP_006962772.1;UPI0001B952A6	0.0213033	-0.0139675
WP_006960747.1;UPI0001B95451	0.288267	-0.191279		WP_021456994.1;UPI0003912C95	0.750324	0.183717		WP_006959592.1;UPI0001B941E6	0.0720238	-0.0134366
WP_006962998.1;UPI0001B93C71	0.79041	-0.192331		WP_021455389.1;UPI0003910DFF	2.17975	0.183381		WP_006963238.1;UPI0001B9489F	0.0516232	-0.0133387
WP_006961005.1;UPI0001B94011	0.496263	-0.192885		WP_165579674.1;UPI0013F44641	0.877318	0.183246		WP_006962487.1;UPI0001B9445F	0.0314364	-0.0130157
WP_001040192.1;UPI0000009B87	0.352927	-0.193689		WP_031342836.1;UPI00042A7387	0.305972	0.182795		WP_038513042.1;UPI0005126FC0	0.0484778	-0.0130005
WP_019274764.1;UPI0001B94997	0.689678	-0.194396		WP_021454935.1;UPI000391547B	0.776889	0.18166		WP_038513619.1;UPI000512760D	0.122387	-0.0127831
WP_006960421.1;UPI0001B94404	0.707467	-0.194754		WP_021454958.1;UPI0003910FA7	1.22894	0.180948		WP_038513557.1;UPI000512861E	0.0438235	-0.0124626
WP_006962931.1;UPI0001B93A14	0.947117	-0.198067		WP_021456092.1;UPI000390E5F5	1.06513	0.179782		WP_040121543.1;UPI00051291E5	0.0496658	-0.0115763
WP_006957636.1;UPI0001B953C1	1.1559	-0.198154		WP_165579913.1;UPI0013F3B456	1.06379	0.178885		WP_038510081.1;UPI00051278A4	0.0224881	-0.00999959
UPI0001B93DD6;WP_152472524.1	1.10881	-0.199027		WP_031343223.1;UPI0004CF1AA6	0.743872	0.177549		WP_006960891.1;UPI0001B939C8	0.0212937	-0.00987053
WP_006963096.1;UPI0001B94285	0.441939	-0.20133		WP_006963238.1;UPI0001B9489F	1.7126	0.175917		WP_021457062.1;UPI000390CADF	0.0329461	-0.00961049
WP_006963090.1;UPI0001B9427F	0.687251	-0.204084		WP_021458159.1;UPI00039131F9	0.447076	0.174975		WP_038510472.1;UPI000512743F	0.0319364	-0.00838534
WP_006959527.1;UPI0001B93FC0	1.28278	-0.204117		WP_006957063.1;UPI0001B93B39	2.07766	0.174095		WP_040121282.1;UPI0005127F17	0.0272801	-0.00831159
WP_006959587.1;UPI0001B941E1	0.503709	-0.206113		WP_006961445.1;UPI0001B958A0	0.668953	0.173732		WP_038509850.1;UPI000512719B	0.0492724	-0.0078125
WP_006959823.1;UPI0001B94DF5	0.369041	-0.206504		WP_021456551.1;UPI000390F3D2	0.432147	0.171364		WP_006959350.1;UPI0001B93969	0.0245195	-0.00740115
WP_006962781.1;UPI0001B952AF	0.822059	-0.20708		WP_019274505.1;UPI0003060AD7	2.22363	0.17051		WP_006959094.1;UPI0001B95002	0.0283843	-0.00695483
WP_006962840.1;UPI0001B956BA	0.261455	-0.207767		WP_021457969.1;UPI0003910A48	0.246865	0.170411		WP_006963206.1;UPI0001B946A6	0.00883264	-0.00686264
WP_006962139.1;UPI0001B95693	0.737297	-0.208241		WP_019274130.1;UPI0002ECA602	0.673504	0.170366		WP_006962979.1;UPI0001B93C5E	0.0317849	-0.00667063
WP_006960710.1;UPI0001B95246	0.757288	-0.208454		WP_165579657.1;UPI0013F3C8E8	0.746637	0.167023		WP_038509868.1;UPI000512833B	0.0177326	-0.00647926
WP_006963180.1;UPI0001B9468B	1.69819	-0.208851		WP_021458178.1;UPI000390D62D	0.60214	0.166506		WP_038509257.1;UPI0005129553	0.0168163	-0.00519307
WP_006961262.1;UPI0001B94E40	0.420866	-0.210858		WP_006958122.1;UPI0001B949AA	0.862702	0.164413		WP_004412993.1;UPI0001B94DFC	0.0160775	-0.00461833
WP_006959582.1;UPI0001B941DD	1.76875	-0.216017		WP_019274514.1;UPI00030C137F	2.22645	0.163532		WP_040121318.1;UPI0005128B72	0.0406481	-0.00394821
WP_006957955.1;UPI0001B93F84	0.848824	-0.218716		WP_019274128.1;UPI000305B0BE	2.26899	0.162621		WP_038513928.1;UPI0005127082	0.00678285	-0.00280444
WP_006957608.1;UPI0001B951CE	2.05147	-0.219169		WP_021458179.1;UPI0003913CCD	0.510982	0.162008		WP_038514158.1;UPI0005129530	0.0133793	-0.00215213
WP_006962952.1;UPI0001B93A29	0.923775	-0.222339		WP_021458244.1;UPI0003912164	0.841911	0.161853		WP_038156112.1;UPI0005011B0D	0.00592233	-0.00166575
WP_006961079.1;UPI0001B94427	0.73722	-0.222633		WP_006959823.1;UPI0001B94DF5	0.505135	0.161686		WP_038509337.1;UPI0005126EF4	0.0176322	-0.00126139
WP_006957491.1;UPI0001B94D95	0.282615	-0.222917		WP_021456483.1;UPI000390B094	0.307147	0.161282		WP_038510362.1;UPI0005127762	0.00262122	-0.00113042
WP_006957428.1;UPI0001B94B6F	1.68044	-0.225002		WP_021458062.1;UPI000390BC73	0.960815	0.159764		WP_006957822.1;UPI0001B93B58	0.00575949	-0.00101916
WP_006963335.1;UPI0001B94CAA	0.323914	-0.225536		WP_029236009.1;UPI000492C1A0	0.330484	0.157554		WP_006963014.1;UPI0001B93E74	0.00769313	-0.000988007
WP_006960234.1;UPI0001B93BD5	1.19247	-0.228985		WP_021458517.1;UPI0003915554	1.16025	0.157281		WP_038513094.1;UPI000512844E	0.00175249	-0.000516256
WP_006960908.1;UPI0001B93BEB	1.01179	-0.229882		WP_006958077.1;UPI0001B9479D	0.510788	0.154324		WP_006957816.1;UPI0001B93B55	0.00251656	0.00060463
WP_006963222.1;UPI0001B9488F	0.323904	-0.230355		WP_165579704.1;UPI0013F47A7F	1.31244	0.152921		WP_040121495.1;UPI00051291FC	0.00419579	0.000900904
WP_006957348.1;UPI0001B94778	0.597981	-0.230707		WP_019274467.1;UPI0002F6FD0D	1.42994	0.15263		WP_006962924.1;UPI0001B93A0D	0.00730928	0.00186157
WP_006963384.1;UPI0001B950C3	0.96866	-0.231461		WP_021456810.1;UPI0003913255	0.964187	0.151625		WP_006959575.1;UPI0001B941D9	0.00445545	0.00188001
WP_006959468.1;UPI0001B93DC0	0.38226	-0.232037		UPI0003913905;WP_031343044.1	0.801159	0.151356		WP_038509777.1;UPI00051292C9	0.00524542	0.00202624
WP_006962468.1;UPI0001B94454	0.649002	-0.232204		WP_006959097.1;UPI0001B951F5	0.608652	0.150486		UPI0005128B31;WP_235284656.1	0.00555331	0.00202688
WP_006960838.1;UPI0001B95885	0.937053	-0.23229		WP_040121887.1;UPI0005127279	1.40728	0.15044		WP_038513498.1;UPI0005127541	0.0285075	0.0033652
WP_006957110.1;UPI0001B93D41	1.13579	-0.23328		WP_006958092.1;UPI0001B947A6	0.842997	0.149059		WP_019274409.1;UPI00030E2C1E	0.00638277	0.00373077
WP_006960836.1;UPI0001B95883	0.457911	-0.234044		WP_006959046.1;UPI0001B94DE6	0.626559	0.147273		WP_040121544.1;UPI0005128072	0.0247051	0.00418345
WP_006963407.1;UPI0001B950DB	0.948675	-0.234545		WP_006959698.1;UPI0001B947D8	0.869584	0.146728		WP_038509883.1;UPI000512860A	0.0174391	0.00507545
WP_006962149.1;UPI0001B9569B	0.924525	-0.234667		WP_021457652.1;UPI0003916F35	0.599633	0.145788		WP_038513118.1;UPI000512716F	0.0164845	0.00556564
WP_006957514.1;UPI0001B94FA0	0.405072	-0.237893		WP_019275527.1;UPI0002DE8D5A	0.714326	0.144871		WP_038512869.1;UPI00051284EA	0.0213896	0.00604439
WP_006962003.1;UPI0001B94E76	0.314194	-0.239843		WP_006960494.1;UPI0001B947FC	0.265671	0.144281		WP_006961110.1;UPI0001B94627	0.0536385	0.0064462
WP_006957411.1;UPI0001B9498F	0.818261	-0.240261		WP_019276553.1;UPI00030743F1	0.151954	0.144061		WP_038509936.1;UPI000512912D	0.0114759	0.00843747
WP_006963273.1;UPI0001B94C8A	1.43993	-0.241492		WP_006959571.1;UPI0001B941D7	1.26739	0.144058		WP_006962998.1;UPI0001B93C71	0.0440892	0.00918579
WP_006962072.1;UPI0001B9527F	0.360876	-0.244293		WP_165579734.1;UPI0013F48806	0.970441	0.143712		WP_021456564.1;UPI000390CFEA	0.0338021	0.00948906
UPI0001B94DE7;WP_039951642.1	0.760869	-0.244474		WP_021456703.1;UPI000391262C	0.339191	0.143348		WP_038512850.1;UPI00051289B6	0.0641538	0.00986989
WP_006957108.1;UPI0001B93B51	0.671068	-0.245003		WP_021458533.1;UPI00039165AB	0.272027	0.142585		UPI0005127F15;WP_052131761.1	0.0562572	0.0105686
WP_006959704.1;UPI0001B947DB	1.16869	-0.248761		WP_021456906.1;UPI0003917CBC	1.29239	0.13916		WP_006960378.1;UPI0001B941F1	0.0570065	0.010842
WP_006957337.1;UPI0001B94592	2.17049	-0.249166		WP_021455789.1;UPI0003917472	0.823162	0.138895		WP_006957912.1;UPI0001B93D7D	0.0135679	0.0112476
WP_006957758.1;UPI0001B957E7	0.519691	-0.250678		WP_006959521.1;UPI0001B93FBA	0.150093	0.138608		WP_006959084.1;UPI0001B94FFD	0.0608605	0.0120818
WP_006959436.1;UPI0001B93BB0	2.41535	-0.25279		WP_006963138.1;UPI0001B94482	0.362475	0.138453		WP_006959569.1;UPI0001B941D6	0.0453192	0.0126788
WP_006958224.1;UPI0001B94DB5	0.555835	-0.253116		WP_021456341.1;UPI0003912C04	0.34639	0.138374		WP_038509909.1;UPI00051285DA	0.0513765	0.0128937
WP_006960196.1;UPI0001B93992	0.597122	-0.254171		WP_019276080.1;UPI0002E5292E	0.826188	0.137632		WP_038509745.1;UPI0005128EDE	0.0228757	0.0148303
WP_006963219.1;UPI0001B9488C	1.2352	-0.257858		WP_021455307.1;UPI0003918688	0.25928	0.137567		WP_006960227.1;UPI0001B93BCE	0.0572729	0.015885
UPI0001B941B0;WP_236612167.1	0.682918	-0.258059		WP_021457716.1;UPI0003914C4B	0.644274	0.136205		WP_038514094.1;UPI0005127DD6	0.0390269	0.0164623
WP_006959913.1;UPI0001B95022	0.557383	-0.258233		WP_006957514.1;UPI0003FE6591	0.618098	0.135906		WP_038513642.1;UPI00051285D1	0.116705	0.0167592
WP_006957519.1;UPI0001B94FA5	0.73638	-0.25887		WP_021458048.1;UPI000390CAB4	0.385217	0.135228		WP_006957910.1;UPI0001B93D7B	0.127449	0.0174306
WP_006959524.1;UPI0001B93FBD	0.635697	-0.259225		WP_021456091.1;UPI000391603F	0.66021	0.134244		WP_006958274.1;UPI0001B94FC8	0.10101	0.0181522
WP_006962002.1;UPI0001B94E75	0.704139	-0.259451		WP_006962909.1;UPI0001B958E7	0.254791	0.134103		WP_038514856.1;UPI0005127E88	0.0425161	0.0200583
WP_006959505.1;UPI0001B93DD5	0.583112	-0.261013		WP_021456352.1;UPI00039121DD	0.889722	0.131869		WP_006957468.1;UPI0001B94D89	0.0744649	0.0203069
WP_006957912.1;UPI0001B93D7D	0.903567	-0.262058		WP_006962325.1;UPI0001B93E4D	0.435539	0.131805		WP_038513790.1;UPI0005127DD0	0.052543	0.0205402
WP_006963216.1;UPI0001B94888	0.593348	-0.262136		WP_021455777.1;UPI0003916789	0.312198	0.131728		WP_040121580.1;UPI0005128F49	0.148616	0.0213127
WP_006957417.1;UPI0001B94995	0.746012	-0.262874		WP_021456848.1;UPI00039185C1	1.98832	0.131709		WP_038158723.1;UPI000508C44D	0.202966	0.0214837
WP_006961074.1;UPI0001B94422	0.476739	-0.26312		WP_006957444.1;UPI0001B94B7F	0.339969	0.131493		WP_019275328.1;UPI00031494FE	0.227497	0.0215715
WP_006960599.1;UPI0001B94C00	0.802355	-0.26331		WP_165579509.1;UPI0013F432EF	0.28685	0.130409		WP_006959571.1;UPI0001B941D7	0.0911911	0.0220706
WP_006961211.1;UPI0001B94C1E	0.183277	-0.265024		WP_021458406.1;UPI0003912838	0.946829	0.130157		WP_038512790.1;UPI0005128F04	0.223343	0.0223529
WP_006963217.1;UPI0001B9488A	0.497848	-0.267619		WP_019275568.1;UPI0003187945	0.4653	0.12997		WP_038510078.1;UPI0005127929	0.1769	0.02329
WP_006958446.1;UPI0001B955E7	0.705597	-0.269936		WP_006959264.1;UPI0001B9582A	0.584183	0.129077		WP_006958349.1;UPI0001B951EF	0.0392446	0.0243467
WP_006959046.1;UPI0001B94DE6	0.920918	-0.27129		WP_021458697.1;UPI000390ACC2	0.41107	0.128133		WP_038512782.1;UPI00051277F7	0.0875858	0.0243963
WP_006959264.1;UPI0001B9582A	1.03387	-0.275281		WP_021457070.1;UPI000390AB46	0.381716	0.126572		WP_038510038.1;UPI0005128359	0.0685741	0.024826
WP_006958864.1;UPI0001B947B5	0.47589	-0.275325		WP_021456426.1;UPI0003914FD1	1.25274	0.125599		WP_006960450.1;UPI0001B945FE	0.0542243	0.0252368
WP_006963270.1;UPI0001B94A93	0.887757	-0.275454		WP_019277572.1;UPI000301B3CC	0.799456	0.125343		WP_038513677.1;UPI0005126BAD	0.0490543	0.0254135
WP_006957983.1;UPI0001B9418E	0.549621	-0.280713		WP_165579526.1;UPI0013F3D860	0.422487	0.124754		WP_006963249.1;UPI0001B94A7E	0.138954	0.0254688
WP_039951667.1;UPI0001B9581D	0.771712	-0.282255		WP_021457744.1;UPI000390F3DB	0.517292	0.1238		WP_006962135.1;UPI0001B9568F	0.0801469	0.0254739
WP_006959571.1;UPI0001B941D7	2.12779	-0.282836		WP_008081084.1;UPI0001F98C0A	0.64487	0.123689		WP_096000866.1;UPI000492B2ED	0.344276	0.0258567
WP_039952568.1;UPI0001B93A2C	0.654139	-0.289881		WP_165579470.1;UPI0013F48BE2	1.11538	0.122327		UPI0001B94699;WP_227495665.1	0.0497979	0.0263761
WP_001181007.1;UPI0000134BD6	1.13798	-0.292476		WP_021455791.1;UPI0003914A40	0.515286	0.121705		WP_040122229.1;UPI0005127338	0.091154	0.0264511
WP_006959768.1;UPI0001B949EE	1.05738	-0.292544		WP_021458365.1;UPI00039186A3	0.808998	0.12037		WP_040122160.1;UPI00051292D8	0.14224	0.0272261
WP_006960574.1;UPI0001B94A0C	1.06753	-0.292638		WP_021458650.1;UPI000390FA0B	0.396634	0.120113		WP_040121688.1;UPI0005127995	0.126033	0.0273259
WP_006957572.1;UPI0001B951BC	0.586702	-0.293359		WP_045987046.1;UPI0005F9C064	0.411601	0.119371		WP_019274447.1;UPI0002F52190	0.136649	0.0278854
WP_006963122.1;UPI0001B9429A	1.48091	-0.294521		WP_021458536.1;UPI000391847D	0.440687	0.117692		WP_038513651.1;UPI0002E37835	0.121126	0.0279719
WP_006962101.1;UPI0001B9548C	0.732565	-0.295894		WP_021457056.1;UPI00039156A8	0.86602	0.117673		WP_038512989.1;UPI000512892D	0.0468201	0.0290318
WP_006962593.1;UPI0001B94871	0.629592	-0.301901		WP_006963014.1;UPI0001B93E74	0.908516	0.116808		WP_038513608.1;UPI00051277A0	0.077345	0.0303097
WP_006957919.1;UPI0001B93D84	0.800064	-0.302473		WP_031342715.1;UPI00039162AD	0.227385	0.116619		WP_019276452.1;UPI0002E5B648	0.113884	0.030948
WP_006959175.1;UPI0001B95406	1.00252	-0.303677		WP_021457585.1;UPI0003917B5B	0.518549	0.116375		WP_040121472.1;UPI0005129032	0.0535577	0.0318489
WP_039951895.1;UPI0001B93FD8	1.66827	-0.304844		WP_021458149.1;UPI00039173CE	0.765838	0.115664		WP_006963140.1;UPI0001B94484	0.198543	0.0319373
WP_006957115.1;UPI0001B93D47	1.38681	-0.307138		WP_021455204.1;UPI0003910220	0.39025	0.115547		WP_006959610.1;UPI0001B943E1	0.100919	0.0324669
WP_231115567.1;UPI0001B9584E	0.75328	-0.308057		WP_021455723.1;UPI0003912CCF	0.542207	0.113461		WP_038512971.1;UPI00051277CB	0.426548	0.0340633
WP_006962095.1;UPI0001B95294	2.16703	-0.308468		WP_006959116.1;UPI0001B951FF	1.51358	0.113448		WP_038513581.1;UPI00051287FA	0.298775	0.0345128
WP_006958654.1;UPI0001B93D99	1.7493	-0.312552		WP_165579475.1;UPI0013F3AB22	1.71021	0.112059		WP_006957113.1;UPI0001B93D44	0.0701233	0.0355555
WP_006960238.1;UPI0001B93BD9	1.86913	-0.317827		WP_006957183.1;UPI0001B93F5E	0.590723	0.111761		WP_006960846.1;UPI0001B9588D	0.0896056	0.0357272
WP_006958083.1;UPI0001B947A2	0.863192	-0.320995		WP_021455081.1;UPI0003914C82	0.364835	0.111448		WP_006963148.1;UPI0001B9448C	0.325409	0.0368633
WP_006961618.1;UPI0001B94034	0.699568	-0.323032		WP_165579733.1;UPI0013F3B32A	1.1608	0.110436		WP_040122088.1;UPI000512793F	0.100221	0.0371024
WP_006963236.1;UPI0001B9489D	1.54777	-0.323644		WP_006959284.1;UPI0001B95836	0.240969	0.110196		WP_038514895.1;UPI0005128DD8	0.172989	0.0371087
WP_006957413.1;UPI0001B94991	0.868657	-0.324533		WP_019274127.1;UPI0002ED9A15	0.454944	0.109708		WP_038510639.1;UPI0005128EF2	0.26949	0.0381565
WP_006960855.1;UPI0001B939AE	2.11411	-0.326009		WP_095666192.1;UPI000BAC1DD6	0.659533	0.109428		WP_038510656.1;UPI000512841C	0.142412	0.0382182
WP_006963283.1;UPI0001B94C92	0.805154	-0.326921		WP_064488778.1;UPI0006CD6392	0.643712	0.109189		WP_038163547.1;UPI0005059081	0.066118	0.0389118
WP_006959350.1;UPI0001B93969	0.705608	-0.328683		WP_019274065.1;UPI0002F9CF9F	0.251679	0.108124		WP_040122283.1;UPI0005127559	0.187374	0.0392818
WP_006962256.1;UPI0001B93A05	2.10424	-0.329271		WP_165579856.1;UPI0013F4BB26	1.34723	0.107684		WP_006959097.1;UPI0001B951F5	0.214216	0.0399755
WP_006959135.1;UPI0001B95209	0.938918	-0.329273		WP_165579519.1;UPI0013F3B447	0.617668	0.105919		WP_038511946.1;UPI00051272B9	0.151575	0.04046
WP_006963238.1;UPI0001B9489F	1.20619	-0.332172		WP_021455786.1;UPI00039166C8	0.565271	0.103935		WP_038512507.1;UPI0005127EF4	0.187333	0.0417309
WP_006959830.1;UPI0001B94DFD	0.709293	-0.337655		WP_019277885.1;UPI0002E9C623	0.14021	0.103406		WP_006959910.1;UPI0001B95020	0.139622	0.0426776
WP_006959094.1;UPI0001B95002	1.57418	-0.340066		WP_006957110.1;UPI0001B93D41	0.883402	0.101543		WP_006962705.1;UPI0001B94EA1	0.438291	0.0445461
UPI0001B95A43;WP_039951672.1	0.552595	-0.340498		WP_019276594.1;UPI0002E569B6	0.655435	0.101293		WP_006962123.1;UPI0001B954A1	0.154047	0.0446447
WP_005471060.1;UPI00018F35DF	0.87784	-0.341234		WP_006959039.1;UPI0001B94DDF	0.303188	0.100894		WP_006959264.1;UPI0001B9582A	0.271739	0.0448138
WP_006963237.1;UPI0001B9489E	0.652161	-0.342467		WP_006963249.1;UPI0001B94A7E	1.15353	0.10004		WP_038512798.1;UPI000512810E	0.0506467	0.0449422
WP_006962046.1;UPI0001B95082	0.91321	-0.349147		WP_019276788.1;UPI0002F8CA16	0.6605	0.0976257		WP_019277817.1;UPI0003049FBA	0.0719541	0.0465285
WP_006958077.1;UPI0001B9479D	0.530451	-0.35077		WP_019277574.1;UPI0002EC2D23	0.358349	0.097613		WP_006959284.1;UPI0001B95836	0.287057	0.0473035
WP_006963140.1;UPI0001B94484	1.69462	-0.350946		WP_021456428.1;UPI0003912DB0	0.49268	0.0974814		WP_040121887.1;UPI0005127279	0.29163	0.0495923
WP_006963014.1;UPI0001B93E74	1.67826	-0.351676		WP_031342712.1;UPI000429639D	0.497327	0.0974477		WP_038511684.1;UPI00051271D5	0.180741	0.0506344
WP_006963258.1;UPI0001B94A87	0.708346	-0.352262		WP_019276393.1;UPI00031F1063	0.56493	0.0968037		WP_006958217.1;UPI0001B94DB0	0.438116	0.0516688
WP_006957137.1;UPI0001B93D57	0.554552	-0.354346		WP_021458003.1;UPI000391298D	0.240704	0.0967585		WP_040121669.1;UPI00051290C6	0.153885	0.0518735
WP_006962842.1;UPI0001B956BC	1.97325	-0.360441		WP_006957680.1;UPI0001B955C7	0.276565	0.0965137		WP_038512962.1;UPI0005127187	0.424701	0.0520535
WP_006958318.1;UPI0001B951E0	0.866827	-0.360779		WP_021458236.1;UPI000390F81A	0.485472	0.0955118		WP_019277885.1;UPI0002E9C623	0.101591	0.0531375
WP_006962936.1;UPI0001B93A19	0.437516	-0.363383		WP_021457057.1;UPI000390D476	0.827982	0.095246		UPI00051278BF;WP_080749104.1	0.0752031	0.0532576
WP_006960847.1;UPI0001B9588E	1.20741	-0.370007		WP_021458255.1;UPI0003910D0C	0.368263	0.0941188		WP_038513849.1;UPI0005129267	0.418876	0.0536423
WP_006957763.1;UPI0001B957EB	0.737568	-0.370078		WP_021455492.1;UPI0003913FA1	0.374165	0.0935542		WP_038509566.1;UPI0005126F9E	0.120907	0.0539284
WP_006963382.1;UPI0001B950C1	0.491256	-0.370773		WP_021458530.1;UPI000391586C	1.04933	0.0934493		WP_006961359.1;UPI0001B9546A	0.0844614	0.054294
WP_006958621.1;UPI0001B93B8E	1.25118	-0.374833		WP_021456326.1;UPI00039112DF	0.320909	0.0934188		WP_038513861.1;UPI0005126EE1	0.159328	0.0549793
WP_006958855.1;UPI0001B945D6	0.823375	-0.375624		WP_019274188.1;UPI00031E57A5	0.798481	0.0917543		WP_006957063.1;UPI0001B93B39	0.208057	0.0552762
WP_006958022.1;UPI0001B9439B	0.87196	-0.376383		WP_006962123.1;UPI0001B954A1	0.455087	0.0917327		WP_038513670.1;UPI0005128347	0.512677	0.0556272
WP_006960207.1;UPI0001B9399D	1.79163	-0.377338		WP_006961113.1;UPI0001B9462A	0.41952	0.0916532		WP_038513123.1;UPI00052A7F5C	0.58437	0.0560233
WP_006962294.1;UPI0001B93C3D	1.67333	-0.379046		WP_021457647.1;UPI000390ED8C	1.03589	0.0907256		WP_021456088.1;UPI000390CCE9	0.172988	0.0568104
WP_006959052.1;UPI0001B94FE3	0.647941	-0.382325		WP_165579465.1;UPI0013F47003	0.324784	0.0894527		WP_040121374.1;UPI0005127168	0.216154	0.0571969
WP_006963137.1;UPI0001B94481	1.70745	-0.383884		WP_165579890.1;UPI0013F3AF3E	0.558818	0.0871512		WP_006958887.1;UPI0001B947C1	0.225365	0.0576299
WP_006960006.1;UPI0001B9541C	3.2371	-0.387497		WP_021456717.1;UPI000390BBAF	0.487254	0.0868041		WP_006957188.1;UPI0001B93F63	0.163278	0.0577183
WP_006961107.1;UPI0001B94624	2.2308	-0.387803		UPI0001B953BE;WP_029236297.1	0.269639	0.0855331		WP_038511588.1;UPI0005128F81	0.587119	0.0591316
WP_006959525.1;UPI0001B93FBE	0.931704	-0.392159		WP_006961045.1;UPI0001B94221	0.351511	0.0848446		WP_038156541.1;UPI0005058D48	0.103482	0.0595665
WP_006962597.1;UPI0001B94875	0.849314	-0.399962		WP_019277565.1;UPI0002DCB59F	0.375883	0.0821501		WP_001040192.1;UPI0000009B87	0.237116	0.0605011
WP_006959019.1;UPI0001B94DD3	1.0601	-0.402257		WP_165579447.1;UPI0013F3D41E	0.597201	0.0816892		WP_006957443.1;UPI0001B94B7E	0.254917	0.0607738
WP_006957347.1;UPI0001B94777	0.824106	-0.404147		WP_019277863.1;UPI00036E00E7	0.122668	0.0815633		WP_006959824.1;UPI0001B94DF6	0.353549	0.0608985
WP_006958922.1;UPI0001B949BE	0.879273	-0.404943		WP_021456395.1;UPI00039176E6	0.212406	0.0809123		WP_021457472.1;UPI0003915F20	0.269641	0.06132
WP_039951973.1;UPI0001B95441	1.2761	-0.406966		WP_021457743.1;UPI000390E495	0.228914	0.080279		WP_038513654.1;UPI0005127E1A	0.136738	0.0615228
WP_006958912.1;UPI0001B947D2	0.832309	-0.410432		WP_031342605.1;UPI00040FD368	0.161408	0.0802301		WP_038513734.1;UPI0005129388	0.278621	0.0629406
UPI0001B94631;WP_152472404.1	1.32044	-0.412207		WP_006957822.1;UPI0001B93B58	0.29174	0.0793571		WP_019274196.1;UPI0002F892D9	0.284997	0.0640844
WP_006960047.1;UPI0001B95437	0.907053	-0.413881		WP_021458605.1;UPI000390EA06	0.206091	0.0776176		WP_040121660.1;UPI0005129408	0.265331	0.0645135
WP_006957063.1;UPI0001B93B39	0.973207	-0.414557		WP_021455860.1;UPI0003913B14	0.176451	0.0775401		WP_038510032.1;UPI000512916D	0.316725	0.0649509
WP_006962202.1;UPI0001B958B7	0.395682	-0.417455		WP_021457152.1;UPI000390E0C2	0.334143	0.0772457		WP_038163683.1;UPI000504874F	0.917148	0.0654297
WP_006962016.1;UPI0001B94E83	0.846429	-0.420599		WP_019276929.1;UPI0002FB661F	0.111554	0.0754255		WP_006960836.1;UPI0001B95883	0.60388	0.0656166
WP_006959317.1;UPI0001B95A5B	1.09983	-0.424645		WP_165579531.1;UPI0013F4724F	0.0542695	0.0747719		WP_038509974.1;UPI0005128CA7	0.211684	0.065876
WP_029236328.1;UPI0001B95837	1.1565	-0.430188		WP_021457663.1;UPI000391657F	0.242135	0.0741431		WP_006963227.1;UPI0001B94894	0.197791	0.0662244
WP_006963259.1;UPI0001B94A88	1.83161	-0.437418		WP_031343320.1;UPI0003917FF9	0.157962	0.0740274		WP_006958920.1;UPI0001B949BC	0.394129	0.0662594
WP_006957513.1;UPI0001B94F9F	0.921874	-0.439074		WP_021457062.1;UPI000390CADF	0.384098	0.0729535		WP_038514562.1;UPI0005128110	0.262656	0.0664616
WP_006963324.1;UPI0001B94CA5	1.50209	-0.439547		WP_004747218.1;UPI00018F2C32	0.301693	0.072436		UPI0005127F20;WP_235284642.1	0.105309	0.0668411
WP_006960509.1;UPI0001B94804	0.467288	-0.440533		WP_165579479.1;UPI0013F3CFF6	0.339232	0.0716476		WP_021458651.1;UPI0003915716	0.387797	0.0674057
WP_006959529.1;UPI0001B93FC2	0.41645	-0.444232		WP_165579445.1;UPI0013F45213	1.20659	0.0704689		WP_040122264.1;UPI0005129552	0.182331	0.0680326
WP_006960811.1;UPI0001B9586A	1.23906	-0.447118		WP_006961299.1;UPI0001B95059	0.336863	0.0695019		WP_006963370.1;UPI0001B94ECA	0.381143	0.068545
WP_006963208.1;UPI0001B9487E	0.676224	-0.45038		WP_019275903.1;UPI00031F5BAB	0.421054	0.0694669		WP_006957194.1;UPI0001B93F65	0.200288	0.0690842
WP_004747218.1;UPI00018F2C32	0.917916	-0.459325		WP_021455413.1;UPI000390DB66	0.322182	0.0691554		WP_038511385.1;UPI0005127495	0.32704	0.0705077
WP_006962808.1;UPI0001B954B6	1.03078	-0.465441		WP_006957480.1;UPI0001B94D8F	0.171139	0.0688667		WP_040122486.1;UPI0005127CD5	0.787136	0.0707429
WP_006963253.1;UPI0001B94A82	1.32922	-0.465868		WP_165579523.1;UPI0013F3FB37	0.294176	0.0679156		WP_038509662.1;UPI00051287CF	1.58538	0.0708294
WP_006960384.1;UPI0001B941F6	1.53983	-0.467762		WP_021457651.1;UPI000391457D	0.534521	0.0673968		WP_006960992.1;UPI0001B94004	0.205544	0.071305
WP_006963342.1;UPI0001B94EAE	0.760142	-0.469121		WP_006957920.1;UPI0001B93D85	0.275137	0.0664711		WP_019273968.1;UPI0002F1B4B3	0.425764	0.0719128
WP_006958452.1;UPI0001B955ED	2.17955	-0.47219		WP_006957143.1;UPI0001B93D5B	0.364709	0.0661074		WP_040121996.1;UPI0005127390	0.310434	0.0719426
WP_006958112.1;UPI0001B949A1	0.578703	-0.479945		WP_065740768.1;UPI000810ACDA	0.672264	0.063626		WP_038509543.1;UPI000512748A	0.875139	0.072087
WP_006962325.1;UPI0001B93E4D	2.76606	-0.484664		WP_005476295.1;UPI00018F3D15	0.304161	0.0632769		WP_006958943.1;UPI0001B949D3	0.328879	0.0732759
WP_006963252.1;UPI0001B94A81	1.38341	-0.513557		WP_019278033.1;UPI0002F3927C	0.609864	0.0630569		WP_029236328.1;UPI000492D2DE	0.273201	0.0741793
WP_006957502.1;UPI0001B94D9E	0.93366	-0.51682		WP_021458516.1;UPI00039172FE	0.228645	0.0591164		WP_040121596.1;UPI0005129022	0.39685	0.0745169
WP_006960232.1;UPI0001B93BD3	0.401467	-0.517318		WP_165579521.1;UPI0013F41FFF	0.09385	0.0590121		WP_038510658.1;UPI00051285E3	0.133335	0.0750516
UPI0001B94FD0;WP_039951293.1	0.733577	-0.519627		WP_019276935.1;UPI0002EE5C58	0.224045	0.0573622		WP_040121452.1;UPI000512963F	0.254489	0.0754808
WP_006959128.1;UPI0001B95206	1.57614	-0.520706		UPI000390AC5D;WP_031342505.1	0.123744	0.0565268		WP_038514525.1;UPI00051283D1	0.421316	0.0762494
WP_006959598.1;UPI0001B943D5	1.12834	-0.537757		WP_019276827.1;UPI0002F67164	0.66959	0.0561384		WP_038514930.1;UPI00051286C9	0.0855164	0.0763855
WP_006963254.1;UPI0001B94A83	1.68305	-0.538616		WP_021455876.1;UPI0003912552	0.134304	0.056015		WP_019274188.1;UPI00031E57A5	1.16466	0.0764777
WP_006958760.1;UPI0001B941BA	1.2856	-0.546815		WP_031343219.1;UPI0004CFDA43	0.195944	0.0556952		WP_038509469.1;UPI0005128564	0.515556	0.0768159
WP_006957809.1;UPI0001B95A0F	1.13061	-0.547078		WP_006961262.1;UPI0001B94E40	0.206366	0.0547606		WP_038512271.1;UPI0005129175	0.139079	0.0775216
WP_006962015.1;UPI0001B94E82	1.87972	-0.551617		WP_021456772.1;UPI00039118A8	0.276405	0.0540581		WP_052131818.1	0.26025	0.0777779
WP_006960494.1;UPI0001B947FC	1.3249	-0.552214		WP_021456496.1;UPI000391007D	0.107713	0.0539138		WP_038509660.1;UPI0005128F8C	0.457759	0.0781879
WP_006961492.1;UPI0001B939DD	1.10946	-0.639144		WP_021456666.1;UPI0003914AC3	0.190889	0.0527191		WP_040121446.1;UPI0005128538	0.196268	0.0783621
WP_005438039.1;UPI00018F3A83	1.50759	-0.65502		WP_021456478.1;UPI000390D49D	0.349752	0.0525792		WP_006960204.1;UPI0001B9399A	0.534514	0.0784124
WP_006959663.1;UPI0001B945EE	3.35097	-0.656589		WP_006957970.1;UPI0001B94181	0.143609	0.0513357		WP_038514344.1;UPI00051280B5	0.44693	0.0790799
WP_006957421.1;UPI0001B94B68	0.723599	-0.682448		WP_021458468.1;UPI00039113DB	0.261489	0.0513		WP_038514919.1;UPI0005127A0A	0.592667	0.0807095
WP_006962204.1;UPI0001769A0B	1.29637	-0.693912		WP_043007616.1;UPI00052AD519	0.122499	0.0493596		WP_038514170.1;UPI000512731D	0.652261	0.0813497
WP_006959910.1;UPI0001B95020	1.29074	-0.728596		WP_021456623.1;UPI0003911DF4	0.0887084	0.0492223		WP_038509585.1;UPI000512908B	0.115927	0.0816549
WP_006957664.1;UPI0001B955BF	0.752889	-0.858395		WP_019276936.1;UPI0002F2C5AE	0.288424	0.0491816		WP_006958143.1;UPI0001B94B90	0.326743	0.0818914
UPI0001B949E1;WP_039951744.1	1.63669	-0.867524		WP_006957412.1;UPI0001B94990	0.0630433	0.0491714		WP_038510392.1;UPI0005126BD0	0.24065	0.0826283
WP_006957769.1;UPI0001B957F1	0.397777	-1.00542		WP_006959764.1;UPI0001B949EA	0.0891844	0.0484969		WP_006962727.1;UPI0001B9509E	0.993944	0.0826359
UPI0001B9508C;WP_039952353.1	1.18849	-1.18683		WP_006962772.1;UPI0001B952A6	0.132204	0.0479298		UPI00051279B7;WP_080749101.1	0.367246	0.0834796
WP_006959328.1;UPI0001B95A60	1.22074	-1.22227		UPI0001B949C2;WP_031343163.1	0.29603	0.0466792		WP_038509623.1;UPI0005127212	0.42823	0.0838178
				WP_021456382.1;UPI00039150E6	0.48831	0.0443916		WP_019276935.1;UPI0002EE5C58	0.179091	0.0838299
				WP_165579451.1;UPI0013F436CC	0.171531	0.0440362		WP_006957970.1;UPI0001B94181	0.242198	0.0840747
				WP_006960378.1;UPI0001B941F1	0.283401	0.0431226		WP_038163427.1;UPI000502F0BA	0.172367	0.0854117
				WP_021455827.1;UPI000390ED72	0.162052	0.042977		WP_006959590.1;UPI0001B941E4	0.268789	0.0866559
				WP_006959079.1;UPI0001B94FFB	0.231958	0.0425104		WP_038510743.1;UPI00051287BA	0.620422	0.0880667
				WP_021457472.1;UPI0003915F20	0.155972	0.0424309		WP_038514149.1;UPI0005126F5E	0.420308	0.0899957
				WP_031343126.1;UPI0004CFCD68	0.0439245	0.0393028		WP_038514003.1;UPI0005127C80	0.296643	0.0901178
				WP_006959351.1;UPI0001B9396A	0.0592755	0.0382722		WP_038513132.1;UPI0005128EC1	0.745416	0.0907504
				WP_019277079.1;UPI0002EDDF95	0.513895	0.0379416		WP_038512706.1;UPI0005127944	0.144657	0.0909894
				WP_006963300.1;UPI0001B94C99	0.124453	0.0352503		WP_038514379.1;UPI00051279E4	0.406509	0.0913347
				WP_006962924.1;UPI0001B93A0D	0.123133	0.035134		WP_038513482.1;UPI0005127397	0.154362	0.0913671
				WP_165579850.1;UPI0013F491D8	0.0906495	0.0347862		WP_019277848.1;UPI0003676927	0.315785	0.0927531
				WP_006957969.1;UPI0001B94180	0.550979	0.0337505		WP_006961143.1;UPI0001B94818	0.565427	0.0930258
				WP_021457653.1;UPI00039108C6	0.204811	0.0324128		WP_021456350.1;UPI000391666E	0.430621	0.0935211
				WP_021458049.1;UPI000390B882	0.24881	0.0314325		WP_019274466.1;UPI00030A6EEE	0.454952	0.094003
				WP_031343191.1;UPI0001B94201	0.16493	0.0314172		WP_040121617.1;UPI0005127AA0	0.425115	0.0944354
				WP_006959988.1;UPI0001B95414	0.0807249	0.0313816		WP_006958354.1;UPI0001B951F1	0.245035	0.0946808
				WP_021455652.1;UPI0003910EB3	0.0721239	0.0313129		WP_038509664.1;UPI0005127512	0.525465	0.0953649
				WP_021455311.1;UPI0003913529	0.125523	0.0305506		WP_038514061.1;UPI00051273D9	0.219291	0.0955423
				WP_021455351.1;UPI000390C13E	0.116671	0.0292778		WP_006963350.1;UPI0001B94EB6	0.207318	0.095864
				WP_006959436.1;UPI0001B93BB0	0.245853	0.0286897		WP_038513793.1;UPI000512960B	0.517919	0.0963383
				WP_021456494.1;UPI000390EFB2	0.121094	0.0284239		WP_038513541.1;UPI0005127D8B	0.490196	0.0965589
				WP_021457157.1;UPI00039138CD	0.200651	0.0277875		WP_038510427.1;UPI0005127402	2.23177	0.0974757
				WP_006961005.1;UPI0001B94011	0.15371	0.0275936		WP_006957464.1;UPI0001B94D87	0.554117	0.0986411
				WP_021456705.1;UPI0003916C54	0.339676	0.027317		WP_038512278.1;UPI0005129788	0.323353	0.0990868
				WP_029236143.1;UPI0003006D69	0.129701	0.0249418		WP_019275016.1;UPI0002F547A3	0.799784	0.0998198
				WP_021455926.1;UPI0003914BBA	0.0334299	0.024601		WP_038509293.1;UPI0005128A10	0.34553	0.101688
				WP_006958143.1;UPI0001B94B90	0.117925	0.0240892		WP_038513464.1;UPI000512901E	0.328127	0.102388
				WP_021457356.1;UPI0003916194	0.0948807	0.0236918		WP_038509684.1;UPI0005127659	0.760575	0.103401
				WP_005390889.1;UPI00001D4FA3	0.150627	0.0210648		WP_006957480.1;UPI0001B94D8F	0.923088	0.103828
				WP_006962727.1;UPI0001B9509E	0.505248	0.0210565		WP_006958072.1;UPI0001B94798	0.518131	0.104043
				WP_006957058.1;UPI0001B93B34	0.059639	0.0202936		WP_040122560.1;UPI0005126B46	0.216752	0.104136
				WP_021456602.1;UPI0003915D5E	0.0785708	0.0191587		WP_006958123.1;UPI0001A94EEB	0.365153	0.105995
				WP_064486886.1;UPI0006CD3394	0.0646285	0.018123		WP_006963376.1;UPI0001B950BB	0.327478	0.107452
				WP_165579627.1;UPI0013F42A98	0.0175355	0.0178343		WP_038509538.1;UPI0005127EC8	1.08957	0.10909
				WP_021455906.1;UPI000390B6C1	0.0993847	0.0173734		WP_040121814.1;UPI0005128D16	0.846192	0.11122
				WP_021458180.1;UPI000390C3F4	0.0603984	0.0172946		WP_006961113.1;UPI0001B9462A	0.358994	0.112451
				WP_006959706.1;UPI0001B947DC	0.03898	0.0170797		WP_038514209.1;UPI00051270A4	0.585465	0.11268
				WP_021456915.1;UPI000390B8AF	0.178879	0.0162932		WP_006957447.1;UPI0001B94B82	0.170893	0.113678
				WP_006962781.1;UPI0001B952AF	0.0168401	0.0160275		WP_006881309.1;UPI0001B941D5	0.449248	0.113815
				WP_021457812.1;UPI000390EF66	0.141687	0.0153573		WP_038513931.1;UPI000512734C	0.265485	0.113926
				WP_004747603.1;UPI0001B93D46	0.0664835	0.0137367		WP_021456738.1;UPI00039175DB	1.25771	0.115183
				WP_021455340.1;UPI000390A7DC	0.028625	0.013581		WP_006963085.1;UPI0001B9427A	0.463536	0.116977
				WP_019274549.1;UPI0003163AB2	0.0226395	0.0129566		WP_038513666.1;UPI0005126FFD	0.62834	0.11746
				WP_021458319.1;UPI0003915BA4	0.0456252	0.0101668		WP_029236143.1;UPI0003006D69	1.03482	0.119011
				WP_006960986.1;UPI0001B94000	0.0854732	0.0100002		WP_040121626.1;UPI0005126BA5	0.678898	0.119508
				WP_021457949.1;UPI000390E14F	0.0767723	0.00981776		WP_038511094.1;UPI0005128534	0.234824	0.120438
				WP_019275559.1;UPI0003727D2F	0.0245597	0.00939115		WP_006961444.1;UPI0001B9589F	0.436396	0.121515
				WP_021457583.1;UPI000390DF22	0.0227776	0.00778643		WP_038513437.1;UPI0005128A1F	0.774398	0.122779
				WP_021455709.1;UPI0003911D9B	0.0170181	0.00715446		WP_038509829.1;UPI0005128431	0.378904	0.12339
				WP_165579617.1;UPI0013F3E770	0.0277873	0.00447591		WP_038511103.1;UPI00051281C8	1.3698	0.123675
				WP_006962135.1;UPI0001B9568F	0.0145514	0.00283623		WP_038512832.1;UPI00051282BF	0.730019	0.124275
				WP_165579429.1;UPI0013F3BE52	0.00129493	0.000873566		WP_005436094.1;UPI00015BB568	0.927815	0.125553
				WP_021455236.1;UPI0003910CD6	0.00284559	-0.000546773		WP_006957968.1;UPI0001B9417F	0.467745	0.126512
				WP_021456904.1;UPI0003916E46	0.000947781	-0.000696182		WP_019274128.1;UPI000305B0BE	0.551224	0.126621
				WP_006961444.1;UPI0001B9589F	0.00378974	-0.00178655		WP_040121285.1;UPI0005126BCF	0.344868	0.13005
				WP_021457290.1;UPI0003917E03	0.00870914	-0.00216103		WP_040122631.1;UPI0005127F37	0.272382	0.130324
				WP_021456899.1;UPI0003910294	0.00789693	-0.00335375		WP_006958179.1;UPI0001B94BA6	0.259637	0.130836
				WP_006957645.1;UPI0001B953CA	0.010491	-0.00338554		WP_006963149.1;UPI0001B9448D	0.274848	0.131709
				WP_021456088.1;UPI000390CCE9	0.0178895	-0.00451597		WP_004745495.1;UPI0001B953CB	0.421036	0.132654
				WP_021457556.1;UPI0003911FF8	0.0408561	-0.00573667		WP_006959079.1;UPI0001B94FFB	0.56241	0.133055
				WP_021458432.1;UPI000391499C	0.0168258	-0.00608762		WP_038511995.1;UPI00051295EE	0.270297	0.134075
				WP_006960227.1;UPI0001B93BCE	0.0205375	-0.00695928		WP_006957645.1;UPI0001B953CA	0.312019	0.136801
				WP_006958219.1;UPI0001B94DB2	0.0231591	-0.00696818		WP_038509986.1;UPI0005128FB5	2.07278	0.137131
				WP_019274075.1;UPI00031404EB	0.0263544	-0.00750415		WP_019275649.1;UPI0002F5D204	0.55302	0.140074
				WP_006963083.1;UPI0001B94278	0.0589117	-0.00802485		WP_038513243.1;UPI0005129044	0.204009	0.140805
				WP_021456407.1;UPI000391534A	0.0173033	-0.0101236		WP_006962720.1;UPI0001B95097	0.281276	0.14142
				WP_006957928.1;UPI0001B93F6C	0.181207	-0.0101725		WP_040121775.1;UPI00051279C3	1.47729	0.141548
				WP_165579515.1;UPI0013F3C7DE	0.0330305	-0.0105356		WP_038510544.1;UPI000512951B	0.629671	0.141984
				WP_006959100.1;UPI0001B951F7	0.0311315	-0.0108624		WP_006962978.1;UPI0001B93C5D	0.511091	0.142053
				WP_021456698.1;UPI0003913A33	0.0295934	-0.0112953		WP_038513902.1;UPI0005127FAD	0.694501	0.142741
				WP_021457413.1;UPI000390EA1E	0.0197133	-0.0127118		WP_038510107.1;UPI0005128666	0.416154	0.142896
				WP_019276053.1;UPI000306EB07	0.0340736	-0.0142028		WP_040121800.1;UPI00051294E1	0.45357	0.143805
				WP_165579639.1;UPI0013F40504	0.0389586	-0.0150801		WP_006957371.1;UPI0001B9478F	0.793093	0.14569
				WP_021456656.1;UPI0003916298	0.122274	-0.0152111		WP_040121864.1;UPI0005128ACB	0.123021	0.146013
				WP_021457958.1;UPI0003918770	0.0658874	-0.0157445		WP_006958028.1;UPI0001B943A2	1.1096	0.146842
				WP_021458604.1;UPI000390C0EF	0.0316857	-0.0179895		WP_038510024.1;UPI0005126D76	0.903121	0.147147
				WP_021458417.1;UPI0003910FF1	0.0518068	-0.0193036		WP_006959761.1;UPI0001B949E7	0.587668	0.148641
				WP_006957337.1;UPI0001B94592	0.0840741	-0.0195484		WP_038513994.1;UPI0005129087	0.57444	0.149331
				WP_165579739.1;UPI0013F3AB6D	0.0287774	-0.0197004		WP_038510060.1;UPI0005128DF4	1.40114	0.150056
				WP_006961291.1;UPI0001B95051	0.143412	-0.0198517		WP_006957135.1;UPI0001B93D55	0.437753	0.150127
				WP_006960652.1;UPI0001B94E2F	0.0716852	-0.0203438		WP_038513771.1;UPI0005128D08	1.4102	0.150306
				WP_021455327.1;UPI000390A5F1	0.0338734	-0.0209363		WP_006963218.1;UPI0001B9488B	0.398063	0.150627
				WP_006963202.1;UPI0001B946A1	0.281087	-0.0214348		WP_019277700.1;UPI000365E48F	1.20594	0.150703
				WP_021455012.1;UPI0003911E15	0.116377	-0.0225525		WP_040121600.1;UPI0005127F84	1.20756	0.150854
				WP_019275643.1;UPI0003667840	0.0423328	-0.0225766		WP_038514141.1;UPI000512861F	0.898274	0.151242
				WP_021457205.1;UPI0003915F9A	0.279293	-0.0244128		UPI0005126C3D;WP_038513517.1	1.11881	0.15161
				WP_006961545.1;UPI0001B93C1E	0.0425092	-0.0261485		WP_040121700.1;UPI0005126F9A	0.321632	0.152525
				WP_021457042.1;UPI00039158E8	0.0728307	-0.026652		WP_006957088.1;UPI0001B93B43	0.823826	0.152526
				WP_021457405.1;UPI0003912421	0.115636	-0.0270545		WP_038509536.1;UPI0005127EBA	0.441067	0.153456
				WP_165579520.1;UPI0013F497E6	0.106272	-0.0271397		WP_006957969.1;UPI0001B94180	1.71921	0.154087
				WP_021456532.1;UPI000390F122	0.183035	-0.0275338		WP_040121886.1;UPI0005128D39	1.1214	0.154233
				WP_019276555.1;UPI000317A802	0.113094	-0.0275777		WP_038510027.1;UPI0005128B88	0.99637	0.154928
				WP_021456905.1;UPI0003911F0B	0.0526275	-0.0292428		WP_038163705.1;UPI0005076C3A	0.984375	0.15767
				WP_165579560.1;UPI0013F480AD	0.163906	-0.0318209		WP_040121272.1;UPI0005126B6C	0.949322	0.158065
				WP_165579903.1;UPI0013F439CC	0.192157	-0.0327937		WP_006959051.1;UPI0001B94DEB	0.254407	0.158304
				WP_031342153.1;UPI000424822C	0.0771216	-0.032994		WP_038514215.1;UPI00051272CA	0.661872	0.160492
				WP_006959287.1;UPI0001B95839	0.295527	-0.0345624		WP_038509326.1;UPI00051275C2	0.633724	0.161201
				WP_021455481.1;UPI0003911862	0.0466738	-0.0348988		WP_006963259.1;UPI0001B94A88	0.53001	0.161473
				WP_031343374.1;UPI0004130F7C	0.191165	-0.0370852		WP_040121427.1;UPI0005128176	0.248158	0.163801
				WP_021456197.1;UPI000390D387	0.0944131	-0.0372353		WP_038511353.1;UPI0005128968	0.935367	0.164977
				WP_006958942.1;UPI0001B949D2	0.185237	-0.0373166		WP_006961245.1;UPI0001B94C33	0.475308	0.165678
				WP_096000866.1;UPI000BB3D367	0.21792	-0.0377846		UPI0005127827;WP_144397582.1	0.635559	0.165845
				WP_021457755.1;UPI0003918112	0.181816	-0.0388584		WP_019276441.1;UPI0003004A19	0.833498	0.165951
				WP_006957771.1;UPI0001B957F3	0.0930424	-0.0389837		WP_040121763.1;UPI000512813D	1.86156	0.166018
				WP_021458698.1;UPI0003912508	0.116384	-0.0390867		WP_038510284.1;UPI000512781A	0.781574	0.170709
				WP_019273987.1;UPI0002F0D125	0.500952	-0.0394414		WP_040121552.1;UPI00051278A5	1.52462	0.171244
				WP_006963101.1;UPI0001B9428A	0.113392	-0.0394904		WP_006957548.1;UPI0001B94FBD	0.552377	0.171696
				UPI00039139D7;WP_242704173.1	0.0761571	-0.0403601		WP_040121605.1;UPI0005127ED4	0.730935	0.173313
				WP_165579637.1;UPI0013F482FF	0.329109	-0.0409851		WP_006957390.1;UPI0001B9497A	0.404264	0.173374
				WP_021455372.1;UPI0003912BA0	0.23013	-0.0422541		WP_006957707.1;UPI0001B955D5	1.07792	0.173975
				WP_006962978.1;UPI0001B93C5D	0.0897141	-0.042436		WP_038160438.1;UPI000506D0EE	1.09678	0.173995
				WP_021457038.1;UPI000390D864	0.0504538	-0.0438029		WP_038513072.1;UPI000512915B	1.22184	0.174139
				WP_019275577.1;UPI0003167C05	0.227505	-0.0449956		WP_038510578.1;UPI0005126F89	1.3762	0.174395
				WP_021456694.1;UPI00039101C9	0.335964	-0.0460154		WP_040121866.1;UPI0005127E92	0.412313	0.175966
				WP_021456060.1;UPI000390E0F6	0.0909664	-0.0468648		WP_038514786.1;UPI0005128632	0.299394	0.176709
				WP_021455125.1;UPI000390DA2D	0.0984897	-0.0483468		WP_038512527.1;UPI0005127EEC	0.414267	0.17671
				WP_006962931.1;UPI0001B93A14	0.206828	-0.0493043		WP_038509671.1;UPI0005127C02	1.35914	0.176991
				WP_165579768.1;UPI0013F3BCB9	0.507706	-0.050499		WP_019277079.1;UPI0002EDDF95	1.1071	0.177451
				WP_006957794.1;UPI0001B95A00	0.220915	-0.0525265		WP_038509964.1;UPI000512849E	0.634827	0.178619
				WP_165579482.1;UPI0013F42870	0.371442	-0.0536556		WP_006959826.1;UPI0001B94DF8	2.04418	0.179046
				WP_006963283.1;UPI0001B94C92	0.0891482	-0.0539487		WP_006962072.1;UPI0001B9527F	2.05475	0.180503
				WP_006958224.1;UPI0001B94DB5	0.508492	-0.0624809		WP_038510465.1;UPI00051291CF	0.834561	0.180731
				WP_165579793.1;UPI0013F3AFA5	0.205159	-0.0625693		WP_038513980.1;UPI0005128821	1.05458	0.18244
				WP_019278000.1;UPI0002EC7BFB	0.201721	-0.0628796		WP_006962916.1;UPI0001B958EE	2.25545	0.187211
				WP_019276812.1;UPI0002F56675	0.16105	-0.0630608		WP_006962882.1;UPI0001B956DA	0.24471	0.189742
				WP_021457477.1;UPI000390B3E5	0.158466	-0.0633691		WP_006960996.1;UPI0001B94008	0.585128	0.191907
				WP_165579878.1;UPI0013F407A5	0.485311	-0.0647341		WP_006958122.1;UPI0001B949AA	0.790444	0.194
				WP_021457998.1;UPI000391646A	0.176893	-0.0651741		WP_038514153.1;UPI0005127C46	0.897551	0.194873
				WP_006957155.1;UPI0001B93D60	0.11492	-0.0675793		WP_038513399.1;UPI0005127412	0.533276	0.195267
				WP_165579458.1;UPI0013F4BAD5	0.278782	-0.0680847		WP_038509331.1;UPI0005128967	0.370157	0.195404
				WP_006959073.1;UPI0001B94FF8	0.20289	-0.0690791		WP_038510064.1;UPI0005128BB8	0.140074	0.196026
				WP_064488530.1;UPI0006CD4B3A	0.149638	-0.0706215		WP_038514010.1;UPI00051273BE	1.15454	0.197256
				WP_021455779.1;UPI00039169A8	0.254862	-0.0711155		WP_006957352.1;UPI0001B9477C	0.502834	0.197713
				WP_165579417.1;UPI0013F49FB9	0.15619	-0.0714544		WP_038511678.1;UPI00051276A1	1.17661	0.198575
				WP_006959471.1;UPI0001B93DC3	0.162021	-0.0714722		WP_038512987.1;UPI000512708D	0.499985	0.199902
				WP_021458163.1;UPI000391267D	0.165339	-0.0715281		WP_038513396.1;UPI0005126EC9	0.408978	0.201219
				WP_021456752.1;UPI00039152F3	1.63005	-0.0719999		WP_038513413.1;UPI0005127C58	0.49932	0.201507
				WP_006957116.1;UPI0001B93D48	0.279626	-0.0735156		WP_038513914.1;UPI0005129769	0.639433	0.201609
				WP_006961328.1;UPI0001B9525D	0.696475	-0.0741831		WP_006963373.1;UPI0001B94ECD	0.445189	0.201754
				WP_165579831.1;UPI0013F48F33	0.146262	-0.0750243		WP_019276844.1;UPI0002FC2DBE	1.09015	0.201921
				WP_021457262.1;UPI0003914739	0.2289	-0.0753721		WP_040121579.1;UPI0005129295	0.998402	0.202209
				WP_006962502.1;UPI0001B94466	0.207434	-0.0755437		WP_006959982.1;UPI0001B95234	0.486502	0.202241
				WP_004412993.1;UPI0001B94DFC	0.683187	-0.0756696		WP_004747218.1;UPI00018F2C32	0.33691	0.204003
				WP_021458485.1;UPI000390A80D	0.133067	-0.0757243		WP_038513730.1;UPI00051290EA	0.540504	0.204715
				WP_019277867.1;UPI0002E24F95	0.250494	-0.0767206		WP_038513387.1;UPI000512722E	0.823112	0.204848
				WP_021457921.1;UPI000390F36B	0.358947	-0.0779184		WP_038509772.1;UPI0005127B57	0.583503	0.208975
				WP_019276064.1;UPI000309AB48	0.245268	-0.0785205		WP_172845461.1;UPI00051284FE	0.584189	0.210602
				WP_165579472.1;UPI0013F494D8	0.270745	-0.0796286		WP_006957112.1;UPI0001B93D43	1.80529	0.212276
				WP_006961785.1;UPI0001B94643	0.207274	-0.0808112		WP_006963217.1;UPI0001B9488A	1.78164	0.212318
				WP_021456599.1;UPI0003917CB7	1.25542	-0.0821304		WP_006959073.1;UPI0001B94FF8	2.04474	0.212545
				WP_021455264.1;UPI000390E5CB	0.512782	-0.0825335		WP_006959039.1;UPI0001B94DDF	0.837379	0.212721
				WP_006959833.1;UPI0001B94E00	0.49126	-0.0842222		WP_038514347.1;UPI00051272E1	2.30495	0.213207
				WP_031342810.1;UPI000390FF88	0.178105	-0.0854034		WP_006958022.1;UPI0001B9439B	0.824903	0.215546
				WP_021457475.1;UPI000390B520	0.337422	-0.0857251		WP_038510642.1;UPI0005126C84	0.549293	0.215672
				WP_006960398.1;UPI0001B94204	0.44727	-0.086813		WP_006957444.1;UPI0001B94B7F	0.583433	0.218686
				WP_021458504.1;UPI000391148D	0.387489	-0.0880127		WP_006957902.1;UPI0001B93D73	1.00507	0.218843
				WP_006963204.1;UPI0001B946A4	0.139703	-0.0893542		WP_038514438.1;UPI0005127C34	1.20664	0.21914
				WP_006961505.1;UPI0001B939EA	0.382277	-0.0911954		WP_038512311.1;UPI0005127E35	0.762895	0.220086
				WP_006959551.1;UPI0001B941C3	0.207388	-0.0914618		WP_038512876.1;UPI0005128FAF	1.1452	0.221557
				WP_021456283.1;UPI000390CF14	0.354449	-0.0945384		WP_038509796.1;UPI0005127400	0.589293	0.226177
				WP_021458070.1;UPI000390CCFA	0.31185	-0.0945727		WP_006075338.1;UPI00015428B8	1.26537	0.228782
				WP_006963105.1;UPI0001B9428E	0.489803	-0.095789		WP_019277505.1;UPI0002DC6FFB	1.13435	0.229946
				WP_021456561.1;UPI000390CEAB	0.36397	-0.0986462		WP_038512033.1;UPI0005127666	0.524376	0.231598
				WP_021457424.1;UPI00039135F3	0.502569	-0.0986907		WP_038512823.1;UPI000512811F	0.923216	0.233711
				WP_006960992.1;UPI0001B94004	0.435866	-0.101936		WP_040121764.1;UPI0005126C06	1.89769	0.235048
				WP_006958203.1;UPI0001B94DA7	0.0844316	-0.10382		WP_038513281.1;UPI000512978B	0.855933	0.235806
				WP_165579756.1;UPI0013F3B90A	0.572461	-0.106806		WP_006962089.1;UPI0001B95290	1.17662	0.236748
				WP_165579625.1;UPI0013F3E9A5	1.64892	-0.109379		WP_006957954.1;UPI0001B93F83	0.574779	0.236784
				WP_006958025.1;UPI0001B9439E	0.456961	-0.109889		WP_038509380.1;UPI0005129534	1.27428	0.239857
				WP_021456686.1;UPI000391786C	0.763703	-0.11245		WP_006963283.1;UPI0001B94C92	1.06432	0.241772
				WP_006963085.1;UPI0001B9427A	0.157276	-0.112552		WP_006962839.1;UPI0001B956B9	1.85793	0.242461
				WP_006957810.1;UPI0001B93B52	0.225406	-0.113181		WP_006963163.1;UPI0001B94495	0.527626	0.242527
				WP_006957367.1;UPI0001B9478B	0.463622	-0.113442		WP_038513950.1;UPI0005128A70	0.791736	0.242992
				WP_021456768.1;UPI0003914A3C	0.367381	-0.114852		WP_021458604.1;UPI000390C0EF	0.413979	0.245098
				WP_021457207.1;UPI0003911E4F	0.208158	-0.115349		WP_052131676.1	0.313554	0.245274
				WP_006963218.1;UPI0001B9488B	0.195225	-0.115572		WP_019276812.1;UPI0002F56675	0.918648	0.247703
				WP_021454981.1;UPI000391707C	0.69167	-0.115623		WP_004747601.1;UPI00021C13E9	1.53422	0.248408
				WP_006961141.1;UPI0001B94816	0.0200238	-0.117488		WP_006957111.1;UPI0001B93D42	2.90633	0.248725
				WP_021458029.1;UPI0003915706	0.432208	-0.118038		WP_038510581.1;UPI0005127A75	1.06	0.249804
				WP_021456932.1;UPI00039188FF	0.724747	-0.118112		WP_040122078.1;UPI0005128711	1.39474	0.250834
				WP_006959688.1;UPI0001B945FB	0.365672	-0.120553		WP_006963101.1;UPI0001B9428A	0.83148	0.251304
				WP_004747601.1;UPI00021C13E9	0.3916	-0.12361		WP_038513116.1;UPI0005128435	1.20739	0.251956
				WP_006957666.1;UPI0001B955C0	0.612662	-0.123723		WP_038509976.1;UPI0005128A3E	2.22027	0.2537
				WP_021455538.1;UPI000390FB4C	0.35855	-0.123821		WP_006958112.1;UPI0001B949A1	1.56186	0.254049
				WP_021456501.1;UPI000390F4B1	0.179525	-0.124018		WP_040121698.1;UPI0005127731	0.514499	0.257498
				WP_006962720.1;UPI0001B95097	0.288336	-0.124978		WP_038514232.1;UPI0005128C9E	0.308473	0.258209
				WP_031342600.1;UPI00041DC1DB	0.37376	-0.127434		WP_006960652.1;UPI0001B94E2F	1.28181	0.260595
				WP_021457404.1;UPI000390AF48	0.999796	-0.128038		WP_038510034.1;UPI0005127763	1.03118	0.261497
				WP_021458497.1;UPI0003914FA8	0.642731	-0.130469		WP_021456083.1;UPI0003913C8F	0.977914	0.262424
				WP_021456325.1;UPI0003915F14	0.702369	-0.131269		WP_006959823.1;UPI0001B94DF5	0.721468	0.262877
				WP_019276017.1;UPI0002E28DBC	0.470902	-0.132119		WP_019276217.1;UPI0002F0C5F5	0.896544	0.263243
				WP_021458361.1;UPI00039187CA	0.499388	-0.132151		WP_006957789.1;UPI0001B959FB	0.423563	0.265346
				WP_021458263.1;UPI000390D7E5	0.840168	-0.133744		WP_006962878.1;UPI0001B956D8	0.302531	0.266696
				WP_021458089.1;UPI0003911CD1	0.183808	-0.137203		WP_038164301.1;UPI0005058574	0.531613	0.267597
				WP_021456998.1;UPI000390D056	0.336048	-0.143199		WP_038509286.1;UPI00051288BF	0.822537	0.269173
				WP_029236148.1;UPI000492BE7B	0.238435	-0.1436		WP_006959100.1;UPI0001B951F7	1.22177	0.2701
				WP_021456869.1;UPI0003914E74	1.00363	-0.14411		WP_006962023.1;UPI0001B95072	0.434558	0.272015
				WP_021455437.1;UPI0003914E17	0.388222	-0.144572		WP_006958234.1;UPI0001B94DBA	1.18615	0.274741
				WP_021456411.1;UPI000390E461	0.819417	-0.150162		WP_019276443.1;UPI0002FEB427	1.09574	0.275598
				WP_021455056.1;UPI000390A4F1	0.252966	-0.151237		WP_040122030.1;UPI0005126E6E	0.466256	0.276447
				WP_019273968.1;UPI0002F1B4B3	0.879272	-0.153647		WP_040121755.1;UPI0005129242	0.584963	0.278357
				WP_021458603.1;UPI0003913854	0.377205	-0.154737		WP_038161116.1;UPI000501252C	0.533385	0.278665
				WP_021456914.1;UPI000390AB82	0.373277	-0.155541		WP_006957911.1;UPI0001B93D7C	0.757759	0.278995
				WP_006958179.1;UPI0001B94BA6	0.453274	-0.156057		WP_006959688.1;UPI0001B945FB	1.63148	0.286008
				WP_021456334.1;UPI00039180D2	1.09359	-0.158714		WP_038512123.1;UPI0005126C3C	1.14305	0.289284
				WP_021457254.1;UPI0003913E8E	0.254747	-0.160233		WP_038510270.1;UPI00051290F0	1.9782	0.289554
				WP_021454949.1;UPI000391258D	1.17199	-0.160919		WP_006958910.1;UPI0001B947D0	0.899004	0.291685
				WP_006957443.1;UPI0001B94B7E	0.563267	-0.161825		WP_006957920.1;UPI0001B93D85	1.11049	0.296993
				WP_004406112.1;UPI0000009F93	0.350367	-0.165242		WP_006962931.1;UPI0001B93A14	2.10383	0.297371
				WP_021455159.1;UPI000390A687	0.212538	-0.167824		WP_019277834.1;UPI00031B99D9	0.876225	0.298634
				WP_019274077.1;UPI0002DAF2DB	1.02251	-0.168675		WP_038514474.1;UPI00051277E7	1.2234	0.299501
				WP_019277477.1;UPI00030D1725	0.591851	-0.173655		WP_005438039.1;UPI00018F3A83	0.879148	0.307033
				WP_004743352.1;UPI0001B9569D	0.625687	-0.173887		WP_038512672.1;UPI0005126DED	1.41846	0.308127
				WP_006960642.1;UPI0001B94E26	1.68698	-0.174316		WP_038514007.1;UPI0005127702	1.07929	0.313451
				WP_031343392.1;UPI0004CEDDA2	0.80008	-0.176078		WP_004747103.1;UPI00021C3050	1.15931	0.313896
				WP_021456476.1;UPI000391579E	0.470807	-0.177577		WP_038509272.1;UPI0005128E9E	0.517577	0.314608
				WP_021455325.1;UPI000390EA5B	0.387618	-0.178085		WP_038509916.1;UPI000512761F	0.663412	0.316088
				WP_021456359.1;UPI000390DC84	1.04665	-0.178954		WP_006957919.1;UPI0001B93D84	0.935626	0.317362
				WP_006958318.1;UPI0001B951E0	0.715256	-0.181105		WP_038509400.1;UPI00051275FA	0.585165	0.317508
				WP_165579496.1;UPI0013F3DB6A	0.963168	-0.182051		WP_235284644.1	1.71117	0.322042
				WP_038509321.1;UPI00052AB3A7	0.663037	-0.183825		WP_006959348.1;UPI0001B93968	0.398414	0.322232
				WP_021455235.1;UPI0003916973	0.363028	-0.183851		WP_038512296.1;UPI00051287F4	0.760459	0.325007
				WP_006957227.1;UPI0001B94170	0.966147	-0.184943		WP_038513376.1;UPI0005126CB9	1.00708	0.32898
				WP_006957519.1;UPI0001B94FA5	0.920382	-0.189309		WP_006959338.1;UPI0001B93962	2.37061	0.329043
				WP_006959900.1;UPI0001B9501B	0.452102	-0.189501		WP_038509783.1;UPI000512978C	1.07423	0.330149
				WP_021455309.1;UPI000390B50B	0.208	-0.189582		WP_040121421.1;UPI0005126E98	2.22378	0.33088
				WP_021458047.1;UPI000390A8F5	0.422795	-0.193542		WP_006959698.1;UPI0001B947D8	1.38025	0.333127
				WP_006961111.1;UPI0001B94628	0.404764	-0.194018		WP_004745887.1;UPI0001B94883	0.381587	0.334073
				WP_006960710.1;UPI0001B95246	1.28882	-0.195915		WP_038161412.1;UPI00050145ED	1.49676	0.334742
				WP_006957806.1;UPI0001B95A0C	0.512704	-0.196177		WP_021457668.1;UPI00039181C9	1.02837	0.336281
				WP_006957895.1;UPI0001B93D6C	0.500528	-0.199921		WP_019275558.1;UPI00031E44C4	0.476841	0.338843
				WP_006962751.1;UPI0001B950B6	1.35771	-0.200996		WP_038512952.1;UPI0005127ED5	1.14387	0.347167
				WP_165579839.1;UPI0013F45E42	0.945338	-0.201492		WP_006957155.1;UPI0001B93D60	0.987119	0.348585
				WP_006963287.1;UPI0001B94C94	0.298286	-0.204135		WP_038513924.1;UPI00051292AB	0.978335	0.349218
				WP_006957371.1;UPI0001B9478F	0.894259	-0.20418		WP_006957918.1;UPI0001B93D83	0.403191	0.352042
				WP_006958349.1;UPI0001B951EF	0.5327	-0.208626		WP_038510058.1;UPI0005128A81	0.561999	0.360205
				WP_006958872.1;UPI0001B947BA	1.34916	-0.210509		WP_038514252.1;UPI0005127DE6	0.968264	0.368029
				WP_021456976.1;UPI000391084F	0.972047	-0.212681		WP_021457477.1;UPI000390B3E5	1.00911	0.369431
				WP_021455203.1;UPI0003914773	0.972737	-0.212896		WP_038513382.1;UPI0005127A5E	0.785533	0.371976
				WP_165579626.1;UPI0013F4101C	0.268111	-0.213037		WP_006959988.1;UPI0001B95414	1.05936	0.373217
				WP_021455537.1;UPI0003915EB4	0.475939	-0.215129		WP_038512687.1;UPI00051293DB	2.44975	0.389509
				WP_006963253.1;UPI0001B94A82	0.241373	-0.216118		WP_040121584.1;UPI0005127E51	0.44491	0.39004
				WP_021457001.1;UPI0003911367	0.466933	-0.226303		WP_038509723.1;UPI0005128280	1.35897	0.390347
				WP_021454937.1;UPI0003911E06	1.10584	-0.227524		WP_006959053.1;UPI0001B94FE4	1.5423	0.394662
				WP_021457978.1;UPI00039137FF	0.945066	-0.230874		WP_038513167.1;UPI0005128F1D	1.30505	0.396051
				UPI00039106A1;WP_021457376.1	0.237504	-0.231844		WP_019275559.1;UPI0003727D2F	0.6458	0.397024
				WP_021457231.1;UPI000390C830	0.739827	-0.232642		WP_038511756.1;UPI00051280CF	0.792425	0.403365
				WP_165579731.1;UPI0013F3D1E2	0.954459	-0.23452		WP_006959471.1;UPI0001B93DC3	0.928709	0.404879
				WP_021458362.1;UPI0003913B1A	0.8723	-0.23529		WP_006958278.1;UPI0001B94FCC	1.06062	0.407954
				WP_021458044.1;UPI0003915162	1.03138	-0.236757		WP_038512204.1;UPI0005127C86	0.946073	0.409342
				WP_019275894.1;UPI0002EE62F0	2.79032	-0.238682		WP_038156109.1;UPI00050671D5	2.89482	0.409704
				WP_021455170.1;UPI0003910D6A	0.270124	-0.239878		WP_006963216.1;UPI0001B94888	0.610495	0.41235
				WP_021456660.1;UPI000390AE3A	1.0304	-0.240466		WP_019277263.1;UPI0002FE5658	0.863949	0.419236
				WP_021456048.1;UPI000390A554	1.82348	-0.240658		WP_019274079.1;UPI00030208A6	1.86264	0.419957
				WP_006958074.1;UPI0001B9479A	0.56136	-0.240841		WP_006963105.1;UPI0001B9428E	1.71581	0.421349
				WP_031343347.1;UPI0004CE9091	1.70613	-0.241407		WP_006958916.1;UPI0001B949B8	1.2604	0.421812
				WP_021456701.1;UPI0003912006	0.891689	-0.247306		WP_006959351.1;UPI0001B9396A	1.06221	0.422438
				WP_019277259.1;UPI0002D82E57	0.229585	-0.247702		WP_006959046.1;UPI0001B94DE6	1.3725	0.422983
				WP_021458136.1	1.54465	-0.258016		WP_019278000.1;UPI0002EC7BFB	1.47648	0.431567
				WP_006958242.1;UPI0001B94DBE	0.925707	-0.264095		WP_004410522.1;UPI00015306ED	0.953591	0.433595
				WP_019276906.1;UPI000375CCAE	1.40792	-0.265265		WP_038514260.1;UPI0005126E8B	1.19253	0.437481
				WP_029236328.1;UPI000492D2DE	0.669123	-0.266623		WP_004410407.1;UPI0001B946A3	2.07649	0.4428
				WP_006957807.1;UPI0001B95A0D	0.478108	-0.270255		WP_006957114.1;UPI0001B93D45	0.980221	0.454113
				WP_165579673.1;UPI0013F40F9D	0.724572	-0.271684		WP_038509414.1;UPI0005128988	0.674649	0.456983
				WP_021455055.1;UPI000391829F	1.23016	-0.275315		WP_038513136.1;UPI000512835A	1.5549	0.465659
				WP_021458446.1;UPI000390ED79	1.14077	-0.2777		WP_038513473.1;UPI0005128658	1.84629	0.479596
				UPI000391470B;WP_031343355.1	0.909662	-0.279595		WP_038509559.1;UPI000512814A	1.33819	0.480839
				WP_021457883.1;UPI000391434E	0.906956	-0.282214		WP_021455204.1;UPI0003910220	1.63787	0.481678
				WP_165579749.1;UPI0013F4354C	0.308445	-0.288791		WP_040121547.1;UPI00051282C9	2.12019	0.482854
				WP_165579703.1;UPI0013F4A07D	1.92936	-0.292329		WP_040122289.1;UPI00051287BE	0.731109	0.485944
				WP_021458054.1;UPI000390A4E5	1.29935	-0.292424		WP_004745892.1;UPI00021C1E24	1.09984	0.50067
				WP_165579744.1;UPI00140E9A3A	1.29576	-0.296789		WP_040121471.1;UPI000512806C	0.64469	0.503621
				WP_006959829.1;UPI0001B94DFB	1.22862	-0.304536		WP_038510020.1;UPI0005127D1D	1.36966	0.506297
				WP_006957992.1;UPI0001B94197	0.510833	-0.305362		WP_006957992.1;UPI0001B94197	0.972377	0.521788
				WP_021456085.1;UPI0003912315	2.46174	-0.309758		WP_038509321.1;UPI00052AB3A7	1.88234	0.541137
				WP_006961977.1;UPI0001B94E5C	0.491652	-0.310049		WP_038514258.1;UPI000512804A	0.959972	0.562817
				WP_021455226.1;UPI00039162D6	0.775736	-0.31165		WP_021458028.1;UPI000390B939	2.31789	0.566456
				WP_031343405.1;UPI0004CE1033	0.683721	-0.320758		WP_038514402.1;UPI0005127B06	0.994447	0.592753
				WP_006959575.1;UPI0001B941D9	0.804807	-0.327836		WP_038511123.1;UPI000512895D	1.33736	0.601732
				WP_021457239.1;UPI0003915E28	1.40791	-0.331517		WP_040122079.1;UPI000512772C	1.41014	0.603043
				WP_019273970.1;UPI00031575C2	0.883157	-0.336868		WP_040121703.1;UPI0005128CB5	2.38991	0.621498
				WP_165579687.1;UPI0013F46499	0.980415	-0.337585		WP_019277412.1;UPI00031E37CB	0.427269	0.622665
				WP_165579784.1;UPI0013F3ABC3;UPI0013F3B600;WP_242704185.1	0.389844	-0.34587		WP_038514227.1;UPI0005126ED0	1.58542	0.631421
				WP_021455322.1;UPI000391856F	0.868796	-0.347522		WP_006957769.1;UPI0001B957F1	1.14864	0.634532
				WP_165579522.1;UPI0013F4B7FA	1.81491	-0.349541		WP_019277137.1;UPI0002E94BBA	2.78576	0.738984
				WP_019277808.1;UPI0002DD7AB2	0.620358	-0.354203		WP_031343405.1;UPI0004CE1033	2.0391	0.744072
				WP_004745887.1;UPI0001B94883	0.622813	-0.359835		WP_006962136.1;UPI0001B95690	2.00938	0.764473
				WP_021456564.1;UPI000390CFEA	1.27487	-0.362775		WP_006957983.1;UPI0001B9418E	1.70594	0.873117
				WP_001181007.1;UPI0000134BD6	0.4111	-0.364712		WP_006959389.1;UPI0001B9397C	1.76132	0.951971
				WP_019274719.1;UPI00030CA989	0.878447	-0.365257		WP_006957771.1;UPI0001B957F3	0.427243	1.47661
				WP_021456079.1;UPI00039112C2	1.80322	-0.365835		UPI0005127E80;WP_235284713.1	4.98527	2.96105
				WP_165579706.1;UPI0013F3B3A3	2.83091	-0.367391		WP_040122119.1;UPI00051296C7	6.37645	3.29762
				WP_006963082.1;UPI0001B94093	2.31933	-0.367482		WP_006963138.1;UPI0001B94482	0.925902	3.94091
				WP_021458419.1;UPI0003913E19	2.54653	-0.367844		WP_052131801.1;UPI00051282A7	4.81083	4.22697
				WP_021454946.1;UPI000390A817	1.06202	-0.388906		WP_040121702.1;UPI0005128A74	5.13791	4.45264
				WP_006957912.1;UPI0001B93D7D	0.784903	-0.391314		WP_021455353.1;UPI0003916545	2.80044	5.39585
				WP_021457636.1;UPI000390A75C	0.893461	-0.391882		WP_040122118.1;UPI00051296CE	2.89072	6.18317
				WP_021456356.1;UPI0003918213	0.848025	-0.394819		WP_040121705.1;UPI0005127398	4.19229	6.26723
				WP_021455938.1;UPI000390BB02	1.1527	-0.395068		WP_040121707.1;UPI00051284A2	5.08422	6.57742
				WP_021456872.1;UPI000390AAEC	0.941555	-0.400821		WP_235284669.1	5.09963	6.76972
				WP_006960450.1;UPI0001B945FE	0.777781	-0.401889		WP_038511497.1;UPI000512970C	3.0225	7.21329
				WP_021458084.1;UPI0003918176	1.54505	-0.404341		WP_006961152.1;UPI0001B94821	5.99646	9.07439
				WP_019277580.1;UPI00031A55F8	0.478027	-0.409886
				WP_006957353.1;UPI0001B9477D	0.919952	-0.415169
				WP_031342152.1;UPI0003FACB16	2.32688	-0.415515
				WP_021456422.1;UPI000390A8BB	2.56166	-0.415845
				WP_006957954.1;UPI0001B93F83	1.24395	-0.416415
				WP_021456674.1;UPI000390C870	1.20595	-0.418097
				WP_031343080.1;UPI0003917AAC	0.894486	-0.418704
				WP_005471060.1;UPI00018F35DF	0.774648	-0.431604
				WP_019277857.1;UPI0002E18D17	1.00226	-0.432046
				WP_021458431.1;UPI0003915645	1.32283	-0.436513
				WP_006962072.1;UPI0001B9527F	2.71828	-0.438408
				WP_019275324.1;UPI0002E398F4	0.636179	-0.440898
				WP_021455080.1;UPI000390A5FE	0.806764	-0.446465
				WP_021457041.1;UPI000390CCDB	2.64266	-0.446641
				WP_019276071.1;UPI0003670DC0	0.950757	-0.448165
				WP_021455795.1;UPI0003916AD3	1.40369	-0.45013
				WP_021457447.1;UPI000390AEAC	1.45058	-0.457298
				WP_021455824.1;UPI000390FB0C	1.15525	-0.462683
				WP_165579514.1;UPI0013F3DE97	1.31549	-0.464546
				WP_006963408.1;UPI0001B950DC	1.11353	-0.473461
				WP_006960604.1;UPI0001B94C05	2.86823	-0.48256
				WP_021455548.1;UPI000391571C	1.51621	-0.482973
				WP_021457002.1;UPI000390BFA9	0.872456	-0.483882
				WP_019277250.1;UPI0002DF4A0F	1.69145	-0.485762
				WP_165579609.1;UPI0013F42D2B	1.13456	-0.486811
				WP_006958083.1;UPI0001B947A2	0.794606	-0.491305
				WP_004745892.1;UPI00021C1E24	0.854342	-0.500372
				WP_006960566.1;UPI0001B94A04	2.91594	-0.505656
				WP_006963219.1;UPI0001B9488C	0.722255	-0.506982
				WP_019274731.1;UPI0002E36A2F	2.13768	-0.51003
				WP_021457044.1;UPI00039179B9	1.82943	-0.510284
				WP_019277901.1;UPI0003152973	2.57881	-0.516545
				WP_021457973.1;UPI000390CE88	1.66412	-0.517071
				WP_006963216.1;UPI0001B94888	0.570533	-0.519091
				WP_021457154.1;UPI00039134BB	0.671884	-0.521675
				WP_021458229.1;UPI000390EAA5	1.88809	-0.524979
				WP_021457604.1;UPI000390B83F	2.99406	-0.533311
				WP_021456397.1;UPI0003911BF7	4.04579	-0.537656
				WP_021455796.1;UPI0003918611	2.84556	-0.538973
				WP_006959030.1;UPI0001B94DD7	2.02314	-0.543776
				WP_021455147.1;UPI0003910EE2	1.26631	-0.551943
				WP_006959348.1;UPI0001B93968	0.651985	-0.555443
				WP_021455304.1;UPI0003913DAC	1.71481	-0.567126
				WP_005436094.1;UPI00015BB568	0.667122	-0.567811
				WP_165579452.1;UPI0013F41702	0.987809	-0.568562
				WP_019277215.1;UPI000306080B	1.96357	-0.579039
				WP_006962570.1;UPI0001B9485E	2.07866	-0.579622
				WP_006959715.1;UPI0001B947E1	2.36482	-0.588125
				WP_021455396.1;UPI000390B2A4	2.63225	-0.58823
				WP_006959468.1;UPI0001B93DC0	1.30305	-0.58893
				WP_021456524.1;UPI0003914479	2.60217	-0.589439
				WP_165579692.1;UPI0013F44272	1.99164	-0.592878
				WP_021457003.1;UPI0003910833	2.5369	-0.594014
				WP_021458053.1;UPI000390F47D	2.18007	-0.597576
				WP_165579686.1;UPI0013F45BC2	1.59846	-0.602821
				WP_095664929.1;UPI000BAC1B3F	2.02408	-0.605332
				WP_021456121.1;UPI000390A714	3.17514	-0.60627
				WP_019275908.1;UPI00031A556F	1.33555	-0.607094
				WP_021456683.1;UPI0003915385	2.33635	-0.616662
				WP_021458382.1;UPI0003910CBD	1.72378	-0.623903
				WP_029236221.1;UPI00031CB963	3.3043	-0.629581
				WP_006961499.1;UPI0001B939E4	1.63175	-0.629729
				WP_021455468.1;UPI0003914BA2	2.55287	-0.643668
				WP_019274242.1;UPI0001895604	2.5204	-0.646942
				WP_021454996.1;UPI000390DE3D	1.87684	-0.647735
				WP_165579537.1;UPI0013F3EC04	2.18816	-0.647891
				WP_006962204.1;UPI0001769A0B	2.43912	-0.660898
				WP_021457714.1;UPI00039114A4	0.992282	-0.661296
				WP_021457168.1;UPI000390EB47	1.9192	-0.667273
				WP_006962090.1;UPI0001B95291	2.82918	-0.672304
				WP_165579436.1;UPI0013F3BEDF	1.65111	-0.676323
				WP_165579485.1;UPI0013F4B9BF	1.87406	-0.67669
				WP_165579497.1;UPI0013F4383C	3.23366	-0.678951
				WP_165579416.1;UPI0013F4A84D	2.94333	-0.690505
				WP_021457115.1;UPI000391795D	2.40159	-0.697938
				WP_019275956.1;UPI0002EF4D6F	2.50203	-0.700899
				WP_021457296.1;UPI000390DB1F	0.729096	-0.716876
				WP_006961498.1;UPI0001B939E3	1.58105	-0.720598
				WP_021458639.1;UPI000390FE8D	2.75933	-0.73715
				WP_021455380.1;UPI0003911DD5	1.16027	-0.742175
				WP_021456242.1;UPI000390FCEE	3.09633	-0.742582
				WP_019277803.1;UPI00030F4B26	3.45417	-0.744716
				WP_165579787.1;UPI0013F4547C	2.04741	-0.746757
				WP_021456866.1;UPI000390D6E4	2.73277	-0.752679
				WP_006960232.1;UPI0001B93BD3	0.913812	-0.754296
				WP_021457440.1;UPI000390F7F6	2.76446	-0.756634
				WP_165579867.1;UPI0013F43EDA	2.10828	-0.763901
				WP_021455162.1;UPI000A0F82AC	2.6648	-0.767967
				WP_021458403.1;UPI0003910200	1.8673	-0.771326
				WP_021456505.1;UPI0003916327	3.6663	-0.773916
				UPI000390B449;WP_242704145.1	2.2461	-0.774342
				WP_021458175.1;UPI0003916C84	3.21084	-0.778451
				WP_021456945.1;UPI000390A5E5	4.37115	-0.783483
				WP_019275317.1;UPI0002DE8C38	2.6023	-0.801017
				WP_165579899.1;UPI0013F46D6F	0.909435	-0.803813
				WP_031342823.1;UPI0004CEB1EA	2.17483	-0.811604
				WP_165579631.1;UPI0013F3CAF7	2.84299	-0.813125
				WP_165579916.1;UPI0013F3AE9B	2.34701	-0.813811
				WP_165579688.1;UPI0013F48D90	1.91284	-0.81388
				WP_019274162.1;UPI000311004D	3.03361	-0.823542
				WP_021455941.1;UPI000391180D	2.42566	-0.825581
				WP_242704186.1	2.7329	-0.830893
				WP_021458688.1;UPI0003911CD2	1.12814	-0.830936
				WP_021457055.1;UPI000390F026	1.58016	-0.83121
				WP_021458638.1;UPI000390AAD8	3.07219	-0.835081
				WP_021456129.1;UPI000390E809	3.81931	-0.839283
				WP_006957429.1;UPI0001B94B70	1.96018	-0.840685
				WP_021455218.1;UPI000390CFDA	4.43509	-0.851261
				WP_021457709.1;UPI000390AF4E	3.31596	-0.859119
				WP_019278117.1;UPI0002D9A468	3.92571	-0.860753
				WP_006963208.1;UPI0001B9487E	0.816811	-0.863193
				WP_021454944.1;UPI000390DBB1	0.588272	-0.866957
				WP_004745883.1;UPI0001B94885	1.43401	-0.869101
				WP_006957422.1;UPI0001B94B69	1.98998	-0.869401
				WP_021456534.1;UPI000390CC21	2.41704	-0.878805
				WP_006959526.1;UPI0001B93FBF	2.19433	-0.881949
				WP_021457687.1;UPI000390B203	2.77878	-0.882418
				WP_165579634.1;UPI0013F40283	2.94468	-0.894595
				WP_021456909.1;UPI0003917724	2.89375	-0.896954
				WP_006957411.1;UPI0001B9498F	3.09727	-0.897018
				WP_006962244.1;UPI0001B939F9	0.534829	-0.899994
				WP_021456973.1;UPI000390EF81	3.79281	-0.900119
				WP_165579786.1;UPI0013F42B4A	3.11328	-0.900471
				WP_165579898.1;UPI0013F485C3	2.09854	-0.902275
				WP_021456215.1;UPI00039109E4	3.64695	-0.909862
				WP_019277208.1;UPI00031E31C3	3.9784	-0.913214
				WP_006958760.1;UPI0001B941BA	3.81142	-0.92398
				WP_165579765.1;UPI0013F45C37	3.00704	-0.938756
				WP_006961135.1;UPI0001B94639	2.495	-0.942317
				WP_165579783.1;UPI0013F424CE	3.26185	-0.951115
				WP_021458000.1;UPI000390AE90	2.17791	-0.951708
				WP_021456935.1;UPI0003911AA5	2.69281	-0.957376
				WP_021458414.1;UPI00039126EF	4.71857	-0.959956
				WP_242704139.1;UPI00140F3F4B	2.9425	-0.963358
				WP_019274764.1;UPI000318CA5E	3.3027	-0.969428
				WP_165579610.1;UPI0013F467C3	1.7932	-0.97265
				WP_021455270.1;UPI000390A3FB	3.35185	-0.983232
				WP_021455083.1;UPI0003917BF2	2.43961	-1.00048
				WP_006959524.1;UPI0001B93FBD	4.29184	-1.00525
				WP_021457666.1;UPI00039127F4	3.19088	-1.0089
				WP_006957348.1;UPI0001B94778	4.88326	-1.02007
				WP_165579906.1;UPI0013F3ADBE	3.00673	-1.02395
				WP_021456345.1;UPI000390BB13	2.52476	-1.03254
				WP_021456925.1;UPI0003916A51	3.214	-1.03525
				WP_021457595.1;UPI0003910BB4	3.96459	-1.03828
				WP_242704137.1	3.10548	-1.04424
				WP_021455146.1;UPI000390AC9F	1.48619	-1.06365
				WP_165579773.1;UPI0013F4B1A6	2.61725	-1.06863
				WP_165579844.1;UPI0013F4B4AE	2.32681	-1.06884
				WP_006957413.1;UPI0001B94991	4.061	-1.0689
				WP_242704136.1	3.73783	-1.07258
				WP_021457304.1;UPI000390FA3F	3.40039	-1.07563
				WP_165579630.1;UPI0013F3C0D3	3.20016	-1.08404
				WP_021457177.1;UPI000BB9BDB5	3.32283	-1.08544
				WP_021455904.1;UPI000391750D	4.27748	-1.09302
				UPI0003912FF8	3.97062	-1.10516
				WP_006959525.1;UPI0001B93FBE	3.02772	-1.12827
				WP_031342786.1;UPI00041A895E	3.34726	-1.13534
				WP_021456944.1;UPI0003915653	1.77626	-1.1361
				WP_165579530.1;UPI0013F40953	2.62193	-1.14238
				WP_021457422.1;UPI000391067B	0.32434	-1.1501
				WP_006960006.1;UPI0001B9541C	3.82403	-1.1599
				WP_165579573.1;UPI0013F41895	2.56653	-1.16265
				WP_021455271.1;UPI0003913BF3	2.66058	-1.173
				WP_006959052.1;UPI0001B94FE3	3.05917	-1.18826
				WP_021456818.1;UPI0003916294	4.38724	-1.19383
				WP_021458227.1;UPI000391520E	3.34709	-1.20489
				WP_006957417.1;UPI0001B94995	3.50188	-1.20619
				WP_021456051.1;UPI000390E683	3.90709	-1.20719
				WP_021455822.1;UPI0003918488	3.5843	-1.22195
				WP_021457053.1;UPI000390D668	2.35054	-1.22268
				WP_021457513.1;UPI000391810F	3.18676	-1.2549
				WP_141650583.1;UPI00042053E1	1.3384	-1.25642
				WP_021456293.1;UPI0003918819	3.47897	-1.26031
				WP_021457865.1;UPI0003913370	2.96208	-1.27484
				WP_165579690.1;UPI0013F4A5B0	2.94497	-1.29063
				WP_031343161.1;UPI0004CE1CB6	2.48086	-1.29622
				WP_165579799.1;UPI0013F3DA33	3.34177	-1.34545
				WP_141650596.1;UPI0011463560	4.91204	-1.35687
				WP_165579554.1;UPI0013F44DEE	3.91082	-1.36134
				WP_021457863.1;UPI0003912B4D	3.8417	-1.38691
				WP_021458038.1;UPI000390A968	3.38991	-1.41132
				WP_021456838.1;UPI00039116FE	2.88331	-1.48859
				WP_006961143.1;UPI0001B94818	5.99054	-1.5076
				WP_006961144.1;UPI0001B94819	5.56979	-1.60551
				WP_021456902.1;UPI0003914B9B	0.64617	-1.60865
				WP_021458162.1;UPI0003913141	0.358696	-1.8934
