# Supplementary material for: The coral pathogen Vibrio coralliilyticus uses a T6SS to secrete a group of novel anti-eukaryotic effectors that contribute to virulence
Source: PLoS Biol. 2024 Sep 3;22(9):e3002734. doi: 10.1371/journal.pbio.3002734 (PMC11371242; doi:10.1371/journal.pbio.3002734)
Supplement: S4 Data — (XLSX) [file pbio.3002734.s011.xlsx]

## Sheet: Fig. 6
LFQ values from mass spectrometry (linked to Fig. 6)
BAA-450				OCN008				OCN014
Protein IDs	Negative Log10 of P value	Difference in average LFQ intensity		Protein IDs	Negative Log10 pf P value	Difference in average LFQ intensity		Protein IDs	Negative Log10 pf P value	Difference in average LFQ intensity
WP_006961151.1;UPI0001B94820	0.418766	-0.520287		WP_006961152.1;UPI0001B94821	0.337571	-0.180093		WP_038511522.1;UPI00052A5269	1.15409	0.348876
WP_006961152.1;UPI0001B94821	0.0195556	-0.0134366		WP_006962261.1;UPI0001B93A0A	1.07223	4.5041		WP_006961195.1;UPI0001B94C13	0.214226	-0.36169
WP_006961879.1;UPI0001B94A48	0.0106637	-0.00754038		WP_021457355.1;UPI000391673E	0.188209	0.0770893		WP_038510911.1;UPI0005127179	0.611184	-1.00174
WP_039952215.1;UPI0001B94A47	0.60073	-0.207278		WP_006957709.1;UPI0001B955D6	0.346347	0.182538		WP_144397580.1	0.221127	-0.0599155
UPI0001B95849;WP_201765497.1	0.758388	0.0919431		WP_165579457.1;UPI0013F3B954	0.614336	-0.485431		WP_006963257.1;UPI0001B94A86	0.289956	-0.0871919
WP_006962196.1;UPI0001B958B1	1.26295	0.202559		WP_021455100.1;UPI000390DA37	0.934301	2.92274		WP_040121807.1;UPI0005127DD2	0.172582	-0.10664
WP_006962197.1;UPI0001B958B2	1.8315	-1.98648		WP_031342476.1;UPI000421A425	0.174804	0.125077		WP_040122300.1;UPI0005128F05	0.119779	-0.0511589
UPI0001B95600	0.566452	-0.443393		WP_006957099.1;UPI0001B93B48	0.787552	0.250343		WP_038512456.1;UPI0005128E4A	0.318828	-0.160692
WP_006961158.1;UPI0001B94827	0.606539	-0.113411		WP_021458507.1;UPI0003911445	1.0122	-0.297569		WP_038513829.1;UPI0005128849	0.227709	-0.0929381
WP_006961156.1;UPI0001B94825	0.813343	0.0873324		WP_021456391.1;UPI000390E550	0.156722	0.114774		WP_038512718.1;UPI0005128053	1.95128	-0.558363
WP_039951132.1;UPI0001B9437A	0.0399354	-0.0304356		WP_006959871.1;UPI0001B9500F	0.0999578	0.0410659		WP_040122304.1;UPI000512839D	0.60884	-0.250179
WP_006957970.1;UPI0001B94181	0.121822	-0.161622		WP_021456525.1;UPI000390B5E0	1.29879	0.105307		WP_006957422.1;UPI0001B94B69	0.47188	-0.267833
UPI0001B94822;WP_039952115.1	1.42626	0.511894		WP_021456284.1;UPI0003916F57	3.50284	-0.297177		WP_040121685.1;UPI000512855A	1.28525	-0.414621
UPI0001B95013;WP_019277412.1	0.646765	2.81252		WP_021456721.1;UPI000390CB23	0.224753	0.0834656		WP_040121304.1;UPI000512778A	3.06272	-0.486021
UPI0001B94779	0.654408	0.405926		WP_021456290.1	2.20228	0.398074		WP_038510789.1;UPI0005126B99	1.02008	-0.306338
WP_006962996.1;UPI0001B93C6F	1.92241	0.850053		WP_021455387.1;UPI000390CC4D	0.449492	0.481478		WP_040122253.1;UPI00051293C5	0.71736	-0.327301
WP_004406112.1;UPI0000009F93	0.16841	0.157843		WP_021457560.1;UPI0003917754	0.123288	-0.0968355		WP_040122037.1;UPI0005127B7E	1.71955	-0.186918
WP_006957113.1;UPI0001B93D44	0.0827138	0.0543817		WP_165579852.1;UPI0013F44F54	0.21295	0.0885862		WP_038512473.1;UPI0005127883	0.343946	-0.091828
WP_006962978.1;UPI0001B93C5D	0.857986	0.491147		WP_006958311.1;UPI0001B951D9	0.368537	-0.27307		WP_040121573.1;UPI0005127E0F	1.62995	-0.304749
WP_006963151.1;UPI0001B9448F	0.642605	0.237324		WP_021455185.1;UPI00039133B6	0.440094	-0.162519		WP_038512598.1;UPI0005128EC3	0.174275	0.0506426
WP_006957626.1;UPI0001B953B7	2.78793	0.849473		WP_021458502.1;UPI00039182AC	0.461653	0.376103		WP_006960006.1;UPI0001B9541C	4.12407	5.8276
WP_006963193.1;UPI0001B94698	0.422996	-0.181227		WP_021457178.1;UPI0003912420	0.508378	2.19875		WP_235284769.1;UPI0005126B50	0.475303	-0.213047
WP_006959836.1;UPI0001B94E02	2.9037	8.11569		WP_006962136.1;UPI0001B95690	0.576803	0.269191		WP_006961074.1;UPI0001B94422	0.15918	-0.0619755
WP_006962171.1;UPI0001B956A5	1.55834	0.690292		WP_040121702.1;UPI0005128A74	0.174133	-0.0616824		WP_038510800.1;UPI0005128F32	0.849176	-0.158773
WP_006960986.1;UPI0001B94000	0.484783	0.159849		WP_006957816.1;UPI0001B93B55	0.0125761	0.00967916		WP_019274766.1;UPI0002DB6BA6	0.129667	-0.080897
WP_006962741.1;UPI0001B950AC	1.00357	0.175124		WP_006957769.1;UPI0001B957F1	0.629586	0.294326		WP_006957348.1;UPI0001B94778	5.73453	3.567
WP_006960409.1;UPI0001B943F8	1.61685	0.437432		WP_019276216.1;UPI00030B10B5	0.339026	0.210446		WP_006959527.1;UPI0001B93FC0	0.301704	-0.122922
WP_006963370.1;UPI0001B94ECA	1.14282	0.445139		WP_021457882.1;UPI00039134AB	0.307584	0.219772		WP_052131750.1	0.864451	-0.209179
WP_019276906.1;UPI0001B947A1	0.332309	-0.0621134		WP_019277499.1;UPI0002F1E0D6	0.622495	-0.335553		WP_040121867.1;UPI000512701C	3.27298	-1.00001
WP_006959791.1;UPI0001B94BE9	0.453105	-0.26224		WP_021457121.1;UPI0003910DA3	0.553781	0.286304		WP_006960205.1;UPI0001B9399B	0.0908115	-0.174064
WP_006959074.1;UPI0001B94FF9	0.0947726	0.0344289		WP_006957113.1;UPI0001B93D44	1.33349	0.818644		WP_040121305.1;UPI000512794B	0.119633	-0.0307242
WP_006957088.1;UPI0001B93B43	1.37523	0.279438		WP_006959054.1;UPI0001B94FE5	1.11845	0.317986		WP_021457154.1;UPI00039134BB	2.93926	1.71668
WP_006960227.1;UPI0001B93BCE	0.665593	0.238043		WP_019277236.1;UPI0002D97495	2.01284	0.650021		WP_019275317.1;UPI0002DE8C38	0.218428	0.0577933
WP_039951653.1;UPI0001B953FB	0.549773	0.0971476		WP_021456485.1;UPI0003913CCA	0.287579	-0.0658309		WP_038511578.1;UPI000512730B	1.90722	-0.213738
WP_006961291.1;UPI0001B95051	0.2237	0.054664		WP_165579433.1;UPI0013F3CA53	0.298172	-0.158663		WP_006959525.1;UPI0001B93FBE	0.0475346	-0.0133127
WP_006960652.1;UPI0001B94E2F	0.281398	0.192599		WP_006962961.1;UPI0001B93A31	0.134558	-0.0828444		WP_038512638.1;UPI00051270D9	1.29985	-0.261908
WP_006959284.1;UPI0001B95836	1.62505	0.320933		WP_006963193.1;UPI0001B94698	0.262568	0.0938956		WP_144397626.1;UPI00051293CE	1.64921	-0.528547
WP_006957112.1;UPI0001B93D43	0.217219	0.0408382		WP_006957664.1;UPI0001B955BF	1.06288	0.418205		WP_038509630.1;UPI0005126C4A	0.843392	-0.371284
UPI0001B94636;WP_039952110.1	0.241257	0.0577691		WP_019276443.1;UPI0002FEB427	0.732156	-0.0986627		WP_038513025.1;UPI0005128333	0.0408049	-0.0160605
WP_006962924.1;UPI0001B93A0D	1.99104	0.360373		WP_005438039.1;UPI00018F3A83	0.435719	0.38578		UPI0005127970;WP_235284699.1	2.09497	-0.828754
WP_006960140.1;UPI0001B9585A	0.793413	-0.147074		WP_021455220.1;UPI0003915A27	1.13626	0.334026		WP_038514069.1;UPI00052A2403	0.00580612	-0.00211271
WP_006962916.1;UPI0001B958EE	0.34032	-1.32945		WP_006958910.1;UPI0001B947D0	0.431476	0.270913		WP_038510101.1;UPI0005126F39	0.748437	-0.111643
WP_004412993.1;UPI0001B94DFC	0.926543	0.26864		WP_021456120.1;UPI0003913CEB	0.20697	0.121099		WP_019274601.1;UPI000380DF59	0.72006	-0.168543
WP_006961766.1;UPI0001B9463D	2.59201	7.44003		WP_004410407.1;UPI0001B946A3	0.367701	0.226236		WP_038514319.1;UPI0005128438	2.60632	-0.553277
WP_006962673.1;UPI0001B94C85	1.97104	0.339732		WP_006960996.1;UPI0001B94008	0.364154	0.212854		WP_040121818.1;UPI000512781B	0.371407	0.226325
WP_006963101.1;UPI0001B9428A	0.0933281	-0.0523815		UPI000391318B;WP_021458097.1	0.672998	0.305696		WP_040121443.1;UPI0005127F6F	0.820885	-0.233294
WP_006958354.1;UPI0001B951F1	1.90784	-0.182625		WP_004747103.1;UPI00021C3050	0.601677	-0.334082		WP_040121297.1;UPI0005127AEA	0.855949	-0.388096
WP_006961445.1;UPI0001B958A0	0.957116	0.338604		WP_019275006.1;UPI0002D3DBC1	0.738333	-0.738573		WP_038509999.1;UPI0005127619	0.794079	-0.265938
WP_006962201.1;UPI0001B958B6	1.41571	0.219771		WP_021456374.1;UPI000390DDBA	1.27597	0.386686		WP_038510104.1;UPI0005127D66	0.389782	-0.111537
WP_006962769.1;UPI0001B952A3	0.609401	0.114121		WP_021457858.1;UPI000390BE8E	0.1494	-0.109194		WP_040122303.1;UPI0005127804	3.31752	-0.584517
WP_006959338.1;UPI0001B93962	0.553905	0.070207		WP_006957800.1;UPI0001B95A06	0.0066842	0.00275612		WP_040122270.1;UPI0005129073	2.7182	-0.591417
WP_006961658.1;UPI0001B94230	0.979302	-0.229167		WP_095573291.1;UPI000BAB1AD5	0.027279	-0.0115846		WP_038512558.1;UPI00051291EA	0.435469	0.438311
WP_006958074.1;UPI0001B9479A	0.141046	0.0359879		WP_006963206.1;UPI0001B946A6	0.468884	-0.208606		WP_006961625.1;UPI0001B9403B	2.94487	-0.759127
WP_006957850.1;UPI0001B93B61	0.721371	-0.142822		WP_021456981.1;UPI0003914667	0.358711	0.190679		WP_038511668.1;UPI00051295B6	5.00077	3.05154
WP_006959593.1;UPI0001B941E7	0.41752	-0.137676		WP_021456362.1;UPI000390FF8E	0.622077	0.129543		WP_038512592.1;UPI00051296AB	1.28575	-0.541019
WP_006962286.1;UPI0001B93C35	0.168148	-0.0884825		WP_006962023.1;UPI0001B95072	0.463742	0.24882		WP_052131807.1	0.343724	-0.171698
WP_006958402.1;UPI0001B953F1	0.306189	-0.0742194		WP_021458534.1;UPI0003910FC5	1.27266	0.504582		WP_038513143.1;UPI0005127E14	0.600029	-0.243031
WP_006957628.1;UPI0001B953B9	0.436941	-0.0925236		WP_021458174.1;UPI0003916C62	0.120765	0.0224838		WP_019276071.1;UPI0003670DC0	1.07103	-0.44212
WP_006959035.1;UPI0001B94DDB	0.706234	0.248585		WP_019277817.1;UPI0003049FBA	0.717478	0.344156		WP_040122565.1;UPI000512810F	1.09364	-0.456202
WP_006957380.1;UPI0001B94970	0.339147	0.240184		WP_006962882.1;UPI0001B956DA	0.571188	0.288328		WP_235284531.1;UPI0005128F74	0.250824	0.0370178
WP_006962786.1;UPI0001B952B4	0.0180873	0.00634257		WP_019278042.1;UPI000317B4AF	1.93753	0.327183		WP_038161519.1;UPI000506FA25	2.78959	-0.470788
WP_006962397.1;UPI0001B94255	1.38385	0.361092		WP_021456895.1;UPI0003915289	1.01547	0.149705		WP_006957427.1;UPI0001B94B6E	0.121847	-0.0127481
WP_006957472.1;UPI0001B94D8B	1.81271	0.251042		WP_006959350.1;UPI0001B93969	1.02305	0.20611		WP_038510832.1;UPI0005129261	0.837139	-0.272063
WP_006960450.1;UPI0001B945FE	0.159424	-0.160487		WP_006957362.1;UPI0001B94786	0.215282	0.401021		WP_038513330.1;UPI000512960E	1.23218	0.523763
WP_006958242.1;UPI0001B94DBE	0.0755549	0.0133686		WP_165579862.1;UPI0013F3D373	0.164991	-0.093106		WP_080749133.1	0.138634	-0.0465094
WP_006957201.1;UPI0001B9415B	0.286972	0.101148		WP_006957919.1;UPI0001B93D84	0.291652	0.0833028		WP_019274764.1;UPI000318CA5E	0.0229572	0.00513395
WP_006957500.1;UPI0001B94D9C	1.18753	0.163167		WP_021456523.1;UPI00039176A5	0.368337	-0.067543		WP_040122635.1;UPI00051281E8	1.49221	-0.227423
WP_006957548.1;UPI0001B94FBD	0.402457	0.483733		WP_021458467.1;UPI000391627B	1.5629	0.451089		WP_200887215.1	0.32968	0.0955569
WP_006960418.1;UPI0001B94401	0.0660416	-0.0236149		WP_004410522.1;UPI00015306ED	0.832626	-0.268098		WP_052131705.1	0.769579	-0.179848
WP_006962089.1;UPI0001B95290	0.0737028	0.0189095		WP_021455228.1;UPI0003910AF1	0.711549	0.278776		WP_006959524.1;UPI0001B93FBD	0.0279124	-0.0047423
WP_039952371.1;UPI0001B954A4	0.31936	0.144764		WP_021455498.1;UPI0003917F89	0.04662	-0.0112203		WP_235284721.1	1.40303	-0.47024
WP_006958105.1;UPI0001B94999	0.469578	0.0478566		WP_019275135.1;UPI0003001A54	0.292052	-0.513244		WP_235284685.1	0.803531	-0.104127
WP_006957443.1;UPI0001B94B7E	0.28311	-0.0825774		WP_021456013.1;UPI0003916D3D	0.17684	0.0645434		WP_038511950.1;UPI000512913C	0.538273	-0.278598
WP_006958916.1;UPI0001B949B8	0.0902842	0.052508		WP_006957672.1;UPI0001B955C3	0.132938	0.129169		WP_006958892.1;UPI0001B947C4	1.01648	-0.275743
WP_006960566.1;UPI0001B94A04	0.11041	0.0179634		WP_021457668.1;UPI00039181C9	0.117703	0.127937		WP_040122504.1;UPI0005128969	0.198983	0.0424525
WP_006957913.1;UPI0001B93D7E	0.425353	0.233451		WP_021458036.1;UPI000390E141	0.62811	-0.0875053		WP_038513189.1;UPI0005128485	1.10626	-0.176566
WP_006960205.1;UPI0001B9399B	2.18692	-0.318688		WP_006963132.1;UPI0001B9447B	0.527814	0.159324		WP_006959526.1;UPI0001B93FBF	0.162763	0.0405095
WP_006960709.1;UPI0001B95245	0.891352	0.169212		WP_006962487.1;UPI0001B9445F	0.0158608	-0.00808398		WP_040122212.1;UPI0005128639	0.599524	-0.294736
WP_006963206.1;UPI0001B946A6	1.10842	-0.320592		WP_165579671.1;UPI0013F40E8F	0.354858	-0.143274		WP_038513203.1;UPI0005128EDB	1.07138	-0.233022
WP_006960378.1;UPI0001B941F1	0.0629806	-0.0101655		WP_006957580.1;UPI0001B951C0	1.41907	0.502619		WP_021454981.1;UPI000391707C	0.218813	-0.10461
WP_006960840.1;UPI0001B95887	1.13199	0.668477		WP_021455862.1;UPI00039189BC	1.1419	0.670881		WP_006957413.1;UPI0001B94991	0.359312	0.0976359
WP_172974073.1;UPI0001B950B7	0.248618	-0.12429		WP_021458013.1;UPI0003914AB7	0.430591	0.189933		WP_021458016.1;UPI000390DB83	0.0286926	0.0199661
WP_006957080.1;UPI0001B93B40	1.09061	-0.254862		WP_021458006.1;UPI000390B0F9	0.262536	0.0312443		WP_029236336.1;UPI000314AEDE	0.155493	0.0632305
WP_006957400.1;UPI0001B94984	1.17645	-0.370893		UPI0001B93E77;WP_029236080.1	1.19783	0.749819		WP_040121909.1;UPI000512869E	0.125342	-0.0628637
UPI0001B94437;WP_039952107.1	1.27674	-0.35712		WP_006959389.1;UPI0001B9397C	0.0584028	-0.0301552		WP_021458639.1;UPI000390FE8D	0.606846	0.0890001
WP_006957390.1;UPI0001B9497A	0.724126	-0.216592		WP_006959402.1;UPI0001B93983	0.453095	-0.205063		WP_040121232.1;UPI0005128B65	1.2733	-0.414505
WP_006957524.1;UPI0001B94FAA	0.967662	-0.347024		WP_019276455.1;UPI000313C644	0.226475	0.0648034		WP_038512521.1;UPI0005127AC8	1.4325	-0.136052
WP_005450559.1;UPI00000098A6	0.206677	-0.0635217		WP_021457302.1;UPI00039154E9	0.41389	0.0731227		WP_040121206.1;UPI00052AD71B	2.13195	-0.273537
WP_006963373.1;UPI0001B94ECD	0.559491	0.611081		WP_021457034.1;UPI0003913653	0.0437292	0.0126801		WP_038512644.1;UPI0005127BE5	0.176258	-0.0737038
WP_006957645.1;UPI0001B953CA	0.265834	0.149562		WP_006962705.1;UPI0001B94EA1	0.266636	0.174597		WP_006957220.1;UPI0001B94169	0.503143	-0.219501
WP_006957377.1;UPI0001B9496D	0.532689	-0.254967		WP_021455286.1;UPI000391695A	0.414425	0.142455		WP_038161057.1;UPI000505318D	1.59677	-0.380847
WP_006957990.1;UPI0001B94195	0.25846	-0.0748514		WP_031343071.1;UPI0004CF6349	0.140589	0.0591666		WP_038511554.1;UPI000512949E	0.468094	-0.147785
WP_006963148.1;UPI0001B9448C	1.06839	0.299332		WP_021458182.1;UPI0003916B6E	0.0168462	0.00809415		WP_006958855.1;UPI0001B945D6	0.00577354	-0.00439199
WP_006962231.1;UPI0001B958D1	1.80511	5.15697		WP_021455149.1;UPI00039167ED	0.44035	-0.14793		WP_038513273.1;UPI0005126CDC	3.15924	-0.383648
WP_006961274.1;UPI0001B94E4C	0.413399	-0.0695534		WP_006957372.1;UPI0001B94790	0.608409	0.172635		WP_038512413.1;UPI0005128655	1.58431	-0.492735
WP_006881309.1;UPI0001B941D5	2.43534	0.268514		WP_006957092.1;UPI0001B93B45	0.29436	0.15615		WP_006961328.1;UPI0001B9525D	0.157764	-0.0269121
WP_006957902.1;UPI0001B93D73	0.373653	0.0909367		WP_021457492.1;UPI000390E5B7	0.43247	-0.113383		WP_040122005.1;UPI0005128016	0.101659	-0.076945
WP_006960798.1;UPI0001B95661	0.957267	0.131417		WP_006962815.1;UPI0001B954BD	1.37891	0.192724		WP_038511563.1;UPI0005128D49	0.910183	-0.412472
WP_006957369.1;UPI0001B9478D	0.483018	0.136259		WP_165579439.1;UPI0013F3DE78	0.330267	0.0657247		WP_040121920.1;UPI00051287E3	0.540186	-0.200507
WP_006958343.1;UPI0001B951EC	0.0612517	0.0117353		WP_006881309.1;UPI0001B941D5	1.23844	0.341988		WP_144397592.1	0.941309	-0.173395
WP_006963354.1;UPI0001B94EBA	1.41378	-0.208124		WP_006958115.1;UPI0001B949A4	0.846994	0.300391		UPI0005129353;WP_021455938.1	0.193816	-0.0994651
WP_006958092.1;UPI0001B947A6	0.625567	0.0762647		WP_019278104.1;UPI00031C8EE5	0.104502	0.0723349		WP_235284735.1	1.16901	-0.33909
WP_006962979.1;UPI0001B93C5E	0.0251438	0.0129801		WP_006958022.1;UPI0001B9439B	0.626403	-0.206548		WP_006963104.1;UPI0001B9428D	0.977671	-0.277041
WP_006961498.1;UPI0001B939E3	0.550825	0.21273		WP_021457965.1;UPI00039108F2	0.123674	0.0344245		WP_038513276.1;UPI00051293D5	2.68514	-0.724939
UPI0001B951E6;WP_038159636.1	1.32785	0.171705		WP_021455706.1;UPI000390FFDB	0.16227	0.0632985		WP_006963135.1;UPI0001B9447E	0.0283767	0.0157814
WP_029236143.1;UPI0001B947CC	0.11221	0.0413081		WP_006957352.1;UPI0001B9477C	0.688609	0.202157		WP_038512589.1;UPI000512929B	1.45147	0.304785
WP_006961318.1;UPI0001B95069	1.39308	-0.147088		WP_006957390.1;UPI0001B9497A	1.01854	-0.205513		WP_038512524.1;UPI0005129291	0.301611	-0.111151
WP_006963124.1;UPI0001B9429C	0.218593	0.0566394		WP_006962698.1;UPI0001B94E9A	0.779971	0.244205		WP_040121369.1;UPI0005128E50	1.0911	0.174285
WP_004747250.1;UPI0001B9447F	0.32106	0.12296		WP_006959094.1;UPI0001B95002	0.38864	-0.14292		WP_019274563.1;UPI0002E384F3	0.404889	1.69212
WP_006961416.1;UPI0001B95682	2.19339	0.292595		WP_019274196.1;UPI0002F892D9	0.0877309	-0.0390193		WP_021455271.1;UPI0003913BF3	1.60775	-0.877323
WP_006961276.1;UPI0001B94E4E	0.13712	-0.0427952		WP_021458521.1;UPI000391604B	0.119641	0.0816561		WP_038511571.1;UPI0005127CB0	0.259383	0.130351
WP_006957904.1;UPI0001B93D75	1.07366	-0.307898		WP_021456767.1;UPI000390CE99	0.314845	-0.0496852		WP_040122301.1;UPI0005128B14	0.295475	0.128562
WP_006958219.1;UPI0001B94DB2	0.0901294	-0.0625547		WP_019274967.1;UPI00030C98A0	0.0274517	-0.0219822		WP_006958945.1;UPI0001B949D5	0.000957196	0.000663122
WP_006958943.1;UPI0001B949D3	1.56763	0.211283		WP_006960936.1;UPI0001B93C01	1.77977	-0.268358		WP_038512622.1;UPI0005128869	1.32765	-0.473517
WP_006959686.1;UPI0001B945FA	0.384436	-0.0610135		WP_019277892.1;UPI0002D8019A	0.212697	-0.101775		WP_038513603.1;UPI0005129067	0.35793	-0.170305
WP_006963225.1;UPI0001B94892	0.0287977	0.0139008		WP_006957391.1;UPI0001B9497B	0.155516	-0.0298684		WP_038160862.1;UPI0005044551	0.702327	-0.188826
WP_006958049.1;UPI0001B9459D	0.384819	0.254943		WP_019277888.1;UPI0002E30C2B	1.18203	0.815735		WP_040121357.1;UPI0005127065	1.93322	-0.161625
WP_006957971.1;UPI0001B94182	0.637955	0.122866		WP_021455350.1;UPI0003918472	0.1601	0.0377808		WP_006962090.1;UPI0001B95291	5.36338	4.77074
WP_006962274.1;UPI0001B93C2E	0.234797	0.19503		WP_021454939.1;UPI000390E5D8	0.038507	-0.0217177		WP_038511013.1;UPI00051283AF	2.44793	-0.707303
WP_006957111.1;UPI0001B93D42	0.82207	0.0509656		WP_006962089.1;UPI0001B95290	0.721026	-0.101917		WP_038511180.1;UPI0005127D85	1.34001	-0.245979
WP_006963135.1;UPI0001B9447E	0.0143311	0.00777181		WP_019277848.1;UPI0003676927	0.989472	-0.178342		WP_038513223.1;UPI00051287C4	0.924587	-0.216488
WP_006962705.1;UPI0001B94EA1	0.343606	-0.0872491		WP_006957789.1;UPI0001B959FB	0.873627	0.387928		WP_040121924.1;UPI0005127A1D	1.72313	-0.445227
WP_006958143.1;UPI0001B94B90	0.355786	-0.0649719		WP_006958278.1;UPI0001B94FCC	0.013598	0.0051562		WP_019277250.1;UPI0002DF4A0F	0.239987	-0.116467
WP_006962077.1;UPI0001B95284	0.274151	-0.0887686		WP_021458294.1;UPI000390EB99	0.0198397	-0.0136471		WP_038514198.1;UPI0005128AB5	1.82437	-0.36283
WP_019277764.1;UPI0001B958F1	0.144767	0.0672061		WP_006957416.1;UPI0001B94994	0.410589	0.22344		WP_038509460.1;UPI0005127C5D	1.02452	0.268042
WP_006959412.1;UPI0001B93BA3	0.148586	-0.0297769		WP_021455384.1;UPI000390FC60	1.31905	0.175486		WP_006963326.1;UPI0001B94CA6	0.489777	-0.43445
WP_006962005.1;UPI0001B94E78	0.914263	-0.342147		WP_019277290.1;UPI0002F398C9	0.937272	0.225456		WP_038513896.1;UPI00051290E5	1.22376	-0.429797
UPI0001B94216;WP_039952104.1	0.336177	0.096461		WP_006959910.1;UPI0001B95020	0.11207	0.0272757		WP_040122120.1;UPI00051285C0	0.533867	-0.084645
WP_006957551.1;UPI0001B94FC0	2.24274	0.180626		WP_021458612.1;UPI0003910962	1.00754	0.279484		WP_006958760.1;UPI0001B941BA	1.31803	-0.278209
WP_006957977.1;UPI0001B94188	1.5303	-0.447595		WP_019274205.1;UPI0002FC763F	0.0412679	-0.0177269		WP_006957058.1;UPI0001B93B34	0.139045	0.0583248
WP_006957875.1;UPI0001B93B6E	0.123825	-0.0385234		WP_021456443.1;UPI0003913D83	0.165329	-0.0692425		WP_038510142.1;UPI0005128177	1.5782	-0.2795
WP_039952579.1;UPI0001B93E66	1.0956	0.203622		WP_165579532.1;UPI0013F3FFE3	0.384111	0.14942		WP_040121290.1;UPI0005127E9B	1.71291	-0.290476
WP_006958181.1;UPI0001B94BA8	0.990694	-0.276896		WP_021454959.1;UPI000390D711	1.46829	-0.143703		WP_040121333.1;UPI0005127355	1.68005	-0.588088
WP_006961076.1;UPI0001B94424	0.206236	-0.0619685		WP_021458506.1;UPI0003910E47	0.929454	-0.0709877		WP_038510293.1;UPI00051274FC	0.782759	-0.543341
WP_006963304.1;UPI0001B94C9B	0.519844	-0.0892639		WP_021456974.1;UPI0003914233	0.690384	0.259244		WP_006960855.1;UPI0001B939AE	0.855567	0.166779
WP_006962141.1;UPI0001B95695	0.562458	0.0855166		WP_006957918.1;UPI0001B93D83	0.415693	0.181104		WP_038514528.1;UPI00052A94BC	0.870973	-0.182808
WP_006959833.1;UPI0001B94E00	0.260628	-0.088384		WP_019277945.1;UPI0002E1642B	1.07013	0.199654		WP_006957426.1;UPI0001B94B6D	0.989694	0.126978
WP_006962137.1;UPI0001B95691	0.0438184	-0.0083758		WP_021457947.1;UPI0003912F2C	0.465816	-0.0694466		WP_040121724.1;UPI0005129483	0.167357	-0.167274
WP_006961625.1;UPI0001B9403B	0.85568	-0.181285		WP_021455126.1;UPI0003917C56	0.569275	-0.172706		WP_040121620.1;UPI000512938C	0.829551	0.278055
WP_006957194.1;UPI0001B93F65	0.387734	0.184004		WP_006957168.1;UPI0001B93F4F	0.0802469	-0.0398795		WP_040121787.1;UPI0005128CA4	1.17129	0.165207
WP_006962888.1;UPI0001B958D6	0.248856	0.0861079		WP_021456393.1;UPI00039141E0	0.250577	0.102183		WP_038509835.1;UPI0005127588	0.193179	-0.04006
WP_006959073.1;UPI0001B94FF8	1.45812	0.257245		WP_006963259.1;UPI0001B94A88	3.00129	-0.236432		WP_038509406.1;UPI00051293CC	0.221424	0.0455805
WP_006963134.1;UPI0001B9447D	0.457965	0.100685		WP_019275155.1;UPI0002D84A50	0.0681461	-0.0383466		WP_006959030.1;UPI0001B94DD7	0.754673	-0.140238
WP_006959308.1;UPI0001B95A52	0.461548	-0.0344505		WP_021456335.1;UPI00039179ED	0.719435	0.124011		WP_038514404.1;UPI000512964D	1.15287	-0.14814
WP_006961135.1;UPI0001B94639	0.771083	-0.254388		WP_021457301.1;UPI0003917643	0.300517	-0.0714525		WP_040121817.1;UPI0005128C43	0.538591	-0.0893606
WP_004745887.1;UPI0001B94883	0.399035	-0.251114		WP_019277831.1;UPI00031B6B41	1.26335	0.149882		WP_006959043.1;UPI0001B94DE3	0.342596	0.0395762
WP_006960967.1;UPI0001B93E0D	0.0073538	0.0025603		WP_031342743.1;UPI000406BC40	1.24643	0.467936		WP_040121557.1;UPI0005128EEA	0.354738	0.0705516
WP_006957775.1;UPI0001B959ED	0.476896	0.118991		WP_165579707.1;UPI0013F4B909	0.975477	0.535491		WP_006962204.1;UPI0001769A0B	0.509393	-0.0648384
UPI0001B94B80	1.25567	-0.271729		WP_021455484.1;UPI000390A91C	1.32667	0.178418		UPI0005126D72;WP_080749098.1	0.406085	-0.189857
WP_006959385.1;UPI0001B9397A	0.195752	-0.131489		WP_006962979.1;UPI0001B93C5E	0.122752	0.0320676		WP_038510516.1;UPI0005126DE4	0.480487	-0.15923
WP_006957422.1;UPI0001B94B69	0.42542	-0.133495		WP_006958912.1;UPI0001B947D2	0.795666	-0.182268		WP_040121676.1;UPI0005127AFF	1.29463	-0.443707
UPI0001B94599;WP_039951264.1	1.72745	0.354724		WP_021458026.1;UPI0003917A77	1.01995	-0.136732		WP_006957519.1;UPI0001B94FA5	0.0312122	0.00632604
WP_006957678.1;UPI0001B955C6	0.761819	-0.409344		WP_021455192.1;UPI0003913B44	1.37371	-0.349443		WP_004406112.1;UPI0000009F93	0.0340848	0.0282745
WP_006962125.1;UPI0001B954A3	0.631295	-0.19134		WP_021455717.1;UPI0003915DBE	1.02434	-0.24819		WP_040121397.1;UPI0005126F29	0.0669017	0.0404072
WP_006961481.1;UPI0001B939D2	1.26515	0.352698		WP_006957902.1;UPI00037E649F	0.210446	0.0629845		UPI0005127B8C;WP_080749090.1	0.733629	-0.297008
WP_006960476.1;UPI0001B94618	0.927136	0.196843		WP_006957135.1;UPI0001B93D55	0.962331	-0.3828		WP_021455366.1;UPI000390E16E	1.36417	-0.218783
WP_006961711.1;UPI0001B94442	0.214445	0.0575485		WP_006963075.1;UPI0001B9408D	1.46276	0.413766		WP_038513593.1;UPI000512707D	2.71863	-0.293248
WP_006963249.1;UPI0001B94A7E	0.260335	0.0414931		WP_006959055.1;UPI0001B94FE6	0.962016	-0.165733		WP_006957417.1;UPI0001B94995	0.501369	0.192843
WP_006959455.1;UPI0001B93BC3	1.14071	0.0837752		WP_021458596.1;UPI0003912B44	0.588875	-0.171938		WP_006959074.1;UPI0001B94FF9	0.497444	-0.387821
WP_006958887.1;UPI0001B947C1	0.487863	0.0806777		WP_021456073.1;UPI000390F2E4	0.0582039	0.0083313		WP_040121919.1;UPI000512765D	0.599077	-0.274563
WP_006957813.1;UPI0001B93B54	0.568869	0.0985018		WP_021455205.1;UPI000390F2C3	1.36077	0.403857		WP_021457055.1;UPI000390F026	0.209457	0.0770957
WP_006960846.1;UPI0001B9588D	0.393716	-0.243549		WP_021458655.1;UPI0003913343	0.681155	0.381842		WP_040121667.1;UPI0005127806	0.20671	0.0612157
WP_006962482.1;UPI0001B9445C	0.498506	0.0819257		WP_006959582.1;UPI0001B941DD	0.00405744	-0.000387828		WP_235284733.1	0.636253	-0.440631
WP_038513651.1;UPI0001B9448A	0.261174	0.0910924		WP_021458651.1;UPI0003915716	0.448131	0.0789744		WP_038509591.1;UPI0005129667	0.959579	-0.212777
WP_006963186.1;UPI0001B94691	0.736998	0.223678		WP_006959826.1;UPI0001B94DF8	0.84523	0.155821		WP_040122305.1;UPI000512956B	1.21125	-0.193853
WP_006958234.1;UPI0001B94DBA	0.766434	-0.220545		WP_021457740.1;UPI0003913D40	0.565744	0.127259		WP_038510084.1;UPI0002ECE362	1.81172	-0.36962
WP_006959822.1;UPI0001B94DF4	0.427475	0.072553		WP_021457350.1;UPI0003911620	0.906582	0.132704		WP_038509832.1;UPI0005127675	0.185952	-0.0322863
WP_006960150.1;UPI0001B9585F	0.417241	-0.232255		WP_006959466.1;UPI0001B93DBE	0.136848	0.0837568		WP_038513819.1;UPI0005128B06	1.75942	-0.273431
WP_006957104.1;UPI0001B93B4D	0.19764	0.0303097		WP_021455306.1;UPI000390B4EC	0.0674739	0.0390352		WP_038512458.1;UPI00051293D9	0.756964	-0.281062
WP_006959466.1;UPI0001B93DBE	0.314942	-0.0465171		WP_019274189.1;UPI00030490A3	0.0680519	0.0353597		WP_038157203.1;UPI000505B90D	0.541173	-0.191844
WP_006958036.1;UPI0001B943AA	0.18257	-0.0735779		WP_006959982.1;UPI0001B95234	0.383432	-0.0911274		WP_040121882.1;UPI00051285C3	1.14304	-0.398706
WP_006961085.1;UPI0001B9442D	0.778034	-0.0905202		WP_165579432.1;UPI0013F4526D	0.295166	0.103141		UPI00051273B4;WP_052131702.1	0.0879882	-0.034811
WP_006963278.1;UPI0001B94C8F	0.680673	-0.0553455		WP_019277559.1;UPI0002E90D2D	0.301709	0.0456734		WP_038509573.1;UPI0005126E24	1.0973	-0.296401
WP_006959310.1;UPI0001B95A54	0.323211	0.0523097		WP_165579476.1;UPI0013F4A3EC	0.384976	0.158695		WP_019274571.1;UPI0002F0331F	0.299355	-0.136859
WP_006959624.1;UPI0001B943EF	0.183086	-0.033961		WP_021456034.1;UPI000390B4C8	0.870869	-0.267008		WP_038511953.1;UPI00051278B9	0.581966	-0.156956
WP_006963279.1;UPI0001B94C90	0.0852166	0.0233186		WP_021455211.1;UPI0003915597	0.176843	0.032788		WP_038513210.1;UPI0005126F92	0.590656	-0.231568
WP_006958044.1;UPI0001B94598	1.23617	0.252966		WP_006960932.1;UPI0001B93BFD	0.386211	-0.0175311		WP_040121444.1;UPI0005128998	0.85523	-0.190517
WP_006959607.1;UPI0001B943DE	0.39537	-0.0742766		WP_006957350.1;UPI0001B9477A	0.0731925	0.0107994		WP_038511654.1;UPI0005127D6C	0.825192	-0.158606
WP_006962704.1;UPI0001B94EA0	0.164535	-0.0385907		WP_021456616.1;UPI000390CF8B	0.611413	0.19387		WP_040121727.1;UPI0005128299	0.325911	0.0624199
WP_006959351.1;UPI0001B9396A	0.213565	-0.0439669		WP_021456487.1;UPI000390F6FF	0.0848954	-0.0175921		WP_038512628.1;UPI0005128AF4	0.811475	-0.219213
WP_006960195.1;UPI0001B93991	0.897477	-0.0947094		WP_004747250.1;UPI0001B9447F	1.86071	0.338401		WP_006957608.1;UPI0001B951CE	0.910173	0.196808
WP_006962335.1;UPI0001B93E57	0.165496	0.12308		WP_006959748.1;UPI0001B949DB	0.226985	-0.0552826		WP_006959436.1;UPI0001B93BB0	0.0727576	-0.0496413
WP_006958043.1;UPI0001B94597	0.115817	0.0134907		WP_021457840.1;UPI00039143F7	1.10066	0.15663		WP_038510072.1;UPI0005126F7D	0.0758003	0.0426229
WP_152472314.1;UPI0001B945A7	0.255369	0.15964		WP_019274342.1;UPI00035D2852	0.462072	0.142167		WP_038513672.1;UPI000512830E	2.04304	-0.615815
WP_006962486.1;UPI0001B9445E	0.285609	-0.0868549		WP_006962785.1;UPI0001B952B3	1.48841	-0.368555		WP_019273965.1;UPI0002EDCDF7	0.885589	-0.201207
WP_006960425.1;UPI0001B94407	0.0968475	0.0307077		WP_019276608.1;UPI0003108BB1	1.46298	0.263348		WP_038511360.1;UPI0005128F53	0.477574	0.244902
WP_006960642.1;UPI0001B94E26	0.712451	0.139825		WP_165579490.1;UPI0013F3FC93	0.892369	-0.100452		WP_021457131.1;UPI000391756E	1.11217	-0.299347
WP_006958927.1;UPI0001B949C3	0.165901	-0.0726967		WP_021458269.1;UPI000390B717	0.170099	0.139695		WP_040121456.1;UPI0005126C59	0.0878852	-0.0811939
WP_006961811.1;UPI0001B9465A	0.435237	-0.0289427		WP_021455128.1;UPI000390CBC3	1.45055	0.295625		WP_029236186.1;UPI0002DD8253	0.199559	-0.191938
WP_006957726.1;UPI0001B957D7	0.22584	0.282543		WP_021454972.1;UPI00039136FF	0.706731	-0.102082		WP_038509790.1;UPI00051273FC	1.64082	-0.279573
WP_006957058.1;UPI0001B93B34	0.195887	0.0565656		WP_021457669.1;UPI0003916255	0.471819	-0.0950178		WP_006958128.1;UPI0001B949AF	0.150079	-0.0710443
WP_006957920.1;UPI0001B93D85	0.294398	0.059391		WP_021454974.1;UPI00039151F4	1.07084	0.136452		WP_006957227.1;UPI0001B94170	0.559435	-0.153506
WP_006958072.1;UPI0001B94798	0.845721	-0.26122		WP_019276609.1;UPI0002F4C48C	0.443823	0.0182374		WP_040121883.1;UPI0005126FE6	1.15368	-0.371744
UPI0001B958A1	0.0636858	0.00788625		WP_021457946.1;UPI000391076B	0.202876	0.0665607		WP_038512806.1;UPI0005126D46	1.10715	-0.344101
WP_006962487.1;UPI0001B9445F	0.536913	0.223354		WP_006957114.1;UPI0001B93D45	0.619319	0.24297		WP_038514109.1;UPI0005128B16	0.545454	-0.136736
WP_006962947.1;UPI0001B93A24	0.110935	0.0459042		WP_021456061.1;UPI0003912CEB	0.628169	-0.0957737		WP_040121287.1;UPI00052A9A60	0.0139458	0.00560506
WP_021457152.1;UPI0001B93967	0.25517	-0.15435		WP_021455284.1;UPI00039117E7	0.416174	-0.12322		WP_019276936.1;UPI0002F2C5AE	0.0398751	-0.0421454
WP_006961439.1;UPI0001B9589A	1.12019	-0.320014		WP_021457030.1;UPI000390F36F	0.0136139	0.00619698		WP_038511279.1;UPI0005129102	0.389548	0.201379
WP_038513989.1;UPI0001B950BC	1.38436	0.113123		WP_021456339.1;UPI0003910935	1.90977	-0.270469		WP_038509876.1;UPI000512724C	0.166359	0.0499992
WP_004410407.1;UPI0001B946A3	0.0223299	-0.0057195		WP_021455974.1;UPI000390C205	0.166554	-0.093207		UPI0005127CA3;WP_052131827.1	1.65813	-0.140858
UPI0001B9400A;WP_019274601.1	1.39685	-0.220861		WP_021458209.1;UPI0003918828	0.0441733	0.0117753		WP_006962287.1;UPI0001B93C36	0.661662	0.160934
WP_006961499.1;UPI0001B939E4	1.0854	0.295313		WP_006959338.1;UPI0001B93962	0.761655	-0.0541458		WP_006958301.1;UPI0001B951D3	0.460439	-0.289164
WP_006957822.1;UPI0001B93B58	0.0396929	-0.0164979		WP_006957112.1;UPI0001B93D43	0.361852	-0.0436732		WP_006962570.1;UPI0001B9485E	1.96995	-0.349904
WP_006959683.1;UPI0001B945F8	1.29145	0.102636		WP_006958955.1;UPI0001B94BBB	1.55209	0.724133		WP_040121567.1;UPI00051277F0	0.573805	0.12369
WP_006958028.1;UPI0001B943A2	0.508693	-0.204557		WP_006963135.1;UPI0001B9447E	0.695739	0.258677		WP_038509419.1;UPI000512803F	1.61981	-0.201817
WP_006961275.1;UPI0001B94E4D	0.209063	0.208952		WP_021457410.1;UPI0003916BCC	0.625581	-0.0986888		WP_038511957.1;UPI00051271EC	0.630949	-0.137693
WP_006959715.1;UPI0001B947E1	0.213771	-0.135426		WP_021458228.1;UPI00039119DE	0.284615	0.0375182		WP_019276471.1;UPI0003032F16	0.983332	0.223812
WP_006959053.1;UPI0001B94FE4	0.732975	-0.130811		WP_006959569.1;UPI0001B941D6	1.00669	0.173976		WP_038510036.1;UPI0005128D3A	0.704503	-0.180799
WP_005383141.1;UPI00000098AA	1.00983	-0.422338		WP_006963149.1;UPI0001B9448D	0.579517	0.1366		WP_038512274.1;UPI0005128DD3	0.136493	-0.0540969
WP_006962816.1;UPI0001B954BE	0.354087	-0.066047		WP_006957088.1;UPI0001B93B43	1.14069	-0.0857016		WP_038514472.1;UPI0005129392	1.53472	-0.292236
WP_006957954.1;UPI0001B93F83	0.573856	-0.142328		WP_006957983.1;UPI0001B9418E	1.57775	-0.263179		WP_040121384.1;UPI0005128ADB	3.16857	-0.568527
UPI0001B94835;WP_021455271.1	1.19299	0.315557		WP_021456736.1;UPI000390B7F0	0.180699	-0.0452347		WP_019275252.1;UPI0002D83FDE	0.44854	-0.0946109
WP_006958945.1;UPI0001B949D5	0.132424	-0.0744514		WP_165579551.1;UPI0013F491EC	0.783822	-0.142543		WP_006958025.1;UPI0001B9439E	0.147873	0.0375353
WP_006960878.1;UPI0001B939BC	0.788274	-0.332874		WP_021458396.1;UPI0003918086	0.67233	-0.0914879		WP_006963409.1;UPI0001B950DD	0.0114563	-0.00326284
WP_006959079.1;UPI0001B94FFB	1.3539	0.229646		WP_006957911.1;UPI0001B93D7C	0.0267489	-0.00688871		WP_006959829.1;UPI0001B94DFB	0.0518388	0.0226574
WP_006961045.1;UPI0001B94221	0.673588	-0.202664		WP_006963140.1;UPI0001B94484	0.779176	0.212695		WP_019274159.1;UPI0002F1107B	0.509858	-0.188575
WP_006963082.1;UPI0001B94093	0.0965752	-0.112691		WP_021455087.1;UPI0003918746	1.24487	-0.211767		WP_038514887.1;UPI0005127552	0.0761534	-0.10611
WP_006961444.1;UPI0001B9589F	0.364095	-0.055769		WP_005450559.1;UPI00000098A6	0.276214	0.055488		WP_019273987.1;UPI0002F0D125	0.113402	0.0265414
WP_006963247.1;UPI0001B94A7C	1.04343	-0.170365		WP_021456896.1;UPI000390A7E3	0.841061	-0.0849056		WP_006960509.1;UPI0001B94804	0.614732	-0.167629
WP_006962725.1;UPI0001B9509C	1.57636	-0.237387		WP_021458291.1;UPI00039148B5	0.347975	-0.0737178		WP_040121647.1;UPI0005127200	0.230636	0.060449
WP_006959827.1;UPI0001B94DF9	0.3111	-0.167611		WP_006963252.1;UPI0001B94A81	1.57197	0.0863482		WP_038511629.1;UPI00052ACF52	1.48754	-0.218689
WP_006962779.1;UPI0001B952AD	0.952131	-0.476326		WP_019274466.1;UPI00030A6EEE	0.233713	0.0450001		WP_040121658.1;UPI0005127054	0.42008	0.119788
WP_006957188.1;UPI0001B93F63	0.140064	0.0351028		WP_021458061.1;UPI0003913708	0.12232	0.0378545		WP_038510730.1;UPI0005128DA2	1.08887	-0.314676
WP_006960534.1;UPI0001B9480F	0.0689081	-0.0166887		WP_006962088.1;UPI0001B9528F	2.83838	-0.299793		WP_006962077.1;UPI0001B95284	0.937584	-0.417519
WP_006957880.1;UPI0001B93B70	0.127583	-0.0575186		WP_006960846.1;UPI0001B9588D	1.29083	0.147307		WP_019275903.1;UPI00031F5BAB	0.0357352	0.0144285
WP_006957935.1;UPI0001B93F73	0.0525871	0.0364647		WP_165579491.1;UPI0013F4029E	0.515377	0.165026		WP_038511744.1;UPI0005127CF7	0.873143	-0.219674
WP_006961218.1;UPI0001B94C23	8.31804	7.87442		WP_019276214.1;UPI0002E57844	2.03301	0.224576		WP_038510855.1;UPI0005126DDE	1.99185	-0.271011
WP_006957592.1;UPI0001B951C6	0.570268	0.0959676		WP_021456413.1;UPI0003915197	0.188697	0.035024		WP_038511207.1;UPI0005128579	0.430208	0.248964
WP_006958317.1;UPI0001B951DF	1.60725	-0.109667		WP_021457956.1;UPI000390F70F	0.325633	-0.0254637		WP_038509403.1;UPI0005126BA9	0.194852	0.0539398
WP_006963371.1;UPI0001B94ECB	0.584597	-0.119806		WP_021458442.1;UPI000390ADE1	0.566221	-0.123847		WP_038512980.1;UPI0005128428	0.154943	-0.128482
WP_006958236.1;UPI0001B94DBB	0.209859	0.0364405		WP_006963217.1;UPI0001B9488A	0.196138	-0.0668354		WP_038511920.1;UPI0005127FF7	0.567329	0.0761026
WP_006960704.1;UPI0001B95242	0.166864	0.0209223		WP_165579448.1;UPI0013F49089	1.95993	-0.388527		WP_006957502.1;UPI0001B94D9E	0.0563467	-0.0340284
UPI0001B93BDA;WP_039951885.1	0.594096	0.0623976		WP_021458390.1;UPI000390C5FE	1.91013	0.350026		WP_038510519.1;UPI0005129704	0.486068	-0.106359
WP_006962502.1;UPI0001B94466	0.0166731	0.0194899		WP_019277799.1;UPI0002FA1CBA	0.522409	-0.225762		WP_006957110.1;UPI0001B93D41	0.693991	-0.236344
WP_039952769.1;UPI0001B94C91	0.170493	-0.114524		WP_021456083.1;UPI0003913C8F	0.792764	-0.112514		WP_038509288.1;UPI00051293ED	0.162497	0.0813974
WP_006957064.1;UPI0001B93B3A	0.455018	0.0563768		WP_021457043.1;UPI0003913F40	0.111696	0.0319341		WP_006958092.1;UPI0001B947A6	2.19038	-0.28086
WP_006957429.1;UPI0001B94B70	0.446702	0.108544		WP_021456350.1;UPI000391666E	1.51552	0.172973		WP_038511974.1;UPI0005128153	3.2167	0.640295
WP_006962405.1;UPI0001B94259	0.388818	-0.137206		WP_006963339.1;UPI0001B94EAB	1.70308	-0.349787		WP_006961006.1;UPI0001B94012	0.486867	-0.218522
WP_006958122.1;UPI0001B949AA	0.0544861	-0.0412509		WP_006957502.1;UPI0001B94D9E	0.302797	-0.129087		WP_038514489.1;UPI00051280F3	0.451916	-0.178499
WP_006963350.1;UPI0001B94EB6	0.462786	-0.278358		WP_021457808.1;UPI000390B773	0.314447	0.0772966		WP_038514303.1;UPI0005127E59	0.080282	-0.0214278
WP_006957439.1;UPI0001B94B7A	0.357659	0.110738		WP_021456738.1;UPI00039175DB	0.316917	-0.0818144		WP_038513673.1;UPI0005128024	0.520786	-0.122172
WP_006957232.1;UPI0001B94175	0.422492	0.0973447		WP_021458155.1;UPI000391097F	0.405224	-0.0463715		WP_038509479.1;UPI0005126BFE	0.0551709	0.00967598
WP_006957782.1;UPI0001B959F4	0.087873	-0.0311998		WP_021456417.1;UPI00039169CF	0.0529631	0.012181		WP_038509887.1;UPI000512777B	0.598259	0.127885
WP_006958125.1;UPI0001B949AC	0.535498	-0.0823701		WP_021458310.1;UPI000390A98F	0.530569	0.111492		WP_038511661.1;UPI000512804D	0.445236	0.167582
WP_006958058.1;UPI0001B945A6	0.435234	-0.123683		WP_019275649.1;UPI0002F5D204	0.073229	0.0181643		WP_040121231.1;UPI0005126D09	0.0902098	-0.0422878
WP_006963202.1;UPI0001B946A1	1.38945	-0.171806		WP_021454957.1;UPI00039182DD	0.284168	-0.119417		WP_006961785.1;UPI0001B94643	0.572472	-0.20369
WP_006961144.1;UPI0001B94819	0.209341	-0.0454483		WP_006963107.1;UPI0001B94290	1.73017	-0.28573		WP_019277132.1;UPI00030C6E87	0.312148	-0.0995471
WP_006962661.1;UPI0001B94C79	0.098614	-0.0478306		WP_006963097.1;UPI0001B94286	0.172565	-0.0539258		WP_006963204.1;UPI0001B946A4	0.0397898	0.0371602
WP_006960767.1;UPI0001B95465	2.29671	-0.191554		WP_021458642.1;UPI000390C69D	0.692435	0.164537		WP_040122306.1;UPI00051286D4	1.44685	-0.343917
WP_006957755.1;UPI0001B957E5	0.0568347	0.0102145		WP_006962923.1;UPI0001B93A0C	0.350092	-0.0901572		WP_006958299.1;UPI0001B94FE1	0.324682	0.0985394
WP_006961807.1;UPI0001B94659	0.098788	0.0322164		WP_021457727.1;UPI000390B9FB	1.30475	0.19187		WP_006957806.1;UPI0001B95A0C	0.0692855	0.0353845
WP_006957986.1;UPI0001B94191	0.473121	-0.119992		WP_165579564.1;UPI0013F45A4B	0.441728	-0.101629		WP_019277808.1;UPI0002DD7AB2	0.471101	-0.194944
WP_006961067.1;UPI0001B9441B	1.6401	0.407083		WP_019277505.1;UPI0002DC6FFB	1.01828	-0.109999		WP_006959748.1;UPI0001B949DB	0.0570317	0.036061
WP_006961255.1;UPI0001B94E39	0.172664	0.114774		WP_021456399.1;UPI000390EBF1	0.751544	0.127778		WP_038509588.1;UPI00051283F8	0.167282	-0.04706
WP_006961561.1;UPI0001B93C25	0.904793	-0.19571		WP_165579569.1;UPI0013F496BE	1.51837	0.202025		WP_038511594.1;UPI0005127834	0.0496613	-0.00824165
WP_006962090.1;UPI0001B95291	5.34838	5.39789		WP_021457228.1;UPI000390B30C	0.0859348	-0.0263373		WP_006957943.1;UPI0001B93F7B	1.05831	0.259902
UPI0001B94179;WP_039951103.1	0.0472039	-0.030091		WP_021455285.1;UPI0003914FEA	0.314014	0.0430482		WP_038509997.1;UPI00051288C1	0.459388	0.124893
WP_006957911.1;UPI0001B93D7C	0.192339	-0.0531158		WP_021455857.1;UPI000391231B	0.661463	0.110136		WP_038514172.1;UPI0005126DD2	0.0190918	0.00678507
WP_006961112.1;UPI0001B94629	1.94246	0.276511		WP_019277979.1;UPI0002DE7801	0.0147844	0.00226911		WP_038512907.1;UPI0005128795	0.0786083	-0.0177326
WP_006963239.1;UPI0001B948A0	0.0188346	-0.00287819		WP_006957415.1;UPI0001B94993	0.135018	0.0297807		WP_006958224.1;UPI0001B94DB5	0.447753	-0.0684306
UPI0001B93DB6;WP_019277834.1	0.739595	-0.132945		WP_006962077.1;UPI0001B95284	0.815657	0.190896		WP_038509598.1;UPI0005127967	2.83664	-0.971502
WP_006963196.1;UPI0001B9469B	1.02417	-0.151335		WP_006958112.1;UPI0001B949A1	2.08331	-0.473056		WP_038510723.1;UPI0005127911	0.198374	-0.0345434
WP_006960284.1;UPI0001B93DF6	0.049388	0.0179729		WP_006959750.1;UPI0001B949DC	2.01173	-0.311765		WP_038513127.1;UPI0005128103	0.281274	0.0609531
WP_006961113.1;UPI0001B9462A	0.866908	0.194597		WP_008222387.1;UPI000152F5DC	0.401975	0.121515		WP_038511940.1;UPI0005129170	0.435445	0.0636202
WP_004747603.1;UPI0001B93D46	0.0595776	-0.0227763		WP_021456492.1;UPI000390E9ED	0.674526	-0.185826		WP_006959329.1;UPI0001B95A61	0.606682	-0.296569
WP_006963093.1;UPI0001B94282	0.0256896	-0.0160637		WP_019277422.1;UPI00031A4933	0.207507	0.0453383		WP_038512684.1;UPI0005128BD7	0.256432	0.0342662
WP_236612194.1;UPI0001B94830	0.0843288	-0.0187454		WP_006959053.1;UPI0001B94FE4	1.4611	-0.327431		WP_006957372.1;UPI0001B94790	0.878046	-0.182462
WP_006957635.1;UPI0001B953C0	0.0684154	-0.0303898		WP_021455210.1;UPI0003910979	0.232146	0.0325921		WP_006959116.1;UPI0001B951FF	0.318527	0.0266997
WP_006957928.1;UPI0001B93F6C	0.280452	0.0474936		WP_019277263.1;UPI0002FE5658	0.299498	-0.0502256		WP_006957580.1;UPI0001B951C0	0.0769584	0.044281
WP_006957361.1;UPI0001B94785	0.185523	-0.0235049		WP_021456913.1;UPI0003913A83	0.859529	-0.259717		WP_006957116.1;UPI0001B93D48	0.380084	0.155387
WP_006962784.1;UPI0001B952B2	0.521723	-0.237354		WP_019277412.1;UPI00031E37CB	0.164383	-0.0271104		WP_006963083.1;UPI0001B94278	0.112279	0.0236034
WP_006960781.1;UPI0001B95650	0.424398	0.139788		WP_165579412.1;UPI0013F404E3	1.14085	-0.338013		WP_038509741.1;UPI00051282CD	0.294796	-0.0873706
WP_006957712.1;UPI0001B955D8	0.820917	0.137277		WP_021458028.1;UPI000390B939	1.58249	-0.327977		WP_038513425.1;UPI00051284F0	0.0645647	-0.0449034
WP_006959439.1;UPI0001B93BB3	0.467589	-0.250028		WP_021455693.1;UPI000390CD98	0.0664215	-0.0697301		WP_040121585.1;UPI00051278DF	0.820739	0.170366
WP_006962923.1;UPI0001B93A0C	0.380073	0.094883		WP_021455129.1;UPI000390D235	0.580164	0.120696		WP_006963252.1;UPI0001B94A81	0.174398	0.0597591
WP_006958182.1;UPI0001B94BA9	1.35896	0.0581341		WP_006957548.1;UPI0001B94FBD	0.15665	0.0859992		WP_021458497.1;UPI0003914FA8	0.327082	0.111152
WP_006959100.1;UPI0001B951F7	0.312656	0.045337		WP_038513517.1;UPI0005126C3D	2.3201	-0.238775		WP_038509942.1;UPI000512776E	0.83236	-0.224672
WP_006959298.1;UPI0001B95A48	1.25047	-0.374897		WP_006957755.1;UPI0001B957E5	0.000874524	-0.000216802		WP_006961575.1;UPI0001B93E24	0.43415	-0.190076
WP_006961359.1;UPI0001B9546A	1.30703	-0.374987		WP_021454963.1;UPI000390B4AF	0.0248383	0.0140667		WP_040121736.1;UPI000512833A	0.18639	0.0379321
WP_006957240.1;UPI0001B9436C	0.366892	-0.0631765		WP_006958936.1;UPI0001B949CC	1.29612	-0.431964		WP_038514585.1;UPI00051278D0	0.11698	-0.0818208
UPI0001B949C2;WP_031343163.1	0.190566	0.108047		WP_006957880.1;UPI0001B93B70	0.128359	0.0268542		WP_021456079.1;UPI00039112C2	0.154277	0.0541662
WP_006957370.1;UPI0001B9478E	0.960666	-0.246544		WP_165579661.1;UPI0013F3D3B8	1.03001	-0.267605		WP_038513952.1;UPI0005126B70	0.478136	-0.168774
WP_006958217.1;UPI0001B94DB0	0.0999965	-0.0326583		WP_021456737.1;UPI000390EF0D	0.487777	0.0550607		WP_006963222.1;UPI0001B9488F	2.67385	0.642241
WP_006959116.1;UPI0001B951FF	0.248279	0.0430234		WP_165579407.1;UPI0013F3E82C	0.024233	0.0035038		WP_019274389.1;UPI0002FC09A9	0.0116682	0.00224495
WP_006961111.1;UPI0001B94628	0.629963	0.195731		WP_005383141.1;UPI00000098AA	0.743855	-0.334264		WP_006957592.1;UPI0001B951C6	0.763196	-0.119877
WP_006957391.1;UPI0001B9497B	0.362408	-0.135045		WP_021457312.1;UPI000390C010	0.40767	0.0573788		WP_038513576.1;UPI0005127EDB	0.204213	0.0275682
WP_006959590.1;UPI0001B941E4	0.664531	0.128354		WP_021457396.1;UPI000390BC80	1.65848	-0.794924		WP_038511768.1;UPI00051291CB	0.414191	-0.0839717
WP_006963379.1;UPI0001B950BE	0.420643	0.147818		WP_021458016.1;UPI000390DB83	0.60532	0.18785		WP_040121824.1;UPI0005127D7C	0.731232	0.241957
WP_006959569.1;UPI0001B941D6	0.719962	0.130446		WP_019275859.1;UPI00031363A2	0.530106	-0.203662		WP_006961005.1;UPI0001B94011	0.0220928	-0.00684992
WP_006959700.1;UPI0001B947D9	0.845303	-0.219776		WP_006957369.1;UPI0001B9478D	1.81085	0.227193		WP_004743352.1;UPI0001B9569D	0.0811164	0.0422389
WP_006963257.1;UPI0001B94A86	0.195583	-0.0262032		WP_021457842.1;UPI000390B47B	0.627762	-0.138406		WP_006961111.1;UPI0001B94628	1.06695	-0.316888
WP_236612204.1	0.507994	-0.329748		WP_021458491.1;UPI0003916ADD	0.310011	-0.0831788		WP_021455055.1;UPI000391829F	0.918363	-0.129891
WP_006960907.1;UPI0001B93BEA	1.20187	0.147118		WP_021455057.1;UPI000390B802	0.441845	-0.0554193		WP_038513864.1;UPI000512815C	0.214045	0.0265738
WP_006963210.1;UPI0001B94880	3.17871	-0.507731		WP_021455094.1;UPI000391081C	0.831894	-0.172431		WP_006962741.1;UPI0001B950AC	0.641901	-0.229795
WP_006958120.1;UPI0001B949A9	1.90604	0.209052		WP_006959593.1;UPI0001B941E7	0.504201	-0.074283		WP_040121489.1;UPI0005126C0F	0.610576	-0.183594
WP_006957910.1;UPI0001B93D7B	0.0724006	-0.0204035		WP_021458391.1;UPI0003910548	0.602912	-0.0584507		WP_038510692.1;UPI0005127E0E	0.213708	-0.0559406
WP_006962827.1;UPI0001B954C9	0.190718	-0.0787582		WP_006958892.1;UPI0001B947C4	0.44139	-0.262527		WP_021456328.1;UPI0003912C35	0.428647	-0.464059
WP_171366175.1;UPI0001B93D74	1.36998	-0.452807		WP_006957468.1;UPI0001B94D89	0.530671	-0.176288		WP_038509774.1;UPI0005128DFD	0.244561	-0.0517317
WP_006958124.1;UPI0001B949AB	1.45222	-0.215912		WP_006958012.1;UPI0001B94394	0.462126	-0.20893		WP_021456869.1;UPI0003914E74	0.638067	-0.148363
WP_006961110.1;UPI0001B94627	0.41344	-0.0664202		WP_021456662.1;UPI000391005D	0.204008	0.0189266		WP_038509314.1;UPI0005128E36	0.329678	-0.12761
WP_006961440.1;UPI0001B9589B	0.209433	-0.164312		WP_021455754.1;UPI000390E2CE	0.283523	-0.109128		WP_038513983.1;UPI000512902F	0.24937	0.120099
WP_006958048.1;UPI0001B9459C	0.90299	-0.138229		WP_006957968.1;UPI0001B9417F	0.484327	0.138976		WP_040122348.1;UPI0005128E79	0.171054	0.050813
WP_006958067.1;UPI0001B945AF	0.252266	0.144723		WP_021454997.1;UPI000390DFAC	1.68748	-0.281148		WP_038512914.1;UPI0005128A9F	0.713554	-0.138103
WP_006959102.1;UPI0001B951F8	0.481181	-0.075229		WP_165579905.1;UPI0013F3D198	1.22868	-0.253347		WP_005476295.1;UPI00018F3D15	0.20343	-0.0815881
WP_039951919.1;UPI0001B94607;UPI0001B94E01	0.433433	-0.0698827		WP_165579466.1;UPI0013F41549	0.0989186	-0.0352389		WP_038513204.1;UPI000512833F	1.46445	0.196824
WP_006957969.1;UPI0001B94180	0.552157	-0.125279		WP_021457817.1;UPI000390F66E	0.0685602	-0.0184765		WP_006961445.1;UPI0001B958A0	0.833524	0.135443
WP_006959030.1;UPI0001B94DD7	1.44956	-0.210135		WP_021457806.1;UPI000390A6C8	0.113578	0.0179214		WP_006962781.1;UPI0001B952AF	0.401764	0.152241
WP_006960854.1;UPI0001B939AD	0.521856	0.212707		WP_065741967.1;UPI0008105767	0.405934	-0.185165		WP_038510075.1;UPI0005127F89	0.240317	0.15005
WP_006957960.1;UPI0001B93F89	1.11422	-0.2745		WP_006963186.1;UPI0001B94691	0.153857	-0.100557		WP_006963254.1;UPI0001B94A83	0.141267	-0.0382455
WP_006961447.1;UPI0001B958A2	0.712541	0.0966555		WP_021457007.1;UPI0003918535	0.120777	0.155219		WP_038514175.1;UPI0005129017	0.00493944	0.00291316
WP_006959286.1;UPI0001B95838	0.375935	-0.0495447		WP_006959035.1;UPI0001B94DDB	1.04991	0.324745		WP_006957880.1;UPI0001B93B70	0.181201	0.0382175
WP_006959767.1;UPI0001B949ED	1.27982	0.0848713		WP_031342317.1;UPI0004CE4CE3	1.4378	0.200994		WP_006962779.1;UPI0001B952AD	0.87637	-0.14389
WP_006963105.1;UPI0001B9428E	0.493895	-0.211241		WP_006959308.1;UPI0001B95A52	0.568339	-0.0435448		WP_038510423.1;UPI0005127F61	0.187668	-0.178646
WP_006960693.1;UPI0001B95237	0.343738	0.0405916		WP_019274079.1;UPI00030208A6	0.926643	-0.0834916		WP_006962261.1;UPI0001B93A0A	0.152406	0.0552216
WP_006960889.1;UPI0001B939C6	0.18383	-0.0344569		WP_021458330.1;UPI000390F866	1.06949	-0.243692		WP_038513574.1;UPI0005128456	0.00914519	0.00243696
WP_006960420.1;UPI0001B94403	0.6908	-0.0875549		WP_021455792.1;UPI0003915532	0.00967861	-0.00291697		WP_019275205.1;UPI0002D378E2	0.205647	0.0458946
WP_006959066.1;UPI0001B94FF1	1.90202	-0.40229		WP_021456394.1;UPI000390BE69	0.0268993	-0.00984255		WP_038164436.1;UPI0005085606	0.22657	-0.0531152
WP_006958240.1;UPI0001B94DBD	0.129647	-0.029541		WP_001040192.1;UPI0000009B87	0.0170354	0.0145899		WP_006963166.1;UPI0001B94497	0.532838	0.382851
WP_006961356.1;UPI0001B95467	1.06025	0.146405		WP_021456427.1;UPI000390C8F9	0.89963	0.152622		WP_038159275.1;UPI000502061F	0.818525	-0.150571
WP_006957425.1;UPI0001B94B6C	0.74342	0.177382		WP_021457809.1;UPI0003917C50	0.197217	0.0688038		WP_006959595.1;UPI0001B943D2	0.142055	0.0666033
WP_006959613.1;UPI0001B943E4	0.805612	-0.189302		WP_021457067.1;UPI0003913F60	0.079841	-0.0169779		WP_006963208.1;UPI0001B9487E	0.0181701	-0.00916735
WP_006962287.1;UPI0001B93C36	0.461653	-0.0782909		WP_021457741.1;UPI000390CD49	1.8817	-0.436087		WP_006960232.1;UPI0001B93BD3	0.0368951	-0.0254644
UPI0001B94428;WP_039952225.1	0.343795	-0.10771		WP_021456416.1;UPI00039112D1	0.707506	0.111531		WP_038513124.1;UPI0005128F34	0.0208737	0.0265115
WP_006963083.1;UPI0001B94278	1.50439	-0.168135		WP_043006652.1;UPI00052A82D9	0.972977	0.292074		WP_038513217.1;UPI0005127B5F	0.330895	-0.133354
WP_006957116.1;UPI0001B93D48	0.0972907	-0.0510934		WP_038163492.1;UPI000507AFCF	0.102053	0.0299333		WP_038510706.1;UPI000512879E	0.169256	0.0322094
UPI0001B93960	0.0919946	0.022494		WP_165579907.1;UPI0013F49FFF	0.322654	-0.0578868		WP_038510123.1;UPI00051271AE	1.3692	0.123699
WP_006963179.1;UPI0001B9468A	0.114967	-0.0247555		WP_021455085.1;UPI000390A60B	0.80622	0.175929		WP_005450559.1;UPI00000098A6	0.206859	-0.0837409
WP_006963349.1;UPI0001B94EB5	0.474787	0.0564327		WP_006959441.1;UPI0001B93BB5	2.05387	-1.00502		WP_006957411.1;UPI0001B9498F	1.46314	-0.257741
WP_006958306.1;UPI0001B951D6	0.0122676	-0.107696		WP_021458359.1;UPI000391437B	1.28929	-0.289573		WP_021458642.1;UPI000390C69D	0.00216398	-0.000174205
WP_006962884.1;UPI0001B958D4	1.56701	0.0931142		WP_021458068.1;UPI000390DA31	0.3415	-0.109547		WP_040121683.1;UPI0005128085	0.841648	0.0450554
WP_006957420.1;UPI0001B94B67	0.142822	-0.0303707		WP_006958072.1;UPI0001B94798	0.221624	-0.0439714		WP_038510458.1;UPI0005127A9C	0.0578125	-0.0225073
WP_006957230.1;UPI0001B94173	0.501204	-0.0820904		WP_021456364.1;UPI000390FB20	0.212928	-0.0403124		WP_006958058.1;UPI0001B945A6	0.332335	0.0740706
WP_006962200.1;UPI0001B958B5	1.08684	-0.141086		WP_021456464.1;UPI000390B99A	0.894318	-0.230188		WP_038513788.1;UPI0005127E72	0.149483	0.0556227
WP_006957326.1;UPI0001B94587	0.560967	-0.131919		WP_021456018.1;UPI000390A552	0.896976	0.219273		WP_038509857.1;UPI00051295BC	0.268859	-0.120797
WP_006957909.1;UPI0001B93D7A	0.283685	-0.107517		WP_021458397.1;UPI0003910172	1.02954	0.148068		WP_040121756.1;UPI00051288FD	1.2411	0.17734
WP_006959171.1;UPI0001B95404	3.20918	-0.416567		WP_006963005.1;UPI0001B93E6B	0.987729	0.114754		WP_038510430.1;UPI0005128026	0.899735	-0.321081
WP_006959762.1;UPI0001B949E8	0.473448	-0.0825202		WP_006957910.1;UPI0001B93D7B	0.104578	0.0185464		WP_006958339.1;UPI0001B951EA	0.719035	0.375572
WP_006959626.1;UPI0001B943F1	0.454378	-0.0793934		WP_021457879.1;UPI000390D6E9	0.271997	-0.0489184		WP_029236232.1;UPI00049282E4	0.104276	0.104774
WP_006958123.1;UPI0001A94EEB	1.46167	-0.187406		WP_031342802.1;UPI000401F57A	1.71213	0.420918		WP_038511657.1;UPI0005127A71	0.164955	0.0727666
WP_006961226.1;UPI0001B94C27	0.269692	-0.110703		WP_006958234.1;UPI0001B94DBA	1.34619	-0.398069		WP_038513214.1;UPI0005127BCE	0.110837	0.041158
WP_019276071.1;UPI0001B956A7	0.368486	-0.0906639		WP_006958887.1;UPI0001B947C1	0.0508905	0.0103823		WP_040121367.1;UPI00051271B0	0.00417695	0.00322215
WP_006960727.1;UPI0001B95257	0.989343	-0.267032		WP_006961067.1;UPI0001B9441B	0.107396	0.0288957		WP_038511591.1;UPI0005128CDE	0.123628	0.0120366
WP_006959586.1;UPI0001B941E0	0.128028	0.0421772		WP_021457234.1;UPI0003915A78	0.859831	0.106578		WP_040122281.1;UPI00051294D1	0.914594	0.0862815
WP_006957810.1;UPI0001B93B52	0.668573	-0.255989		WP_019276217.1;UPI0002F0C5F5	1.17675	-0.252028		WP_040121956.1;UPI0005128002	0.599608	0.162244
WP_006957399.1;UPI0001B94983	0.262551	-0.0590528		WP_006962998.1;UPI0001B93C71	1.27232	0.160315		WP_006959582.1;UPI0001B941DD	1.08905	-0.141445
WP_038514007.1;UPI0001B950C2	1.80718	-0.241126		WP_006959667.1;UPI0001B945F0	0.120934	-0.0293287		WP_038509345.1;UPI0005127782	0.23902	-0.117912
WP_006961309.1;UPI0001B95060	0.232785	0.0852833		WP_021457732.1;UPI00039164D7	1.13483	-0.153435		WP_006957988.1;UPI0001B94193	0.349625	0.121005
WP_006957464.1;UPI0001B94D87	1.59283	-0.288908		WP_165579735.1;UPI0013F4A2C9	0.143563	0.0351308		WP_004745883.1;UPI0001B94885	0.20069	-0.188538
WP_006959159.1;UPI0001B953FD	1.03545	0.211672		UPI00039143E4;WP_051912483.1	0.554692	-0.0384108		WP_019275577.1;UPI0003167C05	0.16302	-0.0398528
WP_006957224.1;UPI0001B9416D	0.260569	0.0269782		WP_021457131.1;UPI000391756E	1.025	0.373236		WP_006959055.1;UPI0001B94FE6	2.06794	-0.552839
WP_006959688.1;UPI0001B945FB	1.62603	-0.223194		WP_038510427.1;UPI0005127402	1.43601	0.130576		WP_038509693.1;UPI00051279F6	1.66233	0.423063
WP_006962915.1;UPI0001B958ED	1.69607	0.333604		WP_006958123.1;UPI0001A94EEB	0.244956	-0.0473245		WP_038513490.1;UPI00051278C6	0.186686	-0.143317
WP_006957375.1;UPI0001B94793	0.690049	-0.14474		WP_165579471.1;UPI0013F44E64	0.629242	0.10166		WP_006957928.1;UPI0001B93F6C	1.71478	0.137176
WP_006961220.1;UPI0001B94C24	1.4203	0.0898825		WP_006962816.1;UPI0001B954BE	1.30187	0.0798639		WP_200887213.1;UPI00051271BC	2.19303	0.585836
WP_006961096.1;UPI0001B94438	1.46404	-0.11527		WP_021456621.1;UPI0003912773	0.142467	0.0303491		WP_038512779.1;UPI0005126F8B	0.0401526	-0.0115681
WP_006959363.1;UPI0001B93971	1.5751	-0.44224		WP_165579647.1;UPI0013F44A4C	0.612536	0.120228		WP_038511374.1;UPI000512951F	0.467223	-0.141612
WP_006962578.1;UPI0001B94865	0.354633	-0.102954		WP_021456625.1;UPI00114716B0	0.0101009	0.00227165		WP_040121938.1;UPI00051281DB	0.188242	-0.0472031
WP_006959130.1;UPI0001B95207	1.25011	0.217559		WP_165579685.1;UPI0013F3E5CF	0.427871	-0.146163		WP_038513879.1;UPI0005128E69	0.24877	-0.0666885
WP_006960604.1;UPI0001B94C05	2.43644	-0.26626		WP_021455145.1;UPI0003916E3C	0.0814526	0.0366052		WP_038509854.1;UPI0005128D20	0.217785	-0.0285486
WP_031343405.1;UPI0001B94295	0.195804	-0.0686258		WP_021457193.1;UPI0003911F02	0.0878107	0.0461903		WP_006961255.1;UPI0001B94E39	0.570884	0.119546
WP_006959340.1;UPI0001B93963	0.430203	-0.23822		WP_019276996.1;UPI0002F119EE	1.40684	-0.204895		WP_038510935.1;UPI0005128DA6	0.800231	-0.0867666
WP_006959450.1;UPI0001B93BBE	0.879412	-0.0909271		WP_021458217.1;UPI0003910B62	0.620924	-0.177355		WP_019275782.1;UPI0002E42CE7	0.150596	0.0468674
WP_006961785.1;UPI0001B94643	0.222351	0.0919247		WP_021455073.1;UPI000390B0FE	1.12569	0.106101		WP_019277901.1;UPI0003152973	0.276874	-0.0638313
WP_006957121.1;UPI0001B93D4D	0.293965	0.207532		WP_019276803.1;UPI000316285C	0.0867232	-0.0163447		WP_038509524.1;UPI0005128BCC	0.19434	0.0873801
WP_006957930.1;UPI0001B93F6E	0.151109	-0.0335019		WP_038156112.1;UPI0005011B0D	0.15217	0.0427456		WP_019275648.1;UPI0003022D59	2.90807	1.05471
WP_006957538.1;UPI0001B94FB3	0.810791	0.164338		WP_021457597.1;UPI0003915ED1	1.66589	-0.156974		WP_038509749.1;UPI000512908F	0.125892	-0.0211709
WP_006960834.1;UPI0001B95881	1.01694	-0.253536		WP_021458579.1;UPI0003917102	0.0599981	0.0153853		WP_038509779.1;UPI0005127540	1.3657	-0.155425
WP_006960460.1;UPI0001B94608	0.074173	0.0416781		WP_019275011.1;UPI00030964C8	0.981531	-0.237142		WP_038512724.1;UPI0005128FDD	0.0772572	0.0213362
WP_006959043.1;UPI0001B94DE3	1.01821	-0.0770931		WP_021455892.1;UPI0003911E71	1.54104	0.0577075		WP_040122422.1;UPI0005126B68	0.0817737	-0.0311089
WP_006957394.1;UPI0001B9497E	0.284633	0.229651		WP_031343013.1;UPI0003FD35E0	1.05163	-0.23766		WP_038512955.1;UPI0005129223	0.357487	1.50852
WP_031343191.1;UPI0001B94201	0.130478	0.0607802		WP_021458613.1;UPI0003916DC3	0.796901	0.0376288		WP_038513177.1;UPI000512729F	0.322856	0.0681725
WP_006960835.1;UPI0001B95882	0.00956756	-0.00640551		WP_021457432.1;UPI000390C6F4	1.24523	-0.263104		WP_038510775.1;UPI0005128EA6	0.127127	-0.0518265
WP_006961190.1;UPI0001B94A33	0.748194	-0.242395		WP_021456695.1;UPI0003916074	0.265033	-0.188168		WP_040121655.1;UPI0005127378	0.447844	0.432817
WP_006961081.1;UPI0001B94429	0.155206	-0.0757949		WP_021456069.1;UPI000390D1FD	0.262966	-0.0443923		WP_040121951.1;UPI0005127452	0.542979	0.256378
WP_006962374.1;UPI0001B9405B	0.738796	0.102247		WP_021456418.1;UPI0003911154	0.107356	0.0218563		WP_006958120.1;UPI0001B949A9	0.404348	-0.0978222
WP_006962083.1;UPI0001B9528A	0.348071	-0.0779832		WP_006959586.1;UPI0001B941E0	0.572847	-0.103074		WP_006960878.1;UPI0001B939BC	0.373948	-0.0418625
WP_005436094.1;UPI00015BB568	0.0946016	-0.0605634		WP_165579419.1;UPI0013F4AE4F	0.916359	0.430304		WP_038162104.1;UPI0005000B00	0.320562	0.104659
WP_006959573.1;UPI0001B941D8	0.150146	0.0279395		WP_019274186.1;UPI00030BE7FC	1.21763	-0.193707		WP_006960588.1;UPI0001B94BF7	0.0862656	0.0213776
WP_004745495.1;UPI0001B953CB	1.0771	-0.301536		WP_021458321.1;UPI000390DEE1	1.35459	-0.218225		WP_038514135.1;UPI0005128DCD	0.345726	-0.0841681
WP_004745883.1;UPI0001B94885	2.74464	-0.522875		WP_021458144.1;UPI0003910FC2	1.27845	-0.223372		WP_038513989.1;UPI0005129231	0.0874611	0.0120506
WP_006963218.1;UPI0001B9488B	0.941763	-0.372977		WP_019274370.1;UPI0002D93231	0.740607	0.0941289		WP_006961144.1;UPI0001B94819	1.14305	-0.140408
WP_006957426.1;UPI0001B94B6D	0.382035	-0.035792		WP_095562139.1;UPI000BAAAF20	0.664053	0.0831731		WP_080749065.1	0.320874	-0.125332
WP_006957114.1;UPI0001B93D45	0.0264988	0.017732		WP_006962878.1;UPI0001B956D8	0.755649	-0.100599		WP_038510009.1;UPI000512769B	0.642188	0.114268
WP_038510084.1;UPI0001B94985	1.74651	-0.351355		WP_021457294.1;UPI000391703C	0.563973	0.106054		WP_019276608.1;UPI0003108BB1	0.0240421	0.00742785
WP_006960749.1;UPI0001B95453	0.52328	0.389791		WP_021457747.1;UPI000390F0AB	0.167829	0.0471859		WP_038513939.1;UPI00051294AD	0.743438	0.123287
WP_006962088.1;UPI0001B9528F	2.50101	-0.217213		WP_006958855.1;UPI0001B945D6	1.36778	-0.238192		WP_040121391.1;UPI000512742C	1.22011	0.160642
WP_006961143.1;UPI0001B94818	1.2141	0.126186		WP_019276462.1;UPI0002DC0FF6	0.115865	-0.0344626		WP_038165030.1;UPI0005074600	0.920756	0.119685
UPI0001B953FE;WP_039951654.1	0.000783862	-0.000398		WP_021456622.1;UPI000390F4A7	0.538053	0.0549475		WP_038509814.1;UPI0005128CA8	0.608056	-0.190735
WP_006957332.1;UPI0001B9458D	0.341464	-0.11102		WP_021457179.1;UPI000390AFC3	0.326089	-0.0675837		WP_006960216.1;UPI0001B939A6	0.0469319	0.0140425
WP_006957427.1;UPI0001B94B6E	1.31796	-0.0920563		WP_004745495.1;UPI0001B953CB	0.76887	-0.232237		WP_038513078.1;UPI0005128738	0.337106	0.124463
WP_006963376.1;UPI0001B950BB	0.861408	0.223763		WP_021456792.1;UPI0003917E10	0.938808	0.1957		WP_040121739.1;UPI0005127347	2.78881	5.33504
WP_006957372.1;UPI0001B94790	0.98095	-0.227138		WP_021457026.1;UPI0003911747	0.182743	0.067344		WP_006959833.1;UPI0001B94E00	0.569216	0.191396
WP_006959824.1;UPI0001B94DF6	0.584119	0.0683263		WP_021458264.1;UPI00039180E7	0.179334	0.11763		WP_038511484.1;UPI0005128F2D	0.780808	-0.312225
WP_006958355.1;UPI0001B951F2	1.23743	-0.336532		WP_019276549.1;UPI0002FFE055	0.937049	-0.158579		WP_040121546.1;UPI00051276D2	2.46552	0.286902
WP_006963204.1;UPI0001B946A4	0.916632	-0.217213		WP_006959043.1;UPI0001B94DE3	1.76636	0.175507		WP_006959468.1;UPI0001B93DC0	0.255834	-0.109938
WP_006958986.1;UPI0001B94BCD	0.406747	-0.064949		WP_006963254.1;UPI0001B94A83	0.593404	-0.217344		WP_019276788.1;UPI0002F8CA16	1.17829	-0.185464
WP_006960128.1;UPI0001B95854	0.986697	-0.517394		WP_021458528.1;UPI0003915C74	1.26562	-0.192795		WP_019276906.1;UPI000375CCAE	1.14161	0.137678
WP_006959526.1;UPI0001B93FBF	0.153967	0.0271378		WP_019275883.1;UPI0003082F69	0.574139	-0.0920213		WP_038514449.1;UPI0005126E69	1.05396	-0.123669
WP_006962113.1;UPI0001B93961	0.354767	-0.0777327		WP_006959761.1;UPI0001B949E7	0.867072	-0.418377		WP_038509270.1;UPI00051293FA	0.801829	-0.462901
WP_006957397.1;UPI0001B94981	1.2488	-0.272413		WP_006957836.1;UPI0001B93B5F	0.705016	-0.237486		WP_038509701.1;UPI00051288ED	1.83549	-0.316379
WP_006959287.1;UPI0001B95839	1.49377	-0.421563		WP_021457479.1;UPI0003913DA8	0.164073	-0.159557		WP_005383141.1;UPI00000098AA	0.0965153	0.110904
WP_006960842.1;UPI0001B95889	0.217634	0.0871487		WP_021458622.1;UPI0003914AA3	1.81911	-0.139493		WP_038510847.1;UPI00051276DE	0.00119458	0.000895182
WP_006960124.1;UPI0001B95850	1.71377	-0.403778		WP_006958120.1;UPI0001B949A9	1.09473	0.112712		WP_038511487.1;UPI0005127E33	1.33574	-0.499296
WP_006962123.1;UPI0001B954A1	0.825252	-0.245817		WP_006957707.1;UPI0001B955D5	0.722075	-0.121515		WP_006957232.1;UPI0001B94175	0.154713	-0.0216904
WP_006959097.1;UPI0001B951F5	0.073508	-0.008763		WP_021456336.1;UPI000390A562	0.102827	0.0186443		WP_006959035.1;UPI0001B94DDB	0.077032	-0.040034
WP_006959577.1;UPI0001B941DA	0.0920107	-0.0282402		WP_006959592.1;UPI0001B941E6	1.36535	0.287034		WP_038511977.1;UPI0005129715	0.0224063	-0.0159899
WP_006957083.1;UPI0001B93B41	0.610328	-0.210321		WP_021457148.1;UPI0003916014	0.765342	0.313564		WP_038512882.1;UPI0005127972	0.333371	0.12558
WP_006960216.1;UPI0001B939A6	0.0802469	0.0279992		WP_019277810.1;UPI0002F00102	0.961083	-0.121297		WP_006963186.1;UPI0001B94691	1.27013	0.500439
WP_006961186.1;UPI0001B94A2F	0.875328	-0.222281		WP_165579815.1;UPI0013F45319	0.772851	-0.272889		WP_038514565.1;UPI0005128A36	0.234941	-0.108289
WP_006960186.1;UPI0001B9398C	0.268973	-0.0710735		WP_021457936.1;UPI0003913FF7	0.0559658	-0.0195986		WP_040121484.1;UPI0005128782	0.947407	0.115243
WP_006959982.1;UPI0001B95234	0.638659	0.176256		WP_006958274.1;UPI0001B94FC8	0.49267	0.287502		WP_006960642.1;UPI0001B94E26	0.440277	-0.0963364
WP_006958269.1;UPI0001B94FC3	0.851535	-0.164519		WP_019275431.1;UPI0002F2A321	2.72468	-0.339249		WP_006962772.1;UPI0001B952A6	0.194499	-0.113924
WP_006960747.1;UPI0001B95451	0.768903	0.241562		WP_021456994.1;UPI0003912C95	0.47081	-0.0870393		WP_006959592.1;UPI0001B941E6	0.277762	-0.0486952
WP_006962998.1;UPI0001B93C71	0.644924	0.948126		WP_021455389.1;UPI0003910DFF	0.32583	0.0615629		WP_006963238.1;UPI0001B9489F	0.19047	-0.060435
WP_006961005.1;UPI0001B94011	0.407337	-0.13909		WP_165579674.1;UPI0013F44641	0.0172502	0.00460815		WP_006962487.1;UPI0001B9445F	0.0218373	0.0089887
WP_001040192.1;UPI0000009B87	0.480948	-0.276671		WP_031342836.1;UPI00042A7387	0.433162	-0.0932261		WP_038513042.1;UPI0005126FC0	0.216729	-0.0491079
WP_019274764.1;UPI0001B94997	0.766238	-0.17763		WP_021454935.1;UPI000391547B	0.148876	-0.0551205		WP_038513619.1;UPI000512760D	1.07031	0.114113
WP_006960421.1;UPI0001B94404	1.13329	-0.129466		WP_021454958.1;UPI0003910FA7	0.240944	0.0449696		WP_038513557.1;UPI000512861E	0.645314	0.190249
WP_006962931.1;UPI0001B93A14	0.509438	-0.115577		WP_021456092.1;UPI000390E5F5	0.0212622	-0.00584094		WP_040121543.1;UPI00051291E5	1.19688	0.148962
WP_006957636.1;UPI0001B953C1	1.467	-0.234307		WP_165579913.1;UPI0013F3B456	0.20306	0.0514151		WP_038510081.1;UPI00051278A4	0.0588436	-0.0155176
UPI0001B93DD6;WP_152472524.1	0.693747	-0.0882708		WP_031343223.1;UPI0004CF1AA6	0.232803	0.0931517		WP_006960891.1;UPI0001B939C8	0.650708	-0.181466
WP_006963096.1;UPI0001B94285	1.72178	-0.348464		WP_006963238.1;UPI0001B9489F	0.895539	0.0749963		WP_021457062.1;UPI000390CADF	0.579203	-0.127097
WP_006963090.1;UPI0001B9427F	0.8945	-0.309074		WP_021458159.1;UPI00039131F9	0.390644	-0.154327		WP_038510472.1;UPI000512743F	0.129355	0.0334396
WP_006959527.1;UPI0001B93FC0	0.0671171	0.00926145		WP_006957063.1;UPI0001B93B39	0.311584	-0.0409311		WP_040121282.1;UPI0005127F17	0.0266607	-0.0117188
WP_006959587.1;UPI0001B941E1	1.83958	-0.564041		WP_006961445.1;UPI0001B958A0	0.426835	-0.128251		WP_038509850.1;UPI000512719B	1.15032	-0.188026
WP_006959823.1;UPI0001B94DF5	0.0457129	-0.02458		WP_021456551.1;UPI000390F3D2	0.137339	0.0626418		WP_006959350.1;UPI0001B93969	0.145982	-0.075243
WP_006962781.1;UPI0001B952AF	1.38887	-0.279112		WP_019274505.1;UPI0003060AD7	1.41962	-0.0395406		WP_006959094.1;UPI0001B95002	0.401151	-0.080047
WP_006962840.1;UPI0001B956BA	0.913944	-0.194781		WP_021457969.1;UPI0003910A48	0.188533	-0.115642		WP_006963206.1;UPI0001B946A6	0.196965	-0.200602
WP_006962139.1;UPI0001B95693	0.188616	0.0683339		WP_019274130.1;UPI0002ECA602	1.38891	-0.131665		WP_006962979.1;UPI0001B93C5E	0.144356	0.0380313
WP_006960710.1;UPI0001B95246	0.648237	-0.138098		WP_165579657.1;UPI0013F3C8E8	0.178487	0.0540333		WP_038509868.1;UPI000512833B	0.865482	0.355587
WP_006963180.1;UPI0001B9468B	0.0620985	-0.0129077		WP_021458178.1;UPI000390D62D	0.0738516	0.0359319		WP_038509257.1;UPI0005129553	0.113428	-0.0217018
WP_006961262.1;UPI0001B94E40	1.27447	-0.123376		WP_006958122.1;UPI0001B949AA	0.119433	0.0557582		WP_004412993.1;UPI0001B94DFC	0.946291	0.196219
WP_006959582.1;UPI0001B941DD	0.786914	0.0729154		WP_019274514.1;UPI00030C137F	0.645473	0.103092		WP_040121318.1;UPI0005128B72	0.216711	0.00929324
WP_006957955.1;UPI0001B93F84	0.0534481	0.0171744		WP_019274128.1;UPI000305B0BE	0.387918	-0.0496114		WP_038513928.1;UPI0005127082	1.06927	0.17492
WP_006957608.1;UPI0001B951CE	1.17726	-0.0823809		WP_021458179.1;UPI0003913CCD	0.0569848	-0.0233568		WP_038514158.1;UPI0005129530	0.268178	-0.0468451
WP_006962952.1;UPI0001B93A29	0.798629	-0.223952		WP_021458244.1;UPI0003912164	0.421098	0.128618		WP_038156112.1;UPI0005011B0D	0.742632	0.0811596
WP_006961079.1;UPI0001B94427	0.000648077	-0.000602086		WP_006959823.1;UPI0001B94DF5	0.91627	-0.154896		WP_038509337.1;UPI0005126EF4	2.0064	0.213403
WP_006957491.1;UPI0001B94D95	0.274318	0.18595		WP_021456483.1;UPI000390B094	0.876273	-0.3147		WP_038510362.1;UPI0005127762	0.570153	0.234011
WP_006957428.1;UPI0001B94B6F	0.334105	0.0233822		WP_021458062.1;UPI000390BC73	1.15391	-0.199423		WP_006957822.1;UPI0001B93B58	1.06752	0.129847
WP_006963335.1;UPI0001B94CAA	1.65566	-0.427354		WP_029236009.1;UPI000492C1A0	0.347244	0.1353		WP_006963014.1;UPI0001B93E74	1.28213	0.163137
WP_006960234.1;UPI0001B93BD5	0.305708	0.0241744		WP_021458517.1;UPI0003915554	0.513146	-0.103822		WP_038513094.1;UPI000512844E	0.629512	0.115215
WP_006960908.1;UPI0001B93BEB	1.87927	-0.287078		WP_006958077.1;UPI0001B9479D	2.89578	-0.369221		WP_006957816.1;UPI0001B93B55	0.0290296	0.0114168
WP_006963222.1;UPI0001B9488F	0.843614	-0.337771		WP_165579704.1;UPI0013F47A7F	0.365765	-0.0401675		WP_040121495.1;UPI00051291FC	0.3148	-0.0644162
WP_006957348.1;UPI0001B94778	5.80235	6.55428		WP_019274467.1;UPI0002F6FD0D	0.816337	-0.14014		WP_006962924.1;UPI0001B93A0D	0.601326	0.0986608
WP_006963384.1;UPI0001B950C3	1.49813	-0.373597		WP_021456810.1;UPI0003913255	0.387683	-0.0974337		WP_006959575.1;UPI0001B941D9	0.0191468	-0.00898361
WP_006959468.1;UPI0001B93DC0	0.566936	-0.289797		UPI0003913905;WP_031343044.1	1.99362	0.192331		WP_038509777.1;UPI00051292C9	1.03448	-0.123056
WP_006962468.1;UPI0001B94454	0.980403	-0.273365		WP_006959097.1;UPI0001B951F5	0.0614652	0.019563		UPI0005128B31;WP_235284656.1	1.25501	-0.279018
WP_006960838.1;UPI0001B95885	0.845992	-0.20319		WP_040121887.1;UPI0005127279	0.0962303	0.0140514		WP_038513498.1;UPI0005127541	0.185697	-0.0184364
WP_006957110.1;UPI0001B93D41	0.399928	-0.13931		WP_006958092.1;UPI0001B947A6	0.00848272	0.00244141		WP_019274409.1;UPI00030E2C1E	0.106918	-0.064827
WP_006960836.1;UPI0001B95883	0.313682	0.109797		WP_006959046.1;UPI0001B94DE6	1.24435	-0.379086		WP_040121544.1;UPI0005128072	1.09169	0.127864
WP_006963407.1;UPI0001B950DB	1.10994	-0.249608		WP_006959698.1;UPI0001B947D8	0.841206	-0.129604		WP_038509883.1;UPI000512860A	1.32412	0.338287
WP_006962149.1;UPI0001B9569B	0.148765	-0.0588131		WP_021457652.1;UPI0003916F35	1.34178	-0.292712		WP_038513118.1;UPI000512716F	0.536584	-0.0919526
WP_006957514.1;UPI0001B94FA0	0.353058	-0.19306		WP_019275527.1;UPI0002DE8D5A	1.59413	-0.264935		WP_038512869.1;UPI00051284EA	0.172643	0.0331427
WP_006962003.1;UPI0001B94E76	0.0337422	-0.017561		WP_006960494.1;UPI0001B947FC	1.01901	-0.380992		WP_006961110.1;UPI0001B94627	2.58332	-0.308453
WP_006957411.1;UPI0001B9498F	1.51883	-0.408609		WP_019276553.1;UPI00030743F1	2.01453	-0.540768		WP_038509936.1;UPI000512912D	0.129216	0.0484371
WP_006963273.1;UPI0001B94C8A	1.32273	-0.206813		WP_006959571.1;UPI0001B941D7	0.33202	-0.0632547		WP_006962998.1;UPI0001B93C71	0.302974	0.103519
WP_006962072.1;UPI0001B9527F	1.76736	-0.326166		WP_165579734.1;UPI0013F48806	0.0184787	0.00276566		WP_021456564.1;UPI000390CFEA	0.209277	0.051789
UPI0001B94DE7;WP_039951642.1	0.743156	-0.233355		WP_021456703.1;UPI000391262C	0.429502	0.189917		WP_038512850.1;UPI00051289B6	2.39038	0.417457
WP_006957108.1;UPI0001B93B51	0.493546	-0.0967306		WP_021458533.1;UPI00039165AB	0.179443	-0.15939		UPI0005127F15;WP_052131761.1	0.29581	0.0805569
WP_006959704.1;UPI0001B947DB	2.38803	-0.450422		WP_021456906.1;UPI0003917CBC	0.727481	-0.0848821		WP_006960378.1;UPI0001B941F1	1.33309	-0.176404
WP_006957337.1;UPI0001B94592	0.0594205	0.0144253		WP_021455789.1;UPI0003917472	0.22661	-0.0763601		WP_006957912.1;UPI0001B93D7D	0.177849	0.163493
WP_006957758.1;UPI0001B957E7	0.405908	2.11857		WP_006959521.1;UPI0001B93FBA	0.139117	-0.128041		WP_006959084.1;UPI0001B94FFD	0.0618818	-0.011137
WP_006959436.1;UPI0001B93BB0	1.57827	-0.265003		WP_006963138.1;UPI0001B94482	0.442253	-0.205422		WP_006959569.1;UPI0001B941D6	0.220844	0.0564016
WP_006958224.1;UPI0001B94DB5	0.051303	-0.0147298		WP_021456341.1;UPI0003912C04	0.464376	-0.154823		WP_038509909.1;UPI00051285DA	0.358294	-0.0909042
WP_006960196.1;UPI0001B93992	1.44517	-0.385364		WP_019276080.1;UPI0002E5292E	0.174406	0.0443834		WP_038509745.1;UPI0005128EDE	0.0836829	0.0946833
WP_006963219.1;UPI0001B9488C	2.006	-0.651855		WP_021455307.1;UPI0003918688	0.508608	0.190805		WP_006960227.1;UPI0001B93BCE	0.0415946	0.0298405
UPI0001B941B0;WP_236612167.1	1.03424	-0.259268		WP_021457716.1;UPI0003914C4B	0.0796493	-0.021396		WP_038514094.1;UPI0005127DD6	0.0334495	0.0236231
WP_006959913.1;UPI0001B95022	0.440609	0.176802		WP_006957514.1;UPI0003FE6591	0.0275764	0.00944392		WP_038513642.1;UPI00051285D1	2.02787	0.273666
WP_006957519.1;UPI0001B94FA5	1.28373	-0.414731		WP_021458048.1;UPI000390CAB4	0.50183	-0.231794		WP_006957910.1;UPI0001B93D7B	0.798366	0.0738074
WP_006959524.1;UPI0001B93FBD	1.07403	-0.184559		WP_021456091.1;UPI000391603F	0.13162	0.0379308		WP_006958274.1;UPI0001B94FC8	0.132926	-0.076081
WP_006962002.1;UPI0001B94E75	0.32779	-0.152651		WP_006962909.1;UPI0001B958E7	0.788946	-0.223485		WP_038514856.1;UPI0005127E88	2.11275	0.143782
WP_006959505.1;UPI0001B93DD5	1.15894	-0.221967		WP_021456352.1;UPI00039121DD	0.45206	-0.0384432		WP_006957468.1;UPI0001B94D89	0.812764	-0.161578
WP_006957912.1;UPI0001B93D7D	0.982309	-0.300511		WP_006962325.1;UPI0001B93E4D	0.292693	-0.12798		WP_038513790.1;UPI0005127DD0	0.968417	-0.254297
WP_006963216.1;UPI0001B94888	1.72349	-0.487645		WP_021455777.1;UPI0003916789	0.334629	-0.129141		WP_040121580.1;UPI0005128F49	0.88912	-0.0881952
WP_006957417.1;UPI0001B94995	2.21581	-0.398493		WP_021456848.1;UPI00039185C1	0.437992	-0.0565809		WP_038158723.1;UPI000508C44D	0.639538	0.135672
WP_006961074.1;UPI0001B94422	0.942626	-0.229948		WP_006957444.1;UPI0001B94B7F	0.837275	-0.362993		WP_019275328.1;UPI00031494FE	1.76404	0.149213
WP_006960599.1;UPI0001B94C00	0.437788	-0.0888424		WP_165579509.1;UPI0013F432EF	1.03906	-0.206772		WP_006959571.1;UPI0001B941D7	0.30442	-0.0593058
WP_006961211.1;UPI0001B94C1E	0.591632	-0.379948		WP_021458406.1;UPI0003912838	0.782951	-0.107555		WP_038512790.1;UPI0005128F04	0.690542	0.0737019
WP_006963217.1;UPI0001B9488A	0.138104	0.0256646		WP_019275568.1;UPI0003187945	0.583675	-0.167631		WP_038510078.1;UPI0005127929	1.88998	0.109418
WP_006958446.1;UPI0001B955E7	0.806519	-0.196356		WP_006959264.1;UPI0001B9582A	1.1129	-0.233451		WP_006958349.1;UPI0001B951EF	0.337767	0.0945492
WP_006959046.1;UPI0001B94DE6	1.29458	-0.337854		WP_021458697.1;UPI000390ACC2	2.27654	-0.602596		WP_038512782.1;UPI00051277F7	0.929993	0.146487
WP_006959264.1;UPI0001B9582A	1.34745	-0.45492		WP_021457070.1;UPI000390AB46	1.3141	0.286317		WP_038510038.1;UPI0005128359	0.0683185	0.02145
WP_006958864.1;UPI0001B947B5	1.02167	-0.549215		WP_021456426.1;UPI0003914FD1	0.173496	0.0215785		WP_006960450.1;UPI0001B945FE	0.264686	0.115482
WP_006963270.1;UPI0001B94A93	0.198433	-0.0268485		WP_019277572.1;UPI000301B3CC	0.443092	-0.123081		WP_038513677.1;UPI0005126BAD	1.26832	-0.20613
WP_006957983.1;UPI0001B9418E	0.876368	-0.148051		WP_165579526.1;UPI0013F3D860	2.09335	-0.348586		WP_006963249.1;UPI0001B94A7E	0.933765	0.0995153
WP_039951667.1;UPI0001B9581D	1.26729	-0.270082		WP_021457744.1;UPI000390F3DB	0.570638	-0.112288		WP_006962135.1;UPI0001B9568F	0.0741122	0.0421931
WP_006959571.1;UPI0001B941D7	0.0436438	-0.0124995		WP_008081084.1;UPI0001F98C0A	0.130505	0.0551306		WP_096000866.1;UPI000492B2ED	0.175624	0.0411307
WP_039952568.1;UPI0001B93A2C	0.662189	-0.207354		WP_165579470.1;UPI0013F48BE2	2.23143	-0.356562		UPI0001B94699;WP_227495665.1	0.992246	-0.471991
WP_001181007.1;UPI0000134BD6	1.50377	-0.391948		WP_021455791.1;UPI0003914A40	0.127435	-0.0186761		WP_040122229.1;UPI0005127338	0.230517	0.137244
WP_006959768.1;UPI0001B949EE	0.152912	-0.0501639		WP_021458365.1;UPI00039186A3	0.482119	0.0609341		WP_040122160.1;UPI00051292D8	0.534959	-0.202711
WP_006960574.1;UPI0001B94A0C	0.12999	-0.0102056		WP_021458650.1;UPI000390FA0B	0.412551	0.197539		WP_040121688.1;UPI0005127995	0.246225	-0.110847
WP_006957572.1;UPI0001B951BC	0.660934	-0.257783		WP_045987046.1;UPI0005F9C064	0.0422323	-0.0185757		WP_019274447.1;UPI0002F52190	1.01981	-0.276082
WP_006963122.1;UPI0001B9429A	0.316709	-0.0479927		WP_021458536.1;UPI000391847D	0.992572	-0.226238		WP_038513651.1;UPI0002E37835	0.456521	0.0604013
WP_006962101.1;UPI0001B9548C	0.571426	0.163649		WP_021457056.1;UPI00039156A8	1.48426	-0.195014		WP_038512989.1;UPI000512892D	0.828392	0.388789
WP_006962593.1;UPI0001B94871	1.22132	-0.196804		WP_006963014.1;UPI0001B93E74	1.18761	0.230772		WP_038513608.1;UPI00051277A0	0.0761112	-0.0447865
WP_006957919.1;UPI0001B93D84	0.605792	-0.177168		WP_031342715.1;UPI00039162AD	0.549705	-0.3531		WP_019276452.1;UPI0002E5B648	0.139305	0.0406653
WP_006959175.1;UPI0001B95406	2.37653	-0.203153		WP_021457585.1;UPI0003917B5B	0.49274	-0.0912444		WP_040121472.1;UPI0005129032	1.70464	-0.374367
WP_039951895.1;UPI0001B93FD8	1.25031	0.218393		WP_021458149.1;UPI00039173CE	1.08601	-0.184465		WP_006963140.1;UPI0001B94484	0.270673	0.0961196
WP_006957115.1;UPI0001B93D47	1.8533	-0.381377		WP_021455204.1;UPI0003910220	2.23238	-0.361186		WP_006959610.1;UPI0001B943E1	0.0759891	0.0295989
WP_231115567.1;UPI0001B9584E	1.11458	-0.43872		WP_021455723.1;UPI0003912CCF	1.35605	-0.218306		WP_038512971.1;UPI00051277CB	1.17209	0.10666
WP_006962095.1;UPI0001B95294	5.00161	7.49811		WP_006959116.1;UPI0001B951FF	0.431558	0.042909		WP_038513581.1;UPI00051287FA	0.557365	0.205866
WP_006958654.1;UPI0001B93D99	0.0865156	-0.0241566		WP_165579475.1;UPI0013F3AB22	0.859244	-0.0929674		WP_006957113.1;UPI0001B93D44	0.601161	0.131713
WP_006960238.1;UPI0001B93BD9	1.67523	-0.355384		WP_006957183.1;UPI0001B93F5E	0.854121	-0.169327		WP_006960846.1;UPI0001B9588D	1.16558	0.501535
WP_006958083.1;UPI0001B947A2	2.48934	-0.364037		WP_021455081.1;UPI0003914C82	0.127007	0.063694		WP_006963148.1;UPI0001B9448C	1.20461	0.150858
WP_006961618.1;UPI0001B94034	1.2359	-0.38787		WP_165579733.1;UPI0013F3B32A	1.24706	0.217269		WP_040122088.1;UPI000512793F	0.20658	-0.0700995
WP_006963236.1;UPI0001B9489D	0.326867	-0.0649115		WP_006959284.1;UPI0001B95836	0.0562737	-0.0312672		WP_038514895.1;UPI0005128DD8	0.925055	-0.249875
WP_006957413.1;UPI0001B94991	0.312307	-0.0737991		WP_019274127.1;UPI0002ED9A15	1.38772	-0.17031		WP_038510639.1;UPI0005128EF2	1.88296	0.0934569
WP_006960855.1;UPI0001B939AE	0.137173	-0.0885728		WP_095666192.1;UPI000BAC1DD6	0.954732	-0.126757		WP_038510656.1;UPI000512841C	0.860977	-0.118865
WP_006963283.1;UPI0001B94C92	3.07254	-0.806582		WP_064488778.1;UPI0006CD6392	0.36138	-0.0433769		WP_038163547.1;UPI0005059081	0.471751	0.189681
WP_006959350.1;UPI0001B93969	0.399907	0.174585		WP_019274065.1;UPI0002F9CF9F	0.12387	-0.0582326		WP_040122283.1;UPI0005127559	1.53667	0.330818
WP_006962256.1;UPI0001B93A05	0.141566	0.0249647		WP_165579856.1;UPI0013F4BB26	0.650409	-0.0529474		WP_006959097.1;UPI0001B951F5	0.415736	0.0656204
WP_006959135.1;UPI0001B95209	0.472513	0.0600192		WP_165579519.1;UPI0013F3B447	0.73068	-0.147523		WP_038511946.1;UPI00051272B9	0.0547486	-0.0244967
WP_006963238.1;UPI0001B9489F	2.33101	-0.203143		WP_021455786.1;UPI00039166C8	2.58966	-0.135063		WP_038512507.1;UPI0005127EF4	1.64812	-0.331199
WP_006959830.1;UPI0001B94DFD	0.141099	0.115601		WP_019277885.1;UPI0002E9C623	1.47907	-0.425997		WP_006959910.1;UPI0001B95020	1.02927	0.139699
WP_006959094.1;UPI0001B95002	1.57203	-0.317336		WP_006957110.1;UPI0001B93D41	0.643721	0.0592416		WP_006962705.1;UPI0001B94EA1	0.415599	0.0752525
UPI0001B95A43;WP_039951672.1	0.0820533	0.0254116		WP_019276594.1;UPI0002E569B6	0.191304	0.0365346		WP_006962123.1;UPI0001B954A1	2.95017	0.628973
WP_005471060.1;UPI00018F35DF	1.75864	-0.569003		WP_006959039.1;UPI0001B94DDF	0.412172	0.166417		WP_006959264.1;UPI0001B9582A	0.289679	-0.0898285
WP_006963237.1;UPI0001B9489E	0.153576	0.0363038		WP_006963249.1;UPI0001B94A7E	0.119631	0.0230357		WP_038512798.1;UPI000512810E	0.588286	-0.207802
WP_006962046.1;UPI0001B95082	0.49342	-0.182213		WP_019276788.1;UPI0002F8CA16	0.00765674	-0.00200272		WP_019277817.1;UPI0003049FBA	0.0150701	-0.0107657
WP_006958077.1;UPI0001B9479D	1.60416	-0.261045		WP_019277574.1;UPI0002EC2D23	2.38851	-0.352975		WP_006959284.1;UPI0001B95836	0.438849	0.0688477
WP_006963140.1;UPI0001B94484	0.0835235	-0.0240434		WP_021456428.1;UPI0003912DB0	1.23796	-0.186225		WP_040121887.1;UPI0005127279	1.19066	0.195348
WP_006963014.1;UPI0001B93E74	1.77687	-0.245206		WP_031342712.1;UPI000429639D	0.599551	-0.158972		WP_038511684.1;UPI00051271D5	1.09808	-0.282568
WP_006963258.1;UPI0001B94A87	0.491214	-0.187588		WP_019276393.1;UPI00031F1063	0.7261	-0.0798302		WP_006958217.1;UPI0001B94DB0	2.3529	0.284151
WP_006957137.1;UPI0001B93D57	0.346592	0.213856		WP_021458003.1;UPI000391298D	0.099978	0.0312653		WP_040121669.1;UPI00051290C6	0.116718	0.0820077
WP_006962842.1;UPI0001B956BC	1.5629	-0.307443		WP_006957680.1;UPI0001B955C7	0.333377	-0.0507857		WP_038512962.1;UPI0005127187	0.748529	0.156642
WP_006958318.1;UPI0001B951E0	1.47691	-0.614176		WP_021458236.1;UPI000390F81A	0.355808	-0.0797901		WP_019277885.1;UPI0002E9C623	0.0884753	-0.0649306
WP_006962936.1;UPI0001B93A19	1.13912	-0.173971		WP_021457057.1;UPI000390D476	0.572266	-0.0724843		UPI00051278BF;WP_080749104.1	0.503005	0.274403
WP_006960847.1;UPI0001B9588E	0.15255	0.0247059		WP_021458255.1;UPI0003910D0C	0.20212	-0.0610212		WP_038513849.1;UPI0005129267	0.99461	-0.377429
WP_006957763.1;UPI0001B957EB	0.411439	0.0600427		WP_021455492.1;UPI0003913FA1	1.19984	-0.17045		WP_038509566.1;UPI0005126F9E	0.991134	0.671567
WP_006963382.1;UPI0001B950C1	0.329288	0.118795		WP_021458530.1;UPI000391586C	1.35064	-0.107612		WP_006961359.1;UPI0001B9546A	0.297394	-0.136449
WP_006958621.1;UPI0001B93B8E	0.190216	0.0855808		WP_021456326.1;UPI00039112DF	1.7054	-0.254252		WP_038513861.1;UPI0005126EE1	0.585889	0.14093
WP_006958855.1;UPI0001B945D6	0.201825	0.114941		WP_019274188.1;UPI00031E57A5	1.17981	-0.106506		WP_006957063.1;UPI0001B93B39	0.0894552	0.0173632
WP_006958022.1;UPI0001B9439B	1.1998	-0.375679		WP_006962123.1;UPI0001B954A1	2.31573	0.230368		WP_038513670.1;UPI0005128347	1.99997	-0.453187
WP_006960207.1;UPI0001B9399D	1.53338	-0.520883		WP_006961113.1;UPI0001B9462A	0.815007	-0.151704		WP_038513123.1;UPI00052A7F5C	0.335909	0.0358893
WP_006962294.1;UPI0001B93C3D	2.94618	-0.491051		WP_021457647.1;UPI000390ED8C	1.29294	-0.108213		WP_021456088.1;UPI000390CCE9	0.548722	0.141162
WP_006959052.1;UPI0001B94FE3	0.664549	-0.29728		WP_165579465.1;UPI0013F47003	0.204197	0.0368869		WP_040121374.1;UPI0005127168	1.77864	-0.211762
WP_006963137.1;UPI0001B94481	0.772526	-0.169337		WP_165579890.1;UPI0013F3AF3E	0.00633468	0.00125821		WP_006958887.1;UPI0001B947C1	0.0228769	0.00631142
WP_006960006.1;UPI0001B9541C	5.46425	7.15205		WP_021456717.1;UPI000390BBAF	0.00583542	-0.00089709		WP_006957188.1;UPI0001B93F63	0.31421	-0.0695146
WP_006961107.1;UPI0001B94624	0.858023	-0.18126		UPI0001B953BE;WP_029236297.1	1.26172	-0.162747		WP_038511588.1;UPI0005128F81	0.688457	0.0254351
WP_006959525.1;UPI0001B93FBE	2.90036	-0.328394		WP_006961045.1;UPI0001B94221	1.36447	-0.184451		WP_038156541.1;UPI0005058D48	0.185037	-0.078551
WP_006962597.1;UPI0001B94875	6.35813	6.80701		WP_019277565.1;UPI0002DCB59F	1.618	-0.142864		WP_001040192.1;UPI0000009B87	0.392283	0.192191
WP_006959019.1;UPI0001B94DD3	0.49327	-0.229042		WP_165579447.1;UPI0013F3D41E	0.445152	-0.0594273		WP_006957443.1;UPI0001B94B7E	0.511997	0.129973
WP_006957347.1;UPI0001B94777	0.523448	-0.0871652		WP_019277863.1;UPI00036E00E7	0.720246	-0.258149		WP_006959824.1;UPI0001B94DF6	0.788072	0.19049
WP_006958922.1;UPI0001B949BE	0.0499734	0.0319252		WP_021456395.1;UPI00039176E6	0.889753	0.227493		WP_021457472.1;UPI0003915F20	0.641227	0.139383
WP_039951973.1;UPI0001B95441	0.705104	0.35066		WP_021457743.1;UPI000390E495	2.55686	-0.316782		WP_038513654.1;UPI0005127E1A	0.224347	0.0778815
WP_006958912.1;UPI0001B947D2	1.28352	-0.210819		WP_031342605.1;UPI00040FD368	1.15711	-0.296352		WP_038513734.1;UPI0005129388	1.96767	0.341499
UPI0001B94631;WP_152472404.1	0.0262519	-0.00833321		WP_006957822.1;UPI0001B93B58	0.0036632	-0.00149918		WP_019274196.1;UPI0002F892D9	0.00553347	0.00385539
WP_006960047.1;UPI0001B95437	0.676705	0.0802962		WP_021458605.1;UPI000390EA06	0.454591	-0.211427		WP_040121660.1;UPI0005129408	0.732444	0.203671
WP_006957063.1;UPI0001B93B39	0.690499	-0.158539		WP_021455860.1;UPI0003913B14	0.0812159	0.0348155		WP_038510032.1;UPI000512916D	0.515305	0.151421
WP_006962202.1;UPI0001B958B7	0.378397	-0.350565		WP_021457152.1;UPI000390E0C2	0.761922	-0.149916		WP_038163683.1;UPI000504874F	1.12296	0.201059
WP_006962016.1;UPI0001B94E83	1.07909	-0.183161		WP_019276929.1;UPI0002FB661F	2.23737	-0.410748		WP_006960836.1;UPI0001B95883	0.614762	0.180057
WP_006959317.1;UPI0001B95A5B	0.596705	-0.236347		WP_165579531.1;UPI0013F4724F	0.58819	-0.544598		WP_038509974.1;UPI0005128CA7	0.178936	-0.0436618
WP_029236328.1;UPI0001B95837	1.5102	-0.552713		WP_021457663.1;UPI000391657F	0.144253	0.0148176		WP_006963227.1;UPI0001B94894	0.617579	0.216991
WP_006963259.1;UPI0001B94A88	1.20087	-0.374623		WP_031343320.1;UPI0003917FF9	0.536221	-0.157546		WP_006958920.1;UPI0001B949BC	0.0781346	0.0204798
WP_006957513.1;UPI0001B94F9F	0.433445	-0.328407		WP_021457062.1;UPI000390CADF	0.137849	-0.0242627		WP_038514562.1;UPI0005128110	1.34188	0.371736
WP_006963324.1;UPI0001B94CA5	0.589725	-0.129066		WP_004747218.1;UPI00018F2C32	0.747782	-0.195724		UPI0005127F20;WP_235284642.1	0.209251	-0.0553563
WP_006960509.1;UPI0001B94804	0.431972	-0.11695		WP_165579479.1;UPI0013F3CFF6	0.0592587	-0.0137787		WP_021458651.1;UPI0003915716	0.752482	-0.103109
WP_006959529.1;UPI0001B93FC2	0.179384	-0.150871		WP_165579445.1;UPI0013F45213	0.831732	0.08487		WP_040122264.1;UPI0005129552	1.9577	-0.468482
WP_006960811.1;UPI0001B9586A	0.360953	-0.112937		WP_006961299.1;UPI0001B95059	1.50823	-0.0959835		WP_006963370.1;UPI0001B94ECA	0.651598	0.0993137
WP_006963208.1;UPI0001B9487E	1.23086	-0.534559		WP_019275903.1;UPI00031F5BAB	0.366994	-0.0681973		WP_006957194.1;UPI0001B93F65	1.66593	0.258432
WP_004747218.1;UPI00018F2C32	0.326585	-0.145232		WP_021455413.1;UPI000390DB66	0.366006	0.171932		WP_038511385.1;UPI0005127495	0.304589	0.0543187
WP_006962808.1;UPI0001B954B6	1.16393	-0.312197		WP_006957480.1;UPI0001B94D8F	0.323543	-0.137633		WP_040122486.1;UPI0005127CD5	0.284055	0.200809
WP_006963253.1;UPI0001B94A82	1.24878	-0.384637		WP_165579523.1;UPI0013F3FB37	0.715771	-0.120282		WP_038509662.1;UPI00051287CF	2.37356	0.193209
WP_006960384.1;UPI0001B941F6	0.257208	-0.225536		WP_021457651.1;UPI000391457D	0.515367	-0.0932477		WP_006960992.1;UPI0001B94004	0.570213	0.13602
WP_006963342.1;UPI0001B94EAE	0.356927	-0.245516		WP_006957920.1;UPI0001B93D85	1.04643	-0.190668		WP_019273968.1;UPI0002F1B4B3	0.257402	0.0514247
WP_006958452.1;UPI0001B955ED	1.12326	-0.23829		WP_006957143.1;UPI0001B93D5B	0.111753	-0.0349471		WP_040121996.1;UPI0005127390	1.97876	0.589828
WP_006958112.1;UPI0001B949A1	0.676992	-0.394161		WP_065740768.1;UPI000810ACDA	0.679101	-0.0401173		WP_038509543.1;UPI000512748A	2.10897	0.157135
WP_006962325.1;UPI0001B93E4D	2.51392	-0.539161		WP_005476295.1;UPI00018F3D15	0.279049	-0.0906601		WP_006958943.1;UPI0001B949D3	0.524672	-0.0708122
WP_006963252.1;UPI0001B94A81	0.660583	-0.248683		WP_019278033.1;UPI0002F3927C	0.644044	-0.0787646		WP_029236328.1;UPI000492D2DE	0.698943	-0.280556
WP_006957502.1;UPI0001B94D9E	1.23075	-0.377583		WP_021458516.1;UPI00039172FE	0.749148	0.199673		WP_040121596.1;UPI0005129022	0.173044	-0.0872555
WP_006960232.1;UPI0001B93BD3	0.746914	-0.912604		WP_165579521.1;UPI0013F41FFF	0.0927925	-0.0636113		WP_038510658.1;UPI00051285E3	0.637285	-0.141824
UPI0001B94FD0;WP_039951293.1	0.885744	0.328496		WP_019276935.1;UPI0002EE5C58	0.869866	-0.173791		WP_040121452.1;UPI000512963F	0.196206	-0.0360578
WP_006959128.1;UPI0001B95206	0.537944	0.108145		UPI000390AC5D;WP_031342505.1	1.06217	0.426141		WP_038514525.1;UPI00051283D1	0.0167673	0.00990041
WP_006959598.1;UPI0001B943D5	0.543099	-0.255913		WP_019276827.1;UPI0002F67164	0.0826824	-0.0113112		WP_038514930.1;UPI00051286C9	0.256897	0.192467
WP_006963254.1;UPI0001B94A83	1.32573	-0.346861		WP_021455876.1;UPI0003912552	0.266369	0.135288		WP_019274188.1;UPI00031E57A5	2.67549	0.215483
WP_006958760.1;UPI0001B941BA	0.33724	-0.119342		WP_031343219.1;UPI0004CFDA43	1.49814	-0.189079		WP_038509469.1;UPI0005128564	1.34083	0.137064
WP_006957809.1;UPI0001B95A0F	1.66139	-0.276154		WP_006961262.1;UPI0001B94E40	0.0904072	-0.0226129		WP_038512271.1;UPI0005129175	0.755231	-0.222115
WP_006962015.1;UPI0001B94E82	2.69277	-0.440344		WP_021456772.1;UPI00039118A8	0.683522	0.159495		WP_052131818.1	2.05043	-0.445642
WP_006960494.1;UPI0001B947FC	0.832255	-0.409101		WP_021456496.1;UPI000391007D	0.215037	-0.0481726		WP_038509660.1;UPI0005128F8C	0.344621	-0.0613454
WP_006961492.1;UPI0001B939DD	0.319021	-0.280927		WP_021456666.1;UPI0003914AC3	0.0822733	-0.0168597		WP_040121446.1;UPI0005128538	0.675319	0.235931
WP_005438039.1;UPI00018F3A83	1.35071	-0.567682		WP_021456478.1;UPI000390D49D	0.30927	-0.0500514		WP_006960204.1;UPI0001B9399A	0.563279	0.0673796
WP_006959663.1;UPI0001B945EE	1.58556	-0.271465		WP_006957970.1;UPI0001B94181	0.798725	-0.189618		WP_038514344.1;UPI00051280B5	1.5331	-0.0598685
WP_006957421.1;UPI0001B94B68	0.908066	-0.29753		WP_021458468.1;UPI00039113DB	0.726484	-0.137547		WP_038514919.1;UPI0005127A0A	0.0356904	0.0159855
WP_006962204.1;UPI0001769A0B	0.0801194	0.0530275		WP_043007616.1;UPI00052AD519	1.50402	-0.387115		WP_038514170.1;UPI000512731D	0.43575	0.107723
WP_006959910.1;UPI0001B95020	0.767317	-0.141776		WP_021456623.1;UPI0003911DF4	0.918684	-0.192691		WP_038509585.1;UPI000512908B	1.26091	0.271986
WP_006957664.1;UPI0001B955BF	0.738214	-0.52408		WP_019276936.1;UPI0002F2C5AE	0.34861	-0.107367		WP_006958143.1;UPI0001B94B90	1.68137	0.319716
UPI0001B949E1;WP_039951744.1	0.946686	-0.453187		WP_006957412.1;UPI0001B94990	1.30199	-0.142804		WP_038510392.1;UPI0005126BD0	0.159282	0.0974153
WP_006957769.1;UPI0001B957F1	0.146432	0.886295		WP_006959764.1;UPI0001B949EA	0.233786	0.119483		WP_006962727.1;UPI0001B9509E	1.07853	0.275866
UPI0001B9508C;WP_039952353.1	0.493847	-0.537186		WP_006962772.1;UPI0001B952A6	0.542885	-0.12522		UPI00051279B7;WP_080749101.1	1.29408	-0.404872
WP_006959328.1;UPI0001B95A60	2.9821	6.77272		UPI0001B949C2;WP_031343163.1	0.0142366	-0.0036335		WP_038509623.1;UPI0005127212	0.244475	0.0541999
				WP_021456382.1;UPI00039150E6	2.17688	-0.205379		WP_019276935.1;UPI0002EE5C58	0.705393	-0.189984
				WP_165579451.1;UPI0013F436CC	0.156551	0.0353565		WP_006957970.1;UPI0001B94181	0.576219	0.0643673
				WP_006960378.1;UPI0001B941F1	1.50061	-0.171453		WP_038163427.1;UPI000502F0BA	0.393875	0.191788
				WP_021455827.1;UPI000390ED72	2.68633	-0.182759		WP_006959590.1;UPI0001B941E4	0.388198	0.238295
				WP_006959079.1;UPI0001B94FFB	0.0851419	0.0233974		WP_038510743.1;UPI00051287BA	1.31817	0.186773
				WP_021457472.1;UPI0003915F20	0.23365	-0.062439		WP_038514149.1;UPI0005126F5E	0.727935	0.0922864
				WP_031343126.1;UPI0004CFCD68	0.113478	-0.0673218		WP_038514003.1;UPI0005127C80	0.743916	-0.172915
				WP_006959351.1;UPI0001B9396A	1.45065	-0.523977		WP_038513132.1;UPI0005128EC1	0.966946	0.143579
				WP_019277079.1;UPI0002EDDF95	0.82318	0.301054		WP_038512706.1;UPI0005127944	0.500598	-0.261611
				WP_006963300.1;UPI0001B94C99	0.057217	0.0205409		WP_038514379.1;UPI00051279E4	0.58343	0.219189
				WP_006962924.1;UPI0001B93A0D	0.0764683	-0.0318		WP_038513482.1;UPI0005127397	0.274341	-0.174201
				WP_165579850.1;UPI0013F491D8	0.442695	0.145016		WP_019277848.1;UPI0003676927	0.43169	-0.171989
				WP_006957969.1;UPI0001B94180	0.480619	-0.0480868		WP_006961143.1;UPI0001B94818	0.46299	-0.127516
				WP_021457653.1;UPI00039108C6	2.40548	-0.314824		WP_021456350.1;UPI000391666E	0.990018	0.0761248
				WP_021458049.1;UPI000390B882	1.3444	-0.197879		WP_019274466.1;UPI00030A6EEE	0.642764	0.253149
				WP_031343191.1;UPI0001B94201	0.412814	0.0462646		WP_040121617.1;UPI0005127AA0	2.04583	0.112863
				WP_006959988.1;UPI0001B95414	0.57355	-0.194994		WP_006958354.1;UPI0001B951F1	0.254128	0.0741755
				WP_021455652.1;UPI0003910EB3	0.274651	-0.0923233		WP_038509664.1;UPI0005127512	0.208679	0.0944131
				WP_021455311.1;UPI0003913529	0.172714	0.0275466		WP_038514061.1;UPI00051273D9	0.32252	0.171033
				WP_021455351.1;UPI000390C13E	0.847677	-0.119668		WP_006963350.1;UPI0001B94EB6	0.163714	0.199945
				WP_006959436.1;UPI0001B93BB0	1.77606	-0.0970885		WP_038513793.1;UPI000512960B	0.264937	-0.049017
				WP_021456494.1;UPI000390EFB2	0.364212	0.0668818		WP_038513541.1;UPI0005127D8B	0.951082	0.201159
				WP_021457157.1;UPI00039138CD	2.7096	0.142546		WP_038510427.1;UPI0005127402	0.585987	-0.0971546
				WP_006961005.1;UPI0001B94011	0.795354	-0.11704		WP_006957464.1;UPI0001B94D87	1.97907	0.546937
				WP_021456705.1;UPI0003916C54	0.223476	0.0503038		WP_038512278.1;UPI0005129788	0.543517	0.0875276
				WP_029236143.1;UPI0003006D69	1.74845	-0.246237		WP_019275016.1;UPI0002F547A3	1.38833	0.173414
				WP_021455926.1;UPI0003914BBA	1.54228	-0.499835		WP_038509293.1;UPI0005128A10	0.316988	0.111101
				WP_006958143.1;UPI0001B94B90	0.574205	-0.122534		WP_038513464.1;UPI000512901E	0.442935	-0.109698
				WP_021457356.1;UPI0003916194	1.07475	-0.223797		WP_038509684.1;UPI0005127659	0.167246	0.0269101
				WP_005390889.1;UPI00001D4FA3	0.250465	-0.101527		WP_006957480.1;UPI0001B94D8F	1.48316	0.151009
				WP_006962727.1;UPI0001B9509E	3.22813	-0.0845362		WP_006958072.1;UPI0001B94798	0.307072	0.0640539
				WP_006957058.1;UPI0001B93B34	2.14151	0.531736		WP_040122560.1;UPI0005126B46	0.912757	-0.690912
				WP_021456602.1;UPI0003915D5E	1.17314	0.262681		WP_006958123.1;UPI0001A94EEB	0.0774438	0.0297432
				WP_064486886.1;UPI0006CD3394	0.655304	-0.158924		WP_006963376.1;UPI0001B950BB	1.76019	-0.398637
				WP_165579627.1;UPI0013F42A98	0.393967	0.16817		WP_038509538.1;UPI0005127EC8	0.914321	0.0958411
				WP_021455906.1;UPI000390B6C1	0.561153	0.18187		WP_040121814.1;UPI0005128D16	0.206298	-0.061458
				WP_021458180.1;UPI000390C3F4	0.445611	-0.0670592		WP_006961113.1;UPI0001B9462A	1.38094	-0.343866
				WP_006959706.1;UPI0001B947DC	1.0244	-0.245468		WP_038514209.1;UPI00051270A4	1.25077	0.229577
				WP_021456915.1;UPI000390B8AF	0.359859	-0.0442689		WP_006957447.1;UPI0001B94B82	1.0503	0.213374
				WP_006962781.1;UPI0001B952AF	0.956271	-0.403788		WP_006881309.1;UPI0001B941D5	0.0482478	0.0315342
				WP_021457812.1;UPI000390EF66	0.368274	-0.0419		WP_038513931.1;UPI000512734C	1.04345	-0.331929
				WP_004747603.1;UPI0001B93D46	0.837013	-0.118933		WP_021456738.1;UPI00039175DB	1.83624	0.310431
				WP_021455340.1;UPI000390A7DC	0.899186	-0.221628		WP_006963085.1;UPI0001B9427A	0.310557	0.237988
				WP_019274549.1;UPI0003163AB2	0.376926	-0.125816		WP_038513666.1;UPI0005126FFD	0.176245	0.0255814
				WP_021458319.1;UPI0003915BA4	0.17583	-0.0283216		WP_029236143.1;UPI0003006D69	0.0491383	0.0106907
				WP_006960986.1;UPI0001B94000	0.696028	-0.106531		WP_040121626.1;UPI0005126BA5	0.0139393	-0.00273959
				WP_021457949.1;UPI000390E14F	0.292323	-0.0663319		WP_038511094.1;UPI0005128534	0.205502	-0.158951
				WP_019275559.1;UPI0003727D2F	3.1448	-0.421562		WP_006961444.1;UPI0001B9589F	0.0576596	-0.0316219
				WP_021457583.1;UPI000390DF22	1.14501	0.392643		WP_038513437.1;UPI0005128A1F	1.34892	0.297683
				WP_021455709.1;UPI0003911D9B	0.940628	-0.240355		WP_038509829.1;UPI0005128431	0.203175	0.120192
				WP_165579617.1;UPI0013F3E770	0.766198	-0.1559		WP_038511103.1;UPI00051281C8	1.01392	0.0990213
				WP_006962135.1;UPI0001B9568F	1.27374	-0.259116		WP_038512832.1;UPI00051282BF	1.07345	-0.115502
				WP_165579429.1;UPI0013F3BE52	1.61441	-0.542037		WP_005436094.1;UPI00015BB568	0.690285	-0.211938
				WP_021455236.1;UPI0003910CD6	2.63777	-0.241975		WP_006957968.1;UPI0001B9417F	0.257522	-0.0660922
				WP_021456904.1;UPI0003916E46	1.0391	-0.397782		WP_019274128.1;UPI000305B0BE	0.0905198	0.0338173
				WP_006961444.1;UPI0001B9589F	1.4915	-0.43992		WP_040121285.1;UPI0005126BCF	0.118383	0.0651004
				WP_021457290.1;UPI0003917E03	0.0362015	-0.0102075		WP_040122631.1;UPI0005127F37	0.600548	-0.163249
				WP_021456899.1;UPI0003910294	2.84139	-0.505081		WP_006958179.1;UPI0001B94BA6	0.387715	-0.394435
				WP_006957645.1;UPI0001B953CA	0.0852376	0.044541		WP_006963149.1;UPI0001B9448D	0.734269	0.36218
				WP_021456088.1;UPI000390CCE9	1.47792	-0.273161		WP_004745495.1;UPI0001B953CB	0.230699	0.0929495
				WP_021457556.1;UPI0003911FF8	0.729918	-0.122444		WP_006959079.1;UPI0001B94FFB	1.07966	0.109931
				WP_021458432.1;UPI000391499C	0.587458	-0.183076		WP_038511995.1;UPI00051295EE	0.232085	-0.117355
				WP_006960227.1;UPI0001B93BCE	0.0827905	0.0251172		WP_006957645.1;UPI0001B953CA	0.321323	0.170774
				WP_006958219.1;UPI0001B94DB2	2.14156	-0.424128		WP_038509986.1;UPI0005128FB5	1.10603	0.140668
				WP_019274075.1;UPI00031404EB	1.6691	-0.114512		WP_019275649.1;UPI0002F5D204	3.05487	0.999107
				WP_006963083.1;UPI0001B94278	0.0291906	-0.00436083		WP_038513243.1;UPI0005129044	0.00108301	-0.000653585
				WP_021456407.1;UPI000391534A	2.14074	-0.292372		WP_006962720.1;UPI0001B95097	0.67917	-0.236661
				WP_006957928.1;UPI0001B93F6C	0.507836	0.137139		WP_040121775.1;UPI00051279C3	0.105514	0.0345828
				WP_165579515.1;UPI0013F3C7DE	1.38494	-0.259483		WP_038510544.1;UPI000512951B	1.52003	0.444958
				WP_006959100.1;UPI0001B951F7	1.32526	-0.241713		WP_006962978.1;UPI0001B93C5D	1.08742	0.266994
				WP_021456698.1;UPI0003913A33	1.45405	-0.411767		WP_038513902.1;UPI0005127FAD	0.582184	-0.0780576
				WP_021457413.1;UPI000390EA1E	1.3305	-0.340694		WP_038510107.1;UPI0005128666	0.60112	-0.12413
				WP_019276053.1;UPI000306EB07	0.0585269	-0.0452455		WP_040121800.1;UPI00051294E1	0.231845	0.0876369
				WP_165579639.1;UPI0013F40504	1.68113	-0.313025		WP_006957371.1;UPI0001B9478F	0.903437	0.216345
				WP_021456656.1;UPI0003916298	0.14341	-0.031601		WP_040121864.1;UPI0005128ACB	0.593566	-0.477999
				WP_021457958.1;UPI0003918770	0.796558	-0.111512		WP_006958028.1;UPI0001B943A2	0.010845	0.00321897
				WP_021458604.1;UPI000390C0EF	0.934476	-0.09353		WP_038510024.1;UPI0005126D76	1.67146	0.335007
				WP_021458417.1;UPI0003910FF1	1.08859	0.139731		WP_006959761.1;UPI0001B949E7	0.363445	0.173427
				WP_006957337.1;UPI0001B94592	0.263103	0.0444412		WP_038513994.1;UPI0005129087	0.329121	-0.0592562
				WP_165579739.1;UPI0013F3AB6D	2.0784	-0.470936		WP_038510060.1;UPI0005128DF4	0.947747	0.145422
				WP_006961291.1;UPI0001B95051	0.782308	-0.0984065		WP_006957135.1;UPI0001B93D55	0.253664	0.107202
				WP_006960652.1;UPI0001B94E2F	3.43294	-0.445665		WP_038513771.1;UPI0005128D08	3.89577	-0.495907
				WP_021455327.1;UPI000390A5F1	0.595902	-0.261911		WP_006963218.1;UPI0001B9488B	0.878564	0.558257
				WP_006963202.1;UPI0001B946A1	0.478445	-0.0776876		WP_019277700.1;UPI000365E48F	1.72234	-0.209963
				WP_021455012.1;UPI0003911E15	1.01759	-0.113715		WP_040121600.1;UPI0005127F84	1.37822	0.123124
				WP_019275643.1;UPI0003667840	0.759803	-0.281724		WP_038514141.1;UPI000512861F	1.66848	0.262724
				WP_021457205.1;UPI0003915F9A	0.113021	0.0224533		UPI0005126C3D;WP_038513517.1	0.340915	0.0478814
				WP_006961545.1;UPI0001B93C1E	0.18842	-0.0591164		WP_040121700.1;UPI0005126F9A	1.53635	-0.332954
				WP_021457042.1;UPI00039158E8	1.36682	-0.217162		WP_006957088.1;UPI0001B93B43	0.122525	0.0347786
				WP_021457405.1;UPI0003912421	0.07782	-0.0228399		WP_038509536.1;UPI0005127EBA	0.0981326	0.055254
				WP_165579520.1;UPI0013F497E6	1.71267	-0.366528		WP_006957969.1;UPI0001B94180	0.214736	0.0333862
				WP_021456532.1;UPI000390F122	0.273428	-0.0242348		WP_040121886.1;UPI0005128D39	0.640068	0.105342
				WP_019276555.1;UPI000317A802	1.41281	-0.272274		WP_038510027.1;UPI0005128B88	0.00730412	0.00436719
				WP_021456905.1;UPI0003911F0B	1.48102	-0.369636		WP_038163705.1;UPI0005076C3A	0.155511	-0.0485147
				WP_165579560.1;UPI0013F480AD	0.284675	0.0286185		WP_040121272.1;UPI0005126B6C	1.87957	0.477656
				WP_165579903.1;UPI0013F439CC	1.62692	-0.16406		WP_006959051.1;UPI0001B94DEB	0.776447	0.27324
				WP_031342153.1;UPI000424822C	0.300091	0.183556		WP_038514215.1;UPI00051272CA	0.342912	-0.226088
				WP_006959287.1;UPI0001B95839	0.418767	-0.114048		WP_038509326.1;UPI00051275C2	1.11216	0.316364
				WP_021455481.1;UPI0003911862	1.4479	-0.292764		WP_006963259.1;UPI0001B94A88	1.34963	-0.304368
				WP_031343374.1;UPI0004130F7C	2.42949	-0.320784		WP_040121427.1;UPI0005128176	0.0365256	-0.028031
				WP_021456197.1;UPI000390D387	1.00813	-0.173139		WP_038511353.1;UPI0005128968	1.16282	0.468043
				WP_006958942.1;UPI0001B949D2	2.00024	-0.401241		WP_006961245.1;UPI0001B94C33	0.384551	0.22172
				WP_096000866.1;UPI000BB3D367	1.47399	-0.198805		UPI0005127827;WP_144397582.1	0.29831	-0.224892
				WP_021457755.1;UPI0003918112	1.13569	-0.185544		WP_019276441.1;UPI0003004A19	0.478179	0.217367
				WP_006957771.1;UPI0001B957F3	1.11781	-0.29027		WP_040121763.1;UPI000512813D	1.1662	0.171307
				WP_021458698.1;UPI0003912508	1.3886	-0.21169		WP_038510284.1;UPI000512781A	0.728586	0.136738
				WP_019273987.1;UPI0002F0D125	0.14706	-0.0120881		WP_040121552.1;UPI00051278A5	2.81759	1.01144
				WP_006963101.1;UPI0001B9428A	1.66438	-0.410566		WP_006957548.1;UPI0001B94FBD	0.694198	0.369165
				UPI00039139D7;WP_242704173.1	0.00804878	0.00693448		WP_040121605.1;UPI0005127ED4	0.0942739	-0.0293547
				WP_165579637.1;UPI0013F482FF	0.337869	-0.0446167		WP_006957390.1;UPI0001B9497A	0.850393	-0.204491
				WP_021455372.1;UPI0003912BA0	0.450534	0.0687199		WP_006957707.1;UPI0001B955D5	0.607046	0.179257
				WP_006962978.1;UPI0001B93C5D	0.137662	0.105689		WP_038160438.1;UPI000506D0EE	0.212766	0.0529709
				WP_021457038.1;UPI000390D864	1.48679	0.640399		WP_038513072.1;UPI000512915B	0.152109	-0.108576
				WP_019275577.1;UPI0003167C05	0.470249	-0.106709		WP_038510578.1;UPI0005126F89	0.171111	0.0549901
				WP_021456694.1;UPI00039101C9	1.28376	0.084074		WP_040121866.1;UPI0005127E92	2.56395	-0.747602
				WP_021456060.1;UPI000390E0F6	0.268441	-0.0908031		WP_038514786.1;UPI0005128632	1.20804	-0.434463
				WP_021455125.1;UPI000390DA2D	1.57037	-0.455455		WP_038512527.1;UPI0005127EEC	0.0207473	0.00928179
				WP_006962931.1;UPI0001B93A14	1.07141	-0.21332		WP_038509671.1;UPI0005127C02	0.410489	0.121494
				WP_165579768.1;UPI0013F3BCB9	0.896215	0.0796547		WP_019277079.1;UPI0002EDDF95	1.62458	0.396976
				WP_006957794.1;UPI0001B95A00	1.5959	-0.199189		WP_038509964.1;UPI000512849E	0.521016	0.23341
				WP_165579482.1;UPI0013F42870	1.14221	0.132991		WP_006959826.1;UPI0001B94DF8	1.31668	0.322779
				WP_006963283.1;UPI0001B94C92	1.09569	-0.482539		WP_006962072.1;UPI0001B9527F	0.91975	0.187887
				WP_006958224.1;UPI0001B94DB5	0.2714	0.0647329		WP_038510465.1;UPI00051291CF	0.389278	-0.0942027
				WP_165579793.1;UPI0013F3AFA5	0.534257	0.0904299		WP_038513980.1;UPI0005128821	0.295318	0.045475
				WP_019278000.1;UPI0002EC7BFB	2.15875	-0.427942		WP_006962916.1;UPI0001B958EE	1.52243	0.270945
				WP_019276812.1;UPI0002F56675	1.95168	-0.437504		WP_006962882.1;UPI0001B956DA	0.198233	-0.165276
				WP_021457477.1;UPI000390B3E5	0.799392	-0.210318		WP_006960996.1;UPI0001B94008	0.207646	-0.0776532
				WP_165579878.1;UPI0013F407A5	0.976429	-0.241041		WP_006958122.1;UPI0001B949AA	1.00404	-0.27886
				WP_021457998.1;UPI000391646A	0.630284	-0.204281		WP_038514153.1;UPI0005127C46	0.274852	0.100474
				WP_006957155.1;UPI0001B93D60	1.16252	-0.388908		WP_038513399.1;UPI0005127412	2.04928	0.204909
				WP_165579458.1;UPI0013F4BAD5	1.42015	-0.314595		WP_038509331.1;UPI0005128967	0.0474607	0.0379632
				WP_006959073.1;UPI0001B94FF8	1.08602	0.460374		WP_038510064.1;UPI0005128BB8	0.240902	0.292654
				WP_064488530.1;UPI0006CD4B3A	0.0918467	-0.055109		WP_038514010.1;UPI00051273BE	0.411986	-0.0686022
				WP_021455779.1;UPI00039169A8	0.580893	-0.137975		WP_006957352.1;UPI0001B9477C	0.372217	0.140272
				WP_165579417.1;UPI0013F49FB9	0.0146648	-0.00489108		WP_038511678.1;UPI00051276A1	2.25399	-0.158275
				WP_006959471.1;UPI0001B93DC3	0.0074418	0.00519753		WP_038512987.1;UPI000512708D	0.388842	0.0636024
				WP_021458163.1;UPI000391267D	0.614975	-0.303366		WP_038513396.1;UPI0005126EC9	0.71098	0.476665
				WP_021456752.1;UPI00039152F3	0.862386	-0.092708		WP_038513413.1;UPI0005127C58	0.0163344	0.010404
				WP_006957116.1;UPI0001B93D48	0.59838	0.185426		WP_038513914.1;UPI0005129769	0.028205	0.0400136
				WP_006961328.1;UPI0001B9525D	0.0324256	0.0109336		WP_006963373.1;UPI0001B94ECD	0.349498	-0.525576
				WP_165579831.1;UPI0013F48F33	0.0743834	-0.0371501		WP_019276844.1;UPI0002FC2DBE	3.00925	0.305895
				WP_021457262.1;UPI0003914739	1.25931	-0.375601		WP_040121579.1;UPI0005129295	0.146334	0.0907542
				WP_006962502.1;UPI0001B94466	1.37064	-0.42016		WP_006959982.1;UPI0001B95234	0.999821	-0.397224
				WP_004412993.1;UPI0001B94DFC	0.0254903	0.00511106		WP_004747218.1;UPI00018F2C32	0.935863	-0.234267
				WP_021458485.1;UPI000390A80D	0.266262	-0.137615		WP_038513730.1;UPI00051290EA	1.00452	-0.444106
				WP_019277867.1;UPI0002E24F95	0.0254245	-0.0051473		WP_038513387.1;UPI000512722E	0.360003	-0.113732
				WP_021457921.1;UPI000390F36B	0.411903	-0.0850156		WP_038509772.1;UPI0005127B57	0.312707	0.0723222
				WP_019276064.1;UPI000309AB48	1.15853	-0.322662		WP_172845461.1;UPI00051284FE	0.879415	0.276943
				WP_165579472.1;UPI0013F494D8	1.01951	-0.322727		WP_006957112.1;UPI0001B93D43	0.736017	0.0814565
				WP_006961785.1;UPI0001B94643	1.26565	0.319944		WP_006963217.1;UPI0001B9488A	0.450937	0.149553
				WP_021456599.1;UPI0003917CB7	0.691577	-0.186649		WP_006959073.1;UPI0001B94FF8	0.319161	0.139765
				WP_021455264.1;UPI000390E5CB	0.00240329	0.000780106		WP_006959039.1;UPI0001B94DDF	0.204838	0.124989
				WP_006959833.1;UPI0001B94E00	0.210327	-0.0322005		WP_038514347.1;UPI00051272E1	1.78539	0.0931772
				WP_031342810.1;UPI000390FF88	0.410916	-0.115912		WP_006958022.1;UPI0001B9439B	0.188561	-0.0386003
				WP_021457475.1;UPI000390B520	0.161472	0.0594228		WP_038510642.1;UPI0005126C84	0.109345	-0.0641982
				WP_006960398.1;UPI0001B94204	1.71396	-0.200342		WP_006957444.1;UPI0001B94B7F	0.344387	-0.0805868
				WP_021458504.1;UPI000391148D	0.108621	-0.0244999		WP_006957902.1;UPI0001B93D73	1.26116	0.195745
				WP_006963204.1;UPI0001B946A4	0.733034	-0.330173		WP_038514438.1;UPI0005127C34	0.448451	0.178676
				WP_006961505.1;UPI0001B939EA	1.53629	-0.215356		WP_038512311.1;UPI0005127E35	0.50668	-0.11069
				WP_006959551.1;UPI0001B941C3	1.16075	-0.311456		WP_038512876.1;UPI0005128FAF	0.0453097	0.0155354
				WP_021456283.1;UPI000390CF14	0.0541836	0.0373586		WP_038509796.1;UPI0005127400	0.419593	0.124635
				WP_021458070.1;UPI000390CCFA	1.22701	-0.337545		WP_006075338.1;UPI00015428B8	2.20051	0.245193
				WP_006963105.1;UPI0001B9428E	1.45525	-0.23166		WP_019277505.1;UPI0002DC6FFB	0.703836	0.123405
				WP_021456561.1;UPI000390CEAB	1.7095	-0.29081		WP_038512033.1;UPI0005127666	0.210262	0.180775
				WP_021457424.1;UPI00039135F3	2.02652	-0.361395		WP_038512823.1;UPI000512811F	0.0501574	0.0356172
				WP_006960992.1;UPI0001B94004	0.76204	-0.144535		WP_040121764.1;UPI0005126C06	1.40529	0.223312
				WP_006958203.1;UPI0001B94DA7	0.974848	-0.632522		WP_038513281.1;UPI000512978B	0.18998	0.0678889
				WP_165579756.1;UPI0013F3B90A	1.07992	-0.175613		WP_006962089.1;UPI0001B95290	1.20722	-0.231581
				WP_165579625.1;UPI0013F3E9A5	1.65387	0.0963211		WP_006957954.1;UPI0001B93F83	0.00190395	-0.000715256
				WP_006958025.1;UPI0001B9439E	1.2242	-0.208593		WP_038509380.1;UPI0005129534	3.41296	0.199109
				WP_021456686.1;UPI000391786C	1.24363	-0.0897903		WP_006963283.1;UPI0001B94C92	0.314858	-0.207455
				WP_006963085.1;UPI0001B9427A	1.26299	-0.611172		WP_006962839.1;UPI0001B956B9	0.388281	0.101837
				WP_006957810.1;UPI0001B93B52	2.21518	-0.473518		WP_006963163.1;UPI0001B94495	0.276748	0.1741
				WP_006957367.1;UPI0001B9478B	3.14475	-0.295641		WP_038513950.1;UPI0005128A70	0.0891249	0.0516497
				WP_021456768.1;UPI0003914A3C	0.138334	-0.0772133		WP_021458604.1;UPI000390C0EF	0.879968	0.323322
				WP_021457207.1;UPI0003911E4F	1.35024	-0.602198		WP_052131676.1	0.217334	0.164516
				WP_006963218.1;UPI0001B9488B	1.47199	-0.496953		WP_019276812.1;UPI0002F56675	0.0642612	-0.0262699
				WP_021454981.1;UPI000391707C	0.283368	0.0340074		WP_004747601.1;UPI00021C13E9	0.103327	-0.0191727
				WP_006961141.1;UPI0001B94816	0.0335017	-0.196437		WP_006957111.1;UPI0001B93D42	3.18027	0.187794
				WP_021458029.1;UPI0003915706	0.475982	-0.177071		WP_038510581.1;UPI0005127A75	0.0820122	0.0359523
				WP_021456932.1;UPI00039188FF	0.467433	-0.0947234		WP_040122078.1;UPI0005128711	0.0645098	0.0419229
				WP_006959688.1;UPI0001B945FB	1.38866	-0.439832		WP_006963101.1;UPI0001B9428A	0.574112	0.220486
				WP_004747601.1;UPI00021C13E9	1.58214	-0.439685		WP_038513116.1;UPI0005128435	0.754402	-0.10895
				WP_006957666.1;UPI0001B955C0	1.48851	-0.305511		WP_038509976.1;UPI0005128A3E	1.19917	0.105609
				WP_021455538.1;UPI000390FB4C	3.27038	-0.494632		WP_006958112.1;UPI0001B949A1	1.01889	0.370042
				WP_021456501.1;UPI000390F4B1	1.57198	-0.785501		WP_040121698.1;UPI0005127731	0.0844732	-0.0564384
				WP_006962720.1;UPI0001B95097	1.0457	-0.362872		WP_038514232.1;UPI0005128C9E	0.206731	0.23944
				WP_031342600.1;UPI00041DC1DB	0.91582	0.284669		WP_006960652.1;UPI0001B94E2F	0.749462	-0.472038
				WP_021457404.1;UPI000390AF48	0.644407	-0.116602		WP_038510034.1;UPI0005127763	0.13841	-0.0462176
				WP_021458497.1;UPI0003914FA8	2.4818	-0.282433		WP_021456083.1;UPI0003913C8F	0.150036	-0.0430902
				WP_021456325.1;UPI0003915F14	0.0461828	0.0185617		WP_006959823.1;UPI0001B94DF5	0.346002	0.13821
				WP_019276017.1;UPI0002E28DBC	0.21947	-0.0721137		WP_019276217.1;UPI0002F0C5F5	0.816857	0.309961
				WP_021458361.1;UPI00039187CA	0.862332	-0.155737		WP_006957789.1;UPI0001B959FB	0.216851	-0.163666
				WP_021458263.1;UPI000390D7E5	0.0250134	-0.00464503		WP_006962878.1;UPI0001B956D8	0.377257	-0.243537
				WP_021458089.1;UPI0003911CD1	0.193672	0.193143		WP_038164301.1;UPI0005058574	0.0165393	0.0190792
				WP_021456998.1;UPI000390D056	0.341091	-0.250426		WP_038509286.1;UPI00051288BF	0.566366	-0.160488
				WP_029236148.1;UPI000492BE7B	1.86314	-0.704913		WP_006959100.1;UPI0001B951F7	0.160012	-0.0271269
				WP_021456869.1;UPI0003914E74	1.42307	0.231617		WP_006962023.1;UPI0001B95072	0.341682	0.230699
				WP_021455437.1;UPI0003914E17	0.494961	-0.20034		WP_006958234.1;UPI0001B94DBA	0.390323	0.314669
				WP_021456411.1;UPI000390E461	0.227791	0.0625585		WP_019276443.1;UPI0002FEB427	1.06718	0.31292
				WP_021455056.1;UPI000390A4F1	1.40003	-0.58864		WP_040122030.1;UPI0005126E6E	0.535314	0.416278
				WP_019273968.1;UPI0002F1B4B3	0.0709728	-0.0173683		WP_040121755.1;UPI0005129242	0.71614	-0.215361
				WP_021458603.1;UPI0003913854	2.02323	-0.549418		WP_038161116.1;UPI000501252C	0.353653	-0.19103
				WP_021456914.1;UPI000390AB82	1.51101	-0.505007		WP_006957911.1;UPI0001B93D7C	0.814837	0.297588
				WP_006958179.1;UPI0001B94BA6	1.92096	-0.39316		WP_006959688.1;UPI0001B945FB	1.30601	0.272388
				WP_021456334.1;UPI00039180D2	0.282287	0.0497131		WP_038512123.1;UPI0005126C3C	1.00884	-0.36587
				WP_021457254.1;UPI0003913E8E	0.0418682	0.029143		WP_038510270.1;UPI00051290F0	0.358415	0.129072
				WP_021454949.1;UPI000391258D	1.07742	-0.205383		WP_006958910.1;UPI0001B947D0	0.973674	0.446239
				WP_006957443.1;UPI0001B94B7E	1.40431	-0.128847		WP_006957920.1;UPI0001B93D85	1.00929	0.204023
				WP_004406112.1;UPI0000009F93	0.401468	0.281455		WP_006962931.1;UPI0001B93A14	0.1747	-0.0700487
				WP_021455159.1;UPI000390A687	0.85043	-0.284641		WP_019277834.1;UPI00031B99D9	0.0845037	0.0131365
				WP_019274077.1;UPI0002DAF2DB	1.46032	-0.273017		WP_038514474.1;UPI00051277E7	0.740005	0.290031
				WP_019277477.1;UPI00030D1725	1.22768	-0.400214		WP_005438039.1;UPI00018F3A83	1.18491	0.579482
				WP_004743352.1;UPI0001B9569D	0.555043	-0.227579		WP_038512672.1;UPI0005126DED	1.66153	-0.367237
				WP_006960642.1;UPI0001B94E26	0.857481	-0.133336		WP_038514007.1;UPI0005127702	0.450154	-0.204717
				WP_031343392.1;UPI0004CEDDA2	1.19762	-0.234463		WP_004747103.1;UPI00021C3050	0.497212	0.357798
				WP_021456476.1;UPI000391579E	1.44162	-0.289139		WP_038509272.1;UPI0005128E9E	0.292605	-0.116845
				WP_021455325.1;UPI000390EA5B	2.01504	-0.689749		WP_038509916.1;UPI000512761F	0.249264	-0.159591
				WP_021456359.1;UPI000390DC84	0.318216	-0.133898		WP_006957919.1;UPI0001B93D84	0.287391	0.116337
				WP_006958318.1;UPI0001B951E0	2.64363	-0.605071		WP_038509400.1;UPI00051275FA	0.431557	-0.559244
				WP_165579496.1;UPI0013F3DB6A	0.619316	-0.151718		WP_235284644.1	1.3462	-0.46565
				WP_038509321.1;UPI00052AB3A7	1.69855	-0.43415		WP_006959348.1;UPI0001B93968	0.0942491	-0.122183
				WP_021455235.1;UPI0003916973	0.614613	-0.345579		WP_038512296.1;UPI00051287F4	0.573323	-0.247024
				WP_006957227.1;UPI0001B94170	0.65086	-0.108746		WP_038513376.1;UPI0005126CB9	0.233089	-0.0766862
				WP_006957519.1;UPI0001B94FA5	0.879882	-0.201139		WP_006959338.1;UPI0001B93962	0.435775	0.0990677
				WP_006959900.1;UPI0001B9501B	1.97894	-0.849183		WP_038509783.1;UPI000512978C	0.306165	-0.23802
				WP_021455309.1;UPI000390B50B	0.503191	-0.252221		WP_040121421.1;UPI0005126E98	0.805411	0.237985
				WP_021458047.1;UPI000390A8F5	1.85847	-0.535708		WP_006959698.1;UPI0001B947D8	0.189853	0.111362
				WP_006961111.1;UPI0001B94628	0.666776	-0.371471		WP_004745887.1;UPI0001B94883	0.0162632	0.0228793
				WP_006960710.1;UPI0001B95246	0.423069	-0.118193		WP_038161412.1;UPI00050145ED	0.294086	-0.165738
				WP_006957806.1;UPI0001B95A0C	1.63571	-0.313508		WP_021457668.1;UPI00039181C9	0.551727	0.305239
				WP_006957895.1;UPI0001B93D6C	0.388124	0.251618		WP_019275558.1;UPI00031E44C4	0.0710617	0.054395
				WP_006962751.1;UPI0001B950B6	0.790509	-0.117443		WP_038512952.1;UPI0005127ED5	0.13932	0.114525
				WP_165579839.1;UPI0013F45E42	0.96493	-0.1674		WP_006957155.1;UPI0001B93D60	0.5069	0.536488
				WP_006963287.1;UPI0001B94C94	0.086881	-0.111156		WP_038513924.1;UPI00051292AB	0.0481623	-0.0287571
				WP_006957371.1;UPI0001B9478F	1.33297	-0.326176		WP_006957918.1;UPI0001B93D83	2.11572	0.510657
				WP_006958349.1;UPI0001B951EF	0.900248	-0.275781		WP_038510058.1;UPI0005128A81	0.473865	0.305587
				WP_006958872.1;UPI0001B947BA	1.41792	-0.257359		WP_038514252.1;UPI0005127DE6	0.17629	-0.0706202
				WP_021456976.1;UPI000391084F	0.534275	-0.102829		WP_021457477.1;UPI000390B3E5	0.250161	0.085975
				WP_021455203.1;UPI0003914773	0.203623	0.0458419		WP_038513382.1;UPI0005127A5E	0.482873	-0.288029
				WP_165579626.1;UPI0013F4101C	0.393044	0.329226		WP_006959988.1;UPI0001B95414	1.05447	0.396709
				WP_021455537.1;UPI0003915EB4	1.30635	-0.375353		WP_038512687.1;UPI00051293DB	1.73368	0.691347
				WP_006963253.1;UPI0001B94A82	1.41644	-0.759294		WP_040121584.1;UPI0005127E51	0.600929	-0.833505
				WP_021457001.1;UPI0003911367	2.20208	-0.776971		WP_038509723.1;UPI0005128280	0.292048	-0.184881
				WP_021454937.1;UPI0003911E06	2.17995	-0.518355		WP_006959053.1;UPI0001B94FE4	0.806133	-0.337921
				WP_021457978.1;UPI00039137FF	0.377385	-0.108927		WP_038513167.1;UPI0005128F1D	1.69179	0.315077
				UPI00039106A1;WP_021457376.1	0.194671	-0.278791		WP_019275559.1;UPI0003727D2F	0.0292003	-0.0261339
				WP_021457231.1;UPI000390C830	1.33813	-0.394478		WP_038511756.1;UPI00051280CF	0.242161	0.0747865
				WP_165579731.1;UPI0013F3D1E2	1.00244	0.288232		WP_006959471.1;UPI0001B93DC3	0.590208	0.765535
				WP_021458362.1;UPI0003913B1A	1.44939	-0.373762		WP_006958278.1;UPI0001B94FCC	0.365635	-0.272143
				WP_021458044.1;UPI0003915162	1.16252	-0.263058		WP_038512204.1;UPI0005127C86	0.293945	0.135297
				WP_019275894.1;UPI0002EE62F0	0.020085	0.008056		WP_038156109.1;UPI00050671D5	0.0198149	-0.00863647
				WP_021455170.1;UPI0003910D6A	1.08992	-0.722365		WP_006963216.1;UPI0001B94888	0.546497	0.546357
				WP_021456660.1;UPI000390AE3A	0.849799	0.163542		WP_019277263.1;UPI0002FE5658	0.674922	-0.274943
				WP_021456048.1;UPI000390A554	1.46269	-0.130317		WP_019274079.1;UPI00030208A6	0.106838	-0.0236715
				WP_006958074.1;UPI0001B9479A	1.91451	0.656593		WP_006963105.1;UPI0001B9428E	0.218447	-0.0707417
				WP_031343347.1;UPI0004CE9091	0.652079	0.231917		WP_006958916.1;UPI0001B949B8	0.00876706	0.00463486
				WP_021456701.1;UPI0003912006	0.177757	-0.0771942		WP_006959351.1;UPI0001B9396A	0.382235	0.32187
				WP_019277259.1;UPI0002D82E57	1.66965	-0.902864		WP_006959046.1;UPI0001B94DE6	0.107139	-0.0850417
				WP_021458136.1	0.26854	0.0909405		WP_019278000.1;UPI0002EC7BFB	0.0539731	0.0380205
				WP_006958242.1;UPI0001B94DBE	1.98941	-0.418482		WP_004410522.1;UPI00015306ED	0.785309	-0.510174
				WP_019276906.1;UPI000375CCAE	0.477446	-0.0843709		WP_038514260.1;UPI0005126E8B	0.599706	0.153951
				WP_029236328.1;UPI000492D2DE	2.417	-0.752924		WP_004410407.1;UPI0001B946A3	0.457714	0.279764
				WP_006957807.1;UPI0001B95A0D	0.707359	-0.456696		WP_006957114.1;UPI0001B93D45	0.449427	0.278608
				WP_165579673.1;UPI0013F40F9D	0.766673	-0.250213		WP_038509414.1;UPI0005128988	0.0652021	0.0294603
				WP_021455055.1;UPI000391829F	1.32502	0.349961		WP_038513136.1;UPI000512835A	0.0657457	0.0404917
				WP_021458446.1;UPI000390ED79	0.614739	-0.218876		WP_038513473.1;UPI0005128658	0.0694281	0.0287838
				UPI000391470B;WP_031343355.1	0.613927	0.240598		WP_038509559.1;UPI000512814A	0.185605	0.0935504
				WP_021457883.1;UPI000391434E	2.22639	-0.350535		WP_021455204.1;UPI0003910220	0.233322	0.107117
				WP_165579749.1;UPI0013F4354C	1.29609	-0.73838		WP_040121547.1;UPI00051282C9	0.650532	0.471916
				WP_165579703.1;UPI0013F4A07D	3.40059	-0.511847		WP_040122289.1;UPI00051287BE	0.519194	-0.453058
				WP_021458054.1;UPI000390A4E5	1.11357	-0.377482		WP_004745892.1;UPI00021C1E24	0.179148	0.19054
				WP_165579744.1;UPI00140E9A3A	1.58898	-0.207541		WP_040121471.1;UPI000512806C	0.419448	-0.367966
				WP_006959829.1;UPI0001B94DFB	1.72984	-0.176697		WP_038510020.1;UPI0005127D1D	1.05817	0.522246
				WP_006957992.1;UPI0001B94197	2.08958	-0.804444		WP_006957992.1;UPI0001B94197	0.0921821	-0.12911
				WP_021456085.1;UPI0003912315	1.01764	-0.105752		WP_038509321.1;UPI00052AB3A7	0.551376	0.136203
				WP_006961977.1;UPI0001B94E5C	1.15433	-0.711793		WP_038514258.1;UPI000512804A	0.757264	0.426928
				WP_021455226.1;UPI00039162D6	1.28719	-0.334511		WP_021458028.1;UPI000390B939	0.426784	0.139498
				WP_031343405.1;UPI0004CE1033	1.72096	-0.599278		WP_038514402.1;UPI0005127B06	0.042914	0.0368576
				WP_006959575.1;UPI0001B941D9	0.823225	-0.25529		WP_038511123.1;UPI000512895D	0.554219	-0.138199
				WP_021457239.1;UPI0003915E28	1.01969	-0.240563		WP_040122079.1;UPI000512772C	0.453894	-0.385828
				WP_019273970.1;UPI00031575C2	1.12697	-0.396149		WP_040121703.1;UPI0005128CB5	1.70758	-0.399972
				WP_165579687.1;UPI0013F46499	2.52088	0.774165		WP_019277412.1;UPI00031E37CB	0.539568	0.139392
				WP_165579784.1;UPI0013F3ABC3;UPI0013F3B600;WP_242704185.1	1.9546	1.11892		WP_038514227.1;UPI0005126ED0	0.214615	0.157283
				WP_021455322.1;UPI000391856F	1.09794	0.43364		WP_006957769.1;UPI0001B957F1	0.121896	0.0521418
				WP_165579522.1;UPI0013F4B7FA	1.36932	0.289506		WP_019277137.1;UPI0002E94BBA	1.09072	0.477544
				WP_019277808.1;UPI0002DD7AB2	1.83871	0.973221		WP_031343405.1;UPI0004CE1033	0.168763	0.0951398
				WP_004745887.1;UPI0001B94883	2.07148	-0.68638		WP_006962136.1;UPI0001B95690	2.70761	0.593723
				WP_021456564.1;UPI000390CFEA	1.43502	-0.408826		WP_006957983.1;UPI0001B9418E	0.316642	0.196133
				WP_001181007.1;UPI0000134BD6	1.32319	-0.629624		WP_006959389.1;UPI0001B9397C	2.8907	0.63455
				WP_019274719.1;UPI00030CA989	1.41936	-0.585475		WP_006957771.1;UPI0001B957F3	0.24099	-1.22431
				WP_021456079.1;UPI00039112C2	0.24799	-0.0488536		UPI0005127E80;WP_235284713.1	0.927481	-0.129022
				WP_165579706.1;UPI0013F3B3A3	1.54054	0.435537		WP_040122119.1;UPI00051296C7	1.21747	-0.243174
				WP_006963082.1;UPI0001B94093	0.122481	-0.0218862		WP_006963138.1;UPI0001B94482	0.34701	1.75895
				WP_021458419.1;UPI0003913E19	1.29842	-0.287544		WP_052131801.1;UPI00051282A7	0.115869	-0.112042
				WP_021454946.1;UPI000390A817	1.1452	-0.295389		WP_040121702.1;UPI0005128A74	1.07797	-0.233347
				WP_006957912.1;UPI0001B93D7D	1.28633	-0.527779		WP_021455353.1;UPI0003916545	0.874431	-0.227589
				WP_021457636.1;UPI000390A75C	0.952159	-0.476903		WP_040122118.1;UPI00051296CE	0.0917055	0.0608813
				WP_021456356.1;UPI0003918213	2.51666	-0.650822		WP_040121705.1;UPI0005127398	0.249422	-0.110078
				WP_021455938.1;UPI000390BB02	0.772746	0.300588		WP_040121707.1;UPI00051284A2	0.515944	-0.114996
				WP_021456872.1;UPI000390AAEC	0.904976	-0.454515		WP_235284669.1	0.448165	-0.180086
				WP_006960450.1;UPI0001B945FE	0.228189	-0.168335		WP_038511497.1;UPI000512970C	0.406298	-0.412303
				WP_021458084.1;UPI0003918176	1.3039	0.294338		WP_006961152.1;UPI0001B94821	0.148523	0.0634829
				WP_019277580.1;UPI00031A55F8	0.670047	-0.535606
				WP_006957353.1;UPI0001B9477D	0.0897982	-0.088892
				WP_031342152.1;UPI0003FACB16	0.0537566	0.0165501
				WP_021456422.1;UPI000390A8BB	1.31115	0.263826
				WP_006957954.1;UPI0001B93F83	0.290293	0.152112
				WP_021456674.1;UPI000390C870	1.17573	-0.384254
				WP_031343080.1;UPI0003917AAC	0.92624	-0.482771
				WP_005471060.1;UPI00018F35DF	1.2661	-0.619948
				WP_019277857.1;UPI0002E18D17	0.939177	0.451662
				WP_021458431.1;UPI0003915645	1.80045	-0.648584
				WP_006962072.1;UPI0001B9527F	0.181707	0.0287914
				WP_019275324.1;UPI0002E398F4	0.360853	-0.26856
				WP_021455080.1;UPI000390A5FE	0.614279	0.455115
				WP_021457041.1;UPI000390CCDB	1.05947	0.062081
				WP_019276071.1;UPI0003670DC0	0.208678	-0.106534
				WP_021455795.1;UPI0003916AD3	1.54523	0.344897
				WP_021457447.1;UPI000390AEAC	2.10718	-0.427476
				WP_021455824.1;UPI000390FB0C	2.33076	-0.662486
				WP_165579514.1;UPI0013F3DE97	0.674726	-0.245953
				WP_006963408.1;UPI0001B950DC	1.87482	-0.621943
				WP_006960604.1;UPI0001B94C05	0.747624	-0.0571264
				WP_021455548.1;UPI000391571C	1.83819	0.324584
				WP_021457002.1;UPI000390BFA9	0.200682	-0.11582
				WP_019277250.1;UPI0002DF4A0F	1.19286	0.354134
				WP_165579609.1;UPI0013F42D2B	1.5375	-0.471761
				WP_006958083.1;UPI0001B947A2	1.87812	-0.851741
				WP_004745892.1;UPI00021C1E24	1.62599	-0.681307
				WP_006960566.1;UPI0001B94A04	3.7478	-0.932335
				WP_006963219.1;UPI0001B9488C	1.58817	-0.873009
				WP_019274731.1;UPI0002E36A2F	0.0336347	0.0105584
				WP_021457044.1;UPI00039179B9	0.155249	-0.0731049
				WP_019277901.1;UPI0003152973	0.0856297	0.0173899
				WP_021457973.1;UPI000390CE88	0.314603	0.10354
				WP_006963216.1;UPI0001B94888	1.68583	-0.844802
				WP_021457154.1;UPI00039134BB	1.94456	1.53869
				WP_021458229.1;UPI000390EAA5	1.46281	-0.201766
				WP_021457604.1;UPI000390B83F	1.0267	0.139661
				WP_021456397.1;UPI0003911BF7	0.0119208	-0.00487264
				WP_021455796.1;UPI0003918611	1.70166	0.270912
				WP_006959030.1;UPI0001B94DD7	1.21614	0.303784
				WP_021455147.1;UPI0003910EE2	1.69591	0.504193
				WP_006959348.1;UPI0001B93968	1.96027	-1.04361
				WP_021455304.1;UPI0003913DAC	0.311775	-0.0932299
				WP_005436094.1;UPI00015BB568	1.3342	-0.654165
				WP_165579452.1;UPI0013F41702	0.443096	-0.204564
				WP_019277215.1;UPI000306080B	1.79504	-0.477606
				WP_006962570.1;UPI0001B9485E	0.998193	-0.191181
				WP_006959715.1;UPI0001B947E1	0.542858	-0.131458
				WP_021455396.1;UPI000390B2A4	3.03751	-0.34186
				WP_006959468.1;UPI0001B93DC0	1.28703	-0.536385
				WP_021456524.1;UPI0003914479	1.93212	0.253654
				WP_165579692.1;UPI0013F44272	0.200964	0.0589485
				WP_021457003.1;UPI0003910833	0.943346	0.169576
				WP_021458053.1;UPI000390F47D	0.90448	0.219102
				WP_165579686.1;UPI0013F45BC2	0.234796	-0.110825
				WP_095664929.1;UPI000BAC1B3F	0.0848633	-0.0543486
				WP_021456121.1;UPI000390A714	0.859561	-0.252888
				WP_019275908.1;UPI00031A556F	2.46745	0.683692
				WP_021456683.1;UPI0003915385	0.0622513	-0.0189222
				WP_021458382.1;UPI0003910CBD	0.719712	0.268658
				WP_029236221.1;UPI00031CB963	0.144606	0.0528253
				WP_006961499.1;UPI0001B939E4	1.88076	0.526093
				WP_021455468.1;UPI0003914BA2	1.16717	0.316324
				WP_019274242.1;UPI0001895604	2.6338	0.296448
				WP_021454996.1;UPI000390DE3D	0.0974483	-0.0449454
				WP_165579537.1;UPI0013F3EC04	2.62682	0.447709
				WP_006962204.1;UPI0001769A0B	1.43351	0.304827
				WP_021457714.1;UPI00039114A4	1.0428	-0.56767
				WP_021457168.1;UPI000390EB47	1.15013	0.359636
				WP_006962090.1;UPI0001B95291	6.64252	2.72411
				WP_165579436.1;UPI0013F3BEDF	0.297947	0.14608
				WP_165579485.1;UPI0013F4B9BF	0.0368568	0.0191835
				WP_165579497.1;UPI0013F4383C	1.90269	0.298995
				WP_165579416.1;UPI0013F4A84D	0.635515	0.102425
				WP_021457115.1;UPI000391795D	0.855407	0.286126
				WP_019275956.1;UPI0002EF4D6F	0.038435	-0.0140775
				WP_021457296.1;UPI000390DB1F	1.29479	-1.02488
				WP_006961498.1;UPI0001B939E3	1.60276	0.516544
				WP_021458639.1;UPI000390FE8D	1.69603	0.298459
				WP_021455380.1;UPI0003911DD5	0.4019	0.347841
				WP_021456242.1;UPI000390FCEE	0.0330434	-0.00897217
				WP_019277803.1;UPI00030F4B26	0.100188	0.0236168
				WP_165579787.1;UPI0013F4547C	1.41573	0.500254
				WP_021456866.1;UPI000390D6E4	0.174084	0.0469182
				WP_006960232.1;UPI0001B93BD3	0.0999455	-0.100769
				WP_021457440.1;UPI000390F7F6	1.44361	0.280598
				WP_165579867.1;UPI0013F43EDA	0.258451	-0.113046
				WP_021455162.1;UPI000A0F82AC	0.590035	0.150148
				WP_021458403.1;UPI0003910200	1.11442	0.596868
				WP_021456505.1;UPI0003916327	0.145954	0.03044
				UPI000390B449;WP_242704145.1	0.461653	-0.196056
				WP_021458175.1;UPI0003916C84	4.66211	2.36174
				WP_021456945.1;UPI000390A5E5	1.28946	0.26744
				WP_019275317.1;UPI0002DE8C38	1.14789	0.314826
				WP_165579899.1;UPI0013F46D6F	3.04211	4.04486
				WP_031342823.1;UPI0004CEB1EA	2.65293	-0.550755
				WP_165579631.1;UPI0013F3CAF7	0.0106587	-0.00284322
				WP_165579916.1;UPI0013F3AE9B	0.4937	0.126355
				WP_165579688.1;UPI0013F48D90	1.24235	0.46328
				WP_019274162.1;UPI000311004D	0.665623	-0.176901
				WP_021455941.1;UPI000391180D	0.973003	0.266325
				WP_242704186.1	1.39308	0.205772
				WP_021458688.1;UPI0003911CD2	0.0141313	0.0172017
				WP_021457055.1;UPI000390F026	1.34427	0.302855
				WP_021458638.1;UPI000390AAD8	0.668801	0.13272
				WP_021456129.1;UPI000390E809	2.276	-0.572321
				WP_006957429.1;UPI0001B94B70	0.52925	0.229181
				WP_021455218.1;UPI000390CFDA	1.3481	-0.180471
				WP_021457709.1;UPI000390AF4E	0.562403	0.0976499
				WP_019278117.1;UPI0002D9A468	1.6254	0.175159
				WP_006963208.1;UPI0001B9487E	1.41416	-1.07062
				WP_021454944.1;UPI000390DBB1	0.7475	-0.979719
				WP_004745883.1;UPI0001B94885	1.50753	-0.688442
				WP_006957422.1;UPI0001B94B69	0.325667	0.159004
				WP_021456534.1;UPI000390CC21	0.827348	0.126675
				WP_006959526.1;UPI0001B93FBF	1.11703	0.280563
				WP_021457687.1;UPI000390B203	4.11433	2.98301
				WP_165579634.1;UPI0013F40283	1.83255	0.261663
				WP_021456909.1;UPI0003917724	0.17147	-0.0644099
				WP_006957411.1;UPI0001B9498F	0.556714	-0.0970071
				WP_006962244.1;UPI0001B939F9	0.0259883	-0.0299498
				WP_021456973.1;UPI000390EF81	0.335341	0.0674413
				WP_165579786.1;UPI0013F42B4A	1.59246	0.274665
				WP_165579898.1;UPI0013F485C3	0.993803	0.303679
				WP_021456215.1;UPI00039109E4	1.06605	0.234575
				WP_019277208.1;UPI00031E31C3	2.86256	-0.49669
				WP_006958760.1;UPI0001B941BA	0.265413	0.0541414
				WP_165579765.1;UPI0013F45C37	0.836694	0.133792
				WP_006961135.1;UPI0001B94639	0.144087	0.0674426
				WP_165579783.1;UPI0013F424CE	1.63088	0.28562
				WP_021458000.1;UPI000390AE90	0.341328	0.129886
				WP_021456935.1;UPI0003911AA5	0.360912	-0.120005
				WP_021458414.1;UPI00039126EF	0.900776	0.0455697
				WP_242704139.1;UPI00140F3F4B	3.21262	0.268867
				WP_019274764.1;UPI000318CA5E	0.732296	0.15816
				WP_165579610.1;UPI0013F467C3	2.64013	-1.13724
				WP_021455270.1;UPI000390A3FB	1.38331	-0.323249
				WP_021455083.1;UPI0003917BF2	0.595916	0.155614
				WP_006959524.1;UPI0001B93FBD	0.702858	0.0762997
				WP_021457666.1;UPI00039127F4	0.22822	0.0704664
				WP_006957348.1;UPI0001B94778	6.83477	2.81953
				WP_165579906.1;UPI0013F3ADBE	0.275565	0.0616767
				WP_021456345.1;UPI000390BB13	1.20502	0.362977
				WP_021456925.1;UPI0003916A51	1.14369	0.236841
				WP_021457595.1;UPI0003910BB4	0.521879	-0.0917524
				WP_242704137.1	1.46268	0.269935
				WP_021455146.1;UPI000390AC9F	2.74709	0.95478
				WP_165579773.1;UPI0013F4B1A6	1.18767	0.27565
				WP_165579844.1;UPI0013F4B4AE	0.651598	0.257276
				WP_006957413.1;UPI0001B94991	0.446015	0.0828794
				WP_242704136.1	0.846328	0.156141
				WP_021457304.1;UPI000390FA3F	0.439148	-0.157115
				WP_165579630.1;UPI0013F3C0D3	0.249053	-0.0556272
				WP_021457177.1;UPI000BB9BDB5	0.933388	0.13833
				WP_021455904.1;UPI000391750D	1.35005	0.288696
				UPI0003912FF8	0.0432986	-0.00847753
				WP_006959525.1;UPI0001B93FBE	0.340774	0.10516
				WP_031342786.1;UPI00041A895E	0.00805669	0.00462468
				WP_021456944.1;UPI0003915653	0.61786	0.297239
				WP_165579530.1;UPI0013F40953	1.98118	0.318789
				WP_021457422.1;UPI000391067B	0.291067	-1.05085
				WP_006960006.1;UPI0001B9541C	4.98759	2.59488
				WP_165579573.1;UPI0013F41895	0.273324	0.127603
				WP_021455271.1;UPI0003913BF3	0.407059	0.157162
				WP_006959052.1;UPI0001B94FE3	0.305923	-0.192873
				WP_021456818.1;UPI0003916294	0.231766	-0.0494194
				WP_021458227.1;UPI000391520E	0.0885183	0.0492922
				WP_006957417.1;UPI0001B94995	0.302884	0.0793247
				WP_021456051.1;UPI000390E683	0.662403	-0.152126
				WP_021455822.1;UPI0003918488	0.181725	0.0307
				WP_021457053.1;UPI000390D668	0.398438	-0.18041
				WP_021457513.1;UPI000391810F	0.405094	0.117524
				WP_141650583.1;UPI00042053E1	2.69579	3.9407
				WP_021456293.1;UPI0003918819	0.912831	-0.263685
				WP_021457865.1;UPI0003913370	1.10323	0.158564
				WP_165579690.1;UPI0013F4A5B0	0.342488	0.161769
				WP_031343161.1;UPI0004CE1CB6	0.435791	-0.227657
				WP_165579799.1;UPI0013F3DA33	0.110473	0.038674
				WP_141650596.1;UPI0011463560	1.11229	-0.482222
				WP_165579554.1;UPI0013F44DEE	0.410047	0.113489
				WP_021457863.1;UPI0003912B4D	1.48667	-0.157401
				WP_021458038.1;UPI000390A968	0.316181	-0.112779
				WP_021456838.1;UPI00039116FE	0.592054	-0.221598
				WP_006961143.1;UPI0001B94818	2.04279	-0.139256
				WP_006961144.1;UPI0001B94819	0.830179	-0.102534
				WP_021456902.1;UPI0003914B9B	0.492564	-1.27467
				WP_021458162.1;UPI0003913141	1.17183	-3.58154
