# Supplementary material for: The coral pathogen Vibrio coralliilyticus uses a T6SS to secrete a group of novel anti-eukaryotic effectors that contribute to virulence
Source: PLoS Biol. 2024 Sep 3;22(9):e3002734. doi: 10.1371/journal.pbio.3002734 (PMC11371242; doi:10.1371/journal.pbio.3002734)
Supplement: S5 Data — (TXT) [file pbio.3002734.s012.txt]

(CN52H-1:0.01962921771959779890,((((((AIC-5:0.00000100000050002909,AIC-7:0.00000349829865580287)100:0.02824469932433138278,(MCA-25:0.00000100000050002909,MCA-32:0.00000100000050002909)100:0.02870269492124770741)100:0.00676047908578540808,((58:0.04597683453759655869,(ATCC 19105:0.02764798734837234720,P1:0.02509022017805963289)100:0.00541717297625478322)80:0.00309673970129491476,09-121-3:0.03160261566545842504)53:0.00223255100562887512)99:0.00279714801164746485,(((Rb102:0.02393316551977399051,(C154:0.00008161487257178864,071316B:0.00019208763012089117)100:0.02098652759962129841)100:0.01364827432540730370,((H1:0.02829013507246686682,(080116A:0.00000100000050002909,081216C:0.00000100000050002909)100:0.02756806851400933275)82:0.00547305783689915407,(Vic-OC-068:0.03145527438884054838,RE22:0.02643366213767358794)71:0.00505824104695986113)99:0.00327487998832918506)90:0.00205485625340186403,((OCN008:0.02620200673703520708,(S2052:0.00095534485529688118,S2043:0.00000100000050002909)100:0.02975225311877599879)99:0.00597943233954828599,(RE87:0.03238065920896258942,((RE90:0.03191505457601257617,OCN014:0.02923461657453870627)63:0.00449115898661297305,(OfT7-21:0.00000524514274587612,(OfT6-17:0.00000100000050002909,OfT6-21:0.00000100000050002909)91:0.00000100000050002909)100:0.03097159983473191450)98:0.00370527816823958394)95:0.00240163012347602766)99:0.00460312565772707551)69:0.00181936959625574610)100:0.00534497039948356612,(X00-12-4:0.00000100000050002909,RE98:0.00000100000050002909)100:0.02978000970428695479)100:0.00939216588451940310,(ATCC BAA-450:0.01987685591270339780,NA0301:0.02207605609053626267)61:0.00386313222078734329)61:0.00407798047330281896,CN26H-1:0.02009805292252776418);
