# Supplementary material for: The coral pathogen Vibrio coralliilyticus uses a T6SS to secrete a group of novel anti-eukaryotic effectors that contribute to virulence
Source: PLoS Biol. 2024 Sep 3;22(9):e3002734. doi: 10.1371/journal.pbio.3002734 (PMC11371242; doi:10.1371/journal.pbio.3002734)
Supplement: S6 Data — (XLSX) [file pbio.3002734.s013.xlsx]

## Sheet: Fig. S3B
OD600 readings (Linked to Fig. S3B)
Time (min)	BAA-450 WT			BAA-450 Δhcp1			BAA-450 ΔtssM2			BAA-450 Δhcp1/ΔtssM2			OCN008 WT			OCN008 Δhcp1			OCN008 ΔtssM2			OCN008 Δhcp1/ΔtssM2			OCN014 WT			OCN014 Δhcp1			OCN014 ΔtssM2			OCN014 Δhcp1/ΔtssM2
	Sample 1	Sample 2	Sample 3	Sample 1	Sample 2	Sample 3	Sample 1	Sample 2	Sample 3	Sample 1	Sample 2	Sample 3	Sample 1	Sample 2	Sample 3	Sample 1	Sample 2	Sample 3	Sample 1	Sample 2	Sample 3	Sample 1	Sample 2	Sample 3	Sample 1	Sample 2	Sample 3	Sample 1	Sample 2	Sample 3	Sample 1	Sample 2	Sample 3	Sample 1	Sample 2	Sample 3
9	0.006	0.006	0.005	0.004	0.006	0.006	0.006	0.006	0.004	0.006	0.006	0.006	0.003	0.004	0.005	0.004	0.006	0.005	0.006	0.006	0.009	0.006	0.007	0.004	0.004	0.005	0.004	0.005	0.007	0.006	0.006	0.003	0.004	0.004	0.006	0.005
19	0.006	0.006	0.005	0.004	0.006	0.006	0.006	0.006	0.004	0.006	0.006	0.006	0.003	0.004	0.005	0.004	0.006	0.005	0.006	0.006	0.008	0.006	0.007	0.004	0.004	0.005	0.004	0.005	0.007	0.006	0.005	0.003	0.004	0.004	0.006	0.005
29	0.007	0.006	0.005	0.004	0.006	0.006	0.006	0.006	0.004	0.006	0.006	0.007	0.003	0.004	0.005	0.004	0.006	0.005	0.005	0.006	0.008	0.006	0.005	0.004	0.004	0.005	0.005	0.005	0.007	0.006	0.006	0.003	0.004	0.004	0.006	0.004
39	0.007	0.006	0.005	0.004	0.006	0.006	0.006	0.006	0.004	0.006	0.006	0.007	0.003	0.004	0.005	0.004	0.006	0.005	0.005	0.006	0.008	0.006	0.005	0.004	0.004	0.005	0.004	0.005	0.007	0.006	0.005	0.003	0.004	0.004	0.006	0.004
49	0.007	0.006	0.006	0.004	0.006	0.006	0.006	0.006	0.004	0.006	0.006	0.007	0.003	0.004	0.005	0.004	0.006	0.005	0.005	0.006	0.008	0.006	0.005	0.004	0.004	0.005	0.004	0.005	0.007	0.006	0.005	0.003	0.004	0.004	0.006	0.004
59	0.007	0.007	0.006	0.004	0.006	0.006	0.006	0.006	0.004	0.006	0.006	0.007	0.003	0.004	0.005	0.004	0.006	0.005	0.005	0.006	0.008	0.006	0.005	0.004	0.004	0.005	0.004	0.005	0.007	0.006	0.005	0.003	0.004	0.004	0.006	0.004
69	0.008	0.007	0.006	0.004	0.006	0.006	0.006	0.006	0.004	0.006	0.007	0.007	0.003	0.004	0.006	0.004	0.007	0.006	0.005	0.006	0.009	0.006	0.006	0.004	0.004	0.005	0.004	0.005	0.007	0.006	0.006	0.004	0.004	0.004	0.006	0.004
79	0.008	0.007	0.006	0.005	0.006	0.006	0.006	0.006	0.004	0.006	0.007	0.008	0.003	0.004	0.006	0.004	0.007	0.006	0.005	0.006	0.009	0.006	0.006	0.004	0.004	0.005	0.004	0.005	0.007	0.006	0.005	0.004	0.004	0.004	0.006	0.004
89	0.009	0.008	0.007	0.005	0.007	0.007	0.007	0.007	0.004	0.007	0.007	0.007	0.004	0.005	0.006	0.005	0.007	0.006	0.006	0.007	0.009	0.006	0.006	0.004	0.004	0.005	0.004	0.005	0.007	0.006	0.006	0.005	0.004	0.004	0.006	0.004
99	0.01	0.009	0.008	0.007	0.008	0.008	0.007	0.007	0.004	0.007	0.008	0.008	0.004	0.005	0.006	0.005	0.007	0.006	0.006	0.007	0.009	0.007	0.006	0.005	0.004	0.006	0.005	0.006	0.007	0.006	0.006	0.006	0.004	0.004	0.006	0.004
109	0.011	0.011	0.01	0.007	0.009	0.008	0.007	0.007	0.005	0.008	0.009	0.009	0.004	0.005	0.007	0.005	0.008	0.006	0.006	0.007	0.009	0.007	0.007	0.005	0.004	0.006	0.005	0.006	0.007	0.006	0.006	0.006	0.005	0.004	0.006	0.004
119	0.013	0.012	0.011	0.009	0.01	0.01	0.008	0.008	0.005	0.009	0.01	0.01	0.005	0.006	0.008	0.006	0.008	0.007	0.007	0.007	0.01	0.008	0.007	0.006	0.004	0.006	0.005	0.006	0.008	0.006	0.006	0.006	0.005	0.004	0.007	0.004
129	0.016	0.015	0.014	0.011	0.011	0.011	0.009	0.008	0.006	0.011	0.011	0.012	0.006	0.007	0.008	0.007	0.009	0.008	0.007	0.008	0.01	0.008	0.008	0.007	0.005	0.006	0.005	0.006	0.008	0.007	0.006	0.005	0.005	0.005	0.007	0.005
139	0.019	0.017	0.017	0.013	0.014	0.013	0.01	0.009	0.006	0.012	0.013	0.013	0.007	0.007	0.01	0.008	0.01	0.009	0.008	0.009	0.011	0.009	0.01	0.008	0.005	0.007	0.005	0.006	0.008	0.007	0.007	0.005	0.005	0.005	0.007	0.005
149	0.022	0.021	0.021	0.016	0.016	0.016	0.012	0.01	0.007	0.015	0.015	0.016	0.008	0.009	0.011	0.009	0.012	0.01	0.009	0.01	0.012	0.011	0.011	0.009	0.005	0.008	0.006	0.007	0.009	0.007	0.007	0.005	0.006	0.005	0.007	0.005
159	0.027	0.025	0.025	0.02	0.019	0.019	0.014	0.012	0.009	0.018	0.017	0.018	0.01	0.01	0.013	0.011	0.013	0.011	0.011	0.011	0.014	0.013	0.013	0.011	0.006	0.007	0.006	0.007	0.009	0.008	0.008	0.006	0.006	0.006	0.008	0.005
169	0.033	0.032	0.031	0.025	0.023	0.023	0.016	0.014	0.01	0.021	0.021	0.021	0.012	0.012	0.016	0.014	0.016	0.014	0.013	0.013	0.015	0.015	0.016	0.013	0.007	0.007	0.007	0.008	0.01	0.009	0.008	0.007	0.007	0.006	0.008	0.006
179	0.04	0.038	0.038	0.03	0.029	0.028	0.019	0.016	0.012	0.026	0.025	0.026	0.015	0.015	0.019	0.017	0.019	0.017	0.016	0.015	0.018	0.018	0.02	0.017	0.008	0.008	0.007	0.009	0.011	0.009	0.009	0.008	0.008	0.007	0.008	0.006
189	0.049	0.047	0.048	0.037	0.035	0.034	0.023	0.019	0.015	0.03	0.031	0.03	0.02	0.019	0.024	0.022	0.023	0.021	0.02	0.018	0.022	0.022	0.025	0.021	0.009	0.009	0.009	0.01	0.012	0.011	0.011	0.01	0.009	0.008	0.009	0.007
199	0.06	0.059	0.06	0.047	0.044	0.042	0.028	0.023	0.018	0.038	0.038	0.037	0.026	0.024	0.031	0.029	0.029	0.026	0.025	0.023	0.026	0.028	0.031	0.027	0.011	0.01	0.01	0.012	0.014	0.012	0.013	0.012	0.011	0.009	0.01	0.008
209	0.075	0.074	0.074	0.058	0.055	0.052	0.034	0.028	0.022	0.046	0.047	0.045	0.035	0.032	0.041	0.037	0.038	0.034	0.031	0.03	0.032	0.038	0.041	0.035	0.013	0.012	0.012	0.014	0.016	0.014	0.015	0.015	0.013	0.011	0.011	0.009
219	0.092	0.088	0.092	0.074	0.068	0.065	0.042	0.034	0.027	0.056	0.057	0.056	0.046	0.044	0.052	0.049	0.049	0.046	0.04	0.038	0.044	0.049	0.055	0.046	0.015	0.014	0.014	0.017	0.019	0.017	0.019	0.018	0.015	0.013	0.013	0.011
229	0.118	0.117	0.121	0.09	0.086	0.08	0.051	0.042	0.034	0.07	0.071	0.069	0.064	0.06	0.07	0.066	0.065	0.06	0.052	0.05	0.056	0.069	0.07	0.061	0.018	0.017	0.017	0.021	0.022	0.021	0.023	0.023	0.019	0.016	0.015	0.013
239	0.12	0.157	0.132	0.102	0.106	0.109	0.064	0.052	0.041	0.087	0.094	0.083	0.084	0.082	0.092	0.087	0.087	0.081	0.067	0.065	0.072	0.085	0.09	0.081	0.022	0.021	0.021	0.027	0.028	0.026	0.03	0.028	0.024	0.019	0.018	0.016
249	0.144	0.159	0.144	0.13	0.136	0.121	0.08	0.064	0.052	0.119	0.107	0.094	0.113	0.113	0.112	0.115	0.112	0.111	0.087	0.084	0.091	0.113	0.125	0.102	0.028	0.027	0.027	0.035	0.036	0.034	0.039	0.036	0.031	0.024	0.023	0.019
259	0.164	0.164	0.161	0.142	0.169	0.145	0.102	0.079	0.064	0.132	0.131	0.111	0.14	0.144	0.139	0.149	0.137	0.143	0.116	0.108	0.112	0.156	0.151	0.136	0.036	0.035	0.034	0.046	0.045	0.044	0.052	0.049	0.04	0.03	0.028	0.025
269	0.188	0.19	0.193	0.165	0.2	0.166	0.126	0.107	0.08	0.153	0.167	0.137	0.187	0.164	0.159	0.167	0.184	0.168	0.14	0.142	0.146	0.169	0.17	0.181	0.048	0.047	0.046	0.059	0.059	0.057	0.066	0.064	0.053	0.038	0.035	0.032
279	0.219	0.229	0.194	0.198	0.21	0.179	0.147	0.115	0.096	0.17	0.157	0.141	0.219	0.189	0.187	0.199	0.21	0.193	0.159	0.168	0.161	0.209	0.197	0.201	0.062	0.062	0.059	0.08	0.077	0.075	0.087	0.084	0.07	0.05	0.046	0.042
289	0.229	0.225	0.249	0.225	0.198	0.207	0.159	0.136	0.107	0.195	0.18	0.165	0.23	0.212	0.217	0.235	0.236	0.226	0.181	0.192	0.195	0.251	0.213	0.222	0.079	0.081	0.078	0.101	0.102	0.096	0.111	0.108	0.095	0.064	0.061	0.054
299	0.285	0.25	0.255	0.236	0.22	0.224	0.228	0.165	0.16	0.213	0.193	0.195	0.262	0.246	0.257	0.249	0.274	0.242	0.212	0.207	0.232	0.278	0.24	0.256	0.102	0.109	0.103	0.138	0.13	0.123	0.142	0.136	0.126	0.085	0.079	0.072
309	0.269	0.318	0.286	0.277	0.249	0.263	0.247	0.171	0.158	0.237	0.207	0.24	0.316	0.292	0.307	0.283	0.292	0.283	0.239	0.213	0.233	0.291	0.286	0.275	0.129	0.138	0.134	0.176	0.163	0.158	0.184	0.17	0.148	0.106	0.103	0.094
319	0.309	0.287	0.308	0.29	0.289	0.287	0.258	0.201	0.18	0.256	0.251	0.268	0.345	0.346	0.312	0.319	0.335	0.315	0.262	0.243	0.285	0.328	0.308	0.319	0.149	0.167	0.156	0.203	0.193	0.189	0.228	0.209	0.186	0.129	0.126	0.119
329	0.334	0.342	0.337	0.292	0.316	0.316	0.249	0.195	0.194	0.28	0.277	0.279	0.377	0.375	0.358	0.348	0.348	0.348	0.289	0.277	0.329	0.384	0.339	0.358	0.193	0.195	0.193	0.237	0.213	0.23	0.247	0.243	0.222	0.162	0.155	0.143
339	0.367	0.371	0.378	0.331	0.304	0.319	0.278	0.265	0.217	0.301	0.298	0.299	0.417	0.425	0.412	0.396	0.414	0.385	0.316	0.304	0.369	0.449	0.396	0.376	0.215	0.245	0.235	0.259	0.277	0.252	0.278	0.285	0.258	0.194	0.187	0.176
349	0.383	0.428	0.401	0.368	0.359	0.339	0.301	0.285	0.231	0.321	0.318	0.341	0.465	0.516	0.465	0.465	0.478	0.46	0.359	0.353	0.381	0.51	0.482	0.463	0.275	0.253	0.275	0.288	0.291	0.283	0.292	0.317	0.269	0.217	0.202	0.201
359	0.397	0.426	0.422	0.383	0.407	0.381	0.348	0.263	0.254	0.351	0.363	0.363	0.518	0.551	0.487	0.53	0.545	0.479	0.42	0.407	0.448	0.534	0.519	0.539	0.321	0.306	0.312	0.331	0.329	0.309	0.354	0.344	0.346	0.275	0.262	0.23
369	0.424	0.482	0.462	0.388	0.39	0.406	0.359	0.315	0.3	0.388	0.388	0.375	0.602	0.577	0.525	0.555	0.531	0.526	0.504	0.476	0.498	0.574	0.519	0.541	0.334	0.336	0.351	0.361	0.358	0.371	0.39	0.383	0.369	0.32	0.285	0.246
379	0.445	0.486	0.464	0.396	0.415	0.438	0.393	0.334	0.278	0.421	0.403	0.39	0.583	0.587	0.609	0.571	0.594	0.592	0.516	0.462	0.548	0.588	0.571	0.54	0.384	0.363	0.377	0.384	0.389	0.394	0.402	0.428	0.386	0.336	0.32	0.295
389	0.497	0.471	0.498	0.428	0.443	0.471	0.423	0.377	0.338	0.441	0.424	0.446	0.573	0.583	0.661	0.576	0.596	0.542	0.476	0.514	0.584	0.579	0.589	0.587	0.393	0.394	0.401	0.422	0.425	0.401	0.467	0.455	0.426	0.345	0.33	0.349
399	0.529	0.485	0.499	0.473	0.487	0.506	0.449	0.411	0.344	0.449	0.47	0.477	0.585	0.605	0.621	0.59	0.594	0.576	0.606	0.554	0.597	0.589	0.584	0.59	0.442	0.428	0.432	0.5	0.475	0.501	0.504	0.518	0.477	0.396	0.379	0.352
409	0.498	0.566	0.51	0.507	0.527	0.542	0.479	0.422	0.424	0.485	0.522	0.517	0.586	0.636	0.633	0.606	0.614	0.552	0.574	0.565	0.592	0.607	0.584	0.601	0.471	0.469	0.483	0.522	0.505	0.505	0.529	0.537	0.479	0.415	0.42	0.39
419	0.531	0.509	0.522	0.484	0.533	0.52	0.508	0.449	0.41	0.516	0.565	0.524	0.625	0.63	0.652	0.631	0.629	0.584	0.588	0.569	0.601	0.622	0.627	0.617	0.535	0.515	0.498	0.538	0.584	0.568	0.59	0.61	0.522	0.488	0.477	0.427
