# Supplementary material for: The coral pathogen Vibrio coralliilyticus uses a T6SS to secrete a group of novel anti-eukaryotic effectors that contribute to virulence
Source: PLoS Biol. 2024 Sep 3;22(9):e3002734. doi: 10.1371/journal.pbio.3002734 (PMC11371242; doi:10.1371/journal.pbio.3002734)
Supplement: S7 Data — (XLSX) [file pbio.3002734.s014.xlsx]

## Sheet: Fig. S4
Prey CFU values (Linked to Fig. S4)
Attacker	t = 0 h			t = 4 h
	Sample 1	Sample 2	Sample 3	Sample 1	Sample 2	Sample 3
V. alginolyticus WT	2714286	1.71429e+06	2428571	142.857	285.714	285.714
V. alginolyticus Δhcp1	3000000	2.42857e+06	2428571	1.28571e+08	8.57143e+07	5.71429e+07
V. campbellii WT	2714286	3.42857e+06	2428571	142.857	142.857	285.714
V. campbellii Δhcp1	1571429	2.28571e+06	2285714	5.71429e+07	4.28571e+07	8.57143e+07
